# Supplementary material for: Permeability of the HIV-1 capsid to metabolites modulates viral DNA synthesis
Source: PLoS Biol. 2020 Dec 17;18(12):e3001015. doi: 10.1371/journal.pbio.3001015 (PMC7775124; doi:10.1371/journal.pbio.3001015)
Supplement: S1 Table — (XLSX) [file pbio.3001015.s022.xlsx]

## Sheet: Sheet1
	#	Simulations	# atoms	Unit Cell	# replicas	Sampling time (us)
HREX/US simulations	1	dATP + CA hexamer	86000	hexagonal	48	4.8
	2	dCTP + CA hexamer	86000	hexagonal	48	4.8
	3	dGTP + CA hexamer	86000	hexagonal	48	4.32
	4	dTTP + CA hexamer	86000	hexagonal	48	4.32
	5	ATP + CA hexamer	86000	hexagonal	48	4.8
	6	CTP + CA hexamer	86000	hexagonal	48	3.84
	7	GTP + CA hexamer	86000	hexagonal	48	4.8
	8	UTP + CA hexamer	86000	hexagonal	48	5.28
	9	IP6 + CA hexamer	67000	hexagonal	97	6.79
	10	BHC + CA hexamer	67000	hexagonal	61	1.83
	11	dATP + dATP + CA hexamer	67000	hexagonal	415	15.38
	12	dATP + IP6 + CA hexamer	67000	hexagonal	404	14.7
	13	dATP + BHC + CA hexamer	67000	hexagonal	503	17.53
	14	dATP + K25A	67000	hexagonal	61	2.44
	15	dATP + K25N	67000	hexagonal	61	2.44
	16	dATP + K25E	67000	hexagonal	61	2.44
	17	dATP + K25EE28K	67000	hexagonal	61	2.44
MD simulations	18	CA hexamer	67000	hexagonal	1	2
	19	IP6 + CA hexamer	67000	hexagonal	1	2
	20	BHC + CA hexamer	67000	hexagonal	1	2
	21	dATP + CA hexamer	67000	hexagonal	1	2
	22	ATP + CA hexamer	67000	hexagonal	1	2
	23	dATP + dATP + CA hexamer	67000	hexagonal	1	2
	24	dATP + IP6 + CA hexamer	67000	hexagonal	1	2
	25	IP6 + IP6 + 5MCY pentamer	96000	Orthorhomic	1	0.2
	26	IP6 + IP6 + 3P05 pentamer	96000	Orthorhomic	1	0.2
					Total	117.35
