# Supplementary material for: Permeability of the HIV-1 capsid to metabolites modulates viral DNA synthesis
Source: PLoS Biol. 2020 Dec 17;18(12):e3001015. doi: 10.1371/journal.pbio.3001015 (PMC7775124; doi:10.1371/journal.pbio.3001015)
Supplement: S2 Table — (XLSX) [file pbio.3001015.s023.xlsx]

## Sheet: Table 1
ZdATP1 (Å)	ddATP1-R18_1 (Å)	ddATP1-R18_2 (Å)	ddATP1-R18_3 (Å)	ddATP1-R18_4 (Å)	ddATP1-R18_5 (Å)	ddATP1-R18_6 (Å)
25.25	31.89 ± 9.33	30.05 ± 9.37	31.56 ± 9.11	29.90 ± 9.29	30.60 ± 9.66	33.12 ± 9.58
24.5	30.25 ± 7.28	28.38 ± 7.01	29.73 ± 6.75	28.05 ± 7.18	29.01 ± 7.92	31.57 ± 7.91
23.75	30.80 ± 9.10	28.66 ± 9.06	29.82 ± 8.58	28.63 ± 9.26	29.75 ± 9.93	32.29 ± 9.59
23	29.37 ± 7.81	27.40 ± 7.20	28.72 ± 6.26	27.56 ± 7.38	29.05 ± 8.15	31.42 ± 8.16
22.25	29.07 ± 8.21	27.28 ± 7.93	28.92 ± 7.83	27.86 ± 8.06	29.02 ± 8.61	31.43 ± 8.43
21.5	27.83 ± 7.49	26.24 ± 7.15	27.98 ± 7.01	26.87 ± 7.59	27.85 ± 7.99	30.19 ± 7.82
20.75	28.10 ± 8.97	26.32 ± 8.31	27.86 ± 7.52	27.61 ± 8.63	28.66 ± 9.40	30.98 ± 9.27
20	28.69 ± 8.85	26.94 ± 8.20	28.86 ± 7.86	28.81 ± 8.54	29.81 ± 9.10	31.85 ± 9.06
19.25	27.61 ± 8.97	26.27 ± 8.51	29.17 ± 8.20	28.06 ± 8.98	28.94 ± 9.49	30.67 ± 9.31
18.5	27.11 ± 9.73	25.74 ± 9.20	28.50 ± 8.48	27.36 ± 9.18	28.22 ± 9.83	30.08 ± 9.94
17.75	25.74 ± 10.09	24.13 ± 9.68	27.24 ± 8.91	25.91 ± 9.83	26.63 ± 10.74	28.51 ± 10.70
17	25.28 ± 11.43	23.69 ± 11.04	26.96 ± 10.19	24.97 ± 11.26	25.68 ± 12.18	27.70 ± 12.08
16.25	23.01 ± 10.46	20.99 ± 9.67	24.59 ± 8.29	22.64 ± 10.31	23.11 ± 11.56	25.26 ± 11.40
15.5	20.38 ± 9.51	18.92 ± 9.19	23.36 ± 8.49	20.25 ± 9.89	20.58 ± 10.83	22.68 ± 10.35
14.75	20.53 ± 10.98	18.55 ± 10.16	22.35 ± 8.52	19.63 ± 10.85	20.18 ± 12.14	22.55 ± 11.90
14	17.55 ± 8.75	15.92 ± 8.60	20.30 ± 7.98	16.37 ± 9.33	16.79 ± 9.93	19.12 ± 9.59
13.25	16.49 ± 8.71	14.67 ± 7.95	19.10 ± 6.04	14.90 ± 8.47	15.21 ± 9.69	17.71 ± 9.58
12.5	15.53 ± 8.63	13.75 ± 8.17	18.07 ± 7.07	13.85 ± 8.79	14.21 ± 9.61	16.68 ± 9.43
11.75	14.22 ± 8.96	12.34 ± 8.24	16.98 ± 6.25	12.72 ± 8.37	13.09 ± 9.41	15.73 ± 9.51
11	13.10 ± 7.90	11.19 ± 7.25	15.89 ± 5.49	11.33 ± 7.29	11.86 ± 8.35	14.63 ± 8.37
10.25	11.21 ± 5.83	9.15 ± 5.26	14.27 ± 4.32	8.96 ± 5.61	9.57 ± 6.22	12.64 ± 6.12
9.5	10.06 ± 4.40	8.04 ± 4.15	13.12 ± 3.67	7.75 ± 4.36	8.11 ± 4.82	11.27 ± 4.70
8.75	9.54 ± 4.81	7.41 ± 4.40	12.05 ± 3.75	6.83 ± 4.79	7.57 ± 5.29	10.86 ± 5.18
8	8.65 ± 1.65	6.61 ± 1.77	11.17 ± 2.50	5.53 ± 2.58	6.20 ± 2.29	9.85 ± 2.04
7.25	7.95 ± 2.78	6.08 ± 2.92	10.43 ± 3.44	4.97 ± 2.74	5.75 ± 2.72	9.32 ± 2.74
6.5	6.98 ± 1.80	4.85 ± 1.91	8.92 ± 3.16	4.27 ± 1.98	5.78 ± 1.95	9.02 ± 1.62
5.75	6.81 ± 2.07	4.41 ± 2.10	7.94 ± 3.22	4.50 ± 2.08	6.37 ± 2.31	9.30 ± 1.97
5	6.53 ± 2.02	3.74 ± 2.05	5.91 ± 3.46	4.15 ± 2.00	6.64 ± 1.89	9.49 ± 1.74
4.25	7.23 ± 2.23	4.38 ± 2.38	4.76 ± 3.42	4.07 ± 2.18	6.88 ± 2.09	9.93 ± 1.99
3.5	7.27 ± 1.95	4.19 ± 2.37	4.13 ± 3.13	3.25 ± 1.94	6.45 ± 1.83	9.71 ± 1.68
2.75	6.84 ± 1.65	3.50 ± 2.04	3.48 ± 2.89	2.83 ± 1.83	6.39 ± 1.69	9.37 ± 1.34
2	6.31 ± 1.21	2.61 ± 1.40	2.75 ± 2.03	2.84 ± 1.84	6.63 ± 1.59	9.38 ± 1.20
1.25	6.02 ± 0.98	2.29 ± 1.12	2.16 ± 1.14	3.33 ± 2.16	7.05 ± 1.62	9.41 ± 1.34
0.5	5.83 ± 0.94	2.26 ± 0.91	2.12 ± 0.88	2.42 ± 1.53	6.53 ± 1.28	8.67 ± 1.51
-0.25	5.69 ± 0.97	2.14 ± 0.71	1.97 ± 0.61	2.12 ± 1.08	6.41 ± 1.05	8.21 ± 1.62
-1	5.17 ± 1.04	2.07 ± 0.59	1.99 ± 0.56	1.93 ± 0.69	6.07 ± 0.94	7.88 ± 1.31
-1.75	4.76 ± 1.14	2.01 ± 0.49	1.94 ± 0.52	1.89 ± 0.59	5.78 ± 1.08	7.63 ± 1.23
-2.5	5.06 ± 1.50	2.07 ± 0.52	1.90 ± 0.45	1.81 ± 0.39	6.19 ± 1.55	7.69 ± 1.69
-3.25	5.28 ± 1.75	2.17 ± 0.48	1.93 ± 0.47	1.79 ± 0.36	6.46 ± 1.61	7.94 ± 1.91
-4	5.12 ± 1.72	2.15 ± 0.44	1.93 ± 0.44	1.78 ± 0.31	6.06 ± 1.60	7.83 ± 2.00
-4.75	4.71 ± 1.91	2.09 ± 0.43	1.91 ± 0.41	1.79 ± 0.38	5.67 ± 1.90	7.31 ± 2.31
-5.5	4.27 ± 1.95	2.03 ± 0.42	1.89 ± 0.44	1.78 ± 0.33	5.12 ± 1.77	6.54 ± 2.51
-6.25	3.53 ± 1.92	1.92 ± 0.38	1.86 ± 0.37	1.83 ± 0.43	4.68 ± 1.57	5.61 ± 2.42
-7	2.96 ± 1.61	1.82 ± 0.28	1.87 ± 0.44	1.86 ± 0.44	4.53 ± 1.40	5.04 ± 2.15
-7.75	2.87 ± 1.63	1.85 ± 0.36	1.92 ± 0.43	1.89 ± 0.56	4.50 ± 1.69	4.74 ± 2.58
-8.5	2.47 ± 1.43	1.83 ± 0.28	1.98 ± 0.44	1.88 ± 0.52	4.05 ± 1.60	4.01 ± 2.40
-9.25	2.35 ± 1.33	1.85 ± 0.43	2.02 ± 0.42	1.93 ± 0.77	3.87 ± 1.48	3.95 ± 2.13
-10	2.24 ± 1.22	1.81 ± 0.33	2.11 ± 0.48	1.86 ± 0.57	3.81 ± 1.50	3.83 ± 2.00
-10.75	2.18 ± 1.16	1.84 ± 0.40	2.19 ± 0.70	1.78 ± 0.37	3.76 ± 1.54	3.73 ± 1.87
-11.5	2.18 ± 1.18	1.95 ± 0.80	2.33 ± 0.85	1.97 ± 0.85	3.82 ± 1.89	3.81 ± 1.80
-12.25	2.47 ± 1.59	2.17 ± 1.21	2.69 ± 1.37	2.17 ± 1.15	4.12 ± 2.03	3.95 ± 2.18
-13	3.38 ± 2.32	2.74 ± 1.80	3.13 ± 2.08	2.69 ± 1.69	5.33 ± 2.35	4.99 ± 2.88
-13.75	4.82 ± 3.15	4.16 ± 2.66	4.24 ± 2.92	3.61 ± 2.37	5.41 ± 2.96	6.23 ± 3.45
-14.5	6.06 ± 3.90	5.63 ± 3.15	5.46 ± 3.33	4.04 ± 2.27	5.58 ± 3.43	7.27 ± 4.09
-15.25	8.01 ± 3.77	6.98 ± 3.12	5.30 ± 3.63	5.21 ± 2.24	7.07 ± 3.62	8.94 ± 4.30
-16	9.31 ± 3.31	7.97 ± 2.85	5.78 ± 3.72	5.66 ± 2.05	7.95 ± 3.77	10.36 ± 4.28
-16.75	9.90 ± 2.79	7.96 ± 2.56	5.43 ± 3.41	5.86 ± 1.91	8.66 ± 3.54	11.26 ± 3.73
-17.5	10.45 ± 2.79	8.58 ± 2.75	5.86 ± 3.06	6.24 ± 2.30	9.27 ± 3.61	12.02 ± 3.59
-18.25	10.81 ± 2.90	9.14 ± 2.84	6.36 ± 2.95	6.76 ± 2.36	10.16 ± 3.49	12.47 ± 3.54
-19	11.01 ± 3.00	9.91 ± 2.93	7.15 ± 2.98	7.31 ± 2.60	10.44 ± 3.27	12.55 ± 3.52
-19.75	10.90 ± 2.61	10.46 ± 2.60	8.58 ± 3.21	7.96 ± 2.60	10.26 ± 2.83	12.08 ± 3.00
-20.5	11.39 ± 2.50	11.61 ± 2.67	10.34 ± 3.12	9.28 ± 2.43	10.52 ± 2.57	12.15 ± 2.84
-21.25	13.39 ± 3.34	13.98 ± 3.13	12.31 ± 3.40	11.07 ± 2.69	12.09 ± 2.71	13.79 ± 3.67
-22	15.34 ± 3.81	15.87 ± 3.35	14.15 ± 3.61	12.60 ± 2.57	13.35 ± 2.66	15.64 ± 4.03
-22.75	17.22 ± 3.95	17.47 ± 3.52	14.81 ± 3.59	13.56 ± 2.96	14.61 ± 2.83	17.58 ± 4.29
