# Supplementary material for: Permeability of the HIV-1 capsid to metabolites modulates viral DNA synthesis
Source: PLoS Biol. 2020 Dec 17;18(12):e3001015. doi: 10.1371/journal.pbio.3001015 (PMC7775124; doi:10.1371/journal.pbio.3001015)
Supplement: S3 Table — (XLSX) [file pbio.3001015.s024.xlsx]

## Sheet: Table 1
ZdATP (Å)	ddATP-R18_1 (Å)	ddATP-R18_2 (Å)	ddATP-R18_3 (Å)	ddATP-R18_4 (Å)	ddATP-R18_5 (Å)	ddATP-R18_6 (Å)
22.25	27.50 ± 5.55	29.06 ± 6.39	28.96 ± 7.75	32.64 ± 7.61	29.07 ± 5.93	26.31 ± 4.64
21.5	27.52 ± 6.26	28.68 ± 7.21	28.56 ± 8.49	32.04 ± 8.11	28.54 ± 6.45	25.92 ± 5.27
20.75	26.88 ± 6.46	28.34 ± 7.32	28.31 ± 8.57	31.78 ± 8.23	28.26 ± 6.82	25.49 ± 5.65
20	25.63 ± 6.81	26.84 ± 7.60	26.48 ± 8.86	30.06 ± 8.11	26.35 ± 6.48	24.02 ± 5.76
19.25	25.97 ± 8.18	27.27 ± 9.26	27.24 ± 10.56	30.56 ± 9.79	26.50 ± 8.12	24.07 ± 7.15
18.5	25.64 ± 9.08	26.89 ± 10.08	26.68 ± 11.24	29.78 ± 10.33	26.00 ± 8.70	23.82 ± 7.98
17.75	25.78 ± 10.63	27.07 ± 12.01	27.03 ± 13.33	29.80 ± 12.33	26.02 ± 10.22	23.66 ± 9.34
17	27.04 ± 12.07	28.13 ± 13.53	27.91 ± 14.94	30.37 ± 13.59	26.50 ± 11.34	24.46 ± 10.55
16.25	24.89 ± 12.00	25.77 ± 13.55	25.42 ± 15.01	27.99 ± 13.63	24.51 ± 11.20	22.64 ± 10.35
15.5	25.35 ± 12.62	26.25 ± 14.07	25.44 ± 15.78	27.96 ± 14.10	24.72 ± 11.40	23.07 ± 10.64
14.75	20.58 ± 11.12	20.49 ± 12.51	18.65 ± 14.24	21.45 ± 12.72	20.27 ± 9.65	19.40 ± 8.77
14	16.89 ± 10.07	15.90 ± 11.38	13.40 ± 12.93	16.09 ± 11.77	17.02 ± 8.52	16.82 ± 8.00
13.25	12.15 ± 3.02	10.22 ± 2.58	7.02 ± 2.83	10.08 ± 2.71	12.86 ± 2.18	13.17 ± 3.04
12.5	11.61 ± 2.28	9.53 ± 0.80	6.23 ± 0.94	9.81 ± 0.94	11.93 ± 1.24	12.55 ± 2.66
11.75	11.28 ± 2.09	9.22 ± 0.84	6.15 ± 0.93	9.80 ± 1.10	11.40 ± 1.26	11.80 ± 2.56
11	11.13 ± 2.15	9.13 ± 0.77	6.22 ± 0.98	9.86 ± 1.07	11.26 ± 1.21	11.26 ± 2.21
10.25	10.73 ± 1.96	8.91 ± 1.12	6.15 ± 1.06	9.68 ± 1.05	11.19 ± 1.23	11.26 ± 2.23
9.5	10.10 ± 2.07	8.35 ± 1.33	6.01 ± 1.37	9.78 ± 1.10	11.57 ± 1.03	11.49 ± 2.39
8.75	9.75 ± 2.04	7.98 ± 1.43	5.98 ± 1.60	9.82 ± 1.04	11.41 ± 0.94	10.89 ± 2.36
8	9.54 ± 2.17	7.74 ± 1.73	5.23 ± 1.74	9.46 ± 1.02	11.35 ± 0.93	11.14 ± 2.51
7.25	9.29 ± 2.16	6.94 ± 2.21	4.91 ± 1.66	9.23 ± 1.09	10.99 ± 0.94	10.43 ± 2.54
6.5	7.99 ± 2.24	5.10 ± 2.23	4.40 ± 1.70	9.40 ± 1.05	10.66 ± 0.88	9.47 ± 2.22
5.75	6.39 ± 2.38	3.57 ± 1.74	3.73 ± 1.67	9.43 ± 1.07	10.50 ± 1.13	8.32 ± 2.16
5	4.49 ± 2.43	2.58 ± 1.10	3.27 ± 1.25	8.99 ± 1.03	10.33 ± 1.11	7.80 ± 2.39
4.25	3.98 ± 2.22	2.26 ± 0.86	3.02 ± 1.17	8.56 ± 1.13	10.25 ± 1.16	7.42 ± 2.07
3.5	4.68 ± 1.81	1.99 ± 0.48	2.60 ± 1.12	8.19 ± 1.29	9.83 ± 1.12	7.63 ± 2.02
2.75	4.60 ± 1.77	1.83 ± 0.34	2.07 ± 0.65	6.86 ± 1.14	7.73 ± 1.48	7.52 ± 1.88
2	4.51 ± 2.04	1.81 ± 0.35	1.94 ± 0.41	5.93 ± 1.00	6.28 ± 1.54	7.16 ± 1.73
1.25	5.11 ± 2.24	1.82 ± 0.30	1.84 ± 0.27	4.95 ± 0.86	4.80 ± 1.45	7.38 ± 1.79
0.5	4.97 ± 2.16	1.89 ± 0.36	1.81 ± 0.19	4.31 ± 0.85	3.85 ± 1.74	7.21 ± 1.99
-0.25	4.50 ± 1.83	1.85 ± 0.27	1.83 ± 0.15	4.11 ± 0.82	3.14 ± 1.79	6.26 ± 2.11
-1	4.27 ± 1.83	1.79 ± 0.16	1.88 ± 0.26	4.29 ± 0.71	3.22 ± 2.08	5.57 ± 1.88
-1.75	3.39 ± 1.70	1.85 ± 0.20	2.02 ± 0.34	4.28 ± 0.76	2.88 ± 1.83	4.78 ± 2.44
-2.5	3.06 ± 1.43	1.86 ± 0.19	1.96 ± 0.27	4.26 ± 0.72	2.74 ± 1.46	4.54 ± 2.40
-3.25	2.71 ± 1.28	1.89 ± 0.21	1.97 ± 0.26	4.02 ± 0.85	2.24 ± 1.07	4.14 ± 2.20
-4	2.88 ± 1.33	1.89 ± 0.20	1.98 ± 0.26	3.88 ± 0.88	2.20 ± 0.95	3.32 ± 1.90
-4.75	2.79 ± 1.36	1.88 ± 0.21	2.05 ± 0.32	3.90 ± 0.89	2.12 ± 0.86	3.17 ± 1.89
-5.5	2.85 ± 1.34	1.86 ± 0.20	2.14 ± 0.36	3.99 ± 0.86	1.94 ± 0.63	3.29 ± 1.85
-6.25	2.76 ± 1.20	1.86 ± 0.20	2.37 ± 0.39	4.34 ± 0.83	1.80 ± 0.49	3.16 ± 1.73
-7	2.30 ± 1.00	1.82 ± 0.20	2.56 ± 0.37	4.12 ± 1.00	1.77 ± 0.35	2.73 ± 1.55
-7.75	1.86 ± 0.57	1.80 ± 0.17	2.77 ± 0.27	3.52 ± 1.10	1.83 ± 0.50	2.27 ± 1.20
-8.5	1.71 ± 0.25	1.79 ± 0.19	2.80 ± 0.31	3.34 ± 1.11	1.93 ± 0.70	2.02 ± 0.86
-9.25	1.71 ± 0.22	1.81 ± 0.25	2.83 ± 0.36	3.50 ± 1.13	1.91 ± 0.65	1.95 ± 0.68
-10	1.76 ± 0.37	1.83 ± 0.25	3.09 ± 0.65	3.85 ± 1.29	1.88 ± 0.52	1.93 ± 0.67
-10.75	1.84 ± 0.51	1.93 ± 0.45	3.96 ± 1.16	4.44 ± 1.42	1.80 ± 0.43	1.82 ± 0.50
-11.5	1.86 ± 0.54	2.05 ± 0.64	4.87 ± 1.31	5.06 ± 1.52	1.89 ± 0.66	1.93 ± 0.84
-12.25	2.01 ± 0.98	2.32 ± 0.96	5.49 ± 1.18	5.56 ± 1.43	1.94 ± 0.71	1.99 ± 0.88
-13	2.02 ± 0.89	2.63 ± 1.07	6.04 ± 1.41	6.14 ± 1.79	2.08 ± 0.93	1.83 ± 0.52
-13.75	2.14 ± 1.19	3.29 ± 1.16	6.71 ± 1.62	6.67 ± 1.92	2.04 ± 0.96	1.84 ± 0.62
-14.5	2.40 ± 1.53	3.86 ± 1.72	7.65 ± 1.80	7.33 ± 2.06	2.37 ± 1.53	1.83 ± 0.67
-15.25	2.52 ± 1.70	4.31 ± 1.65	8.31 ± 1.76	7.63 ± 1.99	2.61 ± 1.79	1.91 ± 0.85
-16	2.78 ± 2.05	4.95 ± 2.03	9.11 ± 1.76	8.10 ± 2.01	2.77 ± 1.97	2.06 ± 1.15
-16.75	3.08 ± 2.37	5.48 ± 2.31	9.93 ± 1.78	8.75 ± 2.09	2.96 ± 2.05	2.13 ± 1.30
-17.5	3.55 ± 2.84	6.08 ± 2.51	10.74 ± 1.75	9.46 ± 1.90	3.00 ± 2.03	2.27 ± 1.53
-18.25	4.21 ± 3.19	6.96 ± 2.77	11.27 ± 2.24	10.03 ± 2.20	3.34 ± 2.43	2.63 ± 1.96
-19	4.74 ± 3.25	7.94 ± 2.74	12.10 ± 2.39	10.79 ± 2.38	4.20 ± 2.89	3.07 ± 2.22
-19.75	6.31 ± 3.31	8.82 ± 2.58	12.76 ± 2.22	11.32 ± 2.37	5.34 ± 3.45	4.45 ± 3.20
-20.5	7.95 ± 3.76	10.32 ± 2.69	13.69 ± 2.13	11.89 ± 2.42	5.87 ± 3.60	5.61 ± 3.87
-21.25	9.36 ± 3.67	11.40 ± 2.62	14.56 ± 2.52	12.95 ± 2.72	7.54 ± 3.91	7.52 ± 4.71
-22	10.70 ± 3.33	12.57 ± 2.59	15.73 ± 2.99	14.38 ± 3.50	9.17 ± 3.71	8.87 ± 4.43
-22.75	11.24 ± 3.04	13.30 ± 2.55	16.65 ± 3.02	15.63 ± 3.51	9.99 ± 3.61	9.53 ± 4.18
-23.5	12.50 ± 3.37	14.75 ± 2.75	18.23 ± 3.60	17.18 ± 3.54	11.43 ± 3.49	10.54 ± 4.38
-24.25	13.22 ± 3.56	15.88 ± 3.25	19.86 ± 3.84	18.86 ± 3.43	12.43 ± 3.36	10.76 ± 3.59
-25	13.87 ± 3.96	17.21 ± 4.01	21.00 ± 3.95	20.24 ± 3.66	12.85 ± 3.07	10.91 ± 3.30
