# Supplementary material for: Permeability of the HIV-1 capsid to metabolites modulates viral DNA synthesis
Source: PLoS Biol. 2020 Dec 17;18(12):e3001015. doi: 10.1371/journal.pbio.3001015 (PMC7775124; doi:10.1371/journal.pbio.3001015)
Supplement: S5 Table — (XLSX) [file pbio.3001015.s026.xlsx]

## Sheet: Table 1
ZdATP (Å)	ddATP-K25_1 (Å)	ddATP-K25_2 (Å)	ddATP-K25_3 (Å)	ddATP-K25_4 (Å)	ddATP-K25_5 (Å)	ddATP-K25_6 (Å)
22.25	36.83 ± 4.96	41.95 ± 5.99	42.30 ± 7.58	41.79 ± 6.22	35.53 ± 4.24	33.95 ± 3.78
21.5	36.76 ± 5.72	41.65 ± 6.93	41.81 ± 8.19	41.17 ± 6.58	35.10 ± 4.70	33.71 ± 4.15
20.75	36.24 ± 5.76	41.33 ± 6.89	41.58 ± 8.09	40.73 ± 6.84	34.62 ± 5.15	33.18 ± 4.39
20	35.58 ± 6.11	40.17 ± 7.51	39.92 ± 8.39	39.01 ± 6.33	32.89 ± 4.82	32.15 ± 4.49
19.25	35.76 ± 7.32	40.74 ± 8.83	40.56 ± 9.91	39.26 ± 7.90	32.79 ± 6.04	31.90 ± 5.42
18.5	35.63 ± 8.18	40.42 ± 9.69	39.99 ± 10.50	38.51 ± 8.32	32.33 ± 6.63	31.89 ± 6.22
17.75	35.89 ± 9.59	40.48 ± 11.57	40.04 ± 12.59	38.15 ± 9.81	32.16 ± 7.63	31.70 ± 7.05
17	36.98 ± 10.84	41.53 ± 13.02	40.70 ± 13.82	38.31 ± 10.61	32.23 ± 8.50	32.35 ± 7.99
16.25	35.12 ± 10.69	39.16 ± 12.97	38.28 ± 14.01	36.24 ± 10.53	30.69 ± 8.14	30.98 ± 7.68
15.5	35.74 ± 11.37	39.44 ± 13.73	38.08 ± 14.78	36.10 ± 10.76	30.77 ± 8.15	31.24 ± 7.99
14.75	31.64 ± 9.87	33.78 ± 12.34	31.61 ± 13.26	31.31 ± 9.15	27.96 ± 6.50	28.99 ± 6.24
14	28.67 ± 8.59	29.21 ± 10.96	26.63 ± 11.95	27.69 ± 8.18	26.23 ± 5.37	27.65 ± 5.33
13.25	24.59 ± 2.27	23.76 ± 2.63	20.67 ± 2.77	23.15 ± 2.15	23.56 ± 1.77	25.47 ± 1.82
12.5	23.92 ± 1.33	23.02 ± 1.12	19.83 ± 1.06	22.31 ± 1.19	22.69 ± 1.43	24.79 ± 1.44
11.75	23.27 ± 1.35	22.74 ± 1.20	19.69 ± 1.12	22.17 ± 1.28	22.10 ± 1.35	24.11 ± 1.64
11	23.13 ± 1.25	22.57 ± 1.20	19.73 ± 1.18	22.18 ± 1.29	21.98 ± 1.28	23.72 ± 1.34
10.25	22.83 ± 1.45	22.32 ± 1.42	19.59 ± 1.13	22.05 ± 1.16	21.81 ± 1.18	23.49 ± 1.34
9.5	22.27 ± 1.61	21.65 ± 1.66	19.32 ± 1.32	22.38 ± 1.25	22.07 ± 1.17	23.16 ± 1.51
8.75	21.68 ± 1.77	21.05 ± 1.76	19.32 ± 1.43	22.33 ± 1.17	21.78 ± 1.23	22.70 ± 1.57
8	21.44 ± 1.97	20.63 ± 2.20	18.51 ± 1.64	21.87 ± 1.16	21.60 ± 1.31	22.74 ± 1.67
7.25	20.60 ± 2.18	19.69 ± 2.62	17.83 ± 1.68	21.45 ± 1.14	21.34 ± 1.08	22.09 ± 1.74
6.5	18.80 ± 2.07	17.63 ± 2.76	17.26 ± 1.63	21.13 ± 1.25	20.83 ± 1.23	20.89 ± 1.74
5.75	17.25 ± 1.76	16.23 ± 2.26	16.46 ± 1.60	20.62 ± 1.40	20.34 ± 1.14	19.51 ± 1.57
5	16.09 ± 1.38	15.25 ± 1.55	15.51 ± 1.40	20.19 ± 1.27	20.26 ± 1.06	19.25 ± 1.63
4.25	15.61 ± 1.20	14.97 ± 1.34	15.10 ± 1.39	19.81 ± 1.25	19.92 ± 1.02	18.97 ± 1.51
3.5	15.03 ± 1.52	14.21 ± 1.23	14.55 ± 1.51	19.59 ± 1.41	19.72 ± 1.24	18.68 ± 1.48
2.75	15.34 ± 1.09	12.51 ± 1.36	12.55 ± 1.47	16.84 ± 1.76	18.48 ± 1.32	19.05 ± 1.34
2	15.37 ± 1.31	11.90 ± 1.90	11.53 ± 1.52	15.67 ± 1.38	17.28 ± 1.15	18.33 ± 1.43
1.25	15.85 ± 1.52	10.55 ± 1.99	10.14 ± 1.48	14.42 ± 1.43	16.50 ± 1.20	17.73 ± 1.29
0.5	15.09 ± 1.69	9.28 ± 2.48	8.92 ± 1.48	13.14 ± 1.35	15.98 ± 1.32	17.23 ± 1.61
-0.25	13.97 ± 1.46	7.82 ± 2.21	8.21 ± 1.09	12.09 ± 1.20	15.51 ± 1.68	16.70 ± 1.82
-1	13.58 ± 1.35	8.05 ± 2.03	8.04 ± 1.22	11.58 ± 1.28	14.83 ± 1.59	16.19 ± 1.65
-1.75	12.92 ± 1.44	9.02 ± 1.74	8.05 ± 1.29	11.37 ± 1.42	13.72 ± 1.34	15.38 ± 1.67
-2.5	12.45 ± 1.40	8.70 ± 1.36	7.73 ± 1.18	10.87 ± 1.14	13.30 ± 1.08	15.06 ± 1.69
-3.25	12.28 ± 1.34	8.11 ± 1.11	7.20 ± 1.09	10.61 ± 1.01	12.85 ± 1.11	14.95 ± 1.70
-4	12.18 ± 1.28	7.85 ± 0.99	7.02 ± 0.91	10.54 ± 1.05	12.42 ± 1.22	14.44 ± 1.66
-4.75	11.99 ± 1.37	7.63 ± 1.06	6.86 ± 0.92	10.58 ± 1.18	12.14 ± 1.20	13.93 ± 1.46
-5.5	11.95 ± 1.28	7.52 ± 1.03	6.66 ± 0.90	9.96 ± 1.35	11.93 ± 1.34	13.67 ± 1.44
-6.25	11.70 ± 1.48	7.24 ± 1.10	6.52 ± 0.89	9.83 ± 1.50	11.41 ± 1.28	13.47 ± 1.48
-7	11.68 ± 1.66	7.26 ± 1.11	6.37 ± 0.99	9.74 ± 1.53	11.27 ± 1.05	12.91 ± 1.57
-7.75	10.69 ± 1.87	7.34 ± 1.18	5.92 ± 1.07	9.81 ± 1.56	10.89 ± 1.24	12.25 ± 1.55
-8.5	10.23 ± 1.96	7.37 ± 1.23	5.95 ± 1.07	9.60 ± 1.33	10.76 ± 1.22	11.77 ± 1.73
-9.25	9.65 ± 2.05	7.41 ± 1.34	5.87 ± 1.26	9.46 ± 1.37	10.47 ± 1.48	11.32 ± 1.92
-10	9.39 ± 2.13	6.95 ± 1.89	5.51 ± 1.65	9.03 ± 1.69	10.19 ± 1.74	10.92 ± 2.08
-10.75	8.80 ± 2.20	5.61 ± 2.55	4.49 ± 2.06	8.90 ± 1.97	10.05 ± 1.79	11.32 ± 2.60
-11.5	8.19 ± 1.99	5.02 ± 2.86	4.84 ± 2.37	8.61 ± 2.17	9.34 ± 2.08	10.61 ± 2.53
-12.25	8.06 ± 2.15	5.25 ± 3.36	5.39 ± 2.75	8.23 ± 2.72	8.84 ± 2.38	9.67 ± 2.53
-13	7.19 ± 2.49	5.37 ± 3.44	6.00 ± 2.99	8.36 ± 2.82	8.79 ± 2.83	8.90 ± 2.40
-13.75	6.80 ± 2.96	6.38 ± 3.76	7.39 ± 3.37	8.13 ± 3.10	7.68 ± 3.36	8.34 ± 2.22
-14.5	7.11 ± 3.14	6.85 ± 3.93	8.04 ± 3.56	7.78 ± 3.33	6.45 ± 2.97	7.46 ± 2.88
-15.25	7.37 ± 2.78	7.69 ± 3.77	9.05 ± 3.47	7.58 ± 3.13	5.92 ± 2.93	6.29 ± 3.03
-16	6.99 ± 2.70	7.95 ± 3.79	9.84 ± 3.12	7.61 ± 3.03	5.78 ± 2.93	5.81 ± 2.91
-16.75	6.73 ± 2.59	8.22 ± 3.76	10.65 ± 2.95	7.74 ± 2.98	5.73 ± 2.50	5.51 ± 2.92
-17.5	6.64 ± 2.95	8.26 ± 3.71	11.06 ± 2.74	7.75 ± 3.15	5.93 ± 2.63	5.45 ± 2.78
-18.25	6.90 ± 3.22	8.97 ± 3.95	11.92 ± 3.29	8.38 ± 3.33	6.40 ± 3.08	5.23 ± 2.80
-19	7.14 ± 3.57	9.53 ± 4.23	12.58 ± 3.59	8.55 ± 3.85	6.40 ± 3.20	5.12 ± 2.80
-19.75	7.50 ± 4.16	9.58 ± 4.07	12.50 ± 3.74	8.52 ± 4.38	6.69 ± 3.78	5.21 ± 3.67
-20.5	8.71 ± 4.87	10.34 ± 4.17	12.42 ± 4.11	7.89 ± 4.54	6.43 ± 4.02	5.81 ± 4.60
-21.25	8.90 ± 5.08	10.00 ± 4.64	12.01 ± 4.99	8.32 ± 4.61	7.36 ± 4.24	6.71 ± 5.62
-22	8.36 ± 5.32	10.20 ± 5.15	12.73 ± 5.38	9.54 ± 5.09	7.95 ± 4.65	6.43 ± 5.99
-22.75	8.30 ± 5.52	10.54 ± 5.32	13.82 ± 5.31	10.66 ± 5.51	8.01 ± 4.99	6.01 ± 5.77
-23.5	9.63 ± 5.71	12.64 ± 5.56	15.83 ± 6.19	11.72 ± 5.17	7.95 ± 5.30	5.89 ± 6.52
-24.25	10.09 ± 5.70	14.37 ± 6.03	18.31 ± 5.83	13.21 ± 4.92	7.91 ± 4.94	5.00 ± 5.33
-25	11.00 ± 5.67	15.65 ± 5.47	20.09 ± 5.52	14.18 ± 4.81	7.84 ± 4.51	4.41 ± 4.75
