# Supplementary material for: Permeability of the HIV-1 capsid to metabolites modulates viral DNA synthesis
Source: PLoS Biol. 2020 Dec 17;18(12):e3001015. doi: 10.1371/journal.pbio.3001015 (PMC7775124; doi:10.1371/journal.pbio.3001015)
Supplement: S8 Table — (XLSX) [file pbio.3001015.s029.xlsx]

## Sheet: Sheet1
	Experiment 1				Experiment 2
	WT	K25N	E45A	K25N/E45A	WT	K25N	E45A	K25N/E45A
mature	186	180	134	135	211	197	181	215
immature	12	27	70	8	13	36	66	44
eccentric	22	11	42	19	20	18	31	15
two cores	6	6	30	49	10	7	26	30
total	226	224	276	211	254	258	304	304
