# Supplementary material for: Permeability of the HIV-1 capsid to metabolites modulates viral DNA synthesis
Source: PLoS Biol. 2020 Dec 17;18(12):e3001015. doi: 10.1371/journal.pbio.3001015 (PMC7775124; doi:10.1371/journal.pbio.3001015)
Supplement: S1 Data — Numerical data for panel D in Fig 1. (XLSX) [file pbio.3001015.s032.xlsx]

## Sheet: 1D
dATP_x	dATP_y	dATP_yerr		dCTP_x	dCTP_y	dCTP_yerr		dGTP_x	dGTP_y	dGTP_yerr		dTTP_x	dTTP_y	dTTP_yerr
-22.755	-0.15511	0.4835		-22.755	-1.82521	0.35462		-22.755	1.36578	0.60236		-22.755	1.01791	0.48549
-22.265	-0.35235	0.41546		-22.265	-1.93919	0.35334		-22.265	1.49015	0.50086		-22.265	1.10517	0.57264
-21.775	-0.55671	0.40418		-21.775	-2.10391	0.32434		-21.775	1.49011	0.61947		-21.775	1.2105	0.56299
-21.285	-0.64231	0.35164		-21.285	-2.10591	0.29957		-21.285	1.35591	0.56268		-21.285	1.23826	0.52579
-20.795	-0.68251	0.31329		-20.795	-2.14293	0.17659		-20.795	1.08427	0.51186		-20.795	1.23118	0.48806
-20.305	-0.67063	0.28306		-20.305	-2.3037	0.28635		-20.305	0.68442	0.60425		-20.305	1.17835	0.52869
-19.815	-0.6567	0.34645		-19.815	-2.46201	0.30906		-19.815	0.42767	0.54199		-19.815	0.73311	0.50174
-19.325	-0.78934	0.32197		-19.325	-2.71173	0.31985		-19.325	0.1802	0.4719		-19.325	0.00746	0.49517
-18.835	-1.16301	0.31267		-18.835	-3.0439	0.37749		-18.835	-0.21573	0.56668		-18.835	-0.69045	0.47595
-18.345	-1.59017	0.35492		-18.345	-3.38581	0.29627		-18.345	-0.6134	0.544		-18.345	-1.25854	0.46036
-17.855	-1.93424	0.29494		-17.855	-3.81611	0.29763		-17.855	-0.93005	0.53719		-17.855	-1.87998	0.459
-17.365	-2.22333	0.27695		-17.365	-4.2729	0.27775		-17.365	-1.29779	0.52185		-17.365	-2.58452	0.48353
-16.875	-2.58232	0.27975		-16.875	-4.85168	0.34879		-16.875	-1.76824	0.47925		-16.875	-3.26367	0.50078
-16.385	-3.07788	0.24918		-16.385	-5.62117	0.28294		-16.385	-2.2723	0.45489		-16.385	-3.90089	0.47637
-15.895	-3.5337	0.20046		-15.895	-6.35507	0.25785		-15.895	-2.6996	0.39811		-15.895	-4.50875	0.52852
-15.405	-3.8777	0.26476		-15.405	-7.03096	0.2848		-15.405	-3.14296	0.33988		-15.405	-5.15524	0.4502
-14.915	-4.27551	0.23625		-14.915	-7.71942	0.25142		-14.915	-3.61791	0.30651		-14.915	-5.91946	0.4378
-14.425	-4.68026	0.20695		-14.425	-8.41306	0.34194		-14.425	-4.17603	0.37385		-14.425	-6.88535	0.4358
-13.935	-4.95907	0.19738		-13.935	-9.15647	0.25483		-13.935	-4.75423	0.33294		-13.935	-7.63567	0.43682
-13.445	-5.19566	0.20397		-13.445	-9.64318	0.24384		-13.445	-5.21773	0.35076		-13.445	-8.17342	0.3864
-12.955	-5.41028	0.14694		-12.955	-9.99801	0.21794		-12.955	-5.60293	0.34987		-12.955	-8.55802	0.38097
-12.465	-5.51019	0.17645		-12.465	-10.2692	0.15102		-12.465	-5.94992	0.25784		-12.465	-8.76761	0.32849
-11.975	-5.8463	0.1664		-11.975	-10.4491	0.16615		-11.975	-5.96483	0.21925		-11.975	-8.78292	0.3524
-11.485	-6.51716	0.10994		-11.485	-10.7654	0.14472		-11.485	-5.89483	0.25364		-11.485	-8.65635	0.32184
-10.995	-7.08457	0.10137		-10.995	-11.1301	0.10104		-10.995	-6.03231	0.28598		-10.995	-8.82694	0.27132
-10.505	-7.46916	0.07667		-10.505	-11.399	0.10963		-10.505	-6.21566	0.24943		-10.505	-9.22428	0.27932
-10.015	-7.57078	0.10718		-10.015	-11.557	0.12754		-10.015	-6.5055	0.21995		-10.015	-9.58955	0.23365
-9.525	-7.60516	0.0731		-9.525	-11.5515	0.10983		-9.525	-6.67145	0.14414		-9.525	-9.88333	0.17252
-9.035	-7.46471	0.07434		-9.035	-11.3818	0.10192		-9.035	-6.67456	0.23571		-9.035	-10.1843	0.10918
-8.545	-7.05185	0.11448		-8.545	-10.9437	0.10537		-8.545	-6.70414	0.16764		-8.545	-10.1781	0.12923
-8.055	-6.42056	0.08677		-8.055	-10.8678	0.13954		-8.055	-6.72181	0.14121		-8.055	-9.65782	0.1715
-7.565	-6.03668	0.12797		-7.565	-11.0487	0.083		-7.565	-6.69241	0.09723		-7.565	-9.18741	0.20158
-7.075	-5.66196	0.17406		-7.075	-11.0427	0.0943		-7.075	-6.65009	0.10221		-7.075	-9.10715	0.11421
-6.585	-4.99937	0.17247		-6.585	-10.9774	0.10254		-6.585	-6.59645	0.10358		-6.585	-9.04312	0.10374
-6.095	-4.55004	0.22556		-6.095	-10.8637	0.10485		-6.095	-6.57068	0.15591		-6.095	-8.846	0.15801
-5.605	-4.38456	0.22269		-5.605	-10.7343	0.14727		-5.605	-6.62377	0.08362		-5.605	-8.71389	0.20189
-5.115	-4.28835	0.21973		-5.115	-10.6926	0.15834		-5.115	-6.67942	0.13416		-5.115	-8.59869	0.18581
-4.625	-4.33479	0.23096		-4.625	-10.4909	0.15439		-4.625	-6.75384	0.10127		-4.625	-8.47501	0.13885
-4.135	-4.32343	0.2692		-4.135	-10.0518	0.2098		-4.135	-6.7262	0.1234		-4.135	-8.66319	0.14201
-3.645	-4.26593	0.26953		-3.645	-9.56883	0.2532		-3.645	-6.38925	0.17414		-3.645	-9.13514	0.14305
-3.155	-4.34916	0.26483		-3.155	-9.23893	0.20044		-3.155	-6.27615	0.1156		-3.155	-9.37797	0.19685
-2.665	-4.48281	0.25727		-2.665	-9.1399	0.25988		-2.665	-6.36771	0.08342		-2.665	-9.42517	0.2077
-2.175	-4.1652	0.33854		-2.175	-9.18718	0.18912		-2.175	-6.33439	0.2034		-2.175	-9.24204	0.23224
-1.685	-3.7802	0.3892		-1.685	-9.06248	0.2002		-1.685	-6.33214	0.20328		-1.685	-9.09259	0.14541
-1.195	-3.91027	0.38117		-1.195	-8.66992	0.22852		-1.195	-6.30502	0.18413		-1.195	-9.04152	0.18336
-0.705	-4.10065	0.32854		-0.705	-8.27633	0.2323		-0.705	-6.13767	0.19212		-0.705	-9.00381	0.22041
-0.215	-4.21477	0.38744		-0.215	-8.23922	0.30038		-0.215	-5.9555	0.26513		-0.215	-9.01973	0.24316
0.275	-4.24346	0.37383		0.275	-8.03965	0.31096		0.275	-5.80943	0.23035		0.275	-8.87812	0.32067
0.765	-4.31016	0.33518		0.765	-7.78397	0.31397		0.765	-5.77665	0.28935		0.765	-8.57816	0.29993
1.255	-4.27668	0.39498		1.255	-7.52373	0.29586		1.255	-5.76437	0.26778		1.255	-8.43251	0.26755
1.745	-4.14206	0.41057		1.745	-7.16836	0.26506		1.745	-5.49898	0.29265		1.745	-8.34592	0.30612
2.235	-3.94056	0.38884		2.235	-6.77794	0.33885		2.235	-5.05763	0.30521		2.235	-7.83932	0.35939
2.725	-3.7949	0.43086		2.725	-6.29811	0.31331		2.725	-4.84513	0.29392		2.725	-6.91387	0.35538
3.215	-3.58204	0.41374		3.215	-5.80315	0.30719		3.215	-4.7128	0.33626		3.215	-6.33077	0.41069
3.705	-3.29812	0.43105		3.705	-5.21706	0.31886		3.705	-4.41268	0.34323		3.705	-6.02486	0.35083
4.195	-2.85406	0.45322		4.195	-4.59862	0.33129		4.195	-4.00527	0.37293		4.195	-5.69895	0.3818
4.685	-2.40081	0.4694		4.685	-3.99817	0.40037		4.685	-3.4528	0.38569		4.685	-5.19359	0.39544
5.175	-2.13422	0.46766		5.175	-3.34814	0.40866		5.175	-2.83936	0.34353		5.175	-4.68666	0.42573
5.665	-1.82673	0.45945		5.665	-2.55399	0.42422		5.665	-2.09826	0.41614		5.665	-4.11817	0.4861
6.155	-1.36867	0.38915		6.155	-1.90168	0.40052		6.155	-1.3085	0.40332		6.155	-3.40111	0.44603
6.645	-0.89259	0.45728		6.645	-1.38199	0.44194		6.645	-0.51386	0.38909		6.645	-2.61297	0.51852
7.135	-0.6172	0.48453		7.135	-0.99809	0.42268		7.135	0.03005	0.44232		7.135	-2.03443	0.43533
7.625	-0.41122	0.53448		7.625	-0.74676	0.40787		7.625	0.0656	0.39511		7.625	-1.83783	0.52587
8.115	-0.1934	0.49301		8.115	-0.55801	0.4257		8.115	0.11472	0.40204		8.115	-1.56274	0.5044
8.605	0.02856	0.4717		8.605	-0.28125	0.39924		8.605	0.25546	0.41566		8.605	-1.33487	0.54144
9.095	0.11469	0.50054		9.095	0.01758	0.42286		9.095	0.40479	0.42478		9.095	-1.13402	0.52916
9.585	0.16318	0.51311		9.585	0.2005	0.37215		9.585	0.54538	0.42388		9.585	-0.90789	0.54754
10.075	0.28711	0.46193		10.075	0.29246	0.39963		10.075	0.62249	0.41276		10.075	-0.67129	0.51601
10.565	0.40261	0.51647		10.565	0.35736	0.4054		10.565	0.74486	0.39133		10.565	-0.44423	0.60837
11.055	0.45795	0.49768		11.055	0.40658	0.39964		11.055	0.86472	0.4386		11.055	-0.21289	0.54779
11.545	0.47468	0.54808		11.545	0.44452	0.32425		11.545	0.89871	0.44096		11.545	-0.000279	0.63047
12.035	0.46112	0.54876		12.035	0.4671	0.32524		12.035	0.91029	0.4633		12.035	0.20931	0.66655
12.525	0.4467	0.59052		12.525	0.47151	0.38441		12.525	0.89676	0.5411		12.525	0.41476	0.67171
13.015	0.45211	0.61914		13.015	0.49123	0.43933		13.015	0.91319	0.51421		13.015	0.61629	0.6485
13.505	0.40638	0.58231		13.505	0.48428	0.32851		13.505	0.9354	0.49488		13.505	0.6667	0.69628
13.995	0.35478	0.55793		13.995	0.46739	0.36829		13.995	0.90502	0.58638		13.995	0.61415	0.65317
14.485	0.2791	0.55848		14.485	0.45815	0.33623		14.485	0.81524	0.57366		14.485	0.53301	0.66399
14.975	0.22582	0.53533		14.975	0.46218	0.35309		14.975	0.74116	0.63948		14.975	0.51985	0.67863
15.465	0.19068	0.60514		15.465	0.44651	0.46652		15.465	0.66739	0.65718		15.465	0.62493	0.6834
15.955	0.19464	0.59541		15.955	0.39195	0.48211		15.955	0.56076	0.66812		15.955	0.76256	0.74539
16.445	0.19767	0.62956		16.445	0.28836	0.49153		16.445	0.40918	0.62222		16.445	0.74066	0.71205
16.935	0.18918	0.65784		16.935	0.1759	0.49633		16.935	0.28169	0.63459		16.935	0.63142	0.81756
17.425	0.12525	0.61879		17.425	0.063	0.44385		17.425	0.17235	0.67995		17.425	0.49742	0.78248
17.915	0.05663	0.61373		17.915	-0.03916	0.43824		17.915	0.04514	0.66176		17.915	0.31494	0.80859
18.405	0.01031	0.61998		18.405	-0.09966	0.40386		18.405	-0.13325	0.66319		18.405	0.1586	0.77763
18.895	-0.04864	0.66205		18.895	0.03452	0.45786		18.895	-0.32085	0.65494		18.895	0.0168	0.70105
19.385	-0.131	0.68116		19.385	0.0972	0.39033		19.385	-0.48051	0.73092		19.385	-0.11979	0.71534
19.875	-0.13647	0.71114		19.875	0.05987	0.44625		19.875	-0.46568	0.71532		19.875	-0.16674	0.70185
20.365	-0.16514	0.77466		20.365	0.02225	0.3822		20.365	-0.38831	0.74173		20.365	-0.14401	0.70945
20.855	-0.1833	0.86016		20.855	-0.00346	0.44852		20.855	-0.44522	0.76456		20.855	-0.18907	0.69354
21.345	-0.25071	0.86641		21.345	-0.06687	0.42249		21.345	-0.52654	0.75619		21.345	-0.25074	0.7401
21.835	-0.33701	0.88372		21.835	-0.12962	0.42768		21.835	-0.51988	0.75802		21.835	-0.27204	0.79068
22.325	-0.40482	0.91945		22.325	-0.13575	0.43999		22.325	-0.44927	0.74667		22.325	-0.278	0.79302
22.815	-0.35656	0.91228		22.815	-0.07003	0.43068		22.815	-0.32569	0.73857		22.815	-0.21907	0.78165
23.305	-0.28339	0.9251		23.305	-0.03976	0.4027		23.305	-0.19733	0.69917		23.305	-0.15555	0.74057
23.795	-0.20573	0.8595		23.795	-0.01892	0.43227		23.795	-0.13727	0.78894		23.795	-0.10538	0.80736
24.285	-0.12749	0.81112		24.285	-0.02086	0.43973		24.285	-0.12656	0.83692		24.285	-0.06189	0.71333
24.775	-0.07485	0.82683		24.775	0.00493	0.51051		24.775	-0.07149	0.72895		24.775	-0.00479	0.70353
25.265	-0.01306	0.84793		25.265	0.03825	0.5528		25.265	-0.01156	0.77432		25.265	0.03788	0.81992
25.755	0	0.96924		25.755	0	0.70731		25.755	0	0.63595		25.755	0	0.86618
