# Supplementary material for: Permeability of the HIV-1 capsid to metabolites modulates viral DNA synthesis
Source: PLoS Biol. 2020 Dec 17;18(12):e3001015. doi: 10.1371/journal.pbio.3001015 (PMC7775124; doi:10.1371/journal.pbio.3001015)
Supplement: S2 Data — Numerical data for panels A, C, and E in Fig 2. (XLSX) [file pbio.3001015.s033.xlsx]

## Sheet: 2A
dATP+dATP					inset		dATP			dATP+dATP
	x	y	z			x	y		x	y
	27.375	0.875	14.8165			-22.755	0.20145		-26.375	-15.8366
	27.125	2.125	16.753			-22.265	0.00421		-26.125	-15.7064
	27.125	1.375	15.9571			-21.775	-0.20014		-25.875	-15.7459
	27.125	1.125	15.7859			-21.285	-0.28575		-25.625	-15.7118
	27.125	0.875	16.0668			-20.795	-0.32595		-25.375	-15.6614
	27.125	0.625	15.9614			-20.305	-0.31407		-25.125	-15.6519
	27.125	0.375	15.4744			-19.815	-0.30014		-24.875	-15.723
	27.125	0.125	15.4534			-19.325	-0.43278		-24.625	-15.7709
	27.125	-0.125	15.8823			-18.835	-0.80644		-24.375	-15.7572
	27.125	-0.625	15.8528			-18.345	-1.2336		-24.125	-15.7468
	27.125	-0.875	15.7502			-17.855	-1.57768		-23.875	-15.6989
	26.875	2.875	17.296			-17.365	-1.86676		-23.625	-15.6172
	26.875	2.375	17.7993			-16.875	-2.22576		-23.375	-15.515
	26.875	2.125	17.4204			-16.385	-2.72132		-23.125	-15.4706
	26.875	1.875	17.1095			-15.895	-3.17713		-22.875	-15.4693
	26.875	1.625	16.7959			-15.405	-3.52114		-22.625	-15.4073
	26.875	1.375	16.8017			-14.915	-3.91894		-22.375	-15.3135
	26.875	1.125	16.8804			-14.425	-4.3237		-22.125	-15.1541
	26.875	0.875	16.3073			-13.935	-4.60251		-21.875	-14.9308
	26.875	0.625	16.379			-13.445	-4.8391		-21.625	-14.7739
	26.875	0.375	16.3191			-12.955	-5.05371		-21.375	-14.6501
	26.875	0.125	16.1209			-12.465	-5.15363		-21.125	-14.5801
	26.875	-0.125	16.2999			-11.975	-5.48973		-20.875	-14.4931
	26.875	-0.375	16.5513			-11.485	-6.1606		-20.625	-14.4493
	26.875	-0.625	16.5202			-10.995	-6.72801		-20.375	-14.4196
	26.875	-0.875	16.4176			-10.505	-7.1126		-20.125	-14.3804
	26.875	-1.125	15.9593			-10.015	-7.21422		-19.875	-14.3755
	26.875	-1.375	15.871			-9.525	-7.2486		-19.625	-14.4056
	26.625	2.875	18.235			-9.035	-7.10815		-19.375	-14.4746
	26.625	2.625	18.5587			-8.545	-6.69529		-19.125	-14.5578
	26.625	2.375	17.8843			-8.055	-6.064		-18.875	-14.6227
	26.625	2.125	17.3093			-7.565	-5.68012		-18.625	-14.6988
	26.625	1.875	17.0571			-7.075	-5.3054		-18.375	-14.7479
	26.625	1.625	17.0089			-6.585	-4.64281		-18.125	-14.7596
	26.625	1.375	16.6037			-6.095	-4.19348		-17.875	-14.7668
	26.625	1.125	16.3709			-5.605	-4.028		-17.625	-14.8305
	26.625	0.875	16.1425			-5.115	-3.93179		-17.375	-14.8981
	26.625	0.625	15.9204			-4.625	-3.97823		-17.125	-14.9751
	26.625	0.375	16.0894			-4.135	-3.96686		-16.875	-15.0268
	26.625	0.125	16.1332			-3.645	-3.90937		-16.625	-15.0577
	26.625	-0.125	16.135			-3.155	-3.9926		-16.375	-15.0494
	26.625	-0.375	16.1033			-2.665	-4.12624		-16.125	-15.0388
	26.625	-0.625	16.1407			-2.175	-3.80864		-15.875	-14.9954
	26.625	-0.875	16.3063			-1.685	-3.42364		-15.625	-15.0424
	26.625	-1.125	16.3762			-1.195	-3.55371		-15.375	-14.9918
	26.625	-1.375	16.8098			-0.705	-3.74409		-15.125	-15.0032
	26.375	2.625	17.8124			-0.215	-3.85821		-14.875	-14.9882
	26.375	2.375	17.6774			0.275	-3.8869		-14.625	-14.9615
	26.375	2.125	17.5406			0.765	-3.9536		-14.375	-14.9943
	26.375	1.875	17.2854			1.255	-3.92011		-14.125	-14.9069
	26.375	1.625	16.841			1.745	-3.7855		-13.875	-14.7853
	26.375	1.375	16.6118			2.235	-3.58399		-13.625	-14.7657
	26.375	1.125	16.3391			2.725	-3.43834		-13.375	-14.8492
	26.375	0.875	16.3132			3.215	-3.22548		-13.125	-14.9877
	26.375	0.625	16.1195			3.705	-2.94156		-12.875	-15.0997
	26.375	0.375	16.0046			4.195	-2.4975		-12.625	-15.264
	26.375	0.125	16.2408			4.685	-2.04425		-12.375	-15.3541
	26.375	-0.125	16.2426			5.175	-1.77766		-12.125	-15.3447
	26.375	-0.375	16.3039			5.665	-1.47016		-11.875	-15.3155
	26.375	-0.625	16.2244			6.155	-1.0121		-11.625	-15.4017
	26.375	-0.875	16.3432			6.645	-0.53603		-11.375	-15.4117
	26.375	-1.125	16.4275			7.135	-0.26063		-11.125	-15.422
	26.375	-1.375	16.6025			7.625	-0.05466		-10.875	-15.2305
	26.375	-1.625	17.113			8.115	0.16316		-10.625	-15.0898
	26.125	3.375	18.55			8.605	0.38512		-10.375	-14.8747
	26.125	3.125	18.5007			9.095	0.47125		-10.125	-14.631
	26.125	2.875	18.9747			9.585	0.51974		-9.875	-14.4264
	26.125	2.625	17.8597			10.075	0.64368		-9.625	-14.3255
	26.125	2.375	17.6861			10.565	0.75917		-9.375	-14.2427
	26.125	2.125	17.3478			11.055	0.81451		-9.125	-14.126
	26.125	1.875	17.1925			11.545	0.83124		-8.875	-14.0823
	26.125	1.625	16.9612			12.035	0.81768		-8.625	-14.0711
	26.125	1.375	16.6315			12.525	0.80326		-8.375	-14.0886
	26.125	1.125	16.4207			13.015	0.80867		-8.125	-14.0188
	26.125	0.875	16.2374			13.505	0.76294		-7.875	-13.9505
	26.125	0.625	16.1501			13.995	0.71134		-7.625	-13.8283
	26.125	0.375	16.0453			14.485	0.63567		-7.375	-13.7757
	26.125	0.125	16.2768			14.975	0.58239		-7.125	-13.6813
	26.125	-0.125	16.2488			15.465	0.54724		-6.875	-13.4768
	26.125	-0.375	16.3991			15.955	0.5512		-6.625	-13.2126
	26.125	-0.625	16.2617			16.445	0.55423		-6.375	-12.9467
	26.125	-0.875	16.3319			16.935	0.54574		-6.125	-12.7335
	26.125	-1.125	16.4578			17.425	0.48181		-5.875	-12.5002
	26.125	-1.375	16.6692			17.915	0.41319		-5.625	-12.2322
	26.125	-1.625	16.8176			18.405	0.36687		-5.375	-11.97
	26.125	-1.875	16.4366			18.895	0.30792		-5.125	-11.6416
	26.125	-2.125	16.3294			19.385	0.22556		-4.875	-11.2804
	25.875	3.375	17.6149			19.875	0.22009		-4.625	-10.9296
	25.875	3.125	18.1837			20.365	0.19142		-4.375	-10.5444
	25.875	2.875	18.0605			20.855	0.17326		-4.125	-10.0756
	25.875	2.625	17.8502			21.345	0.10585		-3.875	-9.49918
	25.875	2.375	17.7205			21.835	0.01956		-3.625	-8.88803
	25.875	2.125	17.4224			22.325	-0.04826		-3.375	-8.22748
	25.875	1.875	17.1606			22.815	-1.77636e-15		-3.125	-7.60958
	25.875	1.625	16.9314			23.305	0.07317		-2.875	-7.03604
	25.875	1.375	16.6844			23.795	0.15083		-2.625	-6.54589
	25.875	1.125	16.4148			24.285	0.22907		-2.375	-6.24707
	25.875	0.875	16.2403			24.775	0.28171		-2.125	-6.09652
	25.875	0.625	16.1443			25.265	0.3435		-1.875	-5.90683
	25.875	0.375	16.0912			25.755	0.35656		-1.625	-5.6898
	25.875	0.125	16.1596						-1.375	-5.58601
	25.875	-0.125	16.2681						-1.125	-5.61216
	25.875	-0.375	16.3707						-0.875	-5.77744
	25.875	-0.625	16.2928						-0.625	-5.82337
	25.875	-0.875	16.2671						-0.375	-5.89034
	25.875	-1.125	16.3894						-0.125	-5.84717
	25.875	-1.375	16.5166						0.125	-5.76973
	25.875	-1.625	16.6457						0.375	-5.72408
	25.875	-1.875	16.741						0.625	-5.70953
	25.875	-2.125	16.8111						0.875	-5.63724
	25.625	3.625	18.5939						1.125	-5.52505
	25.625	3.375	17.7506						1.375	-5.43339
	25.625	3.125	18.046						1.625	-5.3231
	25.625	2.875	18.0092						1.875	-5.26292
	25.625	2.625	17.9897						2.125	-5.21006
	25.625	2.375	17.69						2.375	-5.18622
	25.625	2.125	17.4384						2.625	-5.08579
	25.625	1.875	17.1559						2.875	-4.97469
	25.625	1.625	16.9378						3.125	-4.81466
	25.625	1.375	16.7011						3.375	-4.69308
	25.625	1.125	16.4591						3.625	-4.59325
	25.625	0.875	16.2485						3.875	-4.50054
	25.625	0.625	16.1174						4.125	-4.36945
	25.625	0.375	16.0678						4.375	-4.20838
	25.625	0.125	16.0991						4.625	-4.04718
	25.625	-0.125	16.2905						4.875	-3.92889
	25.625	-0.375	16.3625						5.125	-3.75224
	25.625	-0.625	16.407						5.375	-3.52394
	25.625	-0.875	16.3143						5.625	-3.25148
	25.625	-1.125	16.4127						5.875	-3.10636
	25.625	-1.375	16.514						6.125	-3.02937
	25.625	-1.625	16.7355						6.375	-2.94796
	25.625	-1.875	17.0805						6.625	-2.78383
	25.625	-2.125	17.5776						6.875	-2.57654
	25.375	3.625	18.3846						7.125	-2.36462
	25.375	3.375	17.9683						7.375	-2.18695
	25.375	3.125	17.8903						7.625	-2.01728
	25.375	2.875	18.0524						7.875	-1.85644
	25.375	2.625	17.9449						8.125	-1.7017
	25.375	2.375	17.6171						8.375	-1.58092
	25.375	2.125	17.3919						8.625	-1.49266
	25.375	1.875	17.2317						8.875	-1.28848
	25.375	1.625	16.9026						9.125	-1.1172
	25.375	1.375	16.7279						9.375	-0.92643
	25.375	1.125	16.4838						9.625	-0.70838
	25.375	0.875	16.2425						9.875	-0.4955
	25.375	0.625	16.1349						10.125	-0.35265
	25.375	0.375	16.0375						10.375	-0.27943
	25.375	0.125	16.0957						10.625	-0.25925
	25.375	-0.125	16.2881						10.875	-0.27654
	25.375	-0.375	16.3328						11.125	-0.23468
	25.375	-0.625	16.3971						11.375	-0.13212
	25.375	-0.875	16.4525						11.625	-0.07026
	25.375	-1.125	16.3685						11.875	0.00789
	25.375	-1.375	16.4394						12.125	0.07186
	25.375	-1.625	16.7237						12.375	0.13806
	25.375	-1.875	16.7921						12.625	0.21619
	25.375	-2.125	17.1119						12.875	0.27642
	25.375	-2.375	16.8499						13.125	0.25227
	25.125	3.875	17.9911						13.375	0.28208
	25.125	3.625	17.9377						13.625	0.30451
	25.125	3.375	17.8074						13.875	0.33286
	25.125	3.125	18.1851						14.125	0.34847
	25.125	2.875	18.1616						14.375	0.38512
	25.125	2.625	18.0541						14.625	0.41402
	25.125	2.375	17.6537						14.875	0.43879
	25.125	2.125	17.3819						15.125	0.49526
	25.125	1.875	17.1449						15.375	0.52875
	25.125	1.625	16.9704						15.625	0.60611
	25.125	1.375	16.7166						15.875	0.61501
	25.125	1.125	16.4648						16.125	0.64739
	25.125	0.875	16.2151						16.375	0.65069
	25.125	0.625	16.0856						16.625	0.65794
	25.125	0.375	15.9942						16.875	0.67168
	25.125	0.125	16.1136						17.125	0.6621
	25.125	-0.125	16.2665						17.375	0.63825
	25.125	-0.375	16.3584						17.625	0.58713
	25.125	-0.625	16.3616						17.875	0.53774
	25.125	-0.875	16.4058						18.125	0.49617
	25.125	-1.125	16.3856						18.375	0.46614
	25.125	-1.375	16.425						18.625	0.41489
	25.125	-1.625	16.5043						18.875	0.39244
	25.125	-1.875	16.6958						19.125	0.3347
	25.125	-2.125	16.4763						19.375	0.30485
	24.875	3.625	17.9882						19.625	0.2541
	24.875	3.375	18.1363						19.875	0.22774
	24.875	3.125	18.0047						20.125	0.11041
	24.875	2.875	18.134						20.375	0.07582
	24.875	2.625	17.9201						20.625	0.05785
	24.875	2.375	17.637						20.875	0.02566
	24.875	2.125	17.3834						21.125	0.05558
	24.875	1.875	17.1753						21.375	0.07429
	24.875	1.625	16.9616						21.625	0.12146
	24.875	1.375	16.7332						21.875	0.12728
	24.875	1.125	16.4526						22.125	0.10724
	24.875	0.875	16.2024						22.375	0.05761
	24.875	0.625	16.0621						22.625	0.07826
	24.875	0.375	16.0397						22.875	0.12076
	24.875	0.125	16.1004						23.125	0.13207
	24.875	-0.125	16.1856						23.375	0.16226
	24.875	-0.375	16.2977						23.625	0.18617
	24.875	-0.625	16.35						23.875	0.15778
	24.875	-0.875	16.3298						24.125	0.15036
	24.875	-1.125	16.3854						24.375	0.1678
	24.875	-1.375	16.3404						24.625	0.19927
	24.875	-1.625	16.4256						24.875	0.21211
	24.875	-1.875	16.6594						25.125	0.23556
	24.875	-2.125	16.7294						25.375	0.28487
	24.875	-2.375	16.9893						25.625	0.26744
	24.625	3.375	18.0312						25.875	0.29433
	24.625	3.125	18.3296						26.125	0.30013
	24.625	2.875	17.9993						26.375	0.26952
	24.625	2.625	17.8733
	24.625	2.375	17.6616
	24.625	2.125	17.4221
	24.625	1.875	17.2136
	24.625	1.625	16.944
	24.625	1.375	16.6992
	24.625	1.125	16.4523
	24.625	0.875	16.2204
	24.625	0.625	16.0493
	24.625	0.375	16.0121
	24.625	0.125	16.0741
	24.625	-0.125	16.2151
	24.625	-0.375	16.3299
	24.625	-0.625	16.3167
	24.625	-0.875	16.3163
	24.625	-1.125	16.237
	24.625	-1.375	16.3128
	24.625	-1.625	16.3286
	24.625	-1.875	16.6751
	24.625	-2.125	16.8175
	24.375	3.625	18.3155
	24.375	3.375	18.1064
	24.375	3.125	18.1296
	24.375	2.875	18.0643
	24.375	2.625	17.8337
	24.375	2.375	17.5914
	24.375	2.125	17.3503
	24.375	1.875	17.1353
	24.375	1.625	16.8708
	24.375	1.375	16.6776
	24.375	1.125	16.4206
	24.375	0.875	16.178
	24.375	0.625	16.0178
	24.375	0.375	15.9705
	24.375	0.125	16.0851
	24.375	-0.125	16.1821
	24.375	-0.375	16.3271
	24.375	-0.625	16.2767
	24.375	-0.875	16.2069
	24.375	-1.125	16.2008
	24.375	-1.375	16.1837
	24.375	-1.625	16.2052
	24.375	-1.875	16.3784
	24.375	-2.125	16.7929
	24.125	3.875	17.6194
	24.125	3.625	18.5575
	24.125	3.375	18.2897
	24.125	3.125	18.0095
	24.125	2.875	17.9452
	24.125	2.625	17.8028
	24.125	2.375	17.5514
	24.125	2.125	17.3331
	24.125	1.875	17.1476
	24.125	1.625	16.9123
	24.125	1.375	16.6585
	24.125	1.125	16.428
	24.125	0.875	16.1579
	24.125	0.625	16.0004
	24.125	0.375	15.9377
	24.125	0.125	16.0365
	24.125	-0.125	16.143
	24.125	-0.375	16.2619
	24.125	-0.625	16.1958
	24.125	-0.875	16.1535
	24.125	-1.125	16.0705
	24.125	-1.375	16.0825
	24.125	-1.625	16.2262
	24.125	-1.875	16.5171
	24.125	-2.125	16.6691
	24.125	-2.375	16.929
	23.875	3.875	18.0377
	23.875	3.625	17.9843
	23.875	3.375	18.0899
	23.875	3.125	18.1611
	23.875	2.875	18.0606
	23.875	2.625	17.7717
	23.875	2.375	17.5666
	23.875	2.125	17.358
	23.875	1.875	17.1176
	23.875	1.625	16.8871
	23.875	1.375	16.6541
	23.875	1.125	16.3845
	23.875	0.875	16.1752
	23.875	0.625	16.0078
	23.875	0.375	15.9458
	23.875	0.125	15.9996
	23.875	-0.125	16.1483
	23.875	-0.375	16.2066
	23.875	-0.625	16.1638
	23.875	-0.875	16.0902
	23.875	-1.125	16.0249
	23.875	-1.375	15.9884
	23.875	-1.625	16.1071
	23.875	-1.875	16.1827
	23.875	-2.125	16.3135
	23.625	4.375	15.6842
	23.625	3.875	18.0283
	23.625	3.625	17.4891
	23.625	3.375	18.3302
	23.625	3.125	18.3017
	23.625	2.875	18.1059
	23.625	2.625	17.9002
	23.625	2.375	17.6738
	23.625	2.125	17.3878
	23.625	1.875	17.1252
	23.625	1.625	16.8761
	23.625	1.375	16.6517
	23.625	1.125	16.4114
	23.625	0.875	16.1796
	23.625	0.625	16.0362
	23.625	0.375	15.9542
	23.625	0.125	15.9944
	23.625	-0.125	16.0988
	23.625	-0.375	16.1784
	23.625	-0.625	16.1102
	23.625	-0.875	16.0646
	23.625	-1.125	16.0131
	23.625	-1.375	15.9751
	23.625	-1.625	16.128
	23.625	-1.875	16.2983
	23.625	-2.125	16.8396
	23.625	-2.375	16.8922
	23.375	3.625	17.6027
	23.375	3.375	18.2615
	23.375	3.125	18.4082
	23.375	2.875	18.2226
	23.375	2.625	17.9505
	23.375	2.375	17.665
	23.375	2.125	17.3625
	23.375	1.875	17.0815
	23.375	1.625	16.823
	23.375	1.375	16.619
	23.375	1.125	16.3821
	23.375	0.875	16.1582
	23.375	0.625	16.0123
	23.375	0.375	15.9527
	23.375	0.125	15.9552
	23.375	-0.125	16.0702
	23.375	-0.375	16.1194
	23.375	-0.625	16.1459
	23.375	-0.875	16.0592
	23.375	-1.125	15.9956
	23.375	-1.375	16.0891
	23.375	-1.625	16.2232
	23.375	-1.875	16.7096
	23.375	-2.125	17.1528
	23.125	4.125	16.915
	23.125	3.875	18.009
	23.125	3.625	18.093
	23.125	3.375	18.0611
	23.125	3.125	18.2824
	23.125	2.875	18.1234
	23.125	2.625	17.8063
	23.125	2.375	17.6633
	23.125	2.125	17.4019
	23.125	1.875	17.0797
	23.125	1.625	16.8511
	23.125	1.375	16.5932
	23.125	1.125	16.3289
	23.125	0.875	16.1173
	23.125	0.625	15.9821
	23.125	0.375	15.9273
	23.125	0.125	15.922
	23.125	-0.125	16.0449
	23.125	-0.375	16.106
	23.125	-0.625	16.1464
	23.125	-0.875	16.0833
	23.125	-1.125	16.1149
	23.125	-1.375	16.2279
	23.125	-1.625	16.2894
	23.125	-1.875	16.6157
	23.125	-2.125	17.1619
	22.875	3.875	17.9999
	22.875	3.625	17.6569
	22.875	3.375	18.0123
	22.875	3.125	18.3647
	22.875	2.875	17.893
	22.875	2.625	17.7944
	22.875	2.375	17.5789
	22.875	2.125	17.3305
	22.875	1.875	17.1227
	22.875	1.625	16.8263
	22.875	1.375	16.5625
	22.875	1.125	16.2969
	22.875	0.875	16.0732
	22.875	0.625	15.9708
	22.875	0.375	15.9217
	22.875	0.125	15.9526
	22.875	-0.125	16.0187
	22.875	-0.375	16.1438
	22.875	-0.625	16.1807
	22.875	-0.875	16.1767
	22.875	-1.125	16.1661
	22.875	-1.375	16.275
	22.875	-1.625	16.4577
	22.875	-1.875	16.6315
	22.875	-2.125	17.8546
	22.875	-2.375	16.4888
	22.625	3.625	17.9379
	22.625	3.375	17.9663
	22.625	3.125	18.2235
	22.625	2.875	18.0139
	22.625	2.625	17.6645
	22.625	2.375	17.537
	22.625	2.125	17.3152
	22.625	1.875	17.1187
	22.625	1.625	16.8455
	22.625	1.375	16.5654
	22.625	1.125	16.2787
	22.625	0.875	16.0306
	22.625	0.625	15.9283
	22.625	0.375	15.9008
	22.625	0.125	15.9565
	22.625	-0.125	16.0545
	22.625	-0.375	16.1883
	22.625	-0.625	16.2243
	22.625	-0.875	16.2282
	22.625	-1.125	16.2961
	22.625	-1.375	16.5025
	22.625	-1.625	16.6804
	22.625	-1.875	16.9899
	22.625	-2.125	17.4472
	22.375	3.875	17.5579
	22.375	3.625	18.2461
	22.375	3.375	18.1744
	22.375	3.125	18.2171
	22.375	2.875	17.9511
	22.375	2.625	17.7453
	22.375	2.375	17.4965
	22.375	2.125	17.335
	22.375	1.875	17.1004
	22.375	1.625	16.8411
	22.375	1.375	16.5232
	22.375	1.125	16.2452
	22.375	0.875	16.0358
	22.375	0.625	15.9076
	22.375	0.375	15.9175
	22.375	0.125	15.9813
	22.375	-0.125	16.0653
	22.375	-0.375	16.2125
	22.375	-0.625	16.2625
	22.375	-0.875	16.2826
	22.375	-1.125	16.3857
	22.375	-1.375	16.4746
	22.375	-1.625	16.737
	22.375	-1.875	17.3246
	22.375	-2.125	17.8943
	22.125	3.625	18.0645
	22.125	3.375	18.2823
	22.125	3.125	18.321
	22.125	2.875	18.0506
	22.125	2.625	17.7693
	22.125	2.375	17.5312
	22.125	2.125	17.3311
	22.125	1.875	17.1043
	22.125	1.625	16.8477
	22.125	1.375	16.5184
	22.125	1.125	16.2476
	22.125	0.875	16.0418
	22.125	0.625	15.9572
	22.125	0.375	15.9182
	22.125	0.125	15.9279
	22.125	-0.125	16.0598
	22.125	-0.375	16.1752
	22.125	-0.625	16.3223
	22.125	-0.875	16.3502
	22.125	-1.125	16.3529
	22.125	-1.375	16.4388
	22.125	-1.625	16.6177
	22.125	-1.875	16.9492
	22.125	-2.125	17.4838
	21.875	3.625	18.4895
	21.875	3.375	18.4178
	21.875	3.125	18.1185
	21.875	2.875	17.9154
	21.875	2.625	17.7646
	21.875	2.375	17.525
	21.875	2.125	17.318
	21.875	1.875	17.1266
	21.875	1.625	16.8072
	21.875	1.375	16.534
	21.875	1.125	16.2569
	21.875	0.875	16.0501
	21.875	0.625	15.9773
	21.875	0.375	15.9112
	21.875	0.125	15.93
	21.875	-0.125	16.0549
	21.875	-0.375	16.1922
	21.875	-0.625	16.2568
	21.875	-0.875	16.3297
	21.875	-1.125	16.2859
	21.875	-1.375	16.3823
	21.875	-1.625	16.5323
	21.875	-1.875	16.9996
	21.875	-2.125	17.9239
	21.875	-2.375	16.9853
	21.625	3.625	18.491
	21.625	3.375	18.7088
	21.625	3.125	18.1031
	21.625	2.875	18.0644
	21.625	2.625	17.7351
	21.625	2.375	17.5039
	21.625	2.125	17.3587
	21.625	1.875	17.1595
	21.625	1.625	16.8377
	21.625	1.375	16.5069
	21.625	1.125	16.2658
	21.625	0.875	16.0878
	21.625	0.625	15.9715
	21.625	0.375	15.8886
	21.625	0.125	15.9162
	21.625	-0.125	16.0054
	21.625	-0.375	16.152
	21.625	-0.625	16.2537
	21.625	-0.875	16.3162
	21.625	-1.125	16.355
	21.625	-1.375	16.395
	21.625	-1.625	16.6435
	21.625	-1.875	16.9401
	21.625	-2.125	16.8333
	21.375	3.375	18.7133
	21.375	3.125	18.1245
	21.375	2.875	18.0003
	21.375	2.625	17.742
	21.375	2.375	17.5043
	21.375	2.125	17.3348
	21.375	1.875	17.0874
	21.375	1.625	16.8388
	21.375	1.375	16.5262
	21.375	1.125	16.2395
	21.375	0.875	16.0547
	21.375	0.625	15.9243
	21.375	0.375	15.8605
	21.375	0.125	15.8768
	21.375	-0.125	15.9825
	21.375	-0.375	16.1192
	21.375	-0.625	16.271
	21.375	-0.875	16.3066
	21.375	-1.125	16.4376
	21.375	-1.375	16.4973
	21.375	-1.625	16.6216
	21.375	-1.875	16.7528
	21.375	-2.125	17.5252
	21.125	3.375	18.6088
	21.125	3.125	18.2654
	21.125	2.875	17.9523
	21.125	2.625	17.8219
	21.125	2.375	17.5613
	21.125	2.125	17.3233
	21.125	1.875	17.1023
	21.125	1.625	16.7977
	21.125	1.375	16.5187
	21.125	1.125	16.2741
	21.125	0.875	16.0757
	21.125	0.625	15.9056
	21.125	0.375	15.8182
	21.125	0.125	15.8422
	21.125	-0.125	15.9765
	21.125	-0.375	16.1387
	21.125	-0.625	16.2376
	21.125	-0.875	16.4065
	21.125	-1.125	16.4898
	21.125	-1.375	16.5756
	21.125	-1.625	16.6854
	21.125	-1.875	16.7722
	21.125	-2.125	17.9717
	20.875	3.375	18.7334
	20.875	3.125	18.1619
	20.875	2.875	17.9244
	20.875	2.625	17.7568
	20.875	2.375	17.5488
	20.875	2.125	17.3033
	20.875	1.875	17.0901
	20.875	1.625	16.8378
	20.875	1.375	16.5382
	20.875	1.125	16.2633
	20.875	0.875	16.0601
	20.875	0.625	15.8757
	20.875	0.375	15.8015
	20.875	0.125	15.839
	20.875	-0.125	15.9696
	20.875	-0.375	16.192
	20.875	-0.625	16.3366
	20.875	-0.875	16.4109
	20.875	-1.125	16.5352
	20.875	-1.375	16.5785
	20.875	-1.625	16.7681
	20.875	-1.875	17.0736
	20.875	-2.125	17.5711
	20.625	3.375	19.0641
	20.625	3.125	18.3154
	20.625	2.875	18.0561
	20.625	2.625	17.7957
	20.625	2.375	17.5824
	20.625	2.125	17.3553
	20.625	1.875	17.1424
	20.625	1.625	16.8397
	20.625	1.375	16.532
	20.625	1.125	16.2823
	20.625	0.875	16.0344
	20.625	0.625	15.9078
	20.625	0.375	15.8167
	20.625	0.125	15.9076
	20.625	-0.125	16.0114
	20.625	-0.375	16.1946
	20.625	-0.625	16.2894
	20.625	-0.875	16.4565
	20.625	-1.125	16.5354
	20.625	-1.375	16.6035
	20.625	-1.625	16.769
	20.625	-1.875	17.0015
	20.625	-2.125	17.3552
	20.375	3.625	18.9777
	20.375	3.375	19.333
	20.375	3.125	18.6419
	20.375	2.875	18.0489
	20.375	2.625	17.8691
	20.375	2.375	17.6268
	20.375	2.125	17.3586
	20.375	1.875	17.1435
	20.375	1.625	16.8689
	20.375	1.375	16.5696
	20.375	1.125	16.2437
	20.375	0.875	16.066
	20.375	0.625	15.9258
	20.375	0.375	15.8669
	20.375	0.125	15.9319
	20.375	-0.125	16.1006
	20.375	-0.375	16.2243
	20.375	-0.625	16.3758
	20.375	-0.875	16.4843
	20.375	-1.125	16.4995
	20.375	-1.375	16.6535
	20.375	-1.625	16.954
	20.375	-1.875	17.1116
	20.375	-2.125	17.6465
	20.125	3.375	19.3538
	20.125	3.125	18.9308
	20.125	2.875	18.3391
	20.125	2.625	18.055
	20.125	2.375	17.6986
	20.125	2.125	17.4228
	20.125	1.875	17.2142
	20.125	1.625	16.9449
	20.125	1.375	16.591
	20.125	1.125	16.2807
	20.125	0.875	16.0659
	20.125	0.625	15.9604
	20.125	0.375	15.9257
	20.125	0.125	15.9788
	20.125	-0.125	16.1496
	20.125	-0.375	16.2841
	20.125	-0.625	16.4446
	20.125	-0.875	16.5048
	20.125	-1.125	16.5415
	20.125	-1.375	16.7049
	20.125	-1.625	16.9731
	20.125	-1.875	17.2373
	20.125	-2.125	17.6952
	19.875	3.375	18.3819
	19.875	3.125	18.5235
	19.875	2.875	18.2753
	19.875	2.625	18.025
	19.875	2.375	17.6928
	19.875	2.125	17.3927
	19.875	1.875	17.2344
	19.875	1.625	16.966
	19.875	1.375	16.6033
	19.875	1.125	16.338
	19.875	0.875	16.1384
	19.875	0.625	16.0777
	19.875	0.375	16.0017
	19.875	0.125	16.0383
	19.875	-0.125	16.2415
	19.875	-0.375	16.4006
	19.875	-0.625	16.4988
	19.875	-0.875	16.6129
	19.875	-1.125	16.6401
	19.875	-1.375	16.77
	19.875	-1.625	17.3162
	19.875	-1.875	17.6056
	19.875	-2.125	18.1758
	19.625	3.625	18.6092
	19.625	3.375	18.7148
	19.625	3.125	18.3305
	19.625	2.875	18.2517
	19.625	2.625	17.9911
	19.625	2.375	17.6898
	19.625	2.125	17.4469
	19.625	1.875	17.2523
	19.625	1.625	17.013
	19.625	1.375	16.658
	19.625	1.125	16.3788
	19.625	0.875	16.2102
	19.625	0.625	16.1041
	19.625	0.375	16.0953
	19.625	0.125	16.1582
	19.625	-0.125	16.3343
	19.625	-0.375	16.5051
	19.625	-0.625	16.5824
	19.625	-0.875	16.64
	19.625	-1.125	16.7211
	19.625	-1.375	16.7105
	19.625	-1.625	17.0113
	19.625	-1.875	17.5392
	19.375	3.625	18.3775
	19.375	3.375	18.3058
	19.375	3.125	18.2738
	19.375	2.875	18.1523
	19.375	2.625	17.9469
	19.375	2.375	17.6917
	19.375	2.125	17.4843
	19.375	1.875	17.2506
	19.375	1.625	16.9294
	19.375	1.375	16.6504
	19.375	1.125	16.4433
	19.375	0.875	16.2645
	19.375	0.625	16.1548
	19.375	0.375	16.1405
	19.375	0.125	16.2072
	19.375	-0.125	16.3751
	19.375	-0.375	16.5266
	19.375	-0.625	16.6642
	19.375	-0.875	16.7105
	19.375	-1.125	16.7082
	19.375	-1.375	16.922
	19.375	-1.625	17.045
	19.375	-1.875	17.7217
	19.375	-2.125	17.8649
	19.125	3.625	18.6446
	19.125	3.375	18.573
	19.125	3.125	18.3275
	19.125	2.875	18.1373
	19.125	2.625	17.9209
	19.125	2.375	17.7258
	19.125	2.125	17.4387
	19.125	1.875	17.2274
	19.125	1.625	16.9425
	19.125	1.375	16.6717
	19.125	1.125	16.4359
	19.125	0.875	16.2982
	19.125	0.625	16.1847
	19.125	0.375	16.1778
	19.125	0.125	16.2705
	19.125	-0.125	16.4252
	19.125	-0.375	16.6059
	19.125	-0.625	16.6923
	19.125	-0.875	16.7677
	19.125	-1.125	16.7904
	19.125	-1.375	16.9644
	19.125	-1.625	17.1109
	19.125	-1.875	17.5072
	18.875	3.625	19.089
	18.875	3.375	19.1947
	18.875	3.125	18.4686
	18.875	2.875	18.0663
	18.875	2.625	17.9004
	18.875	2.375	17.7217
	18.875	2.125	17.5017
	18.875	1.875	17.2248
	18.875	1.625	16.9636
	18.875	1.375	16.7277
	18.875	1.125	16.5032
	18.875	0.875	16.3476
	18.875	0.625	16.2424
	18.875	0.375	16.218
	18.875	0.125	16.323
	18.875	-0.125	16.4863
	18.875	-0.375	16.6329
	18.875	-0.625	16.7918
	18.875	-0.875	16.8081
	18.875	-1.125	16.8765
	18.875	-1.375	16.9415
	18.875	-1.625	17.1928
	18.875	-1.875	17.444
	18.875	-2.125	17.9791
	18.625	3.375	19.036
	18.625	3.125	18.4432
	18.625	2.875	18.2062
	18.625	2.625	17.9632
	18.625	2.375	17.7385
	18.625	2.125	17.4473
	18.625	1.875	17.2143
	18.625	1.625	17.0008
	18.625	1.375	16.7537
	18.625	1.125	16.5408
	18.625	0.875	16.3361
	18.625	0.625	16.2649
	18.625	0.375	16.3079
	18.625	0.125	16.3483
	18.625	-0.125	16.5517
	18.625	-0.375	16.6901
	18.625	-0.625	16.899
	18.625	-0.875	16.9532
	18.625	-1.125	17.0212
	18.625	-1.375	17.0153
	18.625	-1.625	17.2141
	18.625	-1.875	17.2866
	18.625	-2.125	17.6071
	18.375	3.375	18.7098
	18.375	3.125	18.4207
	18.375	2.875	18.0716
	18.375	2.625	17.8861
	18.375	2.375	17.7218
	18.375	2.125	17.4954
	18.375	1.875	17.2493
	18.375	1.625	17.0354
	18.375	1.375	16.8165
	18.375	1.125	16.6008
	18.375	0.875	16.4012
	18.375	0.625	16.3161
	18.375	0.375	16.3476
	18.375	0.125	16.4133
	18.375	-0.125	16.5556
	18.375	-0.375	16.7602
	18.375	-0.625	16.9345
	18.375	-0.875	16.9916
	18.375	-1.125	16.999
	18.375	-1.375	16.9576
	18.375	-1.625	17.0651
	18.375	-1.875	17.339
	18.375	-2.125	18.0865
	18.125	3.375	18.9352
	18.125	3.125	18.4591
	18.125	2.875	18.1857
	18.125	2.625	18.0114
	18.125	2.375	17.8227
	18.125	2.125	17.5599
	18.125	1.875	17.2898
	18.125	1.625	17.0791
	18.125	1.375	16.8735
	18.125	1.125	16.6744
	18.125	0.875	16.436
	18.125	0.625	16.3462
	18.125	0.375	16.3722
	18.125	0.125	16.4749
	18.125	-0.125	16.5976
	18.125	-0.375	16.7846
	18.125	-0.625	16.947
	18.125	-0.875	17.0421
	18.125	-1.125	17.0761
	18.125	-1.375	17.0737
	18.125	-1.625	17.1849
	18.125	-1.875	17.2324
	18.125	-2.125	18.1376
	17.875	3.375	18.7448
	17.875	3.125	18.667
	17.875	2.875	18.3311
	17.875	2.625	18.0313
	17.875	2.375	17.7958
	17.875	2.125	17.5351
	17.875	1.875	17.3025
	17.875	1.625	17.0992
	17.875	1.375	16.8918
	17.875	1.125	16.7055
	17.875	0.875	16.5104
	17.875	0.625	16.3877
	17.875	0.375	16.4191
	17.875	0.125	16.4925
	17.875	-0.125	16.6195
	17.875	-0.375	16.7675
	17.875	-0.625	16.9919
	17.875	-0.875	17.1272
	17.875	-1.125	17.1342
	17.875	-1.375	17.0548
	17.875	-1.625	17.1611
	17.875	-1.875	17.4159
	17.875	-2.125	17.6241
	17.625	3.625	18.7471
	17.625	3.375	18.6031
	17.625	3.125	18.6528
	17.625	2.875	18.4076
	17.625	2.625	18.1199
	17.625	2.375	17.8192
	17.625	2.125	17.5353
	17.625	1.875	17.2728
	17.625	1.625	17.1107
	17.625	1.375	16.9428
	17.625	1.125	16.7308
	17.625	0.875	16.5409
	17.625	0.625	16.4371
	17.625	0.375	16.4871
	17.625	0.125	16.5734
	17.625	-0.125	16.6826
	17.625	-0.375	16.8438
	17.625	-0.625	17.0362
	17.625	-0.875	17.1507
	17.625	-1.125	17.1884
	17.625	-1.375	17.2004
	17.625	-1.625	17.2052
	17.625	-1.875	17.635
	17.625	-2.125	17.9889
	17.625	-2.375	17.3002
	17.375	3.625	19.1837
	17.375	3.375	18.9747
	17.375	3.125	18.4216
	17.375	2.875	18.4514
	17.375	2.625	18.1677
	17.375	2.375	17.8959
	17.375	2.125	17.5351
	17.375	1.875	17.2667
	17.375	1.625	17.063
	17.375	1.375	16.8709
	17.375	1.125	16.7281
	17.375	0.875	16.5443
	17.375	0.625	16.4883
	17.375	0.375	16.4892
	17.375	0.125	16.6512
	17.375	-0.125	16.7525
	17.375	-0.375	16.9037
	17.375	-0.625	17.0699
	17.375	-0.875	17.1513
	17.375	-1.125	17.246
	17.375	-1.375	17.3046
	17.375	-1.625	17.4048
	17.375	-1.875	17.54
	17.375	-2.125	18.0378
	17.125	3.625	18.5146
	17.125	3.375	18.5555
	17.125	3.125	18.4477
	17.125	2.875	18.3395
	17.125	2.625	18.1922
	17.125	2.375	17.8762
	17.125	2.125	17.5497
	17.125	1.875	17.2468
	17.125	1.625	17.0447
	17.125	1.375	16.9093
	17.125	1.125	16.7445
	17.125	0.875	16.5663
	17.125	0.625	16.5121
	17.125	0.375	16.5407
	17.125	0.125	16.6812
	17.125	-0.125	16.8398
	17.125	-0.375	17.0111
	17.125	-0.625	17.1927
	17.125	-0.875	17.259
	17.125	-1.125	17.2717
	17.125	-1.375	17.3475
	17.125	-1.625	17.4658
	17.125	-1.875	17.9182
	17.125	-2.125	18.3338
	16.875	3.625	18.3429
	16.875	3.375	18.2715
	16.875	3.125	18.3348
	16.875	2.875	18.2512
	16.875	2.625	18.076
	16.875	2.375	17.8384
	16.875	2.125	17.5963
	16.875	1.875	17.2684
	16.875	1.625	17.093
	16.875	1.375	16.8588
	16.875	1.125	16.6861
	16.875	0.875	16.537
	16.875	0.625	16.5217
	16.875	0.375	16.5879
	16.875	0.125	16.7198
	16.875	-0.125	16.8709
	16.875	-0.375	17.0571
	16.875	-0.625	17.2651
	16.875	-0.875	17.3005
	16.875	-1.125	17.2932
	16.875	-1.375	17.4259
	16.875	-1.625	17.5956
	16.875	-1.875	17.9156
	16.875	-2.125	18.8008
	16.625	3.875	17.835
	16.625	3.625	18.2087
	16.625	3.375	18.3569
	16.625	3.125	18.1418
	16.625	2.875	18.1951
	16.625	2.625	18.0682
	16.625	2.375	17.8304
	16.625	2.125	17.6028
	16.625	1.875	17.3193
	16.625	1.625	17.1089
	16.625	1.375	16.8741
	16.625	1.125	16.6977
	16.625	0.875	16.5233
	16.625	0.625	16.5079
	16.625	0.375	16.6141
	16.625	0.125	16.7425
	16.625	-0.125	16.931
	16.625	-0.375	17.0563
	16.625	-0.625	17.2139
	16.625	-0.875	17.3324
	16.625	-1.125	17.3828
	16.625	-1.375	17.4676
	16.625	-1.625	17.7231
	16.625	-1.875	17.9483
	16.625	-2.125	18.8335
	16.375	3.625	18.0968
	16.375	3.375	18.403
	16.375	3.125	18.1095
	16.375	2.875	17.9866
	16.375	2.625	18.019
	16.375	2.375	17.8307
	16.375	2.125	17.5732
	16.375	1.875	17.3937
	16.375	1.625	17.1567
	16.375	1.375	16.8651
	16.375	1.125	16.6705
	16.375	0.875	16.5617
	16.375	0.625	16.5007
	16.375	0.375	16.594
	16.375	0.125	16.7538
	16.375	-0.125	16.9418
	16.375	-0.375	17.1599
	16.375	-0.625	17.2649
	16.375	-0.875	17.398
	16.375	-1.125	17.4456
	16.375	-1.375	17.5201
	16.375	-1.625	17.7073
	16.375	-1.875	17.7365
	16.125	3.875	18.2573
	16.125	3.625	19.1955
	16.125	3.375	18.6244
	16.125	3.125	18.2887
	16.125	2.875	18.1311
	16.125	2.625	17.9727
	16.125	2.375	17.8564
	16.125	2.125	17.6369
	16.125	1.875	17.388
	16.125	1.625	17.1934
	16.125	1.375	16.9193
	16.125	1.125	16.6563
	16.125	0.875	16.5514
	16.125	0.625	16.4974
	16.125	0.375	16.5481
	16.125	0.125	16.7166
	16.125	-0.125	16.9534
	16.125	-0.375	17.1668
	16.125	-0.625	17.3665
	16.125	-0.875	17.4403
	16.125	-1.125	17.5195
	16.125	-1.375	17.4999
	16.125	-1.625	17.5896
	16.125	-1.875	17.8073
	16.125	-2.125	17.5162
	15.875	3.625	18.7565
	15.875	3.375	18.6125
	15.875	3.125	18.3862
	15.875	2.875	18.0154
	15.875	2.625	17.987
	15.875	2.375	17.8923
	15.875	2.125	17.6769
	15.875	1.875	17.3756
	15.875	1.625	17.1624
	15.875	1.375	16.9037
	15.875	1.125	16.6877
	15.875	0.875	16.5317
	15.875	0.625	16.465
	15.875	0.375	16.4911
	15.875	0.125	16.6744
	15.875	-0.125	16.8815
	15.875	-0.375	17.1202
	15.875	-0.625	17.4008
	15.875	-0.875	17.4972
	15.875	-1.125	17.5092
	15.875	-1.375	17.5152
	15.875	-1.625	17.6051
	15.875	-1.875	17.8387
	15.875	-2.125	18.0157
	15.625	3.625	19.1652
	15.625	3.375	19.0937
	15.625	3.125	18.5451
	15.625	2.875	18.1008
	15.625	2.625	17.9518
	15.625	2.375	17.8709
	15.625	2.125	17.6486
	15.625	1.875	17.3952
	15.625	1.625	17.1566
	15.625	1.375	16.8868
	15.625	1.125	16.6739
	15.625	0.875	16.5304
	15.625	0.625	16.4561
	15.625	0.375	16.4439
	15.625	0.125	16.6127
	15.625	-0.125	16.8661
	15.625	-0.375	17.1209
	15.625	-0.625	17.3102
	15.625	-0.875	17.4413
	15.625	-1.125	17.5246
	15.625	-1.375	17.601
	15.625	-1.625	17.728
	15.625	-1.875	17.8615
	15.375	3.375	18.8177
	15.375	3.125	18.3952
	15.375	2.875	18.0954
	15.375	2.625	17.9424
	15.375	2.375	17.8159
	15.375	2.125	17.5785
	15.375	1.875	17.3279
	15.375	1.625	17.1015
	15.375	1.375	16.87
	15.375	1.125	16.6187
	15.375	0.875	16.4964
	15.375	0.625	16.3788
	15.375	0.375	16.4093
	15.375	0.125	16.5699
	15.375	-0.125	16.8663
	15.375	-0.375	17.0598
	15.375	-0.625	17.2983
	15.375	-0.875	17.4224
	15.375	-1.125	17.5026
	15.375	-1.375	17.561
	15.375	-1.625	17.7371
	15.375	-1.875	17.9949
	15.375	-2.125	18.4109
	15.125	3.625	18.6783
	15.125	3.375	18.6069
	15.125	3.125	18.4413
	15.125	2.875	18.011
	15.125	2.625	17.9164
	15.125	2.375	17.6855
	15.125	2.125	17.5052
	15.125	1.875	17.2964
	15.125	1.625	17.077
	15.125	1.375	16.8378
	15.125	1.125	16.6008
	15.125	0.875	16.4406
	15.125	0.625	16.3453
	15.125	0.375	16.4132
	15.125	0.125	16.5345
	15.125	-0.125	16.7755
	15.125	-0.375	17.0157
	15.125	-0.625	17.2556
	15.125	-0.875	17.4504
	15.125	-1.125	17.592
	15.125	-1.375	17.6802
	15.125	-1.625	17.6948
	15.125	-1.875	18.058
	15.125	-2.125	17.4525
	15.125	-2.375	17.8678
	14.875	4.125	17.0374
	14.875	3.625	17.9657
	14.875	3.375	18.3213
	14.875	3.125	18.0824
	14.875	2.875	17.9951
	14.875	2.625	17.7741
	14.875	2.375	17.6203
	14.875	2.125	17.4544
	14.875	1.875	17.2174
	14.875	1.625	16.9812
	14.875	1.375	16.7605
	14.875	1.125	16.5686
	14.875	0.875	16.3995
	14.875	0.625	16.2888
	14.875	0.375	16.3724
	14.875	0.125	16.4722
	14.875	-0.125	16.671
	14.875	-0.375	16.9398
	14.875	-0.625	17.1745
	14.875	-0.875	17.3961
	14.875	-1.125	17.6501
	14.875	-1.375	17.5714
	14.875	-1.625	17.8198
	14.875	-1.875	18.0194
	14.875	-2.125	17.9134
	14.625	3.625	18.3585
	14.625	3.375	18.1496
	14.625	3.125	18.0235
	14.625	2.875	17.971
	14.625	2.625	17.7852
	14.625	2.375	17.5885
	14.625	2.125	17.3834
	14.625	1.875	17.1089
	14.625	1.625	16.9447
	14.625	1.375	16.7269
	14.625	1.125	16.5443
	14.625	0.875	16.3577
	14.625	0.625	16.264
	14.625	0.375	16.3018
	14.625	0.125	16.4132
	14.625	-0.125	16.6251
	14.625	-0.375	16.8958
	14.625	-0.625	17.1375
	14.625	-0.875	17.424
	14.625	-1.125	17.5956
	14.625	-1.375	17.646
	14.625	-1.625	17.7008
	14.625	-1.875	18.0882
	14.625	-2.125	18.2969
	14.375	3.625	18.3278
	14.375	3.375	18.0066
	14.375	3.125	17.8626
	14.375	2.875	17.9612
	14.375	2.625	17.8132
	14.375	2.375	17.5951
	14.375	2.125	17.3087
	14.375	1.875	17.063
	14.375	1.625	16.8478
	14.375	1.375	16.6629
	14.375	1.125	16.5006
	14.375	0.875	16.3573
	14.375	0.625	16.2351
	14.375	0.375	16.2337
	14.375	0.125	16.346
	14.375	-0.125	16.5024
	14.375	-0.375	16.8065
	14.375	-0.625	17.0643
	14.375	-0.875	17.4056
	14.375	-1.125	17.5826
	14.375	-1.375	17.5561
	14.375	-1.625	17.6311
	14.375	-1.875	17.792
	14.375	-2.125	18.0007
	14.375	-2.375	17.7393
	14.125	4.125	16.9467
	14.125	3.875	18.0407
	14.125	3.625	17.9873
	14.125	3.375	17.9475
	14.125	3.125	18.2167
	14.125	2.875	18.0849
	14.125	2.625	17.8359
	14.125	2.375	17.5794
	14.125	2.125	17.2763
	14.125	1.875	17.0846
	14.125	1.625	16.8248
	14.125	1.375	16.6261
	14.125	1.125	16.4422
	14.125	0.875	16.3153
	14.125	0.625	16.1985
	14.125	0.375	16.1943
	14.125	0.125	16.2565
	14.125	-0.125	16.4236
	14.125	-0.375	16.6913
	14.125	-0.625	16.9855
	14.125	-0.875	17.2963
	14.125	-1.125	17.5733
	14.125	-1.375	17.5701
	14.125	-1.625	17.4817
	14.125	-1.875	17.7473
	14.125	-2.125	17.956
	13.875	3.875	17.5914
	13.875	3.625	18.5295
	13.875	3.375	18.2082
	13.875	3.125	18.0082
	13.875	2.875	17.9569
	13.875	2.625	17.8869
	13.875	2.375	17.5805
	13.875	2.125	17.3146
	13.875	1.875	17.0763
	13.875	1.625	16.8595
	13.875	1.375	16.6378
	13.875	1.125	16.4309
	13.875	0.875	16.2764
	13.875	0.625	16.1829
	13.875	0.375	16.1648
	13.875	0.125	16.1891
	13.875	-0.125	16.3735
	13.875	-0.375	16.6011
	13.875	-0.625	16.9114
	13.875	-0.875	17.2816
	13.875	-1.125	17.5041
	13.875	-1.375	17.4267
	13.875	-1.625	17.4138
	13.875	-1.875	17.5303
	13.875	-2.125	17.9162
	13.875	-2.375	17.6548
	13.625	3.875	17.9977
	13.625	3.625	17.7371
	13.625	3.375	17.5644
	13.625	3.125	17.8554
	13.625	2.875	18.0087
	13.625	2.625	17.7818
	13.625	2.375	17.6297
	13.625	2.125	17.3327
	13.625	1.875	17.1028
	13.625	1.625	16.8537
	13.625	1.375	16.6271
	13.625	1.125	16.4609
	13.625	0.875	16.2748
	13.625	0.625	16.1545
	13.625	0.375	16.1834
	13.625	0.125	16.2134
	13.625	-0.125	16.3688
	13.625	-0.375	16.6228
	13.625	-0.625	16.8875
	13.625	-0.875	17.1952
	13.625	-1.125	17.4204
	13.625	-1.375	17.3675
	13.625	-1.625	17.353
	13.625	-1.875	17.4965
	13.625	-2.125	17.5678
	13.625	-2.375	17.621
	13.375	3.875	17.977
	13.375	3.625	17.4966
	13.375	3.375	17.7146
	13.375	3.125	17.8565
	13.375	2.875	17.8659
	13.375	2.625	17.9494
	13.375	2.375	17.6378
	13.375	2.125	17.4282
	13.375	1.875	17.0655
	13.375	1.625	16.8341
	13.375	1.375	16.6153
	13.375	1.125	16.4643
	13.375	0.875	16.272
	13.375	0.625	16.1321
	13.375	0.375	16.1483
	13.375	0.125	16.2336
	13.375	-0.125	16.3854
	13.375	-0.375	16.648
	13.375	-0.625	16.9173
	13.375	-0.875	17.1671
	13.375	-1.125	17.2459
	13.375	-1.375	17.2953
	13.375	-1.625	17.2351
	13.375	-1.875	17.4385
	13.375	-2.125	17.5398
	13.375	-2.375	17.593
	13.125	4.125	16.4314
	13.125	3.875	17.5254
	13.125	3.625	17.1451
	13.125	3.375	17.9649
	13.125	3.125	17.903
	13.125	2.875	18.0096
	13.125	2.625	17.8381
	13.125	2.375	17.6401
	13.125	2.125	17.3812
	13.125	1.875	17.0647
	13.125	1.625	16.7878
	13.125	1.375	16.6014
	13.125	1.125	16.3734
	13.125	0.875	16.2383
	13.125	0.625	16.1023
	13.125	0.375	16.051
	13.125	0.125	16.1877
	13.125	-0.125	16.3971
	13.125	-0.375	16.7007
	13.125	-0.625	16.9312
	13.125	-0.875	17.2373
	13.125	-1.125	17.273
	13.125	-1.375	17.1505
	13.125	-1.625	16.9183
	13.125	-1.875	17.2143
	13.125	-2.125	17.3071
	13.125	-2.375	17.5677
	12.875	3.875	17.0679
	12.875	3.625	17.3828
	12.875	3.375	17.8286
	12.875	3.125	17.8478
	12.875	2.875	17.9519
	12.875	2.625	17.718
	12.875	2.375	17.6274
	12.875	2.125	17.278
	12.875	1.875	17.0039
	12.875	1.625	16.7123
	12.875	1.375	16.4968
	12.875	1.125	16.3218
	12.875	0.875	16.1978
	12.875	0.625	16.1264
	12.875	0.375	16.0679
	12.875	0.125	16.1554
	12.875	-0.125	16.3671
	12.875	-0.375	16.6878
	12.875	-0.625	17.0054
	12.875	-0.875	17.2017
	12.875	-1.125	17.3546
	12.875	-1.375	17.1477
	12.875	-1.625	17.0013
	12.875	-1.875	16.9046
	12.875	-2.125	17.4889
	12.625	3.875	17.8864
	12.625	3.625	17.4708
	12.625	3.375	17.8615
	12.625	3.125	18.0993
	12.625	2.875	18.2069
	12.625	2.625	17.7996
	12.625	2.375	17.6084
	12.625	2.125	17.2003
	12.625	1.875	16.9344
	12.625	1.625	16.6431
	12.625	1.375	16.4485
	12.625	1.125	16.2556
	12.625	0.875	16.1109
	12.625	0.625	16.0662
	12.625	0.375	16.0272
	12.625	0.125	16.1139
	12.625	-0.125	16.3705
	12.625	-0.375	16.6858
	12.625	-0.625	17.0397
	12.625	-0.875	17.2686
	12.625	-1.125	17.316
	12.625	-1.375	17.1939
	12.625	-1.625	17.0918
	12.625	-1.875	17.1613
	12.625	-2.125	17.172
	12.625	-2.375	17.5148
	12.375	3.625	17.7908
	12.375	3.375	18.2111
	12.375	3.125	18.0968
	12.375	2.875	18.1336
	12.375	2.625	17.9542
	12.375	2.375	17.6212
	12.375	2.125	17.2371
	12.375	1.875	16.9081
	12.375	1.625	16.6107
	12.375	1.375	16.3774
	12.375	1.125	16.1423
	12.375	0.875	16.0346
	12.375	0.625	15.9881
	12.375	0.375	15.9867
	12.375	0.125	16.1116
	12.375	-0.125	16.3001
	12.375	-0.375	16.6112
	12.375	-0.625	16.9644
	12.375	-0.875	17.189
	12.375	-1.125	17.2539
	12.375	-1.375	17.2752
	12.375	-1.625	17.1469
	12.375	-1.875	17.2197
	12.375	-2.125	17.0014
	12.125	3.875	17.7935
	12.125	3.625	18.3045
	12.125	3.375	18.8371
	12.125	3.125	18.1584
	12.125	2.875	18.1354
	12.125	2.625	17.9842
	12.125	2.375	17.6314
	12.125	2.125	17.2254
	12.125	1.875	16.8782
	12.125	1.625	16.5548
	12.125	1.375	16.271
	12.125	1.125	16.0924
	12.125	0.875	15.9375
	12.125	0.625	15.9219
	12.125	0.375	15.9573
	12.125	0.125	16.0632
	12.125	-0.125	16.2643
	12.125	-0.375	16.5487
	12.125	-0.625	16.8649
	12.125	-0.875	17.0762
	12.125	-1.125	17.1551
	12.125	-1.375	17.2173
	12.125	-1.625	17.1913
	12.125	-1.875	17.1796
	12.125	-2.125	17.0263
	12.125	-2.375	17.4416
	11.875	3.375	18.4618
	11.875	3.125	18.3001
	11.875	2.875	18.0748
	11.875	2.625	17.8562
	11.875	2.375	17.5623
	11.875	2.125	17.2427
	11.875	1.875	16.8588
	11.875	1.625	16.5415
	11.875	1.375	16.2477
	11.875	1.125	16.0244
	11.875	0.875	15.8659
	11.875	0.625	15.8579
	11.875	0.375	15.923
	11.875	0.125	16.0051
	11.875	-0.125	16.228
	11.875	-0.375	16.474
	11.875	-0.625	16.7874
	11.875	-0.875	17.0285
	11.875	-1.125	17.113
	11.875	-1.375	17.0913
	11.875	-1.625	17.2241
	11.875	-1.875	17.2728
	11.875	-2.125	17.2319
	11.625	3.625	18.5962
	11.625	3.375	18.9516
	11.625	3.125	18.6525
	11.625	2.875	18.135
	11.625	2.625	17.6928
	11.625	2.375	17.4513
	11.625	2.125	17.1789
	11.625	1.875	16.8306
	11.625	1.625	16.4461
	11.625	1.375	16.2199
	11.625	1.125	15.987
	11.625	0.875	15.812
	11.625	0.625	15.7797
	11.625	0.375	15.8348
	11.625	0.125	15.9532
	11.625	-0.125	16.127
	11.625	-0.375	16.4196
	11.625	-0.625	16.791
	11.625	-0.875	16.9968
	11.625	-1.125	17.0323
	11.625	-1.375	17.0682
	11.625	-1.625	17.1575
	11.625	-1.875	17.2914
	11.625	-2.125	17.4353
	11.375	3.375	18.432
	11.375	3.125	18.922
	11.375	2.875	17.8256
	11.375	2.625	17.5514
	11.375	2.375	17.2508
	11.375	2.125	17.0093
	11.375	1.875	16.7465
	11.375	1.625	16.4321
	11.375	1.375	16.1787
	11.375	1.125	15.9891
	11.375	0.875	15.7664
	11.375	0.625	15.7179
	11.375	0.375	15.7553
	11.375	0.125	15.9015
	11.375	-0.125	16.0765
	11.375	-0.375	16.3733
	11.375	-0.625	16.6885
	11.375	-0.875	16.8956
	11.375	-1.125	17.0141
	11.375	-1.375	17.0791
	11.375	-1.625	17.1002
	11.375	-1.875	17.2792
	11.375	-2.125	17.5651
	11.375	-2.375	16.8768
	11.125	3.625	17.9675
	11.125	3.375	18.1856
	11.125	3.125	18.2246
	11.125	2.875	17.7672
	11.125	2.625	17.3244
	11.125	2.375	17.0895
	11.125	2.125	16.9085
	11.125	1.875	16.6869
	11.125	1.625	16.3896
	11.125	1.375	16.1388
	11.125	1.125	15.9498
	11.125	0.875	15.7464
	11.125	0.625	15.6153
	11.125	0.375	15.6551
	11.125	0.125	15.8111
	11.125	-0.125	16.0607
	11.125	-0.375	16.3131
	11.125	-0.625	16.6693
	11.125	-0.875	16.8677
	11.125	-1.125	16.9473
	11.125	-1.375	16.9
	11.125	-1.625	16.8845
	11.125	-1.875	17.1032
	11.125	-2.125	17.2046
	11.125	-2.375	16.5811
	10.875	3.625	18.2715
	10.875	3.375	18.2001
	10.875	3.125	18.0136
	10.875	2.875	17.505
	10.875	2.625	17.2084
	10.875	2.375	16.8897
	10.875	2.125	16.6727
	10.875	1.875	16.5107
	10.875	1.625	16.3703
	10.875	1.375	16.0595
	10.875	1.125	15.8665
	10.875	0.875	15.6921
	10.875	0.625	15.5735
	10.875	0.375	15.5834
	10.875	0.125	15.7336
	10.875	-0.125	15.9489
	10.875	-0.375	16.3224
	10.875	-0.625	16.622
	10.875	-0.875	16.8402
	10.875	-1.125	16.9049
	10.875	-1.375	16.9588
	10.875	-1.625	16.8553
	10.875	-1.875	16.9042
	10.875	-2.125	16.7334
	10.875	-2.375	16.7868
	10.625	3.375	18.0629
	10.625	3.125	17.8766
	10.625	2.875	17.4577
	10.625	2.625	17.0906
	10.625	2.375	16.7307
	10.625	2.125	16.428
	10.625	1.875	16.295
	10.625	1.625	16.1559
	10.625	1.375	15.9398
	10.625	1.125	15.7854
	10.625	0.875	15.6425
	10.625	0.625	15.5907
	10.625	0.375	15.5787
	10.625	0.125	15.688
	10.625	-0.125	15.9161
	10.625	-0.375	16.2491
	10.625	-0.625	16.6142
	10.625	-0.875	16.9149
	10.625	-1.125	16.831
	10.625	-1.375	16.8696
	10.625	-1.625	16.9851
	10.625	-1.875	16.3374
	10.625	-2.125	16.63
	10.625	-2.375	16.742
	10.375	3.625	17.9867
	10.375	3.375	18.7694
	10.375	3.125	17.4932
	10.375	2.875	17.173
	10.375	2.625	16.8404
	10.375	2.375	16.5092
	10.375	2.125	16.2075
	10.375	1.875	16.0244
	10.375	1.625	15.8804
	10.375	1.375	15.7807
	10.375	1.125	15.6804
	10.375	0.875	15.5955
	10.375	0.625	15.5706
	10.375	0.375	15.6103
	10.375	0.125	15.6816
	10.375	-0.125	15.9585
	10.375	-0.375	16.2373
	10.375	-0.625	16.5966
	10.375	-0.875	16.8549
	10.375	-1.125	16.9447
	10.375	-1.375	16.9584
	10.375	-1.625	16.7459
	10.375	-1.875	16.4818
	10.375	-2.125	16.3498
	10.375	-2.375	16.2657
	10.125	3.375	18.6185
	10.125	3.125	17.7157
	10.125	2.875	17.1045
	10.125	2.625	16.6082
	10.125	2.375	16.4231
	10.125	2.125	16.1225
	10.125	1.875	15.8908
	10.125	1.625	15.6996
	10.125	1.375	15.5351
	10.125	1.125	15.5053
	10.125	0.875	15.4631
	10.125	0.625	15.4974
	10.125	0.375	15.5751
	10.125	0.125	15.6948
	10.125	-0.125	15.9397
	10.125	-0.375	16.2315
	10.125	-0.625	16.5394
	10.125	-0.875	16.8426
	10.125	-1.125	16.9994
	10.125	-1.375	16.9114
	10.125	-1.625	16.7387
	10.125	-1.875	16.4619
	10.125	-2.125	16.7155
	9.875	3.375	18.4686
	9.875	3.125	17.8156
	9.875	2.875	17.0294
	9.875	2.625	16.504
	9.875	2.375	16.1869
	9.875	2.125	15.9706
	9.875	1.875	15.7857
	9.875	1.625	15.5637
	9.875	1.375	15.3268
	9.875	1.125	15.2274
	9.875	0.875	15.245
	9.875	0.625	15.3545
	9.875	0.375	15.4866
	9.875	0.125	15.657
	9.875	-0.125	15.8518
	9.875	-0.375	16.2046
	9.875	-0.625	16.5644
	9.875	-0.875	16.899
	9.875	-1.125	17.0385
	9.875	-1.375	16.9343
	9.875	-1.625	16.737
	9.875	-1.875	16.5843
	9.875	-2.125	16.6363
	9.875	-2.375	16.9792
	9.625	3.375	18.3219
	9.625	3.125	17.6688
	9.625	2.875	17.0938
	9.625	2.625	16.4339
	9.625	2.375	16.0865
	9.625	2.125	15.8169
	9.625	1.875	15.5453
	9.625	1.625	15.3628
	9.625	1.375	15.1961
	9.625	1.125	15.0512
	9.625	0.875	15.0201
	9.625	0.625	15.1416
	9.625	0.375	15.3435
	9.625	0.125	15.5246
	9.625	-0.125	15.7441
	9.625	-0.375	16.0824
	9.625	-0.625	16.6039
	9.625	-0.875	16.8427
	9.625	-1.125	17.0189
	9.625	-1.375	16.9046
	9.625	-1.625	16.6302
	9.625	-1.875	16.6192
	9.625	-2.125	16.9658
	9.375	3.125	18.3793
	9.375	2.875	17.2984
	9.375	2.625	16.4844
	9.375	2.375	16.0864
	9.375	2.125	15.6878
	9.375	1.875	15.4187
	9.375	1.625	15.1795
	9.375	1.375	15.0009
	9.375	1.125	14.8474
	9.375	0.875	14.8553
	9.375	0.625	14.9236
	9.375	0.375	15.1534
	9.375	0.125	15.3988
	9.375	-0.125	15.6253
	9.375	-0.375	15.9759
	9.375	-0.625	16.4239
	9.375	-0.875	16.7991
	9.375	-1.125	16.9596
	9.375	-1.375	16.8711
	9.375	-1.625	16.8876
	9.375	-1.875	16.859
	9.375	-2.125	17.2754
	9.125	3.125	17.9864
	9.125	2.875	17.2926
	9.125	2.625	16.6025
	9.125	2.375	16.0975
	9.125	2.125	15.6527
	9.125	1.875	15.2878
	9.125	1.625	15.0484
	9.125	1.375	14.8222
	9.125	1.125	14.6893
	9.125	0.875	14.6789
	9.125	0.625	14.7328
	9.125	0.375	14.9413
	9.125	0.125	15.1773
	9.125	-0.125	15.4499
	9.125	-0.375	15.8037
	9.125	-0.625	16.264
	9.125	-0.875	16.6578
	9.125	-1.125	16.829
	9.125	-1.375	16.6731
	9.125	-1.625	16.7813
	9.125	-1.875	17.1455
	9.125	-2.125	17.135
	8.875	3.625	16.6807
	8.875	3.375	17.8903
	8.875	3.125	18.0912
	8.875	2.875	16.7205
	8.875	2.625	16.339
	8.875	2.375	15.9558
	8.875	2.125	15.5511
	8.875	1.875	15.2046
	8.875	1.625	14.9504
	8.875	1.375	14.7358
	8.875	1.125	14.5855
	8.875	0.875	14.48
	8.875	0.625	14.5615
	8.875	0.375	14.7082
	8.875	0.125	14.9355
	8.875	-0.125	15.2357
	8.875	-0.375	15.5375
	8.875	-0.625	16.0409
	8.875	-0.875	16.4625
	8.875	-1.125	16.4084
	8.875	-1.375	16.5335
	8.875	-1.625	16.4525
	8.875	-1.875	16.8303
	8.625	3.625	16.9582
	8.625	3.375	16.8868
	8.625	3.125	16.5881
	8.625	2.875	16.4213
	8.625	2.625	16.1029
	8.625	2.375	15.7965
	8.625	2.125	15.4024
	8.625	1.875	15.0957
	8.625	1.625	14.8415
	8.625	1.375	14.6449
	8.625	1.125	14.4675
	8.625	0.875	14.381
	8.625	0.625	14.3573
	8.625	0.375	14.4475
	8.625	0.125	14.694
	8.625	-0.125	15.0366
	8.625	-0.375	15.3809
	8.625	-0.625	15.7696
	8.625	-0.875	16.1585
	8.625	-1.125	16.258
	8.625	-1.375	16.1745
	8.625	-1.625	16.3373
	8.625	-1.875	16.3443
	8.625	-2.125	16.8032
	8.375	3.625	16.8001
	8.375	3.375	17.5827
	8.375	3.125	16.5848
	8.375	2.875	16.3977
	8.375	2.625	16.0219
	8.375	2.375	15.6294
	8.375	2.125	15.2197
	8.375	1.875	14.916
	8.375	1.625	14.6675
	8.375	1.375	14.5123
	8.375	1.125	14.3386
	8.375	0.875	14.2629
	8.375	0.625	14.2691
	8.375	0.375	14.3004
	8.375	0.125	14.4452
	8.375	-0.125	14.8061
	8.375	-0.375	15.237
	8.375	-0.625	15.5821
	8.375	-0.875	15.9881
	8.375	-1.125	15.9669
	8.375	-1.375	16.0149
	8.375	-1.625	16.007
	8.375	-1.875	16.2569
	8.125	3.375	16.1356
	8.125	3.125	16.264
	8.125	2.875	16.122
	8.125	2.625	15.7544
	8.125	2.375	15.4151
	8.125	2.125	15.0336
	8.125	1.875	14.7269
	8.125	1.625	14.4809
	8.125	1.375	14.3518
	8.125	1.125	14.2263
	8.125	0.875	14.1242
	8.125	0.625	14.1483
	8.125	0.375	14.1766
	8.125	0.125	14.2449
	8.125	-0.125	14.597
	8.125	-0.375	15.0235
	8.125	-0.625	15.4226
	8.125	-0.875	15.7323
	8.125	-1.125	15.8933
	8.125	-1.375	15.7269
	8.125	-1.625	15.9434
	8.125	-1.875	15.9157
	8.125	-2.125	16.8788
	7.875	3.375	16.0494
	7.875	3.125	15.7607
	7.875	2.875	15.6674
	7.875	2.625	15.5546
	7.875	2.375	15.2407
	7.875	2.125	14.806
	7.875	1.875	14.502
	7.875	1.625	14.2623
	7.875	1.375	14.1647
	7.875	1.125	14.0516
	7.875	0.875	13.9599
	7.875	0.625	13.9936
	7.875	0.375	14.087
	7.875	0.125	14.2093
	7.875	-0.125	14.433
	7.875	-0.375	14.7978
	7.875	-0.625	15.2269
	7.875	-0.875	15.5284
	7.875	-1.125	15.8505
	7.875	-1.375	15.6044
	7.875	-1.625	15.6688
	7.875	-1.875	16.2885
	7.875	-2.125	16.7048
	7.625	3.625	16.2987
	7.625	3.375	16.0899
	7.625	3.125	15.3376
	7.625	2.875	15.3294
	7.625	2.625	15.1853
	7.625	2.375	14.9132
	7.625	2.125	14.6232
	7.625	1.875	14.3232
	7.625	1.625	14.0935
	7.625	1.375	13.9516
	7.625	1.125	13.8727
	7.625	0.875	13.8122
	7.625	0.625	13.8327
	7.625	0.375	14.0056
	7.625	0.125	14.1283
	7.625	-0.125	14.3521
	7.625	-0.375	14.6971
	7.625	-0.625	14.9771
	7.625	-0.875	15.2974
	7.625	-1.125	15.5208
	7.625	-1.375	15.658
	7.625	-1.625	15.3076
	7.625	-1.875	15.3075
	7.625	-2.125	16.5322
	7.375	3.375	15.5651
	7.375	3.125	15.1492
	7.375	2.875	14.9561
	7.375	2.625	14.8345
	7.375	2.375	14.6307
	7.375	2.125	14.4212
	7.375	1.875	14.1585
	7.375	1.625	13.9434
	7.375	1.375	13.7574
	7.375	1.125	13.7024
	7.375	0.875	13.6553
	7.375	0.625	13.6631
	7.375	0.375	13.8039
	7.375	0.125	14.0364
	7.375	-0.125	14.3261
	7.375	-0.375	14.5943
	7.375	-0.625	14.7291
	7.375	-0.875	14.9773
	7.375	-1.125	15.2346
	7.375	-1.375	15.4587
	7.375	-1.625	15.4675
	7.375	-1.875	15.7889
	7.125	3.375	15.5626
	7.125	3.125	14.9321
	7.125	2.875	14.6656
	7.125	2.625	14.5823
	7.125	2.375	14.4957
	7.125	2.125	14.3117
	7.125	1.875	14.064
	7.125	1.625	13.8248
	7.125	1.375	13.6172
	7.125	1.125	13.4869
	7.125	0.875	13.4321
	7.125	0.625	13.4854
	7.125	0.375	13.6366
	7.125	0.125	13.8945
	7.125	-0.125	14.2401
	7.125	-0.375	14.5023
	7.125	-0.625	14.613
	7.125	-0.875	14.7137
	7.125	-1.125	14.9063
	7.125	-1.375	15.0885
	7.125	-1.625	15.3739
	7.125	-1.875	16.294
	7.125	-2.125	16.1885
	6.875	3.625	15.8252
	6.875	3.375	15.4091
	6.875	3.125	14.9189
	6.875	2.875	14.6244
	6.875	2.625	14.4286
	6.875	2.375	14.3732
	6.875	2.125	14.2741
	6.875	1.875	14.0312
	6.875	1.625	13.7766
	6.875	1.375	13.536
	6.875	1.125	13.3458
	6.875	0.875	13.2051
	6.875	0.625	13.2735
	6.875	0.375	13.464
	6.875	0.125	13.743
	6.875	-0.125	14.075
	6.875	-0.375	14.3613
	6.875	-0.625	14.4605
	6.875	-0.875	14.4804
	6.875	-1.125	14.6923
	6.875	-1.375	14.7657
	6.875	-1.625	15.0945
	6.875	-1.875	15.5999
	6.625	3.375	15.3522
	6.625	3.125	15.0536
	6.625	2.875	14.7099
	6.625	2.625	14.3512
	6.625	2.375	14.2847
	6.625	2.125	14.1473
	6.625	1.875	13.9254
	6.625	1.625	13.7068
	6.625	1.375	13.4308
	6.625	1.125	13.2438
	6.625	0.875	13.0894
	6.625	0.625	13.0662
	6.625	0.375	13.2114
	6.625	0.125	13.4717
	6.625	-0.125	13.8787
	6.625	-0.375	14.2079
	6.625	-0.625	14.2659
	6.625	-0.875	14.2016
	6.625	-1.125	14.3709
	6.625	-1.375	14.6447
	6.625	-1.625	14.998
	6.625	-1.875	15.5277
	6.375	3.375	15.3109
	6.375	3.125	14.7402
	6.375	2.875	14.8339
	6.375	2.625	14.483
	6.375	2.375	14.1535
	6.375	2.125	13.9765
	6.375	1.875	13.7347
	6.375	1.625	13.5089
	6.375	1.375	13.2757
	6.375	1.125	13.1037
	6.375	0.875	12.9803
	6.375	0.625	12.902
	6.375	0.375	12.9713
	6.375	0.125	13.2723
	6.375	-0.125	13.6476
	6.375	-0.375	14.0724
	6.375	-0.625	14.2005
	6.375	-0.875	14.0213
	6.375	-1.125	13.9509
	6.375	-1.375	14.4116
	6.375	-1.625	15.0275
	6.375	-1.875	15.8219
	6.125	4.375	12.0778
	6.125	4.125	12.9009
	6.125	3.625	14.6834
	6.125	3.375	15.1513
	6.125	3.125	14.6963
	6.125	2.875	14.4535
	6.125	2.625	14.369
	6.125	2.375	14.0786
	6.125	2.125	13.8273
	6.125	1.875	13.5566
	6.125	1.625	13.2859
[truncated: 3,741 more rows]

## Sheet: 2C
IP6+dATP					inset		dATP			dATP+IP6
	x	y	z			x	y		x	y
	-5.125	0.375	3.26391			-22.755	0.20145		-26.875	-29.1556
	-5.625	-0.375	2.71907			-22.265	0.00421		-26.625	-28.9875
	17.125	-3.125	35.5841			-21.775	-0.20014		-26.375	-29.0531
	-4.375	1.125	4.26037			-21.285	-0.28575		-26.125	-28.7936
	21.125	0.375	36.058			-20.795	-0.32595		-25.875	-28.5841
	-24.625	1.625	8.00709			-20.305	-0.31407		-25.625	-28.3741
	-17.875	0.875	5.83809			-19.815	-0.30014		-25.375	-28.194
	-12.875	-2.125	1.57617			-19.325	-0.43278		-25.125	-28.0804
	-5.375	1.875	4.38141			-18.835	-0.80644		-24.875	-28.0247
	-3.875	-2.125	12.0736			-18.345	-1.2336		-24.625	-27.9599
	5.125	-0.125	24.7872			-17.855	-1.57768		-24.375	-27.9316
	-13.875	-1.375	1.90457			-17.365	-1.86676		-24.125	-28.0747
	-12.875	-0.125	3.10419			-16.875	-2.22576		-23.875	-27.9563
	9.875	-1.625	27.3979			-16.385	-2.72132		-23.625	-28.0088
	15.875	-0.375	35.7402			-15.895	-3.17713		-23.375	-28.0298
	-9.625	-1.625	0.81485			-15.405	-3.52114		-23.125	-28.0849
	-1.375	-0.375	14.7542			-14.915	-3.91894		-22.875	-28.0907
	-8.875	-2.625	2.44101			-14.425	-4.3237		-22.625	-28.0238
	9.375	0.375	28.7648			-13.935	-4.60251		-22.375	-28.0496
	-8.625	-2.125	1.59399			-13.445	-4.8391		-22.125	-28.0368
	3.625	-2.125	22.465			-12.955	-5.05371		-21.875	-28.0721
	3.375	-3.125	23.2807			-12.465	-5.15363		-21.625	-28.0502
	0.875	-1.375	21.2283			-11.975	-5.48973		-21.375	-28.0315
	-5.375	-1.625	6.58858			-11.485	-6.1606		-21.125	-28.1131
	21.625	-0.375	35.0712			-10.995	-6.72801		-20.875	-28.1727
	0.375	-1.625	20.5328			-10.505	-7.1126		-20.625	-28.2824
	18.875	-2.125	34.6317			-10.015	-7.21422		-20.375	-28.3131
	-13.375	-2.125	2.14813			-9.525	-7.2486		-20.125	-28.3708
	-4.375	-2.125	11.1856			-9.035	-7.10815		-19.875	-28.4113
	-14.375	-1.375	2.22423			-8.545	-6.69529		-19.625	-28.5468
	-21.875	1.125	7.17307			-8.055	-6.064		-19.375	-28.6301
	-13.375	-0.125	3.0126			-7.565	-5.68012		-19.125	-28.7819
	16.375	-0.375	35.755			-7.075	-5.3054		-18.875	-28.9338
	1.125	-1.875	21.4701			-6.585	-4.64281		-18.625	-29.0569
	-22.125	0.875	6.99273			-6.095	-4.19348		-18.375	-29.1831
	-9.125	-2.125	1.33597			-5.605	-4.028		-18.125	-29.343
	-13.875	0.625	3.7094			-5.115	-3.93179		-17.875	-29.4958
	21.375	-1.625	34.3625			-4.625	-3.97823		-17.625	-29.6036
	-6.875	0.125	2.30399			-4.135	-3.96686		-17.375	-29.7191
	-7.875	0.875	3.26634			-3.645	-3.90937		-17.125	-29.8388
	-12.125	1.375	4.67597			-3.155	-3.9926		-16.875	-29.9859
	22.875	0.125	35.2389			-2.665	-4.12624		-16.625	-30.0713
	20.375	-2.125	34.4149			-2.175	-3.80864		-16.375	-30.2802
	19.375	-2.125	34.5733			-1.685	-3.42364		-16.125	-30.4262
	1.625	1.625	19.5723			-1.195	-3.55371		-15.875	-30.5235
	14.625	-1.625	35.0002			-0.705	-3.74409		-15.625	-30.6622
	-13.625	0.375	3.31625			-0.215	-3.85821		-15.375	-30.7362
	5.875	-2.375	25.6745			0.275	-3.8869		-15.125	-30.8596
	-11.625	-3.125	1.69467			0.765	-3.9536		-14.875	-31.0675
	-6.375	0.625	2.62072			1.255	-3.92011		-14.625	-31.2288
	2.875	-0.875	23.3676			1.745	-3.7855		-14.375	-31.7352
	-12.625	-2.375	1.56778			2.235	-3.58399		-14.125	-32.0475
	11.125	-0.625	28.2915			2.725	-3.43834		-13.875	-32.2029
	13.625	-2.125	35.3005			3.215	-3.22548		-13.625	-32.2585
	0.625	1.375	17.3158			3.705	-2.94156		-13.375	-32.2873
	-11.625	-1.125	1.79381			4.195	-2.4975		-13.125	-32.2348
	10.375	-1.625	27.9803			4.685	-2.04425		-12.875	-32.2136
	6.125	-2.875	26.2375			5.175	-1.77766		-12.625	-32.3297
	10.125	-1.125	27.1944			5.665	-1.47016		-12.375	-32.6469
	1.625	-0.625	21.8328			6.155	-1.0121		-12.125	-32.6771
	-25.125	1.125	6.91764			6.645	-0.53603		-11.875	-32.6915
	19.625	-3.875	35.6828			7.135	-0.26063		-11.625	-32.6219
	-7.375	-0.125	1.74818			7.625	-0.05466		-11.375	-32.7517
	-26.625	0.125	4.60033			8.115	0.16316		-11.125	-33.0105
	-7.375	0.375	1.58086			8.605	0.38512		-10.875	-33.1499
	1.125	1.125	18.5834			9.095	0.47125		-10.625	-33.317
	-17.375	0.625	5.37033			9.585	0.51974		-10.375	-33.4748
	-12.125	-3.125	1.27314			10.075	0.64368		-10.125	-33.5737
	-17.125	0.625	5.18006			10.565	0.75917		-9.875	-33.5473
	-1.625	-0.125	14.4068			11.055	0.81451		-9.625	-33.6144
	15.125	-3.375	36.9011			11.545	0.83124		-9.375	-33.7596
	-13.125	-2.375	2.01074			12.035	0.81768		-9.125	-33.894
	3.125	-0.375	23.7888			12.525	0.80326		-8.875	-33.8718
	-12.125	-1.125	1.64096			13.015	0.80867		-8.625	-33.6273
	7.875	-1.875	26.0314			13.505	0.76294		-8.375	-33.364
	11.875	-0.125	29.1974			13.995	0.71134		-8.125	-33.082
	-18.875	1.375	6.72446			14.485	0.63567		-7.875	-32.7593
	-7.625	-1.875	2.49022			14.975	0.58239		-7.625	-32.3779
	21.125	-3.875	36.3392			15.465	0.54724		-7.375	-32.1841
	9.625	-3.125	29.7648			15.955	0.5512		-7.125	-32.0253
	-6.875	-2.875	6.52884			16.445	0.55423		-6.875	-31.7993
	6.375	-2.625	25.8129			16.935	0.54574		-6.625	-31.604
	6.625	-1.625	25.7145			17.425	0.48181		-6.375	-31.3871
	-6.625	-2.375	4.97636			17.915	0.41319		-6.125	-31.0775
	-3.375	-1.875	12.517			18.405	0.36687		-5.875	-30.6305
	16.625	-0.125	35.9902			18.895	0.30792		-5.625	-29.988
	-11.875	0.875	4.29045			19.385	0.22556		-5.375	-29.204
	-17.625	1.625	6.54732			19.875	0.22009		-5.125	-28.2778
	-13.875	-2.125	2.09434			20.365	0.19142		-4.875	-27.282
	16.875	-2.375	35.0226			20.855	0.17326		-4.625	-26.3091
	-14.875	-1.375	2.58317			21.345	0.10585		-4.375	-25.4071
	13.625	1.625	32.0838			21.835	0.01956		-4.125	-24.2345
	-13.875	-0.125	2.97286			22.325	-0.04826		-3.875	-23.6055
	-2.375	-2.375	15.5326			22.815	-1.77636e-15		-3.625	-23.3209
	0.125	-3.125	21.2452			23.305	0.07317		-3.375	-23.1003
	12.375	-0.125	30.6322			23.795	0.15083		-3.125	-22.77
	2.625	0.875	22.4456			24.285	0.22907		-2.875	-22.2191
	-8.125	-1.875	2.0244			24.775	0.28171		-2.625	-21.7324
	22.875	-2.875	35.1645			25.265	0.3435		-2.375	-21.2901
	3.375	-0.125	23.5295			25.755	0.35656		-2.125	-20.5831
	-13.625	-0.125	2.89679						-1.875	-19.8271
	22.625	-2.375	34.5189						-1.625	-18.9771
	3.625	0.125	23.5326						-1.375	-18.0526
	-7.125	-2.375	3.92184						-1.125	-17.4487
	18.375	-1.875	34.6469						-0.875	-16.9168
	-23.375	1.375	6.96285						-0.625	-16.1423
	-23.125	1.375	7.00341						-0.375	-15.5212
	-0.625	-3.625	20.1587						-0.125	-14.9794
	-14.375	-2.125	2.45984						0.125	-14.6806
	2.125	0.625	21.7159						0.375	-14.3487
	4.875	1.625	25.5578						0.625	-13.9674
	17.375	-2.375	34.9661						0.875	-13.3572
	-15.375	-1.375	3.08568						1.125	-13.1257
	12.625	-1.875	33.8201						1.375	-13.0175
	-24.625	0.375	6.26001						1.625	-12.8933
	13.125	1.125	31.2466						1.875	-12.6365
	14.125	1.875	33.1476						2.125	-12.2282
	1.125	0.375	19.9875						2.375	-11.8548
	3.875	1.375	24.0307						2.625	-11.6002
	11.625	-2.375	33.0322						2.875	-11.3834
	-15.375	0.875	4.63966						3.125	-11.4336
	-9.875	-0.875	0.69723						3.375	-11.6127
	-15.125	0.875	4.55734						3.625	-11.6875
	-9.625	-0.375	1.61105						3.875	-11.584
	-15.125	-1.375	2.84716						4.125	-11.2482
	2.375	-3.375	23.4019						4.375	-10.804
	2.625	-2.375	21.9716						4.625	-10.2754
	23.125	-2.375	34.7348						4.875	-9.85493
	-14.125	-0.125	3.08852						5.125	-9.45389
	2.375	1.875	21.298						5.375	-9.09538
	-8.875	-1.375	0.60331						5.625	-8.78069
	8.625	-0.125	27.9135						5.875	-8.70643
	15.625	-3.625	36.719						6.125	-8.65711
	8.375	-1.125	26.2085						6.375	-8.65166
	11.875	0.625	29.3988						6.625	-8.81697
	-1.125	-3.625	18.6998						6.875	-8.82595
	-5.375	-0.375	3.31806						7.125	-8.75144
	4.375	1.125	25.0786						7.375	-8.64412
	-12.625	-3.125	1.68833						7.625	-8.60484
	9.125	-1.375	26.7791						7.875	-8.3242
	-2.125	2.125	10.4147						8.125	-8.16405
	-16.875	-0.375	4.2544						8.375	-7.99277
	6.875	-3.125	26.2405						8.625	-7.7735
	-18.375	1.125	6.1328						8.875	-7.67917
	12.875	0.375	31.4875						9.125	-7.44516
	-3.625	-1.625	11.3083						9.375	-7.09992
	16.125	-3.625	36.6667						9.625	-6.95799
	-10.125	-1.875	1.26061						9.875	-6.72035
	21.375	-0.375	35.063						10.125	-6.30038
	-20.625	0.125	6.22265						10.375	-5.85675
	-19.625	0.125	6.03434						10.625	-5.18695
	-2.875	-2.625	15.8086						10.875	-4.4399
	-0.625	0.125	16.5207						11.125	-3.9139
	7.125	1.375	28.5249						11.375	-3.32234
	-1.625	0.875	13.1386						11.625	-2.73483
	15.625	0.125	36.4122						11.875	-2.33295
	-2.625	-2.125	15.1567						12.125	-1.89118
	4.625	-1.875	24.1256						12.375	-1.26858
	4.375	-2.875	24.8205						12.625	-0.55851
	11.375	0.125	28.6621						12.875	0.05021
	-11.375	0.625	3.73028						13.125	0.44978
	-0.875	1.625	15.4663						13.375	0.64754
	-13.125	-3.125	2.27677						13.625	0.73024
	-1.875	-3.125	17.9383						13.875	0.75421
	14.625	-0.375	35.619						14.125	0.67881
	3.125	-2.625	22.2943						14.375	0.71716
	-0.125	0.625	17.0339						14.625	0.7148
	15.125	0.625	36.045						14.875	0.7125
	-17.375	-0.375	4.52393						15.125	0.74506
	18.625	-1.625	34.7878						15.375	0.76894
	10.375	-0.375	27.9607						15.625	0.73596
	5.875	0.875	27.473						15.875	0.71375
	-10.875	-1.625	1.1713						16.125	0.72178
	-4.125	-1.625	11.0564						16.375	0.67968
	17.875	-2.625	34.9331						16.625	0.66357
	-1.875	1.375	11.4112						16.875	0.65507
	-11.875	-0.875	1.70628						17.125	0.67647
	1.375	-0.375	21.5136						17.375	0.60785
	17.625	-2.125	34.8773						17.625	0.58141
	6.875	0.125	27.0365						17.875	0.52484
	-11.875	1.625	5.12091						18.125	0.41002
	-3.125	-2.125	13.6433						18.375	0.38021
	-11.625	1.625	5.29723						18.625	0.39456
	14.375	-1.625	35.0663						18.875	0.39612
	16.875	-3.125	35.6834						19.125	0.30856
	-1.125	0.375	14.8239						19.375	0.26266
	-14.875	-2.125	3.01233						19.625	0.21712
	-4.625	1.125	3.76044						19.875	0.18418
	0.125	-0.125	18.7973						20.125	0.14263
	-0.375	1.125	16.5481						20.375	0.11222
	16.125	0.375	36.3467						20.625	0.07649
	-5.625	1.875	4.58256						20.875	0.05412
	5.375	0.625	26.6468						21.125	-0.01304
	-1.375	1.875	12.8725						21.375	-0.04473
	9.625	-2.875	29.2577						21.625	-0.01963
	13.375	-2.125	35.2566						21.875	0.00075
	4.875	-1.625	24.4355						22.125	0.00455
	-14.625	-2.125	2.75705						22.375	0.08532
	4.375	0.375	24.2163						22.625	0.05473
	20.125	-1.625	34.512						22.875	0.115
	19.125	-1.625	34.7303						23.125	0.21619
	-4.125	1.625	4.90629						23.375
	-15.625	-1.375	3.21416						23.625
	8.125	-3.625	28.2497						23.875
	-11.375	-1.625	1.09106						24.125
	-26.375	0.875	4.53235
	-5.875	-0.625	2.71818
	-14.625	-0.125	3.28221
	-5.625	-0.125	2.57072
	-12.375	-0.875	2.06032
	18.125	-2.125	34.6585
	-4.875	-1.125	7.06027
	-16.375	1.375	5.94513
	6.375	-1.375	26.0911
	-15.375	-2.125	2.99739
	9.125	0.875	29.5986
	-1.375	-0.125	14.6404
	-17.625	0.375	5.22919
	-5.125	1.375	3.68936
	5.125	-1.125	24.0453
	21.875	-0.625	34.7814
	-15.125	-2.125	3.09997
	9.875	-2.625	29.3698
	21.625	-0.125	35.3772
	-16.125	-1.375	3.42254
	-15.125	-0.125	3.57912
	-6.125	-0.125	2.34498
	20.875	-1.125	34.7109
	19.875	-1.125	34.9703
	-10.625	-1.875	1.84362
	-2.875	0.125	10.6029
	-1.625	-1.875	15.8131
	-3.875	0.875	5.94149
	17.875	0.125	36.0842
	16.375	-0.125	36.0917
	3.625	-3.125	23.9989
	0.875	-2.375	21.8645
	-0.875	-2.875	18.5286
	0.375	-2.625	20.7458
	-0.625	-2.375	18.6797
	-22.375	0.625	6.8293
	-6.625	0.625	2.62542
	-2.375	0.625	11.0947
	6.875	-0.125	26.6826
	10.625	-0.125	28.3519
	17.375	0.625	36.0376
	-16.875	-1.125	3.90731
	-17.875	-0.375	4.72397
	-12.375	1.125	4.09653
	22.125	-0.125	35.3926
	1.125	-2.875	21.8799
	7.625	-0.375	27.0826
	-13.875	0.125	3.16892
	16.625	-1.875	34.9969
	-10.125	-2.625	0.64863
	-13.625	0.125	3.13671
	-11.125	-1.875	1.28982
	-2.125	-1.875	15.0646
	15.875	-2.875	35.7831
	-10.125	-0.625	1.20015
	-7.625	0.375	1.64282
	-3.375	0.375	8.76621
	15.625	-2.375	35.2943
	-6.875	1.125	4.29028
	18.375	0.375	36.1668
	-22.875	1.625	7.50255
	-1.125	-2.375	17.0012
	12.375	-1.875	33.1214
	14.875	-3.375	37.0111
	-18.375	-2.375	5.2352
	5.875	-3.375	26.6536
	-6.125	0.125	2.4177
	-17.375	-1.125	4.27321
	-7.125	0.875	3.23759
	22.125	0.125	35.3315
	11.375	-2.375	32.587
	-18.375	-0.375	5.09557
	2.875	-1.875	22.3152
	-12.875	-2.875	2.20941
	-11.875	-1.625	1.50162
	17.125	-1.875	34.9834
	-12.875	-0.875	2.47663
	-3.875	-0.875	10.0417
	1.625	-1.625	21.5477
	16.125	-2.375	35.2205
	-2.875	-1.375	12.3349
	9.375	-0.875	27.1532
	-17.125	0.125	4.65821
	-8.625	-0.875	0.44065
	21.125	-3.625	35.5767
	-16.625	-3.375	4.68669
	8.125	-0.625	26.8179
	2.125	2.125	20.5347
	-15.625	-2.125	2.94123
	-13.375	-2.875	2.53097
	-20.375	0.875	6.96726
	-19.375	0.875	6.28134
	-16.625	-1.375	3.6456
	-7.625	-1.375	2.14192
	18.875	-0.875	35.3807
	-12.375	-1.625	1.41339
	-15.625	-0.125	3.73604
	18.625	-0.375	35.8004
	7.875	-2.875	26.4737
	-13.375	-0.875	2.28031
	-4.375	-0.875	8.03297
	-4.125	-0.375	7.47693
	17.875	-1.375	35.0353
	6.375	-3.625	27.4002
	-11.875	0.375	3.4834
	6.625	-2.625	25.8494
	-11.625	0.375	3.38527
	14.375	-0.375	35.5168
	-8.875	0.625	4.01845
	22.875	-2.625	35.0195
	-7.375	-2.625	4.35209
	-16.125	-2.125	3.51066
	-20.875	1.875	7.56343
	-19.875	1.875	7.30864
	-7.125	-2.125	3.35249
	21.875	-3.125	35.0099
	-17.125	-1.375	3.98822
	-16.125	-0.125	4.00642
	-23.375	1.125	6.77593
	19.125	-0.375	35.7008
	20.125	-0.375	35.5286
	-10.625	-2.625	1.20505
	-1.625	-2.625	16.9386
	-11.625	-1.875	1.23814
	3.375	-1.125	23.2385
	3.625	-0.125	23.592
	-24.875	0.125	6.29754
	12.625	-1.625	33.2639
	-9.875	0.375	2.69691
	3.625	1.875	23.7158
	-10.625	-0.625	1.38357
	11.875	-2.625	34.1572
	-15.375	0.625	4.26281
	11.625	-2.125	32.1555
	4.125	-1.375	23.3198
	-17.875	-3.125	5.15491
	4.625	1.125	25.2575
	-8.375	0.125	1.67511
	-18.875	-2.375	5.36517
	-9.375	0.875	3.78542
	23.125	-2.125	34.4124
	-17.875	-1.125	4.59866
	-8.875	-1.125	0.37851
	1.875	-3.125	22.1642
	3.125	1.625	22.9294
	-18.875	-0.375	5.28512
	22.375	-3.125	35.0421
	-15.125	0.375	3.86785
	-12.125	-1.875	1.45791
	2.125	1.375	21.3917
	2.625	-3.375	23.4183
	13.125	-1.625	34.6031
	-11.125	-0.625	1.9355
	-24.125	1.875	7.16013
	11.625	0.125	28.7929
	8.625	-1.125	26.5768
	8.375	-2.125	26.4316
	5.875	-0.375	25.0633
	12.125	-2.125	33.108
	-25.625	0.875	6.06477
	-18.375	-3.125	5.15401
	5.375	-0.625	24.1809
	-20.375	-2.375	6.19745
	-19.375	-2.375	5.74659
	-18.375	-1.125	4.7804
	-9.375	-1.125	0.52385
	9.125	-2.375	27.7041
	-19.375	-0.375	5.58065
	-20.375	-0.375	5.89239
	0.875	0.875	18.319
	-4.625	-0.625	6.34395
	11.125	0.625	29.6628
	-13.875	-2.875	2.82954
	5.375	2.125	25.4785
	-4.875	-2.875	10.8409
	6.125	-0.875	25.4044
	-12.875	-1.625	1.61195
	-13.875	-0.875	2.17151
	-3.625	-1.125	11.1232
	14.875	-0.625	35.5479
	12.875	1.375	31.1383
	-21.375	1.375	7.479
	-0.125	-0.125	18.1845
	13.875	-1.125	34.8627
	0.375	0.625	17.6565
	-11.125	0.125	2.63677
	-9.625	-2.875	1.96454
	-0.625	1.125	15.4834
	-1.625	1.875	12.1221
	4.625	-2.875	25.0772
	4.375	-3.875	25.1823
	-22.875	0.375	6.76978
	10.375	-0.125	28.2956
	20.625	-0.625	35.1435
	19.625	-0.625	35.4164
	6.625	0.625	27.193
	20.875	-2.875	34.5506
	19.875	-2.875	34.551
	-16.625	-2.125	4.02115
	-13.375	0.875	4.1632
	-20.125	1.625	7.6265
	-14.375	-2.875	2.48734
	-17.625	-1.375	4.50621
	-5.375	-2.875	9.01235
	18.625	-1.125	35.188
	3.125	-3.625	23.5562
	-13.375	-1.625	1.7265
	-16.625	-0.125	4.20407
	-14.375	-0.875	2.26837
	18.875	-3.375	35.3437
	15.375	-0.625	35.6686
	-21.625	0.625	6.59966
	15.125	-0.125	36.0274
	4.125	0.875	24.4845
	-1.875	2.375	11.1691
	1.375	-1.375	21.4356
	-11.625	1.125	4.61601
	6.875	1.875	28.2107
	5.125	0.125	25.1308
	-1.125	1.375	14.6279
	7.875	1.125	29.2839
	0.125	-1.125	19.6514
	-9.125	-3.375	3.33076
	21.375	-2.875	34.6146
	-17.125	-2.125	4.23897
	21.125	-2.375	34.3669
	-18.125	-1.375	4.81455
	4.875	-2.625	25.0679
	6.375	1.625	27.8644
	-17.125	-0.125	4.4949
	20.375	-3.375	35.0383
	19.375	-3.375	35.2263
	-11.625	-2.625	1.45614
	-26.125	0.375	5.11264
	14.625	-2.875	35.9915
	-12.625	-1.875	1.3851
	-17.875	0.125	5.1298
	5.375	1.375	26.1923
	13.875	0.125	35.4995
	11.125	-1.875	30.393
	-18.875	-3.125	5.86947
	10.125	-2.375	29.4198
	-8.375	-0.875	0.70152
	1.875	-0.125	22.1846
	-20.875	-2.375	6.23405
	-19.875	-2.375	5.99159
	-2.625	0.625	10.7644
	-18.875	-1.125	5.00595
	22.875	-1.375	34.7031
	-19.875	-0.375	5.78761
	-20.875	-0.375	6.02836
	13.375	0.625	33.2811
	-7.375	-1.375	2.3329
	5.125	-2.125	25.125
	2.625	-0.375	23.2181
	-2.625	-0.875	12.5473
	14.125	-3.625	36.9327
	-12.125	-2.625	2.25174
	2.125	-0.625	22.3426
	-13.125	-1.875	1.81072
	-17.125	1.875	6.5987
	-1.625	-1.375	15.6485
	12.875	-0.875	32.8165
	-3.625	0.375	7.67257
	-2.875	1.125	8.94133
	18.625	0.375	36.2666
	-18.625	0.875	5.9801
	-3.875	1.875	5.59569
	-20.375	-3.125	6.68355
	-19.375	-3.125	6.1136
	11.875	-1.375	31.4126
	-21.375	-2.375	6.32743
	0.875	-3.375	21.7259
	-5.625	-2.625	8.25298
	-22.125	0.125	6.52007
	-19.375	-1.125	5.38649
	-20.375	-1.125	6.0921
	-2.125	0.125	12.9986
	-21.375	-0.375	6.18625
	9.875	0.625	29.4848
	-3.125	0.875	8.52865
	17.625	-0.875	35.4632
	17.125	0.125	36.1007
	-14.875	-2.875	3.07812
	6.875	-1.125	26.2472
	-2.375	1.625	10.0724
	15.875	-2.625	35.4372
	-13.875	-1.625	1.78663
	-14.875	-0.875	2.65504
	-1.375	-2.625	16.9655
	16.625	-1.375	35.2033
	1.125	-3.875	22.0817
	8.875	0.375	29.0634
	-21.125	-0.375	6.10231
	14.875	-3.125	36.421
	13.375	-0.875	34.1508
	7.375	-2.375	25.5861
	7.625	-1.375	26.1698
	-0.375	-3.125	19.7199
	13.125	-0.375	33.074
	4.375	-0.875	23.8692
	7.375	0.875	28.2529
	-14.625	-0.875	2.42912
	21.625	-2.625	34.4901
	-22.625	1.125	7.03773
	-15.875	0.375	4.2478
	-7.625	1.375	4.64558
	-3.375	1.375	6.62958
	-6.125	-2.625	7.7817
	-18.625	-3.375	5.44138
	8.375	0.125	28.3049
	19.625	-3.125	34.845
	20.625	-3.125	34.6964
	-17.625	-2.125	4.65233
	-5.125	-3.125	10.5546
	-6.125	1.125	3.21257
	16.375	-2.625	35.2686
	-14.375	-1.625	2.22634
	2.875	-2.875	22.3326
	-14.625	0.625	3.97327
	15.375	-3.125	36.3295
	10.625	-2.625	31.6833
	4.625	-4.125	24.6789
	-8.625	-0.625	0.47429
	-14.125	-1.625	1.97148
	1.375	-3.625	22.5133
	1.625	-2.625	21.8287
	22.125	-2.625	34.6373
	-15.125	-0.875	2.85509
	-7.875	-1.625	2.0987
	-4.875	0.625	3.63978
	-7.625	-1.125	1.94116
	9.625	-0.875	27.0825
	9.375	-1.875	27.2386
	-19.125	-3.375	5.81067
	21.125	-3.125	34.7238
	-18.125	-2.125	5.00619
	-4.375	-0.625	7.18952
	-6.875	-2.125	3.65513
	8.125	-1.625	26.1848
	-20.125	0.375	6.37084
	-19.125	0.375	5.98832
	-3.375	-1.125	11.2428
	-11.875	0.125	3.09671
	-5.875	0.375	2.61556
	-15.875	-0.625	3.5066
	-9.125	-0.625	0.68178
	21.875	0.375	35.9972
	-19.875	-3.125	6.42965
	-20.875	-3.125	6.87579
	-21.875	-2.375	6.43089
	-8.125	-1.125	1.16026
	19.375	-0.625	35.427
	20.375	-0.625	35.2653
	-8.625	0.125	1.76379
	22.875	-2.125	34.497
	-4.375	0.125	5.33313
	6.625	-3.625	27.5957
	-19.875	-1.125	5.72806
	-20.875	-1.125	6.16926
	-9.625	0.875	3.66311
	-5.375	0.875	3.04495
	20.375	0.125	35.9779
	19.375	0.125	36.2295
	-3.625	-2.875	15.0934
	18.375	-1.125	35.217
	-20.625	1.375	7.58033
	-19.625	1.375	6.83269
	9.875	-0.625	27.4533
	13.625	-0.625	34.7953
	-8.125	0.625	2.73088
	-19.625	-1.125	5.5039
	-20.625	-1.125	6.12945
	-21.625	-0.375	6.16815
	12.625	-1.125	32.3873
	-16.375	-0.625	3.77889
	12.875	-3.375	36.0529
	3.625	-1.125	23.193
	-12.625	0.875	3.63072
	3.375	-2.125	22.3962
	0.875	-0.375	19.8203
	-9.875	1.375	4.16035
	-21.375	-3.125	6.9441
	-15.375	0.125	3.78423
	-9.875	-0.125	1.7871
	0.375	-0.625	19.4093
	-22.375	-2.375	6.34963
	-15.125	0.125	3.72809
	18.625	-2.875	34.9692
	-21.375	-1.125	6.14704
	4.125	-2.375	23.4726
	-4.125	-2.875	13.4299
	-9.125	0.375	3.37828
	17.875	-3.875	35.9178
	-15.875	-2.875	3.86403
	1.125	-0.875	21.2697
	17.625	-3.375	35.9253
	5.625	2.125	26.2397
	14.375	-2.875	36.0191
	-21.125	-1.125	6.12756
	-25.625	0.625	5.97696
	-22.125	-0.375	6.21366
	-15.625	-2.875	4.01454
	13.375	-3.375	36.4783
	-14.625	-1.625	2.58959
	-15.625	-0.875	3.18283
	-15.625	1.125	5.1606
	-6.625	-0.875	2.42409
	1.625	0.625	20.6296
	20.125	-2.875	34.5245
	19.125	-2.875	34.8555
	11.625	1.125	30.9448
	8.625	-2.125	26.4799
	8.375	-3.125	27.8724
	5.875	-1.375	25.6003
	-5.875	-1.875	5.32198
	5.375	-1.625	25.1736
	-5.625	-1.375	4.6942
	-16.375	-2.875	3.99235
	18.125	-3.375	35.6303
	0.625	0.375	18.7176
	-2.375	-0.875	12.8884
	-4.875	-2.375	9.71586
	9.125	-3.375	29.745
	-22.875	-0.125	6.31385
	6.125	-1.875	25.8703
	-1.375	-1.375	16.1834
	1.875	1.875	20.0603
	-16.125	-2.875	3.93788
	22.625	-0.875	34.8692
	-15.125	-1.625	2.88151
	-16.125	-0.875	3.48313
	0.125	0.125	18.084
	-7.125	-0.875	2.00439
	21.875	-1.875	34.2893
	2.875	1.125	22.4968
	21.625	-1.375	34.5047
	-6.125	-1.375	3.41998
	17.375	-0.875	35.4766
	12.125	1.375	31.3207
	20.875	-2.375	34.343
	19.875	-2.375	34.4021
	1.375	1.625	18.8854
	-13.375	0.375	3.25746
	-24.375	-1.375	5.95752
	-13.125	0.375	3.18489
	-23.375	-0.125	6.28769
	16.375	-1.375	35.1391
	7.875	-0.875	26.5425
	11.625	-0.875	29.4424
	0.375	1.375	17.0522
	-17.875	-1.875	4.74531
	-16.875	-0.625	4.07878
	23.125	-0.875	35.0505
	10.625	-1.375	28.0483
	-9.125	-3.125	3.14832
	6.625	1.375	28.3595
	6.625	-0.625	26.1141
	-23.875	0.875	6.53448
	-21.875	-3.125	7.29873
	-23.625	0.875	6.52998
	22.125	-1.375	34.4539
	-7.875	-0.375	1.19981
	-26.375	0.125	5.11231
	5.125	1.875	25.4363
	14.625	-2.625	35.7055
	-13.625	1.375	5.30717
	-1.125	2.375	13.2213
	-0.125	-2.625	19.6174
	-21.625	-3.125	6.87026
	0.125	-2.125	20.1504
	13.875	-3.625	36.3155
	-22.625	-2.375	6.33122
	6.125	1.125	27.7208
	-17.375	-2.625	4.85596
	13.625	-3.125	36.2636
	4.875	-3.625	24.9576
	-21.625	-1.125	6.0938
	-18.375	-1.875	4.93617
	10.375	-2.625	30.8831
	-22.625	-0.375	6.24682
	-17.375	-0.625	4.41991
	-22.375	-3.125	6.92817
	14.625	0.375	36.0836
	4.875	0.625	25.4774
	15.125	-2.625	35.6442
	-1.875	-1.625	15.1938
	1.875	-1.125	21.7307
	-17.375	1.625	6.59622
	13.125	0.125	32.8996
	-2.625	1.625	8.94703
	-1.625	-1.125	15.3836
	-23.125	-2.375	6.01375
	14.125	-3.125	36.3964
	3.875	0.375	23.7049
	13.375	1.625	31.6836
	-18.875	0.625	5.91811
	-22.125	-1.125	5.9052
	-0.875	-2.125	17.3039
	5.125	-3.125	25.6288
	-23.125	-0.375	6.194
	2.375	-2.375	22.1196
	2.625	-1.375	22.7887
	-16.625	-2.875	4.41598
	2.375	0.875	21.9414
	-15.625	-1.625	3.26637
	-6.625	-1.625	3.14116
	-16.625	-0.875	3.89446
	8.375	-0.125	27.9008
	7.625	0.875	28.5959
	17.625	-0.625	35.5839
	-3.625	1.375	6.00656
	3.375	0.125	23.4272
	-2.875	2.125	6.89952
	-3.125	-0.625	11.1813
	16.875	-1.625	35.0291
	16.625	-1.125	35.3353
	9.125	-0.375	27.6271
	-23.875	-2.125	5.7918
	9.625	0.125	28.4136
	-2.125	-1.125	13.7695
	13.375	-0.625	33.8743
	-24.875	-1.375	6.15145
	15.875	-2.125	35.1532
	-2.125	1.125	11.0111
	-23.875	-0.125	6.25258
	-3.125	1.875	6.66715
	-24.375	0.375	6.26743
	6.875	-2.125	25.7173
	-2.375	2.625	8.03117
	8.125	0.625	28.0318
	12.375	-1.125	31.9922
	-17.125	-2.875	5.0754
	-8.125	-2.875	4.47236
	-16.125	-1.625	3.50223
	-17.125	-0.875	4.18841
	7.625	-2.375	25.9231
	18.125	-0.625	35.5049
	7.125	0.375	27.6054
	9.875	1.375	30.1112
	-23.125	0.625	6.61792
	4.375	-1.875	23.5781
	4.625	-0.875	23.9142
	-0.875	0.625	15.1834
	17.125	-1.125	35.3311
	15.875	0.625	36.1031
	-24.375	-2.125	5.9556
	-13.125	1.125	4.45245
	-3.875	-0.125	7.99439
	-25.375	-1.375	6.32152
	-24.875	1.375	7.47456
	12.625	-2.875	35.4385
	3.125	-1.625	22.7548
	-24.375	-0.125	6.3283
	-17.875	-2.625	5.13475
	-18.875	-1.875	5.25247
	-9.875	-1.875	1.15929
	-17.875	-0.625	4.65013
	-1.875	0.375	13.2905
	-8.625	-0.125	1.19495
	-16.875	0.875	5.48452
	-8.875	-2.375	1.79683
	1.625	-3.625	23.3143
	-20.375	0.125	6.18434
	-19.375	0.125	5.92714
	18.875	-0.125	35.8746
	-4.625	0.125	4.4879
	-0.375	0.125	17.3974
	-5.625	0.875	2.95272
	19.625	0.125	36.2117
	20.625	0.125	35.9528
	-1.375	0.875	14.2374
	15.375	0.125	36.2313
	-4.875	1.625	4.3369
	9.625	-1.875	27.4013
	9.375	-2.875	29.0912
	4.875	-0.625	24.014
	13.125	-2.875	35.6644
	-23.625	-2.375	5.89955
	-18.375	-2.625	5.44216
	-22.625	-1.125	5.89477
	-20.375	-1.875	6.05856
	-19.375	-1.875	5.4546
	-4.125	0.625	5.50323
	-23.625	-0.375	6.25343
	8.125	-2.625	26.361
	-18.375	-0.625	4.87292
	-9.375	-2.375	1.52918
	-19.875	1.125	6.7364
	-20.875	1.125	7.35389
	-5.875	1.375	3.48541
	-4.625	-1.875	10.0963
	6.375	-0.375	25.8053
	-11.375	1.625	5.01241
	-1.125	-0.875	16.6822
	14.875	-1.875	35.0001
	-8.625	1.125	4.91823
	0.625	2.125	18.3079
	-23.125	-3.125	6.75174
	-21.125	0.875	6.92735
	14.625	-1.375	35.0644
	-24.125	-2.375	6.02137
	-12.875	0.625	3.36257
	-23.125	-1.125	5.85518
	11.375	-0.875	28.7538
	-0.125	-1.375	19.2976
	13.875	-2.375	35.3787
	-24.125	-0.375	6.15588
	-17.625	-2.875	5.0754
	-16.625	-1.625	3.70685
	10.375	-1.375	27.7387
	20.625	-1.875	34.3678
	19.625	-1.875	34.5268
	-17.625	-0.875	4.47691
	17.875	-3.625	36.3441
	16.125	-0.875	35.5205
	16.875	-4.125	35.9346
	-24.875	-2.125	6.08437
	15.125	-1.375	35.0465
	-24.125	1.125	6.78624
	-24.875	-0.125	6.40314
	-17.375	0.375	5.08785
	-9.125	1.375	4.08781
	-1.875	-0.375	13.937
	-18.125	-2.875	5.12989
	20.125	-2.625	34.445
	19.125	-2.625	34.6761
	-17.125	-1.625	3.92739
	-18.125	-0.875	4.69273
	18.375	-3.625	35.8304
	-16.125	0.625	4.60771
	-6.625	-0.375	1.90592
	18.125	-3.125	35.3241
	-4.875	-2.125	9.45513
	-25.375	-2.125	6.22684
	16.875	-0.375	35.8098
	-17.875	1.375	6.21271
	-25.375	-0.125	6.54095
	2.625	1.625	22.0499
	-18.875	-2.625	5.77104
	-9.875	-2.625	1.10776
	-19.875	-1.875	5.73983
	-20.875	-1.875	6.17413
	21.875	-1.625	34.3377
	-9.625	-2.125	1.07154
	-18.875	-0.625	5.09256
	1.625	1.375	19.8096
	-6.375	-1.625	3.38993
	22.625	-0.375	35.0433
	-10.875	0.875	4.13722
	19.875	-2.125	34.4404
	20.875	-2.125	34.2903
	-13.375	0.125	3.08594
	0.125	1.875	18.0313
	-5.375	-2.125	8.25281
	-0.625	-1.625	17.9068
	-24.625	-2.375	6.06592
	10.875	-1.625	29.0441
	-20.375	-2.625	6.31498
	-19.375	-2.625	6.00271
	-23.625	-1.125	5.93007
	10.625	-1.125	27.83
	-21.375	-1.875	6.26615
	-23.875	0.625	6.41285
	22.375	-1.625	34.3719
	-19.375	-0.625	5.47681
	-20.375	-0.625	5.82174
	-22.125	1.375	7.37368
	21.375	-2.125	34.2438
	-13.875	1.125	4.78192
	15.625	-1.625	34.9691
	-23.625	0.375	6.42307
	-19.125	-0.625	5.25396
	-20.125	-0.625	5.83821
	15.875	-3.875	36.5062
	12.125	-0.625	30.6021
	-24.125	-3.125	6.72815
	-1.125	-3.375	18.5052
	-14.125	0.875	4.21504
	-25.125	-2.375	6.14985
	-24.125	-1.125	5.9667
	11.125	-1.125	28.5567
	21.625	-3.875	35.9624
	-18.625	-2.875	5.48439
	-8.375	-0.125	1.16223
	16.375	-3.875	36.6304
	-2.625	-0.125	11.7393
	16.125	-3.375	36.379
	4.125	-0.375	23.8509
	4.625	0.125	24.138
	-25.875	-2.125	5.91472
	-2.875	-2.375	15.32
	-11.375	0.375	3.29198
	-17.125	1.125	5.88071
	-25.875	-0.125	6.26157
	12.875	-0.125	31.9994
	3.125	0.625	23.0828
	-8.625	-1.875	1.09829
	1.875	-2.125	22.0434
	5.875	1.625	26.9502
	-2.625	2.625	6.99207
	22.125	-3.875	35.5361
	-18.625	0.125	5.70971
	-19.125	-2.875	5.86675
	-20.125	-2.875	6.49222
	-7.875	-2.875	4.97957
	-7.625	-2.375	3.33363
	2.125	0.375	22.0187
	-25.625	-0.125	6.44104
	-10.125	0.625	3.03273
	-4.375	-1.875	10.7205
	17.625	-0.125	35.9232
	-21.875	0.875	6.93929
	17.875	-2.375	34.8405
	-3.375	-2.375	13.9796
	-17.625	2.125	6.47851
	-11.875	1.375	4.86559
	-19.875	-2.625	6.32093
	-20.875	-2.625	6.3315
	-9.125	-1.875	1.08575
	-21.875	-1.875	6.31938
	9.625	1.125	30.2849
	-8.125	-2.375	2.94488
	19.375	-1.875	34.5785
	20.375	-1.875	34.4029
	-26.125	-0.125	5.87281
	-1.625	-3.625	18.3664
	-21.625	-1.875	6.28739
	9.125	1.625	29.7949
	18.375	-2.375	34.7339
	-24.875	1.125	7.02523
	-20.625	-0.625	5.91921
	-19.625	-0.625	5.61681
	13.625	-1.875	35.191
	7.625	-3.375	27.3955
	-24.625	-3.125	6.83981
	10.125	-0.875	27.1141
	-25.375	0.875	6.35574
	-25.625	-2.375	6.3065
	-21.375	-2.625	6.44634
	-25.125	0.875	6.47466
	-22.375	-1.875	6.1049
	-9.875	-1.375	0.82668
	16.625	-3.625	36.2975
	-2.125	-3.625	17.7977
	-6.375	-0.375	2.11644
	-16.625	0.375	4.65301
	-22.125	-1.875	6.20393
	-21.125	-0.625	6.05561
	12.375	-3.625	35.8132
	-0.625	-0.375	17.2383
	12.125	-3.125	35.2055
	7.875	0.125	27.5608
	10.875	-0.375	28.1262
	6.375	0.625	27.3018
	-4.625	-1.625	9.6511
	17.125	-3.625	36.3358
	22.375	-0.375	35.0925
	-3.875	-2.625	13.8888
	-23.875	-0.875	6.08046
	5.375	0.375	26.1517
	-3.625	-2.125	12.7269
	-21.375	0.625	6.53097
	-0.375	-1.625	18.4473
	15.625	-0.375	35.8061
	13.875	-2.125	35.1715
	-11.375	1.125	4.64666
	-11.125	1.125	4.55862
	19.625	-1.625	34.5669
	20.625	-1.625	34.4379
	11.375	-0.375	28.5961
	-12.625	0.125	3.20868
	-5.125	-1.625	7.83571
	18.875	-2.625	34.7455
	-23.375	-1.625	5.81437
	18.625	-2.125	34.6476
	-24.375	-0.875	6.07439
	-4.125	-2.125	11.5833
	-21.625	1.625	7.73771
	15.375	-1.625	34.9858
	14.375	-2.125	35.1412
	21.125	-1.625	34.4443
	-6.875	-0.625	1.83359
	-6.625	-0.125	2.02201
	20.125	-2.125	34.4233
	19.125	-2.125	34.6567
	-5.875	-1.125	3.676
	-21.625	-2.625	6.55588
	7.375	-1.375	25.8508
	-22.625	-1.875	5.9439
	-2.375	-0.125	12.5062
	-21.625	-0.625	6.13322
	-18.375	0.875	5.92476
	22.875	-0.625	35.0337
	22.625	-0.125	35.3529
	-7.125	-0.125	2.08519
	21.875	-1.125	34.591
	-2.625	-1.875	14.193
	-22.125	-2.625	6.49577
	17.375	-0.125	35.9626
	-10.625	0.375	2.75012
	4.625	-3.125	25.8595
	-23.125	-1.875	5.83022
	-1.875	-2.875	17.557
	-22.125	-0.625	6.09509
	1.375	-2.625	22.0199
	-1.625	-2.375	16.8206
	11.625	-0.125	28.8756
	11.875	-2.375	33.0751
	-22.375	1.125	7.18765
	23.125	-0.125	34.6704
	17.625	-1.875	34.8781
	-24.875	-2.875	6.51021
	-23.625	0.125	6.34528
	-3.125	-1.875	12.8399
	-23.875	-1.625	5.86287
	16.875	-2.875	35.29
	-24.875	-0.875	6.2718
	16.625	-2.375	35.1137
	-14.375	0.625	3.88057
	-2.125	-2.375	15.9085
	13.375	-1.875	35.1601
	-10.375	-3.375	1.59044
	-22.875	2.125	7.92773
	12.375	-2.375	34.5954
	-10.375	-1.375	0.83306
	0.875	1.625	17.7104
	18.125	-1.875	34.7129
	-4.875	-0.875	6.21662
	-24.375	-1.625	6.01624
	-14.875	1.625	5.7447
	-4.625	-0.375	5.6552
	-10.125	-1.375	0.96525
	-25.375	-0.875	6.5859
	17.125	-2.375	35.0197
	-3.875	-1.375	10.9758
	-0.375	-0.375	18.1587
	-9.625	-0.875	0.72272
	22.125	-3.625	35.6226
	-7.875	-2.625	3.83451
	20.875	-0.875	34.8612
	19.875	-0.875	35.1598
	5.625	1.125	27.0334
	19.625	-0.375	35.6105
	20.625	-0.375	35.3873
	-11.875	-0.375	2.35911
	-20.375	1.375	7.62599
	-19.375	1.375	6.64624
	-5.125	-0.375	4.11594
	18.875	-1.375	34.8999
	-22.625	-2.625	6.65122
	4.125	1.625	24.3195
	-23.625	-1.875	5.79366
	-21.875	0.375	6.58871
	-22.625	-0.625	6.16965
	-21.625	0.375	6.47158
	15.375	-0.375	35.8236
	-18.125	1.625	6.74165
	-12.375	0.875	3.72385
	-8.375	-2.625	3.53407
	12.625	0.875	30.2262
	-8.125	-2.125	2.56129
	22.875	-3.125	35.4063
	-7.375	-3.125	5.71379
	21.125	-0.375	35.194
	-12.375	-0.375	2.74936
	13.625	-1.625	35.0392
	-23.125	-2.625	6.37692
	-24.125	-1.875	5.92284
	12.875	-2.625	35.5979
	-23.125	-0.625	6.22778
	-25.375	0.625	6.14693
	12.625	-2.125	34.4278
	2.875	0.125	22.905
	-10.875	-3.375	1.26751
	-9.875	-1.125	0.75798
	-15.375	1.125	5.12727
	-25.125	0.375	6.17082
	1.375	0.625	20.1184
	11.375	1.125	30.9113
	-16.875	0.125	4.46648
	14.125	-1.625	35.1067
	-24.875	-1.625	6.21007
	0.375	0.375	17.9294
	-10.625	-1.375	0.92586
	-0.125	1.625	17.2313
	-0.875	-0.625	16.8844
	-0.625	-0.125	16.8724
	5.625	0.375	26.2813
	13.125	-2.125	35.2123
	-10.375	-2.125	1.76856
	-5.625	-0.625	3.26615
	19.125	-3.875	35.8991
	20.125	-3.875	35.4171
	-5.875	-2.875	8.39957
	6.125	0.125	26.2853
	15.875	-0.625	35.5657
	-10.125	-2.125	1.31489
	-25.375	-1.625	6.40311
	15.625	-0.125	36
	-11.125	-1.375	1.15389
	-4.875	-3.375	11.9305
	-10.125	-0.125	1.77327
	-1.125	-0.125	15.2019
	14.875	-1.125	35.2425
	-21.125	0.125	6.16834
	11.375	-0.125	28.6567
	21.625	-0.625	34.8352
	6.375	1.375	27.9612
	-9.625	-3.375	2.24596
	21.875	-2.875	34.7612
	-23.375	0.875	6.59492
	-6.125	-2.375	6.64585
	-11.875	-1.125	1.66005
	19.875	-3.375	35.1174
	20.875	-3.375	34.9224
	17.625	0.625	36.1278
	-13.375	1.375	5.02953
	-12.875	-0.375	3.11331
	-5.375	-3.375	10.6486
	16.125	-0.125	36.0703
	-23.625	-2.625	6.13477
	-24.625	-1.875	6.00344
	-14.875	0.375	3.77944
	11.625	-1.875	31.5998
	10.875	-2.875	32.644
	10.625	-2.375	30.864
	-12.125	1.625	4.99712
	22.375	-2.875	34.8064
	-23.875	1.875	7.20136
	14.375	0.375	36.178
	22.125	-2.375	34.4424
	-13.625	0.625	3.69262
	-7.875	-1.375	1.7152
	-13.375	-2.375	2.33384
	21.375	-3.375	35.1142
	-12.375	-1.125	1.64097
	-13.375	-0.375	2.91334
	-24.125	-2.625	6.30593
	-25.125	-1.875	6.20176
	12.125	-1.875	32.3948
	11.125	-2.375	32.1269
	-9.375	-0.875	0.63602
	-18.125	0.375	5.5441
	-8.375	-1.375	0.84197
	-10.875	0.125	2.58773
	-3.625	-0.875	10.87
	-11.625	-3.375	1.9396
	3.125	-0.625	23.6673
	-1.875	-2.625	17.2299
	-25.875	-1.625	6.30187
	9.375	0.125	28.3526
	-11.625	-1.375	1.55249
	-2.625	-1.375	12.7616
	13.875	-0.875	35.035
	-10.625	-0.125	2.26516
	-18.875	1.625	7.09375
	13.625	-0.375	34.4495
	-0.875	-3.125	18.633
	12.875	-1.375	33.6221
	-6.625	-2.625	6.15535
	-18.625	1.375	6.64965
	18.625	-0.875	35.4021
	16.875	-2.625	35.1374
	-5.625	-3.125	9.21894
	-12.125	-3.375	1.25372
	-2.375	-2.625	16.3745
	-11.125	-2.125	1.79094
	-2.125	-2.125	15.208
	15.875	-3.125	36.0966
	-12.125	-1.375	1.54772
	-11.125	-0.125	2.1905
	-1.375	-3.125	18.0522
	14.125	-0.375	35.441
	-14.125	0.125	3.299
	22.625	-2.625	34.7212
	-25.875	0.375	5.95782
	-7.125	-2.625	4.77542
	21.625	-3.125	34.8962
	-23.125	1.625	7.40154
	17.375	-2.625	35.0512
	0.625	1.125	17.4822
	-13.875	-2.375	2.39681
	17.125	-2.125	34.9653
	-24.625	0.625	6.33325
	-12.875	-1.125	2.03407
	-3.875	-1.125	10.9865
	-13.875	-0.375	2.78966
	16.375	-3.125	35.8864
	-24.625	-2.625	6.30748
	-14.625	1.125	4.98213
	-9.625	-0.625	0.97771
	23.125	-2.625	34.9716
	-8.875	-1.625	0.77479
	-8.625	-1.125	0.66945
	-5.375	-0.625	4.15973
	18.875	-1.125	35.1181
	-14.375	-2.375	2.51012
	-13.375	-1.125	1.97564
	-4.375	-1.125	9.04145
	-14.375	-0.375	2.95039
	-21.875	0.125	6.40266
	-9.125	-1.125	0.35865
	21.375	-0.625	34.9634
	-12.125	0.375	3.59929
	20.375	-1.125	34.8193
	19.375	-1.125	35.0525
	14.625	-0.625	35.3989
	14.875	-2.875	36.0302
	-21.375	1.875	8.18466
	-11.625	-2.125	1.41004
	-21.125	1.875	8.28186
	-12.625	-1.375	1.5872
	-0.375	-2.875	19.3882
	13.625	-1.125	34.7476
	-11.625	-0.125	2.61656
	13.875	-3.375	36.7157
	10.375	-0.625	27.5288
	-22.625	0.875	7.0021
	10.125	-0.125	28.1193
	-25.125	0.125	6.31647
	19.625	-2.875	34.6437
	20.625	-2.875	34.4577
	-12.625	1.375	4.65523
	-5.125	-2.875	9.80104
	18.625	-3.375	35.4555
	1.125	0.125	20.1659
	-13.125	-3.375	1.46418
	3.875	1.125	24.2026
	15.375	-2.875	35.9644
	-0.625	2.125	15.6321
	-12.125	-2.125	1.70247
	15.125	-2.375	35.3808
	-13.125	-1.375	1.74898
	-24.125	2.125	7.31707
	-12.125	-0.125	2.89079
	2.375	1.625	21.8713
	14.375	-3.375	36.8259
	-18.875	0.375	5.84481
	-25.625	1.125	6.05336
	7.625	1.625	29.1323
	-7.625	-0.875	1.76613
	21.125	-2.875	34.5983
	9.625	-2.125	27.6871
	1.375	1.375	19.079
	-6.875	-1.875	3.14175
	-16.375	1.625	6.12323
	6.375	-1.625	25.9122
	-6.625	-1.375	2.88686
	10.875	0.875	30.18
	-13.875	-3.125	2.64396
	-3.375	-0.875	11.3417
	-14.875	-2.375	3.20064
	-5.875	-2.375	7.62584
	-17.625	0.625	5.57201
	-13.875	-1.125	2.01249
	16.875	-1.375	35.1915
	-14.875	-0.375	3.19447
	-2.375	-1.375	13.4645
	-8.125	-0.875	1.10725
	22.875	-1.875	34.4981
	22.625	-1.375	34.6008
	-7.125	-1.375	2.52854
	18.375	-0.875	35.3828
	-14.375	-3.125	2.68593
	-5.375	-3.125	9.7926
	-23.375	0.375	6.46102
	13.875	1.125	34.1923
	-15.375	-2.375	3.27738
	-23.125	0.375	6.61369
	-0.625	-2.625	18.9192
	-14.375	-1.125	2.22081
	17.375	-1.375	35.1336
	-15.375	-0.375	3.45929
	12.625	-0.875	32.3608
	10.875	-2.625	32.4858
	11.625	-1.375	30.8891
	-15.125	-0.375	3.36327
	23.125	-1.375	34.4856
	-8.875	-0.375	0.85225
	21.375	-3.125	34.7636
	15.625	-2.625	35.529
	-23.625	1.375	6.90221
	-1.125	-2.625	17.3687
	8.625	0.875	28.3597
	14.625	-3.125	36.3585
	4.375	0.125	24.0605
	-12.625	-2.125	1.29919
	-10.375	-2.875	0.61558
	-0.125	-3.125	20.2153
	11.375	-2.625	33.5889
	-15.625	0.875	4.74577
	-18.375	0.125	5.50698
	-3.625	-0.625	9.94472
	16.125	-2.625	35.3641
	-10.125	-0.875	0.86241
	7.375	-3.375	27.0277
	-2.875	-1.625	12.6063
	-2.625	-1.125	12.5972
	-14.125	-3.375	2.86069
	15.125	-3.125	36.3689
	-13.125	-2.125	1.93122
	-1.875	-2.125	15.71
	-3.375	2.375	6.28349
	-18.625	1.125	6.18497
	9.375	1.125	29.8676
	18.625	-0.625	35.6165
	-10.875	-0.625	1.65576
	-4.125	-0.625	7.97234
	17.875	-1.625	34.8734
	16.875	0.375	36.211
	17.625	-1.125	35.2867
	-14.875	-3.125	2.94499
	-11.875	0.625	3.90531
	-15.875	-2.375	3.11852
	-3.125	-1.125	11.5772
	-11.625	0.625	3.9528
	14.375	-0.625	35.2141
	16.875	-2.125	35.0436
	-14.875	-1.125	2.56608
	13.375	-1.125	34.4165
	-9.125	-2.875	2.62306
	-14.625	-1.125	2.35511
	20.125	-0.625	35.3024
	19.125	-0.625	35.4832
	-15.625	-0.375	3.54172
	-11.375	-0.625	1.90768
	-8.125	-3.375	5.27484
	18.125	-1.125	35.1595
	-15.375	-3.125	3.9413
	-4.875	-0.125	4.2099
	-16.375	0.375	4.50256
	18.375	-3.375	35.5707
	-16.375	-2.375	3.75866
	13.625	-2.875	36.0445
	-15.375	-1.125	2.98073
	12.875	-3.875	36.0373
	12.625	-3.375	35.9022
	1.625	2.125	19.9773
	-15.125	0.625	4.13763
	-15.125	-1.125	2.82964
	-16.125	-0.375	3.80642
	-9.875	-2.375	0.93992
	-10.625	-2.875	0.70119
	20.875	-0.125	35.5271
	19.875	-0.125	35.858
	-16.875	1.375	6.24048
	-16.625	1.375	5.84719
	-10.625	-0.875	1.14203
	-1.625	-0.875	14.8088
	14.125	-2.875	36.017
	-0.875	-1.875	17.2093
	-0.625	-1.375	18.2129
	-11.375	-2.875	2.18075
	13.125	-3.375	36.1819
	-16.875	-0.125	4.3204
	-12.375	0.125	3.17976
	-11.125	-2.875	1.85587
	16.625	-0.875	35.5004
	-10.125	-1.625	1.12889
	-11.125	-0.875	1.61126
	-21.375	1.625	7.84598
	-2.125	-0.875	13.3582
	15.875	-1.875	35.0508
	15.625	-1.375	35.1041
	-22.875	0.625	6.81059
	-1.125	-1.375	17.0339
	12.375	-0.875	31.6298
	14.875	-2.375	35.3841
	-21.125	1.375	7.53302
	-18.375	-1.375	4.93833
	-12.875	1.125	4.28983
	-17.375	-0.125	4.67916
	11.375	-1.375	30.0064
	-5.125	-2.625	9.2017
	-12.875	-1.875	1.63742
	18.875	-3.625	35.7982
	-11.875	-0.625	1.96448
	17.125	-0.875	35.446
	-13.125	0.875	3.98457
	16.125	-1.375	35.2144
	-2.875	-0.375	11.3861
	-15.625	-3.125	4.11041
	3.875	2.125	24.3438
	21.125	-2.625	34.4472
	-16.625	-2.375	4.1215
	-6.875	-1.625	2.88073
	-12.375	-2.625	2.50469
	2.125	1.125	21.4441
	-15.625	-1.125	3.1487
	20.375	-3.625	35.5383
	19.375	-3.625	35.5963
	-13.375	-1.875	1.89621
	-26.125	0.625	5.11952
	-16.625	-0.375	4.12448
	-7.625	-0.375	1.58393
	19.125	-3.125	34.9913
	20.125	-3.125	34.7271
	-12.375	-0.625	2.50123
	-5.875	-2.125	6.44701
	-16.125	1.125	5.44435
	-10.375	0.375	2.76313
	17.875	-0.375	35.7765
	10.625	0.375	28.9651
	10.125	-2.625	29.998
	-18.375	1.875	6.92769
	-16.125	-3.125	4.05883
	22.875	-1.625	34.4926
	-17.125	-2.375	4.57877
	-7.375	-1.625	2.41763
	-16.125	-1.125	3.43464
	-20.875	0.875	7.00632
	-19.875	0.875	6.57852
	-7.125	-1.125	2.33103
	21.875	-2.125	34.2929
	-17.125	-0.375	4.38161
	-23.375	0.125	6.51331
	-11.625	-2.875	1.81689
	-6.375	-2.125	4.68894
	-10.625	-1.625	1.25302
	-1.625	-1.625	15.5306
	-11.625	-0.875	1.84351
	7.125	2.125	28.3203
	12.625	-0.625	31.8915
	3.625	0.875	23.8296
	11.875	-1.625	31.7454
	11.625	-1.125	30.2268
	-17.875	-2.125	4.79707
	13.875	2.125	32.2294
	-18.875	-1.375	5.10974
	10.875	-2.125	30.6321
	-17.875	-0.125	4.90938
	-8.875	-0.125	1.22144
	22.375	-2.125	34.3695
	-23.875	1.125	6.74931
	-12.125	-2.875	2.09726
	-11.125	-1.625	1.05991
	-12.125	-0.875	1.79592
	4.875	1.375	25.7597
	13.125	-0.625	33.1886
	-24.125	0.875	6.58374
	-15.875	0.625	4.5099
	12.125	-1.125	31.4986
	3.375	1.875	23.1818
	-18.375	-2.125	5.04716
	-3.625	2.375	5.90545
	22.625	-3.875	35.4459
	-20.375	-1.375	6.06026
	-19.375	-1.375	5.45864
	-18.375	-0.125	5.29535
	-9.375	-0.125	2.15646
	-12.875	-2.625	1.90193
	18.125	-2.875	35.0859
	-13.875	-1.875	1.85753
	5.375	1.125	26.4288
	-4.875	-1.875	9.36312
	-12.875	-0.625	2.97694
	-3.625	-0.125	8.84977
	17.125	-3.375	36.0136
	-3.875	-2.375	12.7995
	-21.375	0.375	6.36337
	13.875	-0.125	35.3172
	-9.625	-1.875	0.94996
	12.375	0.875	29.9831
	-17.625	-2.375	4.89113
	20.875	-1.875	34.3509
	19.875	-1.875	34.4914
	-13.375	-2.625	2.32791
	-8.625	-2.375	2.23389
	-16.625	-1.125	3.76752
	-20.125	0.625	6.66729
	-19.125	0.625	6.05376
	-14.375	-1.875	2.29815
	-17.625	-0.375	4.61076
	-5.375	-1.875	7.5967
	18.625	-0.125	35.831
	-13.375	-0.625	2.65032
	18.875	-2.375	34.6543
	-10.125	1.125	3.79025
	-4.375	-2.375	11.69
	-21.875	1.375	7.29826
	-11.625	0.125	3.00844
	6.875	0.875	27.6151
	-18.125	-2.375	5.15174
	-9.125	-2.375	1.61493
	-19.625	1.625	7.38266
	-20.625	1.625	7.9783
	21.375	-1.875	34.2454
	-13.875	0.875	4.14661
	-17.125	-1.125	4.10569
	21.125	-1.375	34.5615
	-18.125	-0.375	4.90547
	20.375	-2.375	34.3594
	19.375	-2.375	34.5969
	-11.625	-1.625	1.38787
	14.625	-1.875	35.017
	-12.625	-0.875	2.33665
	12.875	-3.625	36.1209
	11.125	-0.875	28.2839
	-20.875	-3.375	6.92626
	-18.875	-2.125	5.27255
	10.125	-1.375	27.4626
	-20.875	-1.375	6.21339
	-19.875	-1.375	5.71472
	-18.875	-0.125	5.59055
	-25.125	1.375	7.37324
	17.625	-3.625	36.2323
	22.875	-0.375	34.9494
	-16.875	1.125	5.75404
	-12.125	-3.625	1.11738
	-7.375	-0.375	1.91785
	-13.125	-2.875	2.43599
	14.125	-2.625	35.6372
	-12.125	-1.625	1.46358
	-13.125	-0.875	2.37564
	-17.125	0.875	5.5587
	-1.625	-0.375	14.2768
	13.125	-3.125	35.8853
	-21.375	-3.375	6.90457
	-20.375	-2.125	6.08384
	-19.375	-2.125	5.56851
	11.875	-0.375	29.3644
	-21.375	-1.375	6.19806
	-5.625	-1.625	5.44249
	-19.375	-0.125	5.69491
	-20.375	-0.125	6.01102
	-13.875	-2.625	2.50265
	-4.875	-2.625	10.209
	-14.875	-1.875	2.84859
	15.875	-1.625	35.0414
	-4.625	-2.125	10.326
	-13.875	-0.625	2.39303
	-1.375	-1.625	16.2463
	16.625	-0.375	35.7526
	-17.625	1.875	6.4898
	14.875	-2.125	35.1432
	-21.125	1.125	7.16573
	-0.375	-2.125	19.1147
	21.625	-1.625	34.3884
	-22.625	0.125	6.49905
	-6.125	-1.625	3.78739
	-17.625	-3.125	4.98594
	-18.625	-2.375	5.36344
	-13.375	0.625	3.69049
	19.625	-2.125	34.4936
	20.625	-2.125	34.4172
	-14.375	-2.625	2.41916
	-17.625	-1.125	4.44906
	-13.125	0.625	3.51928
	-15.375	-1.875	2.94887
	-5.125	-2.125	8.76987
	16.375	-1.625	35.1021
	-14.375	-0.625	2.51553
	15.375	-2.125	35.2273
	-14.875	1.375	5.41241
	10.625	-1.625	28.4178
	-14.125	-0.625	2.45012
	22.125	-1.625	34.3673
	2.625	2.375	21.4423
	-7.875	-0.625	1.37275
	-18.125	-3.125	5.12273
	-7.625	-0.125	1.34891
	-19.125	-2.375	5.64877
	-20.125	-2.375	6.14974
	-13.625	1.625	5.4748
	21.125	-2.125	34.2912
	-18.125	-1.125	4.67051
	-6.875	-1.125	2.51262
	-12.625	-3.625	0.97251
	-3.375	-0.125	9.56341
	-19.875	-2.125	5.83817
	-20.875	-2.125	6.15808
	-18.375	1.375	6.43479
	-21.875	-1.375	6.07069
	-8.125	-0.125	0.99761
	22.875	-1.125	34.8767
	-18.125	1.375	6.37859
	-19.875	-0.125	5.91481
	-20.875	-0.125	6.08797
	-3.625	-1.875	11.9371
	16.125	-3.875	36.2962
	18.375	-0.125	35.8381
	-20.625	0.375	6.41148
	-19.625	0.375	6.18068
	-14.125	-2.875	2.51174
	-2.875	-2.875	16.3813
	-2.625	-2.375	15.5079
	-11.375	0.875	4.38245
	-19.625	-0.125	5.8152
	-20.625	-0.125	6.02131
	-11.125	0.875	4.26231
	12.625	-0.125	31.5747
	-22.375	-3.375	6.84408
	-21.375	-2.125	6.25258
	-22.375	-1.375	5.90123
	18.625	-1.875	34.6798
	-21.375	-0.125	6.18775
	4.625	1.875	24.7581
	-14.875	-2.625	3.30601
	-4.125	-1.875	11.1573
	17.875	-2.875	35.1656
	0.375	1.125	17.0089
	-15.875	-1.875	3.31696
	-24.375	0.625	6.41959
	17.625	-2.375	34.912
	-3.125	-2.375	14.6644
	14.375	-1.875	35.0147
	-21.125	-0.125	6.21507
	-14.375	1.125	4.80512
	-15.625	-1.875	3.0921
	13.375	-2.375	35.3723
	-14.625	-0.625	2.70472
	-15.625	0.125	3.92652
	3.125	1.375	22.8684
	-18.625	-3.125	5.43243
	20.125	-1.875	34.434
	19.125	-1.875	34.5986
	-19.625	-2.375	5.89034
	-20.625	-2.375	6.17016
	-5.875	-0.875	3.26112
	17.375	-3.625	36.5253
	-15.375	-2.625	3.82307
	-24.875	1.625	7.83269
	-16.375	-1.875	3.67317
	18.125	-2.375	34.7298
	-4.875	-1.375	8.03286
	1.875	0.875	20.9723
	-16.125	-1.875	3.53305
	-15.125	-0.625	3.08891
	21.875	-0.875	34.6896
	-19.125	-3.125	6.11651
	-20.125	-3.125	6.72335
	-6.125	-0.375	2.24932
	12.125	0.375	29.2576
	20.875	-1.375	34.5626
	19.875	-1.375	34.8008
	-24.375	-0.375	6.2416
	7.625	0.625	28.1129
	-17.875	-0.875	4.54904
	-22.375	0.875	7.00358
	-9.375	-2.625	1.82256
	10.625	-0.375	27.9775
	6.625	0.375	26.9324
	-21.875	-2.125	6.29732
	-12.375	1.375	4.57592
	-8.375	-3.125	4.6302
	22.125	-0.375	35.0586
	5.125	0.875	26.1462
	-0.125	-1.625	19.1549
	-21.625	-2.125	6.29151
	13.875	-2.625	35.6159
	-22.625	-1.375	5.91041
	8.875	1.125	28.6258
	-17.375	-1.625	4.20673
	-21.625	-0.125	6.225
	-22.875	1.875	7.73056
	-18.375	-0.875	4.72596
	-25.375	1.125	6.56829
	7.375	1.625	28.9902
	-22.375	-2.125	6.15294
	15.125	-1.625	35.0388
	-1.875	-0.625	13.7834
	-22.125	-2.125	6.28673
	-23.125	-1.375	5.79625
	14.125	-2.125	35.1007
	-22.125	-0.125	6.39107
	-0.875	-1.125	17.4454
	-15.625	-2.625	3.59788
	2.375	-1.375	22.4529
	-16.625	-1.875	3.87212
	-15.625	-0.625	3.36782
	-6.625	-0.625	2.06901
	16.875	-0.625	35.5592
	-17.875	1.625	6.55645
	-23.875	-1.125	6.00973
	-2.125	-0.125	13.717
	-24.875	-0.375	6.40143
	15.875	-1.125	35.3684
	-16.125	-2.625	3.45715
	-17.125	-1.875	4.02135
	-16.125	-0.625	3.65698
	-7.375	-2.875	5.30469
	9.875	0.375	28.784
	21.875	-3.375	35.3819
	17.125	-0.125	36.0848
	-24.375	-1.125	5.97758
	-13.125	0.125	3.08542
	8.375	0.875	28.192
	-25.375	-0.375	6.80055
	-24.875	0.375	6.239
	-18.875	-2.875	5.69736
	-17.875	-1.625	4.67687
	-18.875	-0.875	4.92648
	-22.125	1.625	7.74188
	23.375	-2.875	34.4639
	22.375	-3.375	35.3459
	13.125	-1.875	34.9525
	-22.625	-2.125	6.02905
	-20.375	-2.875	6.53985
	-23.625	-1.375	5.87545
	-18.375	-1.625	4.98753
	-22.625	-0.125	6.31597
	-20.375	-0.875	5.99783
	-19.375	-0.875	5.33542
	12.125	-2.375	33.9408
	-9.375	-1.375	0.48004
	-19.875	0.125	6.08824
	-20.875	0.125	6.20112
	-4.625	-0.875	7.08631
	14.875	-0.875	35.3842
	-23.125	-2.125	5.87816
	-24.125	-1.375	5.92337
	-23.125	-0.125	6.29238
	-0.125	-0.375	18.771
	13.875	-1.375	35.0638
	-16.625	-2.625	4.16076
	-11.125	0.375	3.30888
	-7.625	-2.625	4.06985
	-17.625	-1.875	4.51016
	-16.625	-0.625	3.95107
	20.625	-0.875	34.9524
	19.625	-0.875	35.2434
	-20.125	1.875	7.15698
	-19.125	1.875	7.41303
	-3.375	-2.625	14.7772
	-24.875	-3.125	6.61809
	-25.875	-2.375	6.34692
	-21.625	0.875	6.92001
	-24.875	-1.125	6.14403
	15.125	-0.375	35.8391
	-25.875	-0.375	6.97345
	-24.125	0.125	6.33942
	-17.125	-2.625	4.70616
	-8.125	-2.625	3.59277
	1.375	2.125	19.3665
	-18.125	-1.875	4.87923
	-17.125	-0.625	4.30591
	22.625	-3.125	35.0079
	18.375	-2.625	34.9123
	-25.375	-3.125	6.64488
	17.375	-3.125	35.4989
	-25.375	-1.125	6.45173
	-24.625	1.125	6.95782
	-18.875	-3.625	5.39836
	-17.875	0.375	5.42567
	-20.875	-2.875	6.57853
	-19.875	-2.875	6.40129
	2.625	0.625	22.4246
	-18.875	-1.625	5.21085
	-9.875	-1.625	0.83379
	-19.875	-0.875	5.72872
	-20.875	-0.875	6.07704
	-9.625	-1.125	0.69291
	1.625	0.375	20.9724
	-6.375	-0.625	2.26157
	-16.625	0.625	4.95316
	0.125	0.875	16.9372
	-5.375	-1.125	5.07053
	-0.625	-0.625	17.7519
	14.125	-3.875	37.0359
	-23.625	-2.125	5.73366
	-21.375	-2.875	6.71873
	-24.625	-1.375	5.97578
	10.875	-0.625	28.0052
	-20.375	-1.625	6.01167
	-19.375	-1.625	5.43402
	-23.625	-0.125	6.27261
	-21.375	-0.875	6.04549
	22.375	-0.625	34.8778
	-5.625	-2.875	8.62392
	-22.125	0.375	6.63058
	21.375	-1.125	34.6568
	15.625	-0.625	35.5888
	-4.625	-3.375	12.7385
	-1.375	-2.875	17.4789
	-24.125	-2.125	5.8366
	-25.125	-1.375	6.29401
	-24.125	-0.125	6.25818
	-0.375	-3.375	20.463
	11.125	-0.125	28.5063
	6.125	1.875	27.2639
	-17.625	-2.625	5.02451
	21.625	-2.875	34.6724
	-18.625	-1.875	5.09295
	-22.625	1.375	7.26089
	-6.125	-2.875	8.14715
	7.125	1.125	28.1885
	20.625	-3.375	34.9479
	19.625	-3.375	35.1131
	16.375	-2.875	35.5169
	-14.625	0.875	4.43025
	10.375	0.375	28.8322
	15.375	-3.375	36.7598
	5.875	0.625	27.077
	-18.125	-2.625	5.2919
	22.125	-2.875	34.7579
	-19.125	-1.875	5.34801
	-20.125	-1.875	5.93077
	-7.875	-1.875	2.4185
	4.875	0.375	24.8123
	3.375	0.875	23.6063
	-3.375	-1.375	11.2934
	-17.625	1.125	5.96527
	-21.875	-2.875	6.80414
	-19.875	-1.625	5.76944
	-20.875	-1.625	6.16082
	-9.125	-0.875	0.56364
	-21.875	-0.875	6.00066
	-8.125	-1.375	1.17598
	19.375	-0.875	35.2588
	20.375	-0.875	35.0584
	-10.625	0.625	3.26483
	-6.375	-3.125	8.04747
	-21.625	-0.875	6.093
	9.125	0.625	29.5763
	18.375	-1.375	34.962
	13.625	-0.875	34.594
	-0.625	-3.125	19.2142
	-24.625	-2.125	5.96708
	8.125	0.375	28.0223
	-22.375	-2.875	6.80401
	-25.625	-1.375	6.41474
	23.375	-2.625	34.4954
	-21.375	-1.625	6.27623
	-22.375	-0.875	5.90864
	-9.875	-0.375	1.5224
	16.625	-2.625	35.2028
	-2.125	-2.625	16.722
	-22.125	-0.875	5.90913
	-24.375	1.875	7.80465
	15.625	-3.125	36.2543
	12.375	-2.625	35.459
	-25.125	-2.125	6.16397
	-18.625	-2.625	5.51355
	-15.625	1.375	5.77587
	17.125	-2.625	35.0918
	-3.875	-1.625	11.0009
	-0.375	-0.625	18.5644
	-11.375	0.125	2.859
	-5.125	-0.625	4.90437
	-19.375	1.625	7.08981
	-20.375	1.625	7.72138
	18.875	-1.625	34.7373
	-23.375	-0.625	6.239
	-4.125	-1.125	10.1462
	14.375	-1.125	35.1306
	-22.875	-2.875	6.68879
	21.125	-0.625	34.951
	20.125	-1.125	34.8896
	19.125	-1.125	35.0923
	-22.625	-2.875	6.78775
	-5.875	-0.125	2.40784
	-26.375	0.375	4.62294
	-21.625	-1.625	6.25136
	7.375	-0.375	26.734
	-22.625	-0.875	5.98899
	-0.125	-2.875	19.6057
	13.625	-3.375	36.6292
	-23.375	-2.875	6.75503
	21.875	-0.125	35.3468
	-23.125	-2.875	6.69646
	3.625	1.625	23.8611
	-22.125	-1.625	6.10671
	15.125	-2.875	35.9304
	4.625	-2.125	24.2328
	-23.125	-0.875	6.10296
	-1.875	-1.875	15.2035
	1.375	-1.625	21.3448
	2.625	1.375	22.06
	-18.875	0.875	6.02537
	-0.875	-2.375	17.6781
	-22.375	0.125	6.4806
	1.125	1.875	18.3844
	-24.875	-1.875	6.14482
	-3.125	-0.875	11.4783
	4.875	2.125	24.9776
	-23.875	-0.625	6.18899
	16.875	-1.875	34.9718
	-2.125	-1.375	14.419
	-10.375	-2.375	1.29697
	-22.875	1.125	6.95424
	12.375	-1.375	32.0159
	-10.375	-0.375	1.57995
	0.875	0.625	18.8226
	19.875	-3.625	35.4595
	20.875	-3.625	35.5208
	-5.375	-3.625	10.8119
	18.125	-0.875	35.401
	-25.375	-1.875	6.21501
	-23.125	0.875	6.70216
	-24.375	-0.625	6.15812
	-14.875	0.625	4.0615
	-10.125	-0.375	1.4677
	17.125	-1.375	35.0922
	-3.875	-0.375	8.35034
	21.375	-3.625	35.6668
	5.625	0.125	25.7505
	-26.125	1.125	4.85327
	-23.625	-2.875	6.69636
	-20.375	0.375	6.43131
	-19.375	0.375	6.06362
	18.875	-0.375	35.6392
	-22.625	-1.625	5.93434
	4.125	0.625	24.0546
	-23.625	-0.875	6.07414
	11.125	-2.625	33.1421
	3.125	0.375	23.0754
	5.875	1.375	27.1573
	-18.125	0.625	5.69279
	10.125	-3.125	31.0017
	-8.375	-1.625	0.99504
	4.375	1.875	24.3912
	-7.375	-2.125	3.08974
	-19.875	1.375	7.04108
	-20.875	1.375	7.67374
	-24.125	-2.875	6.45195
	-23.125	-1.625	5.82507
	-24.125	-0.875	6.0933
	12.875	-1.625	34.0134
	-12.875	0.875	3.8075
	-10.875	-2.375	2.42358
	11.875	-2.125	32.6204
	-24.875	-2.625	6.31919
	-25.875	-1.875	6.34085
	-24.375	1.625	7.6602
	9.125	1.375	29.1408
	14.125	-0.625	35.1753
	-24.875	-0.625	6.43216
	-10.625	-0.375	1.83197
	-25.875	0.625	5.80618
	13.125	-1.125	33.7943
	-10.375	-3.125	1.17682
	-24.125	1.375	7.19383
	-11.375	-2.375	1.72246
	-15.875	1.125	5.30568
	-10.375	-1.125	0.77107
	-25.375	-2.625	6.41531
	18.375	-3.875	36.4606
	7.875	-3.125	27.1579
	-16.125	0.875	5.12882
	-10.125	-1.125	0.67792
	-25.375	-0.625	6.68332
	-11.125	-0.375	2.00398
	14.875	-0.125	35.9
	7.375	0.625	27.9841
	6.375	0.375	26.8963
	-9.625	-2.375	1.34728
	-6.375	-1.875	3.89849
	-16.625	1.875	6.31159
	-11.875	-0.125	2.74621
	-19.125	1.125	6.35938
	-20.125	1.125	7.1218
	-5.375	-2.375	8.52041
	-24.625	-2.875	6.74573
	-23.625	-1.625	5.81302
	-24.625	-0.875	6.18632
	10.875	-1.875	29.8981
	-12.125	0.625	3.82026
	22.375	-1.875	34.4192
	-13.375	-1.375	1.72938
	21.375	-2.375	34.3254
	-12.375	-0.125	2.9778
	-13.875	1.375	5.07699
	-25.125	-2.875	6.77301
	-24.125	-1.625	5.89346
	-25.125	-0.875	6.40463
	12.125	-0.875	31.0557
	-10.875	-3.125	0.99728
	-12.625	1.625	4.89854
	11.125	-1.375	29.1729
	18.625	-3.625	35.8375
	-8.375	-0.375	0.70186
	-10.625	-3.125	0.83093
	-11.625	-2.375	1.32042
	-10.625	-1.125	0.96644
	-25.875	-0.625	6.47157
	-11.625	-0.375	2.16669
	-2.625	-0.375	12.0265
	-17.125	1.375	6.20065
	12.875	-0.375	32.2776
	-18.625	0.375	5.79376
	-11.125	-3.125	1.40204
	-5.625	-2.125	7.46061
	-12.125	-2.375	2.14962
	-10.125	0.875	3.41466
	-2.375	-1.625	14.2355
	-11.125	-1.125	1.31677
	-12.125	-0.375	2.58605
	-1.375	-2.125	16.657
	22.625	-1.625	34.5393
	-7.125	-1.625	2.62495
	21.625	-2.125	34.2497
	17.375	-1.625	34.9587
[truncated: 2,320 more rows]

## Sheet: 2E
IP6+BHC					inset		dATP			dATP+BHC
	x	y	z			x	y		x	y
	-27.125	-5.625	19.9495			-22.755	0.20145		-26.125	13.5466
	-27.125	-2.875	19.9932			-22.265	0.00421		-25.875	13.3252
	-26.875	-2.875	20.8166			-21.775	-0.20014		-25.625	13.2371
	-26.875	-4.125	21.0816			-21.285	-0.28575		-25.375	13.1959
	-26.875	-3.125	21.119			-20.795	-0.32595		-25.125	13.1883
	-26.875	-5.625	21.1999			-20.305	-0.31407		-24.875	13.2421
	-26.875	-2.625	21.4216			-19.815	-0.30014		-24.625	13.2414
	-26.625	-5.625	21.1906			-19.325	-0.43278		-24.375	13.2805
	-26.625	-3.125	21.3595			-18.835	-0.80644		-24.125	13.3114
	-26.625	-3.375	21.468			-18.345	-1.2336		-23.875	13.3695
	-26.625	-5.875	21.6011			-17.855	-1.57768		-23.625	13.5229
	-26.625	-5.375	21.6196			-17.365	-1.86676		-23.375	13.6252
	-26.625	-3.875	21.714			-16.875	-2.22576		-23.125	13.7446
	-26.625	-2.875	21.9111			-16.385	-2.72132		-22.875	13.8173
	-26.625	-2.625	22.0891			-15.895	-3.17713		-22.625	13.9002
	-26.625	-6.125	22.2268			-15.405	-3.52114		-22.375	14.0129
	-26.625	-2.375	22.3117			-14.915	-3.91894		-22.125	14.0471
	-26.625	-1.375	23.0015			-14.425	-4.3237		-21.875	14.132
	-26.625	-1.625	23.4941			-13.935	-4.60251		-21.625	14.197
	-26.375	-2.875	21.4318			-13.445	-4.8391		-21.375	14.3326
	-26.375	-3.625	21.4387			-12.955	-5.05371		-21.125	14.4382
	-26.375	-5.375	21.4901			-12.465	-5.15363		-20.875	14.5046
	-26.375	-3.125	21.5726			-11.975	-5.48973		-20.625	14.5278
	-26.375	-3.875	21.6029			-11.485	-6.1606		-20.375	14.505
	-26.375	-5.625	21.6534			-10.995	-6.72801		-20.125	14.4437
	-26.375	-5.875	21.7398			-10.505	-7.1126		-19.875	14.3277
	-26.375	-4.125	21.8342			-10.015	-7.21422		-19.625	14.2838
	-26.375	-6.625	21.8394			-9.525	-7.2486		-19.375	14.2301
	-26.375	-4.375	21.8761			-9.035	-7.10815		-19.125	14.103
	-26.375	-5.125	21.95			-8.545	-6.69529		-18.875	14.0731
	-26.375	-3.375	21.9801			-8.055	-6.064		-18.625	13.9551
	-26.375	-2.625	22.1742			-7.565	-5.68012		-18.375	13.954
	-26.375	-4.625	22.3407			-7.075	-5.3054		-18.125	14.0095
	-26.375	-6.875	22.4881			-6.585	-4.64281		-17.875	13.9212
	-26.375	-6.125	22.4892			-6.095	-4.19348		-17.625	13.7102
	-26.375	-6.375	22.6214			-5.605	-4.028		-17.375	13.4047
	-26.375	-2.375	22.8236			-5.115	-3.93179		-17.125	13.1103
	-26.375	-2.125	23.0758			-4.625	-3.97823		-16.875	12.8363
	-26.375	-4.875	23.2192			-4.135	-3.96686		-16.625	12.7162
	-26.375	-1.625	23.2341			-3.645	-3.90937		-16.375	12.562
	-26.375	-1.875	23.7642			-3.155	-3.9926		-16.125	12.4221
	-26.375	-1.375	23.9403			-2.665	-4.12624		-15.875	12.3882
	-26.375	-1.125	24.2795			-2.175	-3.80864		-15.625	12.2943
	-26.125	-3.625	21.4151			-1.685	-3.42364		-15.375	12.1846
	-26.125	-3.125	21.4362			-1.195	-3.55371		-15.125	11.9688
	-26.125	-3.375	21.4466			-0.705	-3.74409		-14.875	11.5878
	-26.125	-5.625	21.496			-0.215	-3.85821		-14.625	11.3161
	-26.125	-5.375	21.5083			0.275	-3.8869		-14.375	11.0902
	-26.125	-5.875	21.5444			0.765	-3.9536		-14.125	10.8816
	-26.125	-2.875	21.5933			1.255	-3.92011		-13.875	10.7957
	-26.125	-3.875	21.7109			1.745	-3.7855		-13.625	10.6603
	-26.125	-7.375	21.7305			2.235	-3.58399		-13.375	10.5424
	-26.125	-5.125	21.7748			2.725	-3.43834		-13.125	10.549
	-26.125	-2.625	21.7939			3.215	-3.22548		-12.875	10.5302
	-26.125	-4.125	21.8046			3.705	-2.94156		-12.625	10.4724
	-26.125	-4.875	21.8137			4.195	-2.4975		-12.375	10.317
	-26.125	-4.375	21.8263			4.685	-2.04425		-12.125	10.2621
	-26.125	-6.625	21.8702			5.175	-1.77766		-11.875	10.147
	-26.125	-6.125	21.8979			5.665	-1.47016		-11.625	9.87845
	-26.125	-4.625	21.949			6.155	-1.0121		-11.375	9.67613
	-26.125	-6.375	22.1251			6.645	-0.53603		-11.125	9.46906
	-26.125	-2.375	22.1896			7.135	-0.26063		-10.875	9.2845
	-26.125	-6.875	22.2812			7.625	-0.05466		-10.625	9.06029
	-26.125	-2.125	22.6189			8.115	0.16316		-10.375	8.92473
	-26.125	-1.875	22.8801			8.605	0.38512		-10.125	8.68113
	-26.125	-1.625	23.234			9.095	0.47125		-9.875	8.15287
	-26.125	-1.125	23.6765			9.585	0.51974		-9.625	7.39479
	-26.125	-1.375	23.7328			10.075	0.64368		-9.375	6.63845
	-26.125	-0.875	24.2585			10.565	0.75917		-9.125	5.98928
	-26.125	-0.125	24.4928			11.055	0.81451		-8.875	5.47076
	-26.125	-0.625	24.6083			11.545	0.83124		-8.625	4.87383
	-26.125	-0.375	24.9651			12.035	0.81768		-8.375	4.30871
	-25.875	-3.375	21.2252			12.525	0.80326		-8.125	3.86856
	-25.875	-3.625	21.3107			13.015	0.80867		-7.875	3.49919
	-25.875	-2.875	21.3155			13.505	0.76294		-7.625	3.19994
	-25.875	-7.625	21.3284			13.995	0.71134		-7.375	2.96492
	-25.875	-5.625	21.3685			14.485	0.63567		-7.125	2.75624
	-25.875	-3.125	21.3711			14.975	0.58239		-6.875	2.67658
	-25.875	-5.875	21.5557			15.465	0.54724		-6.625	2.61958
	-25.875	-5.375	21.5618			15.955	0.5512		-6.375	2.49324
	-25.875	-3.875	21.585			16.445	0.55423		-6.125	2.41736
	-25.875	-5.125	21.6542			16.935	0.54574		-5.875	2.33965
	-25.875	-4.125	21.689			17.425	0.48181		-5.625	2.19891
	-25.875	-6.125	21.6986			17.915	0.41319		-5.375	1.80001
	-25.875	-6.375	21.7072			18.405	0.36687		-5.125	1.39101
	-25.875	-2.625	21.7264			18.895	0.30792		-4.875	0.95637
	-25.875	-4.625	21.7564			19.385	0.22556		-4.625	0.64606
	-25.875	-4.375	21.8158			19.875	0.22009		-4.375	0.55135
	-25.875	-4.875	21.8243			20.365	0.19142		-4.125	0.40093
	-25.875	-6.625	21.8892			20.855	0.17326		-3.875	0.30473
	-25.875	-6.875	21.8978			21.345	0.10585		-3.625	0.28979
	-25.875	-7.125	21.9444			21.835	0.01956		-3.375	0.13303
	-25.875	-2.375	21.999			22.325	-0.04826		-3.125	-0.17064
	-25.875	-7.375	22.3627			22.815	-1.77636e-15		-2.875	-0.54927
	-25.875	-2.125	22.5211			23.305	0.07317		-2.625	-0.90284
	-25.875	-1.875	22.9386			23.795	0.15083		-2.375	-0.92813
	-25.875	-1.625	22.9927			24.285	0.22907		-2.125	-0.74998
	-25.875	-1.375	23.3097			24.775	0.28171		-1.875	-0.71225
	-25.875	-1.125	23.699			25.265	0.3435		-1.625	-0.58888
	-25.875	-0.875	24.1302			25.755	0.35656		-1.375	-0.51426
	-25.875	-0.625	24.3357						-1.125	-0.77048
	-25.875	-0.375	25.5957						-0.875	-1.24268
	-25.625	-3.375	21.1371						-0.625	-1.99242
	-25.625	-3.625	21.1906						-0.375	-2.85359
	-25.625	-3.125	21.2264						-0.125	-3.83172
	-25.625	-3.875	21.3174						0.125	-4.57487
	-25.625	-2.875	21.395						0.375	-5.13889
	-25.625	-5.625	21.3996						0.625	-5.52014
	-25.625	-5.875	21.4214						0.875	-5.72232
	-25.625	-5.375	21.4234						1.125	-5.90812
	-25.625	-5.125	21.5468						1.375	-6.11753
	-25.625	-6.125	21.5829						1.625	-6.33433
	-25.625	-4.125	21.6002						1.875	-6.38138
	-25.625	-2.625	21.6046						2.125	-6.30403
	-25.625	-7.625	21.6351						2.375	-6.24557
	-25.625	-4.625	21.6867						2.625	-6.38878
	-25.625	-4.875	21.6922						2.875	-6.49056
	-25.625	-4.375	21.7132						3.125	-6.20623
	-25.625	-7.375	21.7428						3.375	-5.84777
	-25.625	-7.125	21.7705						3.625	-5.83767
	-25.625	-6.375	21.7713						3.875	-5.80298
	-25.625	-6.625	21.7877						4.125	-5.7233
	-25.625	-6.875	21.8079						4.375	-5.83422
	-25.625	-2.375	22.041						4.625	-5.90601
	-25.625	-2.125	22.3906						4.875	-5.92658
	-25.625	-1.875	22.6603						5.125	-6.07494
	-25.625	-1.625	22.9107						5.375	-6.15555
	-25.625	-1.375	23.2428						5.625	-6.13703
	-25.625	-1.125	23.663						5.875	-6.00853
	-25.625	-0.875	24.2662						6.125	-5.86877
	-25.625	-0.625	24.8164						6.375	-5.69049
	-25.625	-0.375	25.3996						6.625	-5.40942
	-25.625	-0.125	25.6041						6.875	-5.09672
	-25.375	-3.375	21.0959						7.125	-4.9802
	-25.375	-3.625	21.1536						7.375	-4.81057
	-25.375	-3.125	21.1741						7.625	-4.65129
	-25.375	-2.875	21.3203						7.875	-4.56244
	-25.375	-3.875	21.3393						8.125	-4.42382
	-25.375	-7.625	21.3559						8.375	-4.28472
	-25.375	-5.625	21.3755						8.625	-4.22984
	-25.375	-5.375	21.4376						8.875	-4.09373
	-25.375	-5.875	21.462						9.125	-3.77905
	-25.375	-4.125	21.5021						9.375	-3.43707
	-25.375	-6.125	21.5302						9.625	-3.08508
	-25.375	-2.625	21.5754						9.875	-2.73458
	-25.375	-5.125	21.5786						10.125	-2.37514
	-25.375	-6.375	21.5922						10.375	-2.0297
	-25.375	-7.125	21.6065						10.625	-1.76086
	-25.375	-4.375	21.6156						10.875	-1.51893
	-25.375	-6.625	21.6599						11.125	-1.31439
	-25.375	-4.625	21.6625						11.375	-0.96212
	-25.375	-6.875	21.6714						11.625	-0.58799
	-25.375	-4.875	21.6807						11.875	-0.12706
	-25.375	-7.375	21.8038						12.125	0.15442
	-25.375	-2.375	21.9151						12.375	0.41583
	-25.375	-2.125	22.2952						12.625	0.55125
	-25.375	-1.875	22.5741						12.875	0.67277
	-25.375	-1.625	22.8868						13.125	0.79012
	-25.375	-1.375	23.1725						13.375	0.8967
	-25.375	-1.125	23.579						13.625	0.98749
	-25.375	-0.875	24.1075						13.875	1.03219
	-25.375	-0.625	25.0657						14.125	1.10482
	-25.375	-0.125	25.0875						14.375	1.161
	-25.375	-0.375	25.2151						14.625	1.18325
	-25.125	-7.875	20.9152						14.875	1.17137
	-25.125	-3.375	21.0883						15.125	1.20385
	-25.125	-3.125	21.1056						15.375	1.14419
	-25.125	-3.625	21.1487						15.625	1.07335
	-25.125	-3.875	21.2681						15.875	1.00576
	-25.125	-2.875	21.2975						16.125	0.93945
	-25.125	-7.625	21.3077						16.375	0.89123
	-25.125	-4.125	21.4041						16.625	0.82245
	-25.125	-5.625	21.4249						16.875	0.75183
	-25.125	-5.375	21.4502						17.125	0.61292
	-25.125	-5.875	21.4508						17.375	0.58567
	-25.125	-6.125	21.4825						17.625	0.54774
	-25.125	-2.625	21.5						17.875	0.50888
	-25.125	-6.875	21.5019						18.125	0.44269
	-25.125	-4.375	21.5168						18.375	0.44267
	-25.125	-6.375	21.5426						18.625	0.37078
	-25.125	-4.625	21.5636						18.875	0.31645
	-25.125	-6.625	21.5767						19.125	0.26904
	-25.125	-5.125	21.5847						19.375	0.25874
	-25.125	-7.125	21.5967						19.625	0.22792
	-25.125	-4.875	21.6043						19.875	0.15771
	-25.125	-7.375	21.6836						20.125	0.12108
	-25.125	-2.375	21.8251						20.375	0.07536
	-25.125	-2.125	22.2046						20.625	-0.0379
	-25.125	-1.875	22.4748						20.875	-0.01559
	-25.125	-1.625	22.6905						21.125	-0.14002
	-25.125	-1.375	23.0372
	-25.125	-1.125	23.4598
	-25.125	-0.875	24.0231
	-25.125	-0.625	24.7874
	-25.125	-0.375	24.8406
	-25.125	-0.125	25.472
	-25.125	0.125	25.5221
	-24.875	-8.125	21.1414
	-24.875	-3.375	21.1421
	-24.875	-3.125	21.147
	-24.875	-3.625	21.1715
	-24.875	-3.875	21.2538
	-24.875	-2.875	21.2833
	-24.875	-4.125	21.3772
	-24.875	-5.875	21.4349
	-24.875	-7.375	21.4581
	-24.875	-7.625	21.4669
	-24.875	-5.625	21.4787
	-24.875	-7.125	21.4846
	-24.875	-5.375	21.4909
	-24.875	-6.125	21.5006
	-24.875	-4.375	21.5204
	-24.875	-6.625	21.5204
	-24.875	-6.375	21.5397
	-24.875	-2.625	21.5489
	-24.875	-4.625	21.5575
	-24.875	-6.875	21.5677
	-24.875	-5.125	21.5917
	-24.875	-4.875	21.6409
	-24.875	-7.875	21.8089
	-24.875	-2.375	21.8204
	-24.875	-2.125	22.1313
	-24.875	-1.875	22.4157
	-24.875	-1.625	22.6606
	-24.875	-1.375	22.9936
	-24.875	-1.125	23.3593
	-24.875	-0.875	23.8304
	-24.875	-0.625	24.4606
	-24.875	-0.375	24.9758
	-24.875	-0.125	25.8218
	-24.625	-3.375	21.1414
	-24.625	-3.625	21.167
	-24.625	-3.125	21.2018
	-24.625	-3.875	21.2351
	-24.625	-2.875	21.3283
	-24.625	-4.125	21.3469
	-24.625	-4.375	21.4307
	-24.625	-5.875	21.4419
	-24.625	-5.625	21.4442
	-24.625	-5.375	21.4917
	-24.625	-6.875	21.5081
	-24.625	-4.625	21.5238
	-24.625	-4.875	21.5337
	-24.625	-6.125	21.5422
	-24.625	-6.625	21.5466
	-24.625	-6.375	21.5488
	-24.625	-7.375	21.5495
	-24.625	-2.625	21.5495
	-24.625	-7.125	21.5718
	-24.625	-5.125	21.5835
	-24.625	-7.625	21.7027
	-24.625	-2.375	21.8032
	-24.625	-2.125	22.0749
	-24.625	-1.875	22.3671
	-24.625	-1.625	22.6082
	-24.625	-1.375	22.9262
	-24.625	-1.125	23.276
	-24.625	-0.875	23.6914
	-24.625	-0.625	24.0983
	-24.625	-0.375	24.6317
	-24.625	-0.125	25.5978
	-24.375	-3.375	21.1805
	-24.375	-3.625	21.1851
	-24.375	-3.875	21.2379
	-24.375	-3.125	21.25
	-24.375	-4.125	21.2795
	-24.375	-4.375	21.381
	-24.375	-2.875	21.3865
	-24.375	-7.375	21.4657
	-24.375	-4.625	21.4906
	-24.375	-5.875	21.5026
	-24.375	-6.125	21.5181
	-24.375	-4.875	21.5238
	-24.375	-5.625	21.5371
	-24.375	-6.375	21.5428
	-24.375	-6.625	21.5458
	-24.375	-2.625	21.5494
	-24.375	-5.375	21.5572
	-24.375	-7.125	21.5603
	-24.375	-5.125	21.578
	-24.375	-6.875	21.6333
	-24.375	-7.875	21.6461
	-24.375	-7.625	21.6819
	-24.375	-2.375	21.7977
	-24.375	-2.125	22.0407
	-24.375	-1.875	22.2837
	-24.375	-1.625	22.5904
	-24.375	-1.375	22.8648
	-24.375	-1.125	23.1783
	-24.375	-0.875	23.5123
	-24.375	-0.625	24.0211
	-24.375	-0.375	24.7778
	-24.375	-0.125	25.5861
	-24.125	-3.625	21.1989
	-24.125	-3.375	21.2114
	-24.125	-3.875	21.2315
	-24.125	-3.125	21.2558
	-24.125	-4.125	21.338
	-24.125	-4.375	21.3857
	-24.125	-2.875	21.4103
	-24.125	-4.625	21.4734
	-24.125	-5.875	21.4887
	-24.125	-6.125	21.4983
	-24.125	-6.625	21.5058
	-24.125	-7.125	21.5148
	-24.125	-4.875	21.5281
	-24.125	-5.625	21.5352
	-24.125	-6.375	21.5369
	-24.125	-5.125	21.5547
	-24.125	-5.375	21.5595
	-24.125	-2.625	21.5828
	-24.125	-6.875	21.5865
	-24.125	-7.375	21.5988
	-24.125	-7.625	21.6569
	-24.125	-2.375	21.7807
	-24.125	-2.125	22.0126
	-24.125	-1.875	22.2847
	-24.125	-7.875	22.3435
	-24.125	-1.625	22.5607
	-24.125	-1.375	22.7871
	-24.125	-1.125	23.1211
	-24.125	-0.875	23.5347
	-24.125	-0.625	23.89
	-24.125	-0.375	24.4417
	-24.125	-0.125	25.3873
	-23.875	-3.375	21.2695
	-23.875	-3.125	21.3142
	-23.875	-3.625	21.3225
	-23.875	-3.875	21.3289
	-23.875	-4.125	21.3473
	-23.875	-7.375	21.4085
	-23.875	-2.875	21.4472
	-23.875	-4.375	21.4508
	-23.875	-7.125	21.48
	-23.875	-4.625	21.5041
	-23.875	-6.625	21.5053
	-23.875	-6.875	21.5071
	-23.875	-6.375	21.5252
	-23.875	-6.125	21.5419
	-23.875	-5.875	21.5546
	-23.875	-4.875	21.5743
	-23.875	-5.625	21.5785
	-23.875	-5.375	21.5903
	-23.875	-2.625	21.6011
	-23.875	-5.125	21.6013
	-23.875	-7.875	21.6915
	-23.875	-7.625	21.7767
	-23.875	-2.375	21.8223
	-23.875	-2.125	22.0447
	-23.875	-1.875	22.2484
	-23.875	-1.625	22.5328
	-23.875	-1.375	22.8207
	-23.875	-1.125	23.226
	-23.875	-0.875	23.5372
	-23.875	-0.625	23.9126
	-23.875	-0.375	24.3953
	-23.875	-0.125	24.7476
	-23.875	0.125	25.5978
	-23.625	-3.625	21.4095
	-23.625	-3.375	21.4229
	-23.625	-3.125	21.4441
	-23.625	-3.875	21.4635
	-23.625	-4.125	21.4704
	-23.625	-6.375	21.5084
	-23.625	-7.125	21.5144
	-23.625	-2.875	21.5198
	-23.625	-7.375	21.5272
	-23.625	-4.375	21.5542
	-23.625	-6.875	21.5604
	-23.625	-6.625	21.5622
	-23.625	-6.125	21.5658
	-23.625	-5.875	21.5936
	-23.625	-4.625	21.6293
	-23.625	-5.625	21.6617
	-23.625	-5.375	21.6665
	-23.625	-2.625	21.6724
	-23.625	-5.125	21.6768
	-23.625	-4.875	21.6865
	-23.625	-7.625	21.8107
	-23.625	-2.375	21.8386
	-23.625	-2.125	22.0422
	-23.625	-1.875	22.3001
	-23.625	-7.875	22.4023
	-23.625	-1.625	22.5853
	-23.625	-1.375	22.8766
	-23.625	-1.125	23.1503
	-23.625	-0.875	23.5434
	-23.625	-0.625	23.8679
	-23.625	-0.375	24.2939
	-23.625	-0.125	24.638
	-23.375	-3.375	21.5252
	-23.375	-7.375	21.5354
	-23.375	-6.875	21.5355
	-23.375	-3.125	21.5576
	-23.375	-3.625	21.5628
	-23.375	-7.125	21.5741
	-23.375	-6.375	21.5798
	-23.375	-3.875	21.5839
	-23.375	-2.875	21.5867
	-23.375	-6.625	21.59
	-23.375	-6.125	21.605
	-23.375	-4.125	21.6476
	-23.375	-4.375	21.6809
	-23.375	-5.875	21.7049
	-23.375	-2.625	21.7155
	-23.375	-7.625	21.7165
	-23.375	-5.625	21.7457
	-23.375	-5.375	21.7489
	-23.375	-4.625	21.7585
	-23.375	-4.875	21.7632
	-23.375	-5.125	21.8133
	-23.375	-2.375	21.8699
	-23.375	-2.125	22.1427
	-23.375	-1.875	22.3629
	-23.375	-7.875	22.4454
	-23.375	-1.625	22.5819
	-23.375	-1.375	22.8629
	-23.375	-1.125	23.1406
	-23.375	-0.875	23.4866
	-23.375	-0.625	23.7898
	-23.375	-0.375	24.2246
	-23.375	-0.125	24.594
	-23.375	0.125	25.5926
	-23.125	-7.375	21.4775
	-23.125	-7.125	21.5495
	-23.125	-6.875	21.5515
	-23.125	-6.625	21.6074
	-23.125	-3.125	21.6416
	-23.125	-7.875	21.6429
	-23.125	-3.375	21.6446
	-23.125	-6.375	21.672
	-23.125	-3.625	21.6727
	-23.125	-6.125	21.7047
	-23.125	-2.875	21.7055
	-23.125	-3.875	21.7459
	-23.125	-5.875	21.7709
	-23.125	-2.625	21.7815
	-23.125	-4.125	21.7878
	-23.125	-5.625	21.802
	-23.125	-7.625	21.8105
	-23.125	-4.625	21.8547
	-23.125	-4.375	21.8661
	-23.125	-5.125	21.889
	-23.125	-5.375	21.89
	-23.125	-4.875	21.9452
	-23.125	-2.375	21.9495
	-23.125	-2.125	22.1638
	-23.125	-1.875	22.4212
	-23.125	-1.625	22.6346
	-23.125	-1.375	22.8707
	-23.125	-1.125	23.16
	-23.125	-0.875	23.384
	-23.125	-0.625	23.7189
	-23.125	-0.375	24.1592
	-23.125	0.125	24.7468
	-23.125	-0.125	24.7509
	-22.875	-7.375	21.4176
	-22.875	-7.125	21.5388
	-22.875	-7.625	21.5891
	-22.875	-6.875	21.6786
	-22.875	-6.625	21.7092
	-22.875	-3.375	21.7173
	-22.875	-3.125	21.7323
	-22.875	-2.875	21.7611
	-22.875	-6.375	21.7751
	-22.875	-3.625	21.7782
	-22.875	-6.125	21.7889
	-22.875	-2.625	21.8217
	-22.875	-5.875	21.8492
	-22.875	-3.875	21.8851
	-22.875	-5.625	21.9071
	-22.875	-4.125	21.9631
	-22.875	-5.375	21.9676
	-22.875	-5.125	21.9941
	-22.875	-4.375	22.0014
	-22.875	-4.625	22.0027
	-22.875	-2.375	22.0192
	-22.875	-4.875	22.025
	-22.875	-7.875	22.1269
	-22.875	-2.125	22.2242
	-22.875	-1.875	22.4582
	-22.875	-1.625	22.6629
	-22.875	-1.375	22.9028
	-22.875	-1.125	23.1001
	-22.875	-0.875	23.359
	-22.875	-0.625	23.6372
	-22.875	-0.375	23.9433
	-22.875	-0.125	24.7644
	-22.875	0.125	25.1872
	-22.625	-7.625	21.4555
	-22.625	-7.375	21.5309
	-22.625	-7.125	21.5863
	-22.625	-6.875	21.6636
	-22.625	-7.875	21.7572
	-22.625	-3.125	21.7763
	-22.625	-2.875	21.7944
	-22.625	-3.375	21.8002
	-22.625	-6.625	21.8126
	-22.625	-6.375	21.8207
	-22.625	-3.625	21.8793
	-22.625	-6.125	21.8847
	-22.625	-2.625	21.887
	-22.625	-5.875	21.9526
	-22.625	-3.875	21.9705
	-22.625	-2.375	21.9885
	-22.625	-5.625	22.0032
	-22.625	-5.375	22.0321
	-22.625	-5.125	22.0351
	-22.625	-4.125	22.0606
	-22.625	-4.625	22.0957
	-22.625	-4.375	22.1007
	-22.625	-4.875	22.104
	-22.625	-2.125	22.2583
	-22.625	-1.875	22.4708
	-22.625	-1.625	22.6907
	-22.625	-1.375	22.9377
	-22.625	-1.125	23.1553
	-22.625	-0.875	23.3974
	-22.625	-0.625	23.7057
	-22.625	-0.375	24.0325
	-22.625	-0.125	24.7808
	-22.625	0.125	25.2035
	-22.375	-7.625	21.4491
	-22.375	-7.375	21.5158
	-22.375	-7.125	21.5495
	-22.375	-7.875	21.5597
	-22.375	-6.875	21.7327
	-22.375	-3.125	21.8252
	-22.375	-6.625	21.844
	-22.375	-2.875	21.8589
	-22.375	-3.375	21.9128
	-22.375	-6.375	21.9189
	-22.375	-6.125	21.933
	-22.375	-2.625	21.9383
	-22.375	-3.625	21.9544
	-22.375	-5.875	21.9759
	-22.375	-5.625	21.998
	-22.375	-3.875	22.0317
	-22.375	-2.375	22.0678
	-22.375	-5.375	22.0698
	-22.375	-4.125	22.109
	-22.375	-5.125	22.12
	-22.375	-4.625	22.1718
	-22.375	-4.375	22.1831
	-22.375	-4.875	22.1853
	-22.375	-2.125	22.2738
	-22.375	-1.875	22.4713
	-22.375	-1.625	22.7315
	-22.375	-1.375	22.9835
	-22.375	-1.125	23.2071
	-22.375	-0.875	23.4851
	-22.375	-0.625	23.8469
	-22.375	-0.375	24.4067
	-22.375	-0.125	24.859
	-22.125	-7.625	21.5068
	-22.125	-7.875	21.5984
	-22.125	-7.375	21.6223
	-22.125	-7.125	21.7341
	-22.125	-6.875	21.823
	-22.125	-3.125	21.9175
	-22.125	-6.625	21.924
	-22.125	-2.875	21.9312
	-22.125	-3.375	21.9471
	-22.125	-2.625	22.0187
	-22.125	-6.125	22.0242
	-22.125	-6.375	22.0243
	-22.125	-3.625	22.0281
	-22.125	-5.625	22.06
	-22.125	-5.875	22.0691
	-22.125	-5.375	22.1065
	-22.125	-5.125	22.1394
	-22.125	-3.875	22.1597
	-22.125	-2.375	22.1756
	-22.125	-4.125	22.2072
	-22.125	-4.625	22.2192
	-22.125	-4.875	22.2377
	-22.125	-4.375	22.2882
	-22.125	-2.125	22.3222
	-22.125	-1.875	22.4971
	-22.125	-1.625	22.7022
	-22.125	-1.375	22.9248
	-22.125	-1.125	23.1613
	-22.125	-0.875	23.5388
	-22.125	-0.625	23.9054
	-22.125	-0.375	24.3422
	-22.125	-0.125	25.103
	-22.125	0.125	25.6741
	-21.875	-7.625	21.4852
	-21.875	-7.375	21.5709
	-21.875	-7.875	21.614
	-21.875	-8.125	21.623
	-21.875	-7.125	21.8306
	-21.875	-6.875	21.9677
	-21.875	-3.125	21.9821
	-21.875	-3.375	22.032
	-21.875	-6.625	22.0344
	-21.875	-2.875	22.0677
	-21.875	-3.625	22.0848
	-21.875	-2.625	22.114
	-21.875	-6.125	22.1465
	-21.875	-6.375	22.1722
	-21.875	-5.375	22.1809
	-21.875	-5.875	22.1826
	-21.875	-5.625	22.186
	-21.875	-5.125	22.2047
	-21.875	-3.875	22.2077
	-21.875	-2.375	22.2354
	-21.875	-4.875	22.2629
	-21.875	-4.125	22.2911
	-21.875	-4.375	22.3153
	-21.875	-4.625	22.3317
	-21.875	-2.125	22.4198
	-21.875	-1.875	22.5487
	-21.875	-1.625	22.7357
	-21.875	-1.375	22.91
	-21.875	-1.125	23.1518
	-21.875	-0.875	23.417
	-21.875	-0.625	23.8031
	-21.875	-0.375	24.3047
	-21.875	-0.125	24.8541
	-21.875	0.125	25.7035
	-21.625	-8.125	20.9357
	-21.625	-7.625	21.573
	-21.625	-7.375	21.5787
	-21.625	-7.875	21.7159
	-21.625	-7.125	21.72
	-21.625	-6.875	21.9935
	-21.625	-3.375	22.097
	-21.625	-3.125	22.118
	-21.625	-6.625	22.1561
	-21.625	-2.875	22.1634
	-21.625	-3.625	22.1736
	-21.625	-6.375	22.2094
	-21.625	-2.625	22.2131
	-21.625	-6.125	22.2405
	-21.625	-3.875	22.2443
	-21.625	-5.875	22.2831
	-21.625	-5.125	22.285
	-21.625	-5.375	22.3165
	-21.625	-5.625	22.3184
	-21.625	-4.875	22.3398
	-21.625	-4.125	22.3429
	-21.625	-4.625	22.3459
	-21.625	-4.375	22.3519
	-21.625	-2.375	22.392
	-21.625	-2.125	22.5116
	-21.625	-1.875	22.6535
	-21.625	-1.625	22.8
	-21.625	-1.375	22.9273
	-21.625	-1.125	23.1053
	-21.625	-0.875	23.3658
	-21.625	-0.625	23.7818
	-21.625	-0.375	24.2343
	-21.625	-0.125	24.6994
	-21.625	0.125	25.063
	-21.375	-7.875	20.9627
	-21.375	-7.625	21.0489
	-21.375	-7.375	21.39
	-21.375	-7.125	21.5487
	-21.375	-6.875	21.87
	-21.375	-6.625	22.0954
	-21.375	-3.375	22.2326
	-21.375	-6.375	22.2479
	-21.375	-3.125	22.2562
	-21.375	-3.625	22.2668
	-21.375	-2.875	22.298
	-21.375	-3.875	22.2981
	-21.375	-2.625	22.3477
	-21.375	-5.125	22.3487
	-21.375	-4.875	22.3571
	-21.375	-6.125	22.3674
	-21.375	-4.125	22.3872
	-21.375	-4.625	22.3882
	-21.375	-5.625	22.3934
	-21.375	-4.375	22.4001
	-21.375	-5.875	22.4188
	-21.375	-5.375	22.4299
	-21.375	-2.375	22.4664
	-21.375	-2.125	22.5765
	-21.375	-1.875	22.7052
	-21.375	-1.625	22.8252
	-21.375	-1.375	22.9494
	-21.375	-1.125	23.1189
	-21.375	-0.875	23.3503
	-21.375	-0.625	23.7875
	-21.375	-0.375	24.3348
	-21.375	-0.125	24.5365
	-21.375	0.375	24.5744
	-21.125	-7.625	21.0109
	-21.125	-7.375	21.0857
	-21.125	-7.875	21.1256
	-21.125	-7.125	21.2828
	-21.125	-6.875	21.6372
	-21.125	-6.625	21.9324
	-21.125	-6.375	22.1656
	-21.125	-3.125	22.3308
	-21.125	-3.375	22.3382
	-21.125	-3.625	22.3671
	-21.125	-6.125	22.374
	-21.125	-2.875	22.3824
	-21.125	-3.875	22.3864
	-21.125	-4.875	22.3995
	-21.125	-4.125	22.4082
	-21.125	-4.625	22.4112
	-21.125	-4.375	22.4458
	-21.125	-5.125	22.4541
	-21.125	-2.625	22.463
	-21.125	-5.875	22.4828
	-21.125	-5.375	22.4918
	-21.125	-5.625	22.5168
	-21.125	-2.375	22.5476
	-21.125	-2.125	22.6416
	-21.125	-1.875	22.7906
	-21.125	-1.625	22.9112
	-21.125	-1.375	23.0243
	-21.125	-1.125	23.1966
	-21.125	-0.875	23.4928
	-21.125	-0.625	23.9323
	-21.125	-0.375	24.4151
	-21.125	-0.125	24.794
	-21.125	0.125	25.1575
	-20.875	-8.375	20.1544
	-20.875	-8.125	20.5511
	-20.875	-7.625	20.8065
	-20.875	-7.875	20.9202
	-20.875	-7.375	20.9323
	-20.875	-7.125	21.0305
	-20.875	-6.875	21.3831
	-20.875	-6.625	21.6771
	-20.875	-6.375	22.0391
	-20.875	-6.125	22.2762
	-20.875	-3.625	22.3794
	-20.875	-3.125	22.3957
	-20.875	-3.375	22.4046
	-20.875	-4.375	22.4242
	-20.875	-3.875	22.4296
	-20.875	-4.125	22.4299
	-20.875	-2.875	22.4354
	-20.875	-5.875	22.4424
	-20.875	-4.625	22.4449
	-20.875	-4.875	22.4557
	-20.875	-5.125	22.4694
	-20.875	-5.625	22.4913
	-20.875	-5.375	22.53
	-20.875	-2.625	22.5316
	-20.875	-2.375	22.6281
	-20.875	-2.125	22.7103
	-20.875	-1.875	22.8402
	-20.875	-1.625	22.9837
	-20.875	-1.375	23.1515
	-20.875	-1.125	23.3629
	-20.875	-0.875	23.7256
	-20.875	-0.625	24.0724
	-20.875	-0.375	24.7642
	-20.875	-0.125	25.5221
	-20.625	-8.375	19.5967
	-20.625	-7.625	20.6038
	-20.625	-7.875	20.6619
	-20.625	-7.375	20.7107
	-20.625	-7.125	20.7784
	-20.625	-6.875	21.0748
	-20.625	-6.625	21.4402
	-20.625	-6.375	21.8116
	-20.625	-6.125	22.1773
	-20.625	-5.875	22.3407
	-20.625	-4.125	22.3883
	-20.625	-5.625	22.4062
	-20.625	-4.625	22.4068
	-20.625	-5.125	22.4084
	-20.625	-5.375	22.4111
	-20.625	-4.875	22.4274
	-20.625	-3.375	22.4278
	-20.625	-4.375	22.4328
	-20.625	-3.875	22.4328
	-20.625	-3.625	22.4331
	-20.625	-3.125	22.4567
	-20.625	-2.875	22.4888
	-20.625	-2.625	22.5623
	-20.625	-2.375	22.6492
	-20.625	-2.125	22.776
	-20.625	-1.875	22.8955
	-20.625	-1.625	23.0112
	-20.625	-1.375	23.2636
	-20.625	-1.125	23.4793
	-20.625	-0.875	23.8203
	-20.625	-0.625	24.2429
	-20.625	-0.375	24.7295
	-20.625	-0.125	25.2761
	-20.375	-8.125	20.4505
	-20.375	-7.375	20.625
	-20.375	-7.875	20.692
	-20.375	-7.125	20.7001
	-20.375	-7.625	20.7067
	-20.375	-6.875	20.8668
	-20.375	-6.625	21.2103
	-20.375	-6.375	21.6047
	-20.375	-6.125	21.9193
	-20.375	-5.875	22.0857
	-20.375	-5.625	22.2393
	-20.375	-5.375	22.2782
	-20.375	-4.125	22.3244
	-20.375	-3.875	22.327
	-20.375	-4.625	22.3337
	-20.375	-4.375	22.3439
	-20.375	-5.125	22.3443
	-20.375	-3.625	22.3664
	-20.375	-4.875	22.3929
	-20.375	-3.375	22.405
	-20.375	-3.125	22.4775
	-20.375	-2.875	22.5239
	-20.375	-2.625	22.5718
	-20.375	-2.375	22.6956
	-20.375	-2.125	22.8026
	-20.375	-1.875	22.9326
	-20.375	-1.625	23.1025
	-20.375	-1.375	23.306
	-20.375	-1.125	23.5819
	-20.375	-0.875	23.9411
	-20.375	-0.625	24.3531
	-20.375	-0.375	24.9237
	-20.375	-0.125	25.7298
	-20.375	0.125	25.956
	-20.125	-8.375	19.2925
	-20.125	-8.125	19.7716
	-20.125	-7.375	20.4686
	-20.125	-7.875	20.4858
	-20.125	-7.625	20.4954
	-20.125	-7.125	20.5658
	-20.125	-6.875	20.6972
	-20.125	-6.625	20.9724
	-20.125	-6.375	21.3291
	-20.125	-6.125	21.7114
	-20.125	-5.875	21.848
	-20.125	-5.625	21.9971
	-20.125	-5.375	22.077
	-20.125	-5.125	22.1827
	-20.125	-4.375	22.2035
	-20.125	-3.875	22.2281
	-20.125	-4.875	22.2295
	-20.125	-4.625	22.2384
	-20.125	-4.125	22.2614
	-20.125	-3.625	22.2756
	-20.125	-3.375	22.3437
	-20.125	-3.125	22.3881
	-20.125	-2.875	22.4789
	-20.125	-2.625	22.5422
	-20.125	-2.375	22.6602
	-20.125	-2.125	22.7514
	-20.125	-1.875	22.9048
	-20.125	-1.625	23.1042
	-20.125	-1.375	23.3465
	-20.125	-1.125	23.6484
	-20.125	-0.875	23.9505
	-20.125	-0.625	24.3464
	-20.125	-0.375	25.0128
	-20.125	-0.125	25.4871
	-19.875	-8.625	18.15
	-19.875	-8.125	19.3891
	-19.875	-8.375	19.5567
	-19.875	-7.875	19.8288
	-19.875	-7.625	20.3648
	-19.875	-7.375	20.4814
	-19.875	-7.125	20.5921
	-19.875	-6.875	20.6812
	-19.875	-6.625	20.8246
	-19.875	-6.375	21.1059
	-19.875	-6.125	21.4599
	-19.875	-5.875	21.6707
	-19.875	-5.625	21.7539
	-19.875	-5.375	21.8453
	-19.875	-5.125	21.9841
	-19.875	-4.875	22.067
	-19.875	-4.625	22.109
	-19.875	-4.375	22.1323
	-19.875	-4.125	22.1473
	-19.875	-3.875	22.1565
	-19.875	-3.625	22.1663
	-19.875	-3.375	22.2277
	-19.875	-3.125	22.3229
	-19.875	-2.875	22.3617
	-19.875	-2.625	22.4709
	-19.875	-2.375	22.5844
	-19.875	-2.125	22.6864
	-19.875	-1.875	22.9108
	-19.875	-1.625	23.1254
	-19.875	-1.375	23.3843
	-19.875	-1.125	23.6276
	-19.875	-0.875	23.9538
	-19.875	-0.625	24.286
	-19.875	-0.375	24.6421
	-19.875	0.125	25.0957
	-19.875	-0.125	25.1002
	-19.875	0.375	25.1671
	-19.625	-8.375	18.713
	-19.625	-8.125	19.0149
	-19.625	-7.875	19.2904
	-19.625	-7.625	19.8659
	-19.625	-7.375	20.3725
	-19.625	-7.125	20.5413
	-19.625	-6.875	20.705
	-19.625	-6.625	20.7665
	-19.625	-6.375	20.9731
	-19.625	-6.125	21.2518
	-19.625	-5.875	21.4243
	-19.625	-5.625	21.5215
	-19.625	-5.375	21.6311
	-19.625	-5.125	21.7658
	-19.625	-4.875	21.9262
	-19.625	-4.625	22.0104
	-19.625	-4.375	22.0246
	-19.625	-4.125	22.0888
	-19.625	-3.875	22.1294
	-19.625	-3.625	22.1407
	-19.625	-3.375	22.1838
	-19.625	-3.125	22.2135
	-19.625	-2.875	22.262
	-19.625	-2.625	22.405
	-19.625	-2.375	22.4804
	-19.625	-2.125	22.676
	-19.625	-1.875	22.8773
	-19.625	-1.625	23.1209
	-19.625	-1.375	23.3291
	-19.625	-1.125	23.6037
	-19.625	-0.875	23.9194
	-19.625	-0.625	24.1332
	-19.625	-0.375	24.4718
	-19.625	-0.125	24.5568
	-19.625	0.375	24.7025
	-19.625	0.125	24.8082
	-19.375	-8.625	17.1341
	-19.375	-8.375	18.0188
	-19.375	-8.125	18.5642
	-19.375	-7.875	19.1181
	-19.375	-7.625	19.4612
	-19.375	-7.375	19.9478
	-19.375	-7.125	20.3506
	-19.375	-6.875	20.658
	-19.375	-6.625	20.7555
	-19.375	-6.375	20.9154
	-19.375	-6.125	21.0963
	-19.375	-5.875	21.2704
	-19.375	-5.625	21.3338
	-19.375	-5.375	21.3989
	-19.375	-5.125	21.4998
	-19.375	-4.875	21.7053
	-19.375	-4.625	21.856
	-19.375	-4.375	21.9556
	-19.375	-4.125	22.0304
	-19.375	-3.875	22.1077
	-19.375	-3.625	22.1128
	-19.375	-3.375	22.1301
	-19.375	-3.125	22.173
	-19.375	-2.875	22.2096
	-19.375	-2.625	22.3092
	-19.375	-2.375	22.4338
	-19.375	-2.125	22.6049
	-19.375	-1.875	22.8002
	-19.375	-1.625	23.0501
	-19.375	-1.375	23.2656
	-19.375	-1.125	23.4545
	-19.375	-0.875	23.7822
	-19.375	-0.625	23.9831
	-19.375	0.625	24.1294
	-19.375	-0.125	24.2702
	-19.375	-0.375	24.3529
	-19.375	0.125	24.4315
	-19.375	0.375	24.6405
	-19.125	-8.375	17.3326
	-19.125	-8.625	17.634
	-19.125	-8.125	17.989
	-19.125	-7.875	18.5949
	-19.125	-7.625	19.0288
	-19.125	-7.375	19.5707
	-19.125	-7.125	20.0416
	-19.125	-6.875	20.3794
	-19.125	-6.625	20.6386
	-19.125	-6.375	20.7933
	-19.125	-6.125	20.9621
	-19.125	-5.875	21.0817
	-19.125	-5.625	21.1901
	-19.125	-5.375	21.2233
	-19.125	-5.125	21.2893
	-19.125	-4.875	21.5302
	-19.125	-4.625	21.7211
	-19.125	-4.375	21.8194
	-19.125	-4.125	21.9414
	-19.125	-3.375	22.003
	-19.125	-3.875	22.0069
	-19.125	-3.625	22.0285
	-19.125	-3.125	22.0819
	-19.125	-2.875	22.1123
	-19.125	-2.625	22.1778
	-19.125	-2.375	22.2933
	-19.125	-2.125	22.4658
	-19.125	-1.875	22.6987
	-19.125	-1.625	22.9066
	-19.125	-1.375	23.1179
	-19.125	-1.125	23.3185
	-19.125	-0.875	23.5961
	-19.125	-0.625	23.8609
	-19.125	-0.375	24.124
	-19.125	0.375	24.3135
	-19.125	-0.125	24.3478
	-19.125	0.125	24.4192
	-18.875	-8.875	15.8942
	-18.875	-8.125	17.3997
	-18.875	-8.625	17.4568
	-18.875	-8.375	17.5825
	-18.875	-7.875	18.1658
	-18.875	-7.625	18.7753
	-18.875	-7.375	19.317
	-18.875	-7.125	19.7306
	-18.875	-6.875	20.241
	-18.875	-6.625	20.4545
	-18.875	-6.375	20.6069
	-18.875	-6.125	20.8049
	-18.875	-5.875	20.9135
	-18.875	-5.625	21.0127
	-18.875	-5.375	21.0678
	-18.875	-5.125	21.111
	-18.875	-4.875	21.2912
	-18.875	-4.625	21.5759
	-18.875	-4.375	21.7998
	-18.875	-4.125	21.8473
	-18.875	-3.875	21.8851
	-18.875	-3.625	21.9115
	-18.875	-3.125	21.9697
	-18.875	-3.375	21.9731
	-18.875	-2.875	22.0038
	-18.875	-2.625	22.0892
	-18.875	-2.375	22.1793
	-18.875	-2.125	22.3432
	-18.875	-1.875	22.5596
	-18.875	-1.625	22.7454
	-18.875	-1.375	22.9398
	-18.875	-1.125	23.1786
	-18.875	-0.875	23.3982
	-18.875	-0.625	23.6865
	-18.875	-0.375	23.9329
	-18.875	0.125	24.1607
	-18.875	-0.125	24.224
	-18.625	-8.375	16.7854
	-18.625	-8.625	16.8559
	-18.625	-8.125	17.0504
	-18.625	-7.875	17.6082
	-18.625	-7.625	18.3331
	-18.625	-7.375	19.0629
	-18.625	-7.125	19.57
	-18.625	-6.875	20.002
	-18.625	-6.625	20.2321
	-18.625	-6.375	20.4338
	-18.625	-6.125	20.6629
	-18.625	-5.875	20.7367
	-18.625	-5.625	20.7844
	-18.625	-5.375	20.9203
	-18.625	-5.125	21.0189
	-18.625	-4.875	21.1551
	-18.625	-4.625	21.4124
	-18.625	-4.375	21.6632
	-18.625	-4.125	21.7848
	-18.625	-3.625	21.855
	-18.625	-3.375	21.8551
	-18.625	-3.875	21.8557
	-18.625	-3.125	21.8881
	-18.625	-2.875	21.9187
	-18.625	-2.625	21.9964
	-18.625	-2.375	22.0643
	-18.625	-2.125	22.2133
	-18.625	-1.875	22.4407
	-18.625	-1.625	22.6286
	-18.625	-1.375	22.8147
	-18.625	-1.125	23.0247
	-18.625	-0.875	23.2281
	-18.625	-0.625	23.4627
	-18.625	-0.375	23.8328
	-18.625	0.625	23.8937
	-18.625	-0.125	23.9546
	-18.625	0.125	24.1373
	-18.625	0.375	24.4048
	-18.375	-8.375	16.5148
	-18.375	-8.125	16.9177
	-18.375	-7.875	17.4871
	-18.375	-7.625	18.1572
	-18.375	-7.375	18.8474
	-18.375	-7.125	19.4071
	-18.375	-6.875	19.8332
	-18.375	-6.625	20.0701
	-18.375	-6.375	20.2236
	-18.375	-6.125	20.423
	-18.375	-5.875	20.643
	-18.375	-5.625	20.6872
	-18.375	-5.375	20.7326
	-18.375	-5.125	20.8283
	-18.375	-4.875	20.9818
	-18.375	-4.625	21.189
	-18.375	-4.375	21.4975
	-18.375	-4.125	21.7188
	-18.375	-3.625	21.8167
	-18.375	-3.875	21.8267
	-18.375	-3.375	21.854
	-18.375	-2.875	21.8806
	-18.375	-3.125	21.8831
	-18.375	-2.625	21.9128
	-18.375	-2.375	22.0197
	-18.375	-2.125	22.1578
	-18.375	-1.875	22.3556
	-18.375	-1.625	22.5472
	-18.375	-1.375	22.7524
	-18.375	-1.125	22.957
	-18.375	-0.875	23.1792
	-18.375	-0.625	23.4304
	-18.375	-0.375	23.6684
	-18.375	0.625	23.829
	-18.375	-0.125	23.8899
	-18.375	0.125	23.9696
	-18.375	0.375	24.3401
	-18.125	-8.125	17.0071
	-18.125	-8.375	17.0111
	-18.125	-7.875	17.3941
	-18.125	-7.625	17.9555
	-18.125	-7.375	18.5665
	-18.125	-7.125	19.2207
	-18.125	-6.875	19.6846
	-18.125	-6.625	19.9042
	-18.125	-6.375	20.0343
	-18.125	-6.125	20.2256
	-18.125	-5.875	20.4429
	-18.125	-5.375	20.5479
	-18.125	-5.625	20.5649
	-18.125	-5.125	20.631
	-18.125	-4.875	20.8204
	-18.125	-4.625	21.0149
	-18.125	-4.375	21.2603
	-18.125	-4.125	21.5149
	-18.125	-3.875	21.7126
	-18.125	-3.625	21.7552
	-18.125	-3.375	21.9095
	-18.125	-3.125	21.9215
	-18.125	-2.875	21.9288
	-18.125	-2.625	21.9765
	-18.125	-2.375	22.0284
	-18.125	-2.125	22.1173
	-18.125	-1.875	22.3222
	-18.125	-1.625	22.5215
	-18.125	-1.375	22.7054
	-18.125	-1.125	22.9414
	-18.125	-0.875	23.1187
	-18.125	-0.625	23.4119
	-18.125	-0.375	23.657
	-18.125	0.375	23.8668
	-18.125	-0.125	23.8904
	-18.125	0.125	23.9726
	-17.875	-8.375	17.1157
	-17.875	-8.125	17.1253
	-17.875	-7.875	17.463
	-17.875	-7.625	17.9385
	-17.875	-7.375	18.5713
	-17.875	-7.125	19.1434
	-17.875	-6.875	19.5572
	-17.875	-6.625	19.7899
	-17.875	-6.375	19.834
	-17.875	-6.125	20.0029
	-17.875	-5.875	20.2306
	-17.875	-5.125	20.4471
	-17.875	-5.375	20.4718
	-17.875	-5.625	20.4745
	-17.875	-4.875	20.616
	-17.875	-4.625	20.8356
	-17.875	-4.375	21.0674
	-17.875	-4.125	21.2896
	-17.875	-3.875	21.4892
	-17.875	-3.625	21.6572
	-17.875	-3.375	21.8211
	-17.875	-3.125	22.0062
	-17.875	-2.875	22.0293
	-17.875	-2.625	22.0481
	-17.875	-2.375	22.0599
	-17.875	-2.125	22.1934
	-17.875	-1.875	22.3291
	-17.875	-1.625	22.4964
	-17.875	-1.375	22.676
	-17.875	-1.125	22.9024
	-17.875	-0.875	23.0882
	-17.875	-0.625	23.4118
	-17.875	-0.375	23.6781
	-17.875	-0.125	24.0302
	-17.875	0.375	24.2671
	-17.875	0.125	24.6227
	-17.625	-8.375	16.5067
	-17.625	-8.125	17.0651
	-17.625	-7.875	17.3588
	-17.625	-7.625	17.9231
	-17.625	-7.375	18.6599
	-17.625	-7.125	19.1551
	-17.625	-6.875	19.5732
	-17.625	-6.625	19.6653
	-17.625	-6.375	19.72
	-17.625	-6.125	19.7711
	-17.625	-5.875	19.9957
	-17.625	-5.625	20.2476
	-17.625	-5.125	20.3779
	-17.625	-5.375	20.3789
	-17.625	-4.875	20.4658
	-17.625	-4.625	20.6642
	-17.625	-4.375	20.9157
	-17.625	-4.125	21.0557
	-17.625	-3.875	21.2153
	-17.625	-3.625	21.4405
	-17.625	-3.375	21.6102
	-17.625	-3.125	21.8841
	-17.625	-2.875	22.0006
	-17.625	-2.625	22.065
	-17.625	-2.375	22.1445
	-17.625	-2.125	22.2675
	-17.625	-1.875	22.3655
	-17.625	-1.625	22.5241
	-17.625	-1.375	22.6794
	-17.625	-1.125	22.8962
	-17.625	-0.875	23.0845
	-17.625	-0.625	23.347
	-17.625	-0.375	23.7499
	-17.625	-0.125	23.9781
	-17.625	0.125	24.3621
	-17.375	-8.125	16.9433
	-17.375	-8.375	17.111
	-17.375	-7.875	17.3126
	-17.375	-7.625	17.9322
	-17.375	-7.375	18.5457
	-17.375	-7.125	19.0776
	-17.375	-6.875	19.3888
	-17.375	-6.625	19.5534
	-17.375	-6.375	19.6039
	-17.375	-6.125	19.6366
	-17.375	-5.875	19.7698
	-17.375	-5.625	20.0493
	-17.375	-5.375	20.2879
	-17.375	-5.125	20.3085
	-17.375	-4.875	20.3887
	-17.375	-4.625	20.537
	-17.375	-4.375	20.7403
	-17.375	-4.125	20.8893
	-17.375	-3.875	20.9716
	-17.375	-3.625	21.1507
	-17.375	-3.375	21.3047
	-17.375	-3.125	21.5299
	-17.375	-2.875	21.8256
	-17.375	-2.625	22.0028
	-17.375	-2.375	22.155
	-17.375	-2.125	22.2482
	-17.375	-1.875	22.4175
	-17.375	-1.625	22.5605
	-17.375	-1.375	22.7009
	-17.375	-1.125	22.8734
	-17.375	-0.875	23.0632
	-17.375	-0.625	23.3678
	-17.375	-0.375	23.6796
	-17.375	-0.125	24.0596
	-17.375	0.125	25.4625
	-17.125	-8.125	17.1436
	-17.125	-7.875	17.3238
	-17.125	-8.375	17.8507
	-17.125	-7.625	17.8765
	-17.125	-7.375	18.4835
	-17.125	-7.125	18.9169
	-17.125	-6.875	19.2576
	-17.125	-6.625	19.3774
	-17.125	-6.375	19.4288
	-17.125	-6.125	19.4633
	-17.125	-5.875	19.5754
	-17.125	-5.625	19.8322
	-17.125	-5.375	20.0765
	-17.125	-5.125	20.2192
	-17.125	-4.875	20.2843
	-17.125	-4.625	20.3945
	-17.125	-4.375	20.5654
	-17.125	-4.125	20.6965
	-17.125	-3.875	20.7442
	-17.125	-3.625	20.8459
	-17.125	-3.375	21.0103
	-17.125	-3.125	21.2899
	-17.125	-2.875	21.5303
	-17.125	-2.625	21.8022
	-17.125	-2.375	22.0589
	-17.125	-2.125	22.2508
	-17.125	-1.875	22.466
	-17.125	-1.625	22.6404
	-17.125	-1.375	22.7984
	-17.125	-1.125	22.9959
	-17.125	-0.875	23.1368
	-17.125	-0.625	23.3608
	-17.125	-0.375	23.6226
	-17.125	-0.125	23.8926
	-17.125	0.125	24.6017
	-16.875	-7.875	17.7843
	-16.875	-8.125	17.8879
	-16.875	-7.625	18.0628
	-16.875	-7.375	18.5572
	-16.875	-7.125	18.8999
	-16.875	-6.875	19.1217
	-16.875	-6.625	19.2218
	-16.875	-6.375	19.2969
	-16.875	-6.125	19.3379
	-16.875	-5.875	19.4392
	-16.875	-5.625	19.546
	-16.875	-5.375	19.7678
	-16.875	-5.125	20.0223
	-16.875	-4.875	20.1504
	-16.875	-4.625	20.2772
	-16.875	-4.375	20.456
	-16.875	-4.125	20.5314
	-16.875	-3.875	20.6052
	-16.875	-3.625	20.6295
	-16.875	-3.375	20.7363
	-16.875	-3.125	21.0069
	-16.875	-2.875	21.2651
	-16.875	-2.625	21.5757
	-16.875	-2.375	21.9376
	-16.875	-2.125	22.2396
	-16.875	-1.875	22.4795
	-16.875	-1.625	22.7809
	-16.875	-1.375	22.9708
	-16.875	-0.875	23.234
	-16.875	-1.125	23.2561
	-16.875	-0.625	23.4473
	-16.875	-0.375	23.6124
	-16.875	-0.125	23.9829
	-16.875	0.375	24.6482
	-16.875	0.125	25.4304
	-16.625	-7.875	18.3526
	-16.625	-7.625	18.3761
	-16.625	-8.125	18.4562
	-16.625	-7.375	18.7073
	-16.625	-7.125	18.9155
	-16.625	-6.875	19.0522
	-16.625	-6.625	19.0961
	-16.625	-6.375	19.2421
	-16.625	-6.125	19.3111
	-16.625	-5.875	19.3511
	-16.625	-5.625	19.3941
	-16.625	-5.375	19.5238
	-16.625	-5.125	19.7375
	-16.625	-4.875	19.9904
	-16.625	-4.625	20.0928
	-16.625	-4.375	20.2601
	-16.625	-4.125	20.3459
	-16.625	-3.875	20.3995
	-16.625	-3.625	20.4894
	-16.625	-3.375	20.6162
	-16.625	-3.125	20.7858
	-16.625	-2.875	21.015
	-16.625	-2.625	21.2742
	-16.625	-2.375	21.6457
	-16.625	-2.125	22.0947
	-16.625	-1.875	22.4966
	-16.625	-1.625	22.8177
	-16.625	-1.375	23.1941
	-16.625	-1.125	23.415
	-16.625	-0.875	23.4904
	-16.625	-0.625	23.68
	-16.625	-0.375	23.8585
	-16.625	-0.125	24.3687
	-16.625	0.125	24.5138
	-16.375	-7.625	18.4356
	-16.375	-7.875	18.7634
	-16.375	-7.375	18.8223
	-16.375	-7.125	18.92
	-16.375	-6.875	18.9349
	-16.375	-6.625	19.0165
	-16.375	-6.375	19.109
	-16.375	-6.125	19.1986
	-16.375	-5.875	19.2982
	-16.375	-5.625	19.3388
	-16.375	-5.375	19.3868
	-16.375	-5.125	19.5503
	-16.375	-4.875	19.7678
	-16.375	-4.625	19.9438
	-16.375	-4.375	20.0824
	-16.375	-4.125	20.1752
	-16.375	-3.875	20.2141
	-16.375	-3.625	20.3498
	-16.375	-3.375	20.462
	-16.375	-3.125	20.6343
	-16.375	-2.875	20.7902
	-16.375	-2.625	20.947
	-16.375	-2.375	21.3017
	-16.375	-2.125	21.749
	-16.375	-1.875	22.3096
	-16.375	-1.625	22.9207
	-16.375	-1.375	23.4637
	-16.375	-0.875	23.6785
	-16.375	-1.125	23.6917
	-16.375	-0.625	23.8826
	-16.375	-0.375	24.0241
	-16.375	0.125	24.8297
	-16.375	-0.125	25.0292
	-16.125	-7.625	18.4528
	-16.125	-8.125	18.6586
	-16.125	-7.375	18.7221
	-16.125	-6.625	18.8819
	-16.125	-6.875	18.8829
	-16.125	-7.125	18.9009
	-16.125	-6.375	19.0196
	-16.125	-7.875	19.0768
	-16.125	-6.125	19.1145
	-16.125	-5.875	19.1838
	-16.125	-5.625	19.264
	-16.125	-5.375	19.2946
	-16.125	-5.125	19.3553
	-16.125	-4.875	19.5631
	-16.125	-4.625	19.7935
	-16.125	-4.375	19.9481
	-16.125	-4.125	20.0562
	-16.125	-3.875	20.0927
	-16.125	-3.625	20.2364
	-16.125	-3.375	20.3221
	-16.125	-3.125	20.5029
	-16.125	-2.875	20.6519
	-16.125	-2.625	20.7483
	-16.125	-2.375	20.9167
	-16.125	-2.125	21.3386
	-16.125	-1.875	21.9383
	-16.125	-1.625	22.5802
	-16.125	-1.375	23.3956
	-16.125	-1.125	23.6961
	-16.125	-0.875	23.8964
	-16.125	-0.625	23.9859
	-16.125	-0.375	24.5735
	-16.125	-0.125	24.6236
	-16.125	0.125	25.1009
	-15.875	-7.375	18.5599
	-15.875	-7.625	18.6745
	-15.875	-7.125	18.6759
	-15.875	-6.875	18.7753
	-15.875	-7.875	18.7847
	-15.875	-6.625	18.7887
	-15.875	-6.375	18.8234
	-15.875	-6.125	18.9982
	-15.875	-5.875	19.0864
	-15.875	-5.625	19.1536
	-15.875	-5.375	19.2042
	-15.875	-5.125	19.2696
	-15.875	-4.875	19.3784
	-15.875	-4.625	19.5632
	-15.875	-4.375	19.7855
	-15.875	-4.125	19.882
	-15.875	-3.875	19.9935
	-15.875	-3.625	20.1171
	-15.875	-3.375	20.2882
	-15.875	-3.125	20.3834
	-15.875	-2.875	20.5131
	-15.875	-2.625	20.5928
	-15.875	-2.375	20.7005
	-15.875	-2.125	20.9842
	-15.875	-1.875	21.5352
	-15.875	-1.625	22.1188
	-15.875	-1.375	22.902
	-15.875	-1.125	23.3842
	-15.875	-0.875	23.8135
	-15.875	-0.625	23.969
	-15.875	-0.375	24.3404
	-15.875	-0.125	25.5369
	-15.625	-7.375	18.2009
	-15.625	-7.625	18.273
	-15.625	-7.125	18.3091
	-15.625	-7.875	18.4195
	-15.625	-6.875	18.5088
	-15.625	-6.625	18.6299
	-15.625	-6.375	18.7032
	-15.625	-6.125	18.8385
	-15.625	-5.875	18.9474
	-15.625	-5.625	18.9964
	-15.625	-5.375	19.0357
	-15.625	-5.125	19.1281
	-15.625	-4.875	19.2612
	-15.625	-4.625	19.381
	-15.625	-4.375	19.5788
	-15.625	-4.125	19.6707
	-15.625	-3.875	19.7862
	-15.625	-3.625	19.9494
	-15.625	-3.375	20.1943
	-15.625	-3.125	20.4142
	-15.625	-2.875	20.4311
	-15.625	-2.625	20.5059
	-15.625	-2.375	20.5633
	-15.625	-2.125	20.7421
	-15.625	-1.875	21.1586
	-15.625	-1.625	21.6728
	-15.625	-1.375	22.3311
	-15.625	-1.125	22.9043
	-15.625	-0.875	23.4219
	-15.625	-0.625	23.8662
	-15.625	-0.375	24.1624
	-15.375	-7.125	18.1364
	-15.375	-7.375	18.1778
	-15.375	-6.875	18.2536
	-15.375	-6.625	18.382
	-15.375	-7.625	18.3933
	-15.375	-6.375	18.5361
	-15.375	-6.125	18.6779
	-15.375	-5.875	18.7724
	-15.375	-5.625	18.8126
	-15.375	-5.375	18.832
	-15.375	-5.125	18.9766
	-15.375	-7.875	18.9843
	-15.375	-4.875	19.136
	-15.375	-4.625	19.3081
	-15.375	-4.375	19.3693
	-15.375	-4.125	19.4691
	-15.375	-3.875	19.5527
	-15.375	-3.625	19.7425
	-15.375	-3.375	20.0846
	-15.375	-3.125	20.3288
	-15.375	-2.875	20.4181
	-15.375	-2.375	20.459
	-15.375	-2.625	20.4605
	-15.375	-2.125	20.588
	-15.375	-1.875	20.8636
	-15.375	-1.625	21.2957
	-15.375	-1.375	21.8406
	-15.375	-1.125	22.457
	-15.375	-0.875	23.0178
	-15.375	-0.625	23.3076
	-15.375	-0.375	23.9606
	-15.375	0.125	24.4423
	-15.375	-0.125	24.6417
	-15.125	-7.125	18.1534
	-15.125	-6.875	18.2141
	-15.125	-7.375	18.2224
	-15.125	-7.625	18.2904
	-15.125	-6.625	18.3013
	-15.125	-6.375	18.3551
	-15.125	-6.125	18.5125
	-15.125	-5.875	18.6072
	-15.125	-5.375	18.7022
	-15.125	-5.625	18.7148
	-15.125	-5.125	18.8018
	-15.125	-4.875	19.0546
	-15.125	-4.625	19.178
	-15.125	-4.375	19.2071
	-15.125	-4.125	19.2506
	-15.125	-7.875	19.3085
	-15.125	-3.875	19.3154
	-15.125	-3.625	19.5073
	-15.125	-3.375	19.8687
	-15.125	-3.125	20.1525
	-15.125	-2.875	20.379
	-15.125	-2.375	20.3945
	-15.125	-2.125	20.4014
	-15.125	-2.625	20.4157
	-15.125	-1.875	20.5898
	-15.125	-1.625	20.9936
	-15.125	-1.375	21.5075
	-15.125	-1.125	22.0719
	-15.125	-0.875	22.7508
	-15.125	-0.625	23.054
	-15.125	-0.375	23.2695
	-15.125	-0.125	23.9505
	-14.875	-6.875	18.219
	-14.875	-7.125	18.2306
	-14.875	-6.625	18.3052
	-14.875	-6.375	18.3081
	-14.875	-7.625	18.3121
	-14.875	-6.125	18.3483
	-14.875	-7.375	18.3718
	-14.875	-5.875	18.4548
	-14.875	-5.625	18.4906
	-14.875	-5.375	18.5161
	-14.875	-5.125	18.6471
	-14.875	-4.875	18.8347
	-14.875	-4.625	19.019
	-14.875	-4.375	19.0337
	-14.875	-3.875	19.0774
	-14.875	-4.125	19.0943
	-14.875	-7.875	19.2179
	-14.875	-3.625	19.2468
	-14.875	-3.375	19.4878
	-14.875	-3.125	19.7844
	-14.875	-2.875	20.0796
	-14.875	-2.625	20.2261
	-14.875	-2.125	20.2548
	-14.875	-2.375	20.281
	-14.875	-1.875	20.3613
	-14.875	-1.625	20.6701
	-14.875	-1.375	21.2238
	-14.875	-1.125	21.84
	-14.875	-0.875	22.4959
	-14.875	-0.625	22.7316
	-14.875	-0.375	23.0036
	-14.875	-0.125	23.5467
	-14.875	0.125	23.9115
	-14.625	-7.125	18.191
	-14.625	-6.875	18.2844
	-14.625	-6.125	18.3442
	-14.625	-6.625	18.3518
	-14.625	-6.375	18.3586
	-14.625	-7.625	18.3717
	-14.625	-5.625	18.3825
	-14.625	-5.875	18.3944
	-14.625	-5.375	18.4016
	-14.625	-5.125	18.4437
	-14.625	-7.375	18.4806
	-14.625	-4.875	18.6519
	-14.625	-7.875	18.7132
	-14.625	-4.625	18.8235
	-14.625	-4.125	18.8638
	-14.625	-4.375	18.8764
	-14.625	-3.875	18.8903
	-14.625	-3.625	18.9912
	-14.625	-3.375	19.2161
	-14.625	-3.125	19.5176
	-14.625	-2.875	19.7895
	-14.625	-2.625	20.0233
	-14.625	-2.375	20.0754
	-14.625	-1.875	20.1013
	-14.625	-2.125	20.1054
	-14.625	-1.625	20.3298
	-14.625	-1.375	20.7941
	-14.625	-1.125	21.4687
	-14.625	-0.875	22.2225
	-14.625	-0.625	22.8504
	-14.625	-0.375	22.9733
	-14.625	-0.125	23.6044
	-14.375	-7.875	17.8748
	-14.375	-7.625	17.9826
	-14.375	-7.375	18.1225
	-14.375	-7.125	18.1267
	-14.375	-6.875	18.2381
	-14.375	-5.375	18.3101
	-14.375	-5.125	18.3262
	-14.375	-5.625	18.3542
	-14.375	-6.125	18.3555
	-14.375	-6.375	18.3727
	-14.375	-5.875	18.3789
	-14.375	-6.625	18.3859
	-14.375	-4.875	18.4034
	-14.375	-4.625	18.6046
	-14.375	-3.875	18.7656
	-14.375	-4.125	18.7791
	-14.375	-4.375	18.7894
	-14.375	-3.625	18.8387
	-14.375	-3.375	18.9902
	-14.375	-3.125	19.2054
	-14.375	-2.875	19.4445
	-14.375	-2.625	19.6758
	-14.375	-2.375	19.8759
	-14.375	-2.125	19.9172
	-14.375	-1.875	19.9435
	-14.375	-1.625	20.0576
	-14.375	-1.375	20.4441
	-14.375	-1.125	21.0291
	-14.375	-0.875	21.8291
	-14.375	-0.375	22.6389
	-14.375	-0.625	22.9317
	-14.375	0.125	23.4146
	-14.375	-0.125	24.0416
	-14.125	-7.375	17.7246
	-14.125	-7.625	17.732
	-14.125	-7.125	17.8337
	-14.125	-6.875	17.9676
	-14.125	-5.125	18.2142
	-14.125	-6.625	18.2284
	-14.125	-4.875	18.2494
	-14.125	-5.375	18.2525
	-14.125	-5.625	18.3159
	-14.125	-6.375	18.32
	-14.125	-4.625	18.3323
	-14.125	-5.875	18.3775
	-14.125	-6.125	18.3837
	-14.125	-4.375	18.5774
	-14.125	-7.875	18.59
	-14.125	-3.875	18.5961
	-14.125	-4.125	18.6007
	-14.125	-3.625	18.6706
	-14.125	-3.375	18.7816
	-14.125	-3.125	18.9255
	-14.125	-2.875	19.0933
	-14.125	-2.625	19.4032
	-14.125	-2.375	19.6179
	-14.125	-2.125	19.737
	-14.125	-1.875	19.7782
	-14.125	-1.625	19.9075
	-14.125	-1.375	20.2033
	-14.125	-1.125	20.7283
	-14.125	-0.875	21.5464
	-14.125	-0.625	22.715
	-14.125	-0.375	23.1938
	-14.125	0.125	23.1975
	-14.125	-0.125	23.3975
	-13.875	-7.125	17.6413
	-13.875	-7.375	17.7242
	-13.875	-7.625	17.7783
	-13.875	-6.875	17.8113
	-13.875	-6.625	17.9703
	-13.875	-4.875	18.0833
	-13.875	-5.125	18.1149
	-13.875	-4.625	18.1381
	-13.875	-6.375	18.1411
	-13.875	-5.375	18.2241
	-13.875	-4.375	18.2505
	-13.875	-6.125	18.2565
	-13.875	-7.875	18.2971
	-13.875	-5.875	18.3446
	-13.875	-5.625	18.3567
	-13.875	-4.125	18.4224
	-13.875	-3.875	18.4895
	-13.875	-3.625	18.5533
	-13.875	-3.375	18.6957
	-13.875	-3.125	18.7456
	-13.875	-2.875	18.8327
	-13.875	-2.625	18.9966
	-13.875	-2.375	19.3138
	-13.875	-2.125	19.5275
	-13.875	-1.875	19.6255
	-13.875	-1.625	19.807
	-13.875	-1.375	20.07
	-13.875	-1.125	20.5342
	-13.875	-0.875	21.1423
	-13.875	-0.625	22.2727
	-13.875	-0.125	23.6317
	-13.875	-0.375	23.6778
	-13.625	-7.125	17.701
	-13.625	-6.875	17.7172
	-13.625	-6.625	17.8487
	-13.625	-4.625	17.9883
	-13.625	-4.875	18.0012
	-13.625	-6.375	18.0201
	-13.625	-7.375	18.0448
	-13.625	-4.375	18.0577
	-13.625	-6.125	18.1152
	-13.625	-5.125	18.146
	-13.625	-4.125	18.1925
	-13.625	-5.875	18.199
	-13.625	-5.625	18.2812
	-13.625	-5.375	18.287
	-13.625	-3.875	18.3236
	-13.625	-7.625	18.3547
	-13.625	-3.625	18.3767
	-13.625	-7.875	18.5191
	-13.625	-3.375	18.5603
	-13.625	-3.125	18.7
	-13.625	-2.875	18.7294
	-13.625	-2.625	18.7681
	-13.625	-2.375	19.0096
	-13.625	-2.125	19.2884
	-13.625	-1.875	19.49
	-13.625	-1.625	19.6287
	-13.625	-1.375	19.9385
	-13.625	-1.125	20.3562
	-13.625	-0.875	20.9938
	-13.625	-0.625	21.8728
	-13.625	-0.375	23.0817
	-13.375	-6.875	17.842
	-13.375	-7.125	17.8715
	-13.375	-6.625	17.9396
	-13.375	-4.375	17.9786
	-13.375	-4.625	17.988
	-13.375	-4.125	18.0332
	-13.375	-7.875	18.075
	-13.375	-6.375	18.0892
	-13.375	-6.125	18.0993
	-13.375	-4.875	18.103
	-13.375	-5.875	18.1084
	-13.375	-7.375	18.1213
	-13.375	-7.625	18.1604
	-13.375	-5.625	18.184
	-13.375	-3.875	18.1884
	-13.375	-5.375	18.2234
	-13.375	-5.125	18.2435
	-13.375	-3.625	18.305
	-13.375	-3.375	18.4424
	-13.375	-3.125	18.6064
	-13.375	-2.875	18.6944
	-13.375	-2.625	18.7071
	-13.375	-2.375	18.7861
	-13.375	-2.125	19.0602
	-13.375	-1.875	19.3087
	-13.375	-1.625	19.5507
	-13.375	-1.375	19.8019
	-13.375	-1.125	20.2017
	-13.375	-0.875	20.8246
	-13.375	-0.625	21.7637
	-13.375	-0.375	22.9328
	-13.125	-7.375	17.9135
	-13.125	-7.125	17.9385
	-13.125	-4.375	17.9939
	-13.125	-4.125	17.9969
	-13.125	-6.875	18.0171
	-13.125	-6.625	18.0336
	-13.125	-7.625	18.0363
	-13.125	-4.625	18.084
	-13.125	-3.875	18.1053
	-13.125	-6.375	18.1632
	-13.125	-5.625	18.1788
	-13.125	-5.875	18.2248
	-13.125	-4.875	18.2267
	-13.125	-6.125	18.2309
	-13.125	-3.625	18.2746
	-13.125	-5.375	18.2939
	-13.125	-5.125	18.3083
	-13.125	-3.375	18.449
	-13.125	-7.875	18.4837
	-13.125	-3.125	18.5551
	-13.125	-2.875	18.6896
	-13.125	-2.625	18.7109
	-13.125	-2.375	18.7428
	-13.125	-2.125	18.8853
	-13.125	-1.875	19.1521
	-13.125	-1.625	19.4533
	-13.125	-1.375	19.7815
	-13.125	-1.125	20.1105
	-13.125	-0.875	20.6656
	-13.125	-0.625	21.3854
	-13.125	-0.375	22.5498
	-12.875	-7.375	17.9246
	-12.875	-7.125	17.9707
	-12.875	-3.875	18.0255
	-12.875	-4.125	18.0382
	-12.875	-6.625	18.1187
	-12.875	-4.375	18.125
	-12.875	-6.875	18.1558
	-12.875	-3.625	18.2188
	-12.875	-4.625	18.2344
	-12.875	-7.625	18.2348
	-12.875	-6.375	18.2604
	-12.875	-5.875	18.274
	-12.875	-6.125	18.3173
	-12.875	-5.625	18.3221
	-12.875	-5.375	18.3894
	-12.875	-4.875	18.406
	-12.875	-3.375	18.4302
	-12.875	-5.125	18.4467
	-12.875	-3.125	18.5909
	-12.875	-2.875	18.6913
	-12.875	-2.625	18.7643
	-12.875	-2.375	18.767
	-12.875	-2.125	18.8574
	-12.875	-7.875	18.8754
	-12.875	-1.875	19.024
	-12.875	-1.625	19.3424
	-12.875	-1.375	19.6683
	-12.875	-1.125	20.0886
	-12.875	-0.875	20.5896
	-12.875	-0.625	21.3725
	-12.875	-0.375	22.1764
	-12.625	-7.375	17.9859
	-12.625	-7.125	18.0237
	-12.625	-3.875	18.0801
	-12.625	-4.125	18.1182
	-12.625	-3.625	18.1395
	-12.625	-6.875	18.1839
	-12.625	-4.375	18.2345
	-12.625	-6.625	18.3185
	-12.625	-6.375	18.356
	-12.625	-3.375	18.3724
	-12.625	-6.125	18.3847
	-12.625	-7.875	18.3858
	-12.625	-5.375	18.3922
	-12.625	-7.625	18.3989
	-12.625	-5.625	18.4099
	-12.625	-4.625	18.4191
	-12.625	-5.875	18.4404
	-12.625	-5.125	18.5441
	-12.625	-3.125	18.5791
	-12.625	-4.875	18.5843
	-12.625	-2.875	18.6856
	-12.625	-2.625	18.7238
	-12.625	-2.375	18.7519
	-12.625	-2.125	18.814
	-12.625	-1.875	18.9519
	-12.625	-1.625	19.173
	-12.625	-1.375	19.5626
	-12.625	-1.125	19.9701
	-12.625	-0.875	20.664
	-12.625	-0.625	21.3864
	-12.625	-0.375	22.732
	-12.375	-8.375	16.3729
	-12.375	-8.125	16.5196
	-12.375	-7.875	17.5195
	-12.375	-7.625	17.8774
	-12.375	-7.375	17.9217
	-12.375	-7.125	18.0006
	-12.375	-3.625	18.0872
	-12.375	-3.875	18.0894
	-12.375	-4.125	18.158
	-12.375	-6.875	18.1626
	-12.375	-3.375	18.217
	-12.375	-6.625	18.3431
	-12.375	-4.375	18.3603
	-12.375	-5.625	18.3974
	-12.375	-5.875	18.4038
	-12.375	-6.125	18.4205
	-12.375	-5.375	18.4261
	-12.375	-5.125	18.4636
	-12.375	-6.375	18.4735
	-12.375	-3.125	18.502
	-12.375	-4.875	18.5439
	-12.375	-4.625	18.5793
	-12.375	-2.875	18.6095
	-12.375	-2.625	18.6363
	-12.375	-2.375	18.7299
	-12.375	-2.125	18.7703
	-12.375	-1.875	18.8974
	-12.375	-1.625	19.1346
	-12.375	-1.375	19.4007
	-12.375	-1.125	19.8899
	-12.375	-0.875	20.313
	-12.375	-0.625	21.1618
	-12.375	-0.375	22.293
	-12.375	-0.125	22.8107
	-12.125	-8.375	15.3824
	-12.125	-8.125	16.2882
	-12.125	-7.875	16.5074
	-12.125	-7.625	17.1117
	-12.125	-7.375	17.4408
	-12.125	-7.125	17.8991
	-12.125	-6.875	17.9369
	-12.125	-3.875	18.0553
	-12.125	-3.625	18.0604
	-12.125	-6.625	18.124
	-12.125	-3.375	18.1621
	-12.125	-4.125	18.1812
	-12.125	-3.125	18.3292
	-12.125	-4.375	18.3558
	-12.125	-6.375	18.3602
	-12.125	-5.625	18.4147
	-12.125	-5.875	18.4172
	-12.125	-6.125	18.4566
	-12.125	-4.875	18.4645
	-12.125	-4.625	18.4905
	-12.125	-5.375	18.4976
	-12.125	-2.875	18.5265
	-12.125	-5.125	18.5784
	-12.125	-2.625	18.5904
	-12.125	-2.375	18.6092
	-12.125	-2.125	18.713
	-12.125	-1.875	18.8777
	-12.125	-1.625	19.0668
	-12.125	-1.375	19.2853
	-12.125	-1.125	19.5621
	-12.125	-0.875	20.1385
	-12.125	-0.625	20.7024
	-12.125	-0.375	21.5706
	-12.125	-0.125	22.6767
	-11.875	-7.875	15.9545
	-11.875	-8.125	16.0128
	-11.875	-7.625	16.5497
	-11.875	-7.375	16.9438
	-11.875	-7.125	17.5313
	-11.875	-6.875	17.6825
	-11.875	-3.875	17.8909
	-11.875	-3.625	17.9054
	-11.875	-6.625	17.9106
	-11.875	-4.125	18.0268
	-11.875	-3.375	18.047
	-11.875	-6.375	18.1031
	-11.875	-3.125	18.1172
	-11.875	-6.125	18.1208
	-11.875	-4.375	18.189
	-11.875	-5.875	18.1893
	-11.875	-2.875	18.3427
	-11.875	-5.625	18.3818
	-11.875	-4.625	18.4589
	-11.875	-5.375	18.5101
	-11.875	-2.625	18.5218
	-11.875	-4.875	18.5483
	-11.875	-2.375	18.6165
	-11.875	-5.125	18.6464
	-11.875	-2.125	18.7428
	-11.875	-1.875	18.8277
	-11.875	-1.625	19.0088
	-11.875	-1.375	19.2578
	-11.875	-1.125	19.4416
	-11.875	-0.875	19.8556
	-11.875	-0.625	20.3699
	-11.875	-0.375	21.0171
	-11.625	-8.125	15.619
	-11.625	-7.875	15.6982
	-11.625	-7.625	15.8801
	-11.625	-7.375	16.6134
	-11.625	-7.125	17.0079
	-11.625	-6.875	17.4225
	-11.625	-6.625	17.623
	-11.625	-3.625	17.6383
	-11.625	-3.875	17.694
	-11.625	-3.375	17.7784
	-11.625	-6.375	17.7894
	-11.625	-4.125	17.7901
	-11.625	-5.875	17.8282
	-11.625	-6.125	17.8538
	-11.625	-3.125	17.9904
	-11.625	-5.625	18.001
	-11.625	-4.375	18.0544
	-11.625	-2.875	18.1008
	-11.625	-5.375	18.2611
	-11.625	-4.625	18.2992
	-11.625	-2.625	18.3002
	-11.625	-4.875	18.4615
	-11.625	-5.125	18.4904
[truncated: 4,469 more rows]
