# Supplementary material for: Permeability of the HIV-1 capsid to metabolites modulates viral DNA synthesis
Source: PLoS Biol. 2020 Dec 17;18(12):e3001015. doi: 10.1371/journal.pbio.3001015 (PMC7775124; doi:10.1371/journal.pbio.3001015)
Supplement: S3 Data — Numerical data for panels A, B, C, D, and E in Fig 3. (XLSX) [file pbio.3001015.s034.xlsx]

## Sheet: 3A
Experiment 1	Particle Count					Particle Percentage
Virus	Mature	Immature	Eccentric	Two Cores	Total	Mature	Immature	Eccentric	Two Cores
WT	186	12	22	6	226	82.3009	5.30973	9.73451	2.65487
K25N	180	27	11	6	224	80.3571	12.0536	4.91071	2.67857
E45A	134	70	42	30	276	48.5507	25.3623	15.2174	10.8696
K25N/E45A	135	8	19	49	211	63.981	3.79147	9.00474	23.2227
Experiment 2	Particle Count					Particle Percentage
Virus	Mature	Immature	Eccentric	Two Cores	Total	Mature	Immature	Eccentric	Two Cores
WT	211	13	20	10	254	83.0709	5.11811	7.87402	3.93701
K25N	197	36	18	7	258	76.3566	13.9535	6.97674	2.71318
E45A	181	66	31	26	304	59.5395	21.7105	10.1974	8.55263
K25N/E45A	215	44	15	30	304	70.7237	14.4737	4.93421	9.86842

## Sheet: 3B
Experiment 1 Virus	Pre-Perm CA per IN		Post-Perm CA per IN
	Per Field	Average	Per Field	Average	% Pre-Perm
01 (WT F-M) 60x 001	7.91968	7.60593	5.46875	6.0695	71.9012
01 (WT F-M) 60x 002	7.71648		5.73394		75.3878
01 (WT F-M) 60x 003	7.57609		7.51759		98.8385
01 (WT F-M) 60x 004	7.88652		7.55399		99.3171
01 (WT F-M) 60x 005	6.89198		5.92105		77.8479
01 (WT F-M) 60x 006	7.64483		4.22167		55.5051
02 (K25N F-M) 60x 001	4.81034	4.802	0.838983	0.665046	17.4715
02 (K25N F-M) 60x 002	4.42463		0.600671		12.5088
02 (K25N F-M) 60x 003	5.55789		0.553114		11.5184
02 (K25N F-M) 60x 004	4.34369		0.563981		11.7447
02 (K25N F-M) 60x 005	5.17448		0.605096		12.6009
02 (K25N F-M) 60x 006	4.50099		0.828431		17.2518
03 (E45A F-M) 60x 001	4.53786	4.69941	4.59664	4.09805	97.813
03 (E45A F-M) 60x 002	4.70871		5.19797		110.609
03 (E45A F-M) 60x 003	5.07767		3.19737		68.0376
03 (E45A F-M) 60x 004	4.53197		1.76923		37.6479
03 (E45A F-M) 60x 005	4.78226		2.26812		48.2638
03 (E45A F-M) 60x 006	4.55802		7.55901		160.85
04 (K25N/E45A F-M) 60x 001	4.78175	5.05572	5.31066	5.23332	105.043
04 (K25N/E45A F-M) 60x 002	5.18253		5.0814		100.508
04 (K25N/E45A F-M) 60x 003	4.98418		5.29412		104.715
04 (K25N/E45A F-M) 60x 004	4.75221		5.49296		108.648
04 (K25N/E45A F-M) 60x 005	5.11655		4.15522		82.1884
04 (K25N/E45A F-M) 60x 006	5.51709		6.06557		119.975
Experiment 2 Virus	Pre-Perm CA per IN		Post-Perm CA per IN
	Per Field	Average	Per Field	Average	% Pre-Perm
01 (WT F-M) 60x 001	7.68872	7.01669	3.67949	5.02453	52.4391
01 (WT F-M) 60x 002	7.7992		4.62121		65.8603
01 (WT F-M) 60x 003	7.73109		5.08654		72.492
01 (WT F-M) 60x 004	6.44019		5.545		79.0258
01 (WT F-M) 60x 005	6.57377		6.08929		86.7829
01 (WT F-M) 60x 006	5.86719		5.12563		73.0491
02 (K25N F-M) 60x 001	3.93955	4.03301	1.6338	1.07867	40.5107
02 (K25N F-M) 60x 002	3.84339		1.74324		43.2243
02 (K25N F-M) 60x 003	3.69573		0.765957		18.9922
02 (K25N F-M) 60x 004	4.78728		0.672131		16.6657
02 (K25N F-M) 60x 005	4.0056		0.652968		16.1906
02 (K25N F-M) 60x 006	3.92653		1.00392		24.8926
03 (E45A F-M) 60x 001	3.95954	3.06351	1.45685	2.69308	47.5551
03 (E45A F-M) 60x 002	2.96977		1.74172		56.8539
03 (E45A F-M) 60x 003	2.96419		2.20657		72.0277
03 (E45A F-M) 60x 004	3.04281		2.75191		89.8287
03 (E45A F-M) 60x 005	2.77473		4.08596		133.375
03 (E45A F-M) 60x 006	2.67		3.91549		127.811
04 (K25N/E45A F-M) 60x 001	4.28463	3.92941	4.18879	4.72234	106.601
04 (K25N/E45A F-M) 60x 002	3.8548		4.31944		109.926
04 (K25N/E45A F-M) 60x 003	4.29574		4.67656		119.014
04 (K25N/E45A F-M) 60x 004	3.7382		5.14769		131.004
04 (K25N/E45A F-M) 60x 005	3.70955		6.69281		170.326
04 (K25N/E45A F-M) 60x 006	3.69355		3.30876		84.2049

## Sheet: 3C HeLa
Virus	p24 (ng)	Lum 1	Lum 2	Mean Lum	BG	Norm Lum	Lum/ng
DF.pH.4.48: NLdE-luc WT	10	139699	139748	139724	0	139724	13972.4
DF.pH.161.2: NLdE-luc K25N	10	17	17	17	0	17	1.7
DF.pH.121.1: NLdE-luc E45A	10	5379	4596	4987.5	0	4987.5	498.75
DF.pH.170: NLdE-luc K25N/E45A	10	166	126	146	0	146	14.6
Negative Control		0	0	0
Virus	p24 (ng)	Lum 1	Lum 2	Mean Lum	BG	Norm Lum	Lum/ng
DF.pH.4.49: NLdE-luc WT	10	188508	183150	185829	0	185829	18582.9
DF.pH.161.3: NLdE-luc K25N	10	10	14	12	0	12	1.2
DF.pH.121.2: NLdE-luc E45A	10	5188	5300	5244	0	5244	524.4
DF.pH.170.1: NLdE-luc K25N/E45A	10	136	162	149	0	149	14.9
Negative Control		0	0	0
Virus	p24 (ng)	Lum 1	Lum 2	Mean Lum	BG	Norm Lum	Lum/ng
DF.pH.4.48: NLdE-luc WT	10	151929	177436	164682	0	164682	16468.2
DF.pH.161.2: NLdE-luc K25N	10	13	14	13.5	0	13.5	1.35
DF.pH.121.1: NLdE-luc E45A	10	4571	4966	4768.5	0	4768.5	476.85
DF.pH.170: NLdE-luc K25N/E45A	10	396	116	256	0	256	25.6
Negative Control		0	0	0
Virus	p24 (ng)	Lum 1	Lum 2	Mean Lum	BG	Norm Lum	Lum/ng
DF.pH.4.49: NLdE-luc WT	10	181926	175135	178530	0	178530	17853
DF.pH.161.3: NLdE-luc K25N	10	13	12	12.5	0	12.5	1.25
DF.pH.121.2: NLdE-luc E45A	10	5937	5995	5966	0	5966	596.6
DF.pH.170.1: NLdE-luc K25N/E45A	10	229	206	217.5	0	217.5	21.75
Negative Control		0	0	0

## Sheet: 3C GHOST
Virus	p24 (ng)	Lum 1	Lum 2	Mean Lum	BG	Norm Lum	Lum/ng
DF.pH.4.48: NLdE-luc WT	10	491071	480437	485754	0	485754	48575.4
DF.pH.161.2: NLdE-luc K25N	10	13	11	12	0	12	1.2
DF.pH.121.1: NLdE-luc E45A	10	50473	42689	46581	0	46581	4658.1
DF.pH.170: NLdE-luc K25N/E45A	10	2967	2442	2704.5	0	2704.5	270.45
Negative Control		0	0	0
Virus	p24 (ng)	Lum 1	Lum 2	Mean Lum	BG	Norm Lum	Lum/ng
DF.pH.4.49: NLdE-luc WT	10	581725	603144	592434	0	592434	59243.4
DF.pH.161.3: NLdE-luc K25N	10	11	44	27.5	0	27.5	2.75
DF.pH.121.2: NLdE-luc E45A	10	55536	40787	48161.5	0	48161.5	4816.15
DF.pH.170.1: NLdE-luc K25N/E45A	10	2360	2403	2381.5	0	2381.5	238.15
Negative Control		0	0	0

## Sheet: 3D PBMC
Virus	p24 (ng)	Lum 1	Lum 2	Mean Lum	BG	Norm Lum	Lum/ng
DF.pH.4.36: NLdE-luc WT	25	151	153	152	13	139	5.56
DF.pH.161: NLdE-luc CA-K25N	25	15	13	14	13	1	0.04
Negative Control		13	13	13
Virus	p24 (ng)	Lum 1	Lum 2	Mean Lum	BG	Norm Lum	Lum/ng
DF.pH.4.38: NLdE-luc WT	25	220	220	220	10.5	209.5	8.38
DF.pH.161.1: NLdE-luc CA-K25N	25	10	13	11.5	10.5	1	0.04
Negative Control		11	10	10.5

## Sheet: 3D Mphage
Virus	p24 (ng)	Lum 1	Lum 2	Mean Lum	BG	Norm Lum	Lum/ng
DF.pH.4.36: NLdE-luc WT	25	232	129	180.5	14	166.5	6.66
DF.pH.161: NLdE-luc CA-K25N	25	16	15	15.5	14	1.5	0.06
Negative Control		11	17	14
Virus	p24 (ng)	Lum 1	Lum 2	Mean Lum	BG	Norm Lum	Lum/ng
DF.pH.4.38: NLdE-luc WT	25	141	398	269.5	11	258.5	10.34
DF.pH.161.1: NLdE-luc CA-K25N	25	11	17	14	11	3	0.12
Negative Control		11	11	11

## Sheet: 3E RU5
Virus	DNA conc. (ng/μL)	DNA loaded (μL)	DNA amount (ng)	Copies		Copies/ng		Avg Copies/ng	Copies/μg	Copies x10,000/μg	% WT
				1	2	1	2
NLdE-luc WT	11.4	5	57	522598	515692	9168.38	9047.23	9107.81	9.10781e+06	910.781	100
NLdE-luc K25N	14.6	5	73	1418.36	955.761	19.4297	13.0926	16.2611	16261.1	1.62611	0.178541
NLdE-luc E45A	7.3	5	36.5	529327	560816	14502.1	15364.8	14933.5	1.49335e+07	1493.35	163.963
NLdE-luc K25N/E45A	6.1	5	30.5	4985.56	4224.77	163.461	138.517	150.989	150989	15.0989	1.6578
Neg Ctl	8.5	5	42.5	0	3.57892	0	0.0842098	0.0421049	42.1049	0.00421049
Virus	DNA conc. (ng/μL)	DNA loaded (μL)	DNA amount (ng)	Copies		Copies/ng		Avg Copies/ng	Copies/μg	Copies x10,000/μg	% WT
				1	2	1	2
NLdE-luc WT	14.8	5	74	1.09538e+06	1.02326e+06	14802.4	13827.9	14315.1	1.43151e+07	1431.51	100
NLdE-luc K25N	15.1	5	75.5	2046.44	1981.57	27.1051	26.246	26.6756	26675.6	2.66756	0.186345
NLdE-luc E45A	8.2	5	41	706494	754253	17231.5	18396.4	17814	1.7814e+07	1781.4	124.442
NLdE-luc K25N/E45A	12.4	5	62	9103.88	7235.56	146.837	116.703	131.77	131770	13.177	0.920492
Neg Ctl	12.4	5	62	0	0	0	0	0	0	0

## Sheet: 3E gag
Virus	DNA conc. (ng/μL)	DNA loaded (μL)	DNA amount (ng)	Copies		Copies/ng		Avg Copies/ng	Copies/μg	Copies x10,000/μg	% WT
				1	2	1	2
NLdE-luc WT	11.4	5	57	240042	212006	4211.27	3719.4	3965.33	3.96533e+06	396.533	100
NLdE-luc K25N	14.6	5	73	538.819	214.951	7.38109	2.94453	5.16281	5162.81	0.516281	0.130199
NLdE-luc E45A	7.3	5	36.5	152186	146865	4169.49	4023.69	4096.59	4.09659e+06	409.659	103.31
NLdE-luc K25N/E45A	6.1	5	30.5	606.698	709.615	19.8917	23.2661	21.5789	21578.9	2.15789	0.544189
Neg Ctl	8.5	5	42.5	118.247	62.7141	2.78228	1.47562	2.12895	2128.95	0.212895
Virus	DNA conc. (ng/μL)	DNA loaded (μL)	DNA amount (ng)	Copies		Copies/ng		Avg Copies/ng	Copies/μg	Copies x10,000/μg	% WT
				1	2	1	2
NLdE-luc WT	14.8	5	74	206064	208835	2784.64	2822.09	2803.37	2.80337e+06	280.337	100
NLdE-luc K25N	15.1	5	75.5	1005.13	652.819	13.313	8.64661	10.9798	10979.8	1.09798	0.391664
NLdE-luc E45A	8.2	5	41	92418.9	99353.3	2254.12	2423.25	2338.69	2.33869e+06	233.869	83.4241
NLdE-luc K25N/E45A	12.4	5	62	2054.31	3054.95	33.134	49.2734	41.2037	41203.7	4.12037	1.46979
Neg Ctl	12.4	5	62	29.2108	8.85079	0.471141	0.142755	0.306948	306.948	0.0306948

## Sheet: 3E 2-LTR
Virus	DNA conc. (ng/μL)	DNA loaded (μL)	DNA amount (ng)	Copies		Copies/ng		Avg Copies/ng	Copies/μg	% WT
				1	2	1	2
NLdE-luc WT	11.4	5	57	3.40813	2.76406	0.0597917	0.0484923	0.054142	54.142	100
NLdE-luc K25N	14.6	5	73	0	0.0317772	0	0.000435304	0.000217652	0.217652	0.402002
NLdE-luc E45A	7.3	5	36.5	4.11379	1.80046	0.112707	0.0493277	0.0810172	81.0172	149.638
NLdE-luc K25N/E45A	6.1	5	30.5	0.115176	0	0.00377626	0	0.00188813	1.88813	3.48737
Neg Ctl	8.5	5	42.5	0	0	0	0	0	0
Virus	DNA conc. (ng/μL)	DNA loaded (μL)	DNA amount (ng)	Copies		Copies/ng		Avg Copies/ng	Copies/μg	% WT
				1	2	1	2
NLdE-luc WT	14.8	5	74	5.19063	4.01252	0.0701436	0.0542233	0.0621834	62.1834	100
NLdE-luc K25N	15.1	5	75.5	0	0	0	0	0	0	0
NLdE-luc E45A	8.2	5	41	2.01989	1.94209	0.0492655	0.047368	0.0483168	48.3168	77.7003
NLdE-luc K25N/E45A	12.4	5	62	0.0169061	0	0.000272679	0	0.00013634	0.13634	0.219254
Neg Ctl	12.4	5	62	0	0	0	0	0	0
