# Supplementary material for: Permeability of the HIV-1 capsid to metabolites modulates viral DNA synthesis
Source: PLoS Biol. 2020 Dec 17;18(12):e3001015. doi: 10.1371/journal.pbio.3001015 (PMC7775124; doi:10.1371/journal.pbio.3001015)
Supplement: S4 Data — Numerical data for panels A and B in Fig 4. (XLSX) [file pbio.3001015.s035.xlsx]

## Sheet: panel a
IP6 concentration [uM]	Avg. Stiffness	Std.Error	n
0	0.132	0.007	30		0.14758	0.086762	0.12615	0.11919	0.096873	0.17011	0.16444	0.19925	0.086075	0.1388	0.19384	0.19496	0.1269	0.14848	0.094311	0.066063	0.11919	0.096873	0.17011	0.16444	0.19925	0.066063	0.14831	0.16548	0.12527	0.096779	0.092491	0.097901	0.15057	0.11697
100	0.245	0.023	36		0.29038	0.11368	0.23022	0.30779	0.1663	0.19629	0.32576	0.14057	0.14352	0.18882	0.1749	0.34671	0.33206	0.21679	0.23031	0.27701	0.075726	0.10576	0.093733	0.44605	0.56196	0.34671	0.33206	0.21679	0.23031	0.27701	0.075726	0.10576	0.093733	0.44605	0.56196	0.24673	0.30974	0.16096	0.14118	0.32219

## Sheet: panel b
WT
Time [hr]	Avg. Stiffness
0	0.11725		0.062	0.352	0.04511	0.08686	0.021827	0.051992	0.223694	0.066309	0.485762	0.266057	0.114124	0.075354	0.084319	0.025719	0.0647216	0.03328	0.12334	0.030306	0.014905
2	0.10687		0.249861	0.094	0.186	0.132	0.136	0.081	0.045	0.016	0.022
5	0.14088		0.341	0.232	0.171	0.0613	0.027	0.0502	0.0522	0.1941
7	0.33207		0.66301	0.43301	0.42751	0.25601	0.44201	0.08901	0.18601	0.38601	0.10601
9	0.14713		0.267	0.1232	0.10036	0.02091	0.247	0.298	0.14201	0.05001	0.134007	0.413	0.04602	0.04401	0.02702
11	0.07917		0.14767	0.17167	0.03667	0.02567	0.11967	0.02667	0.05267	0.05267
13	0.07364		0.1815	0.186	0.039	0.028	0.02	0.017	0.044
17	0.06411		0.1777	0.07018	0.02325	0.02276	0.02358	0.01558	0.13233	0.191	0.044	0.089	0.015	0.012	0.017
21	0.04543		0.13		0.114	0.01	0.015	0.036	0.006	0.007
24	0.05101		0.033387	0.070901	0.047808	0.201	0.03	0.019	0.058	0.008	0.022	0.02
WT+IP6
Time [hr]	Avg. Stiffness	Std. Error
0	0.25779	0.035		0.34671	0.33206	0.21679	0.23031	0.27701	0.075726	0.10576	0.093733	0.44605	0.56196	0.24673	0.30974	0.16096	0.14118	0.32219
2	0.23393	0.03231		0.47974	0.32021	0.07628	0.16597	0.23628	0.32376	0.10406	0.072033	0.47472	0.097239	0.06655	0.20525	0.19486	0.25895	0.11469	0.38579	0.23923	0.39507
5	0.10182	0.0179		0.02912	0.06912	0.023909	0.067115	0.077746	0.08352	0.1097	0.04156	0.23264	0.14049	0.23686	0.05951	0.13692	0.11725
7	0.07897	0.01301		0.052025	0.03452	0.12865	0.04761	0.096304	0.093673	0.1208
Mellitic acid
Time [hr]	Avg. Stiffness	Std. Error
0	0.1962	0.01773		0.1484	0.1086	0.23232	0.29918	0.19772	0.215	0.19492	0.17616	0.1935
2	0.21801	0.02872		0.18501	0.25483	0.11957	0.20664	0.41241	0.16836	0.14223	0.22194	0.25109
5	0.25391	0.05639		0.42834	0.12767	0.26589	0.102031	0.48401	0.15766	0.21172
7	0.18069	0.04018		0.23799	0.13773	0.09785	0.16504	0.20728	0.47205	0.1079	0.09198	0.10837
20	0.1406	0.0085		0.15987	0.11545	0.12247	0.16937	0.14086	0.13556
24	0.19367	0.02607		0.0495521	0.24319	0.2942	0.26595	0.084395	0.18958	0.16818	0.23146	0.14062	0.26954
D25N/E45A+IP6
Time [hr]	Avg. Stiffness	Std. Error
0	0.250095	0.0235928		0.3242	0.21933	0.1924	0.18973	0.2717	0.30321
2	0.26326	0.0332801		0.295238	0.292508	0.355468	0.186568	0.186518
4	0.26539	0.0195112		0.306697	0.272117	0.21715	0.206277	0.28542	0.30466
5	0.24876	0.0175755		0.24551	0.30261	0.28276	0.20032	0.26381	0.1975
7	0.25866	0.0292954		0.269647	0.325457	0.281207	0.250167	0.346767	0.227547	0.109827
9	0.23975	0.0174141		0.23554	0.25897	0.18516	0.19918	0.25891	0.30072
21	0.21259	0.0111985		0.16647	0.17503	0.2116	0.20119	0.26702	0.18847	0.2499	0.22372	0.22983
24	0.1902	0.0107496		0.1959	0.18868	0.16049	0.237948	0.175908	0.182168
