# Supplementary material for: Permeability of the HIV-1 capsid to metabolites modulates viral DNA synthesis
Source: PLoS Biol. 2020 Dec 17;18(12):e3001015. doi: 10.1371/journal.pbio.3001015 (PMC7775124; doi:10.1371/journal.pbio.3001015)
Supplement: S5 Data — Numerical data for panels A, B, C, and D in S1 Fig. (XLSX) [file pbio.3001015.s036.xlsx]

## Sheet: S1A
ATP_x	ATP_y	ATP_yerr		CTP_x	CTP_y	CTP_yerr		GTP_x	GTP_y	GTP_yerr		UTP_x	UTP_y	UTP_yerr
-22.755	-1.91299	0.44461		-22.755	0.73271	0.73255		-22.755	0.62806	0.29241		-22.755	3.71806	0.20971
-22.265	-1.75095	0.41345		-22.265	0.46811	0.57364		-22.265	0.65181	0.27514		-22.265	3.73103	0.2417
-21.775	-1.72269	0.39715		-21.775	0.22647	0.50281		-21.775	0.63858	0.30671		-21.775	3.90923	0.24135
-21.285	-1.73258	0.32976		-21.285	-0.0033	0.48957		-21.285	0.59995	0.28379		-21.285	4.12508	0.26005
-20.795	-1.68854	0.28031		-20.795	-0.30564	0.50366		-20.795	0.52096	0.29907		-20.795	4.22286	0.27784
-20.305	-1.51587	0.19859		-20.305	-0.76469	0.45068		-20.305	0.49414	0.31964		-20.305	4.12757	0.30376
-19.815	-1.3195	0.25392		-19.815	-1.39576	0.42823		-19.815	0.5365	0.2871		-19.815	3.89794	0.33094
-19.325	-1.24626	0.25915		-19.325	-1.90469	0.47934		-19.325	0.55571	0.36558		-19.325	3.62764	0.30878
-18.835	-1.40019	0.21912		-18.835	-2.23807	0.4107		-18.835	0.41707	0.35176		-18.835	3.43296	0.3923
-18.345	-1.64033	0.20027		-18.345	-2.72229	0.43181		-18.345	0.08991	0.38101		-18.345	3.1436	0.35005
-17.855	-1.83098	0.24898		-17.855	-3.43088	0.40147		-17.855	-0.16861	0.33482		-17.855	2.64636	0.32548
-17.365	-1.98427	0.21828		-17.365	-4.13262	0.40812		-17.365	-0.34451	0.2888		-17.365	2.00925	0.33461
-16.875	-2.14424	0.18546		-16.875	-4.78444	0.41183		-16.875	-0.7621	0.32844		-16.875	1.33669	0.32776
-16.385	-2.36617	0.26082		-16.385	-5.50242	0.36035		-16.385	-1.4226	0.26195		-16.385	0.53936	0.35588
-15.895	-2.55362	0.23396		-15.895	-6.29885	0.28193		-15.895	-2.05862	0.31596		-15.895	-0.248	0.30052
-15.405	-2.7359	0.25686		-15.405	-6.92009	0.25035		-15.405	-2.58306	0.26797		-15.405	-0.87092	0.27617
-14.915	-3.12813	0.24061		-14.915	-7.33632	0.28373		-14.915	-3.0001	0.29494		-14.915	-1.39899	0.25951
-14.425	-3.68455	0.24344		-14.425	-7.67552	0.27052		-14.425	-3.33086	0.31463		-14.425	-2.44501	0.23658
-13.935	-4.29905	0.14865		-13.935	-8.00225	0.29769		-13.935	-3.53185	0.24047		-13.935	-3.66603	0.19407
-13.445	-4.96148	0.19969		-13.445	-8.54072	0.20271		-13.445	-3.63594	0.24627		-13.445	-4.44636	0.1687
-12.955	-5.45448	0.21857		-12.955	-8.90497	0.19998		-12.955	-3.83472	0.28891		-12.955	-4.95943	0.19288
-12.465	-5.74385	0.15699		-12.465	-9.07216	0.25715		-12.465	-4.12407	0.2011		-12.465	-5.3974	0.12696
-11.975	-6.0754	0.15178		-11.975	-9.36993	0.2268		-11.975	-4.39203	0.18908		-11.975	-5.41095	0.16286
-11.485	-6.66805	0.11577		-11.485	-9.55198	0.1653		-11.485	-4.45656	0.14052		-11.485	-5.32009	0.15126
-10.995	-7.20078	0.06536		-10.995	-9.38976	0.22767		-10.995	-4.37177	0.12943		-10.995	-5.46062	0.10996
-10.505	-7.44445	0.06752		-10.505	-9.01332	0.18611		-10.505	-4.26726	0.13984		-10.505	-5.45971	0.0809
-10.015	-7.30637	0.06322		-10.015	-8.87212	0.20075		-10.015	-4.04483	0.15048		-10.015	-5.71259	0.16771
-9.525	-7.00989	0.09859		-9.525	-8.85713	0.24544		-9.525	-3.84851	0.12941		-9.525	-6.11359	0.08367
-9.035	-6.52905	0.08835		-9.035	-8.53569	0.24287		-9.035	-3.72299	0.07995		-9.035	-6.20544	0.07586
-8.545	-6.28359	0.11606		-8.545	-8.15554	0.27452		-8.545	-3.73665	0.11439		-8.545	-6.05165	0.10467
-8.055	-6.44003	0.1205		-8.055	-8.23673	0.29904		-8.055	-3.80006	0.13828		-8.055	-5.72972	0.12203
-7.565	-6.4544	0.13546		-7.565	-8.3696	0.15628		-7.565	-3.60036	0.12373		-7.565	-5.37202	0.1284
-7.075	-6.05352	0.17447		-7.075	-8.46115	0.10268		-7.075	-3.28774	0.11784		-7.075	-5.0568	0.09448
-6.585	-5.41244	0.16401		-6.585	-8.51537	0.17277		-6.585	-3.09348	0.13823		-6.585	-4.75895	0.1356
-6.095	-4.76957	0.19714		-6.095	-8.71669	0.12866		-6.095	-2.99361	0.13475		-6.095	-4.4692	0.1076
-5.605	-4.34553	0.16343		-5.605	-8.88596	0.08365		-5.605	-2.8394	0.20047		-5.605	-4.38636	0.123
-5.115	-4.47006	0.24682		-5.115	-8.82646	0.15157		-5.115	-2.76946	0.22406		-5.115	-4.2931	0.14209
-4.625	-4.66833	0.18493		-4.625	-8.76894	0.1278		-4.625	-2.67365	0.18685		-4.625	-4.1847	0.15091
-4.135	-4.72399	0.2522		-4.135	-8.76565	0.13137		-4.135	-2.79135	0.18964		-4.135	-4.27076	0.23077
-3.645	-4.53789	0.24209		-3.645	-8.86259	0.11599		-3.645	-2.91456	0.1493		-3.645	-4.21124	0.19198
-3.155	-4.51166	0.26404		-3.155	-8.96908	0.13183		-3.155	-2.87921	0.2154		-3.155	-4.31284	0.23613
-2.665	-4.63699	0.33126		-2.665	-8.98086	0.12613		-2.665	-2.81754	0.12203		-2.665	-4.45928	0.1976
-2.175	-4.84043	0.32933		-2.175	-8.81359	0.16779		-2.175	-2.81663	0.24068		-2.175	-4.64428	0.2482
-1.685	-4.92163	0.31847		-1.685	-8.52277	0.13113		-1.685	-3.04503	0.17915		-1.685	-4.81269	0.30524
-1.195	-4.87103	0.29969		-1.195	-8.3982	0.14181		-1.195	-3.24821	0.17526		-1.195	-4.78921	0.30591
-0.705	-4.82446	0.32843		-0.705	-8.48266	0.23744		-0.705	-3.26596	0.17907		-0.705	-4.55378	0.34707
-0.215	-4.95167	0.31261		-0.215	-8.70488	0.17488		-0.215	-3.17205	0.20665		-0.215	-4.16863	0.30529
0.275	-5.10536	0.28697		0.275	-8.69991	0.10394		0.275	-3.04211	0.20772		0.275	-3.74141	0.30147
0.765	-5.14688	0.32653		0.765	-8.5842	0.227		0.765	-2.99846	0.1669		0.765	-3.28832	0.2748
1.255	-5.02419	0.32493		1.255	-8.21327	0.20236		1.255	-2.84978	0.17794		1.255	-2.81223	0.34841
1.745	-4.79576	0.38301		1.745	-7.89997	0.20104		1.745	-2.73984	0.24607		1.745	-2.57044	0.29734
2.235	-4.62748	0.39955		2.235	-7.5444	0.16282		2.235	-2.52729	0.2342		2.235	-2.35281	0.32823
2.725	-4.40917	0.43796		2.725	-6.92972	0.16528		2.725	-2.38058	0.25739		2.725	-2.45961	0.27016
3.215	-4.1125	0.50729		3.215	-6.34379	0.19825		3.215	-2.31404	0.25366		3.215	-2.71027	0.31848
3.705	-3.80926	0.51826		3.705	-5.8375	0.28308		3.705	-2.13647	0.2003		3.705	-2.71185	0.25945
4.195	-3.57535	0.48571		4.195	-5.11252	0.27801		4.195	-2.01171	0.27514		4.195	-2.52689	0.34933
4.685	-3.20558	0.47644		4.685	-4.21239	0.36231		4.685	-1.87995	0.3064		4.685	-2.22704	0.28251
5.175	-2.65465	0.52924		5.175	-3.44144	0.33173		5.175	-1.55216	0.32535		5.175	-1.98118	0.29151
5.665	-2.26309	0.4813		5.665	-3.02358	0.33851		5.665	-1.29264	0.38603		5.665	-1.89502	0.30937
6.155	-1.99625	0.52326		6.155	-2.63972	0.3821		6.155	-1.34479	0.2987		6.155	-1.92222	0.36342
6.645	-1.66498	0.60168		6.645	-2.06942	0.37714		6.645	-1.43836	0.34988		6.645	-1.85992	0.35654
7.135	-1.30168	0.57679		7.135	-1.54331	0.39224		7.135	-1.48362	0.39077		7.135	-1.70852	0.37705
7.625	-1.01235	0.57224		7.625	-1.0754	0.4603		7.625	-1.40886	0.40076		7.625	-1.56229	0.34849
8.115	-0.86267	0.60072		8.115	-0.61264	0.48914		8.115	-1.30119	0.41538		8.115	-1.4933	0.45003
8.605	-0.77693	0.57669		8.605	-0.13983	0.50981		8.605	-1.16842	0.44864		8.605	-1.43473	0.40441
9.095	-0.75134	0.57928		9.095	0.24576	0.44118		9.095	-0.98116	0.41776		9.095	-1.33675	0.43491
9.585	-0.73099	0.56674		9.585	0.56006	0.51736		9.585	-0.80993	0.41739		9.585	-1.17874	0.48116
10.075	-0.66613	0.5857		10.075	0.70602	0.52171		10.075	-0.62493	0.47119		10.075	-1.00127	0.44349
10.565	-0.54935	0.56148		10.565	0.68967	0.53969		10.565	-0.48582	0.51458		10.565	-0.80618	0.50716
11.055	-0.4435	0.58819		11.055	0.73313	0.53546		11.055	-0.50723	0.44085		11.055	-0.58781	0.54771
11.545	-0.3363	0.53453		11.545	0.76399	0.56231		11.545	-0.46369	0.47075		11.545	-0.43468	0.55246
12.035	-0.22429	0.60007		12.035	0.8095	0.5697		12.035	-0.38273	0.4881		12.035	-0.2914	0.57182
12.525	-0.1293	0.61546		12.525	0.84813	0.57327		12.525	-0.41558	0.43543		12.525	-0.22656	0.63339
13.015	-0.08028	0.63952		13.015	0.90621	0.57611		13.015	-0.43265	0.50513		13.015	-0.15959	0.56409
13.505	-0.06513	0.65342		13.505	0.9225	0.64867		13.505	-0.47709	0.47272		13.505	-0.13368	0.63231
13.995	-0.00522	0.60155		13.995	0.91609	0.62733		13.995	-0.49435	0.48547		13.995	-0.08144	0.67757
14.485	0.08563	0.65693		14.485	0.86672	0.53044		14.485	-0.37292	0.51881		14.485	-0.00217	0.66551
14.975	0.19765	0.64571		14.975	0.83494	0.52592		14.975	-0.11295	0.49783		14.975	0.13118	0.68915
15.465	0.20584	0.65451		15.465	0.77746	0.50412		15.465	0.11143	0.48838		15.465	0.17353	0.65328
15.955	0.22881	0.63563		15.955	0.74103	0.49134		15.955	0.23568	0.49373		15.955	0.1807	0.67989
16.445	0.23281	0.69491		16.445	0.67874	0.49565		16.445	0.27413	0.4495		16.445	0.1315	0.70564
16.935	0.20653	0.66269		16.935	0.6263	0.51572		16.935	0.23273	0.53758		16.935	0.03472	0.77715
17.425	0.13626	0.73727		17.425	0.56565	0.53944		17.425	0.19589	0.57004		17.425	-0.05757	0.73287
17.915	0.10369	0.68315		17.915	0.48467	0.52672		17.915	0.15378	0.61515		17.915	-0.14018	0.68215
18.405	0.09731	0.7113		18.405	0.44037	0.48909		18.405	0.10774	0.57		18.405	-0.12104	0.70585
18.895	0.0598	0.71491		18.895	0.40296	0.53664		18.895	0.11661	0.60681		18.895	-0.08156	0.73313
19.385	0.05515	0.68302		19.385	0.3524	0.45391		19.385	0.10861	0.53628		19.385	-0.1189	0.76524
19.875	0.06479	0.68574		19.875	0.30216	0.61501		19.875	-0.00639	0.5331		19.875	-0.13427	0.81566
20.365	0.06306	0.71135		20.365	0.19768	0.5396		20.365	-0.2039	0.61941		20.365	-0.20557	0.80766
20.855	-0.0072	0.73209		20.855	0.09143	0.53569		20.855	-0.23051	0.61745		20.855	-0.25024	0.89229
21.345	-0.04431	0.76729		21.345	0.0275	0.54996		21.345	-0.1262	0.71439		21.345	-0.19634	0.85336
21.835	-0.05435	0.69668		21.835	-0.07531	0.47071		21.835	-0.04134	0.67237		21.835	-0.09612	0.84963
22.325	-0.09241	0.70885		22.325	-0.15709	0.46455		22.325	-0.0192	0.77399		22.325	-0.03233	0.93398
22.815	-0.13872	0.65671		22.815	-0.1806	0.50421		22.815	-0.01734	0.77405		22.815	-0.01813	0.88679
23.305	-0.17679	0.70029		23.305	-0.13872	0.52427		23.305	-0.0449	0.82167		23.305	-0.03612	0.88916
23.795	-0.15693	0.67546		23.795	-0.14896	0.48579		23.795	-0.06409	0.76713		23.795	-0.05903	0.92776
24.285	-0.12114	0.71438		24.285	-0.14204	0.59214		24.285	-0.06025	0.79934		24.285	-0.04204	0.92361
24.775	-0.05572	0.66686		24.775	-0.07838	0.65381		24.775	-0.01236	0.90728		24.775	-0.0021	0.91971
25.265	-0.01342	0.71062		25.265	-0.01165	0.63482		25.265	0.03006	0.84178		25.265	0.01478	0.85274
25.755	0	0.61057		25.755	0	0.62111		25.755	0	0.7551		25.755	0	0.94838

## Sheet: S1B
AMP_x	AMP_y		CMP_x	CMP_y		GMP_x	GMP_y		TMP_x	TMP_y		UMP_x	UMP_y
-19.6667	-0.17426		-19.6667	-0.23746		-19.6667	-0.47646		-19.6667	0.46605		-19.6667	0.37681
-19	-0.24873		-19	-0.32054		-19	-0.57118		-19	0.37508		-19	0.358
-18.3333	-0.37322		-18.3333	-0.48351		-18.3333	-0.74802		-18.3333	0.18306		-18.3333	0.31677
-17.6667	-0.56799		-17.6667	-0.65313		-17.6667	-0.94121		-17.6667	0.08408		-17.6667	0.27245
-17	-0.88101		-17	-0.84435		-17	-1.20262		-17	-0.10726		-17	0.08854
-16.3333	-1.16597		-16.3333	-1.07475		-16.3333	-1.58522		-16.3333	-0.40556		-16.3333	-0.11311
-15.6667	-1.46905		-15.6667	-1.36227		-15.6667	-1.98352		-15.6667	-0.65887		-15.6667	-0.28673
-15	-1.77543		-15	-1.68871		-15	-2.42582		-15	-0.86694		-15	-0.56025
-14.3333	-2.05769		-14.3333	-1.989		-14.3333	-2.7136		-14.3333	-1.1544		-14.3333	-0.82137
-13.6667	-2.34741		-13.6667	-2.14718		-13.6667	-2.82258		-13.6667	-1.45106		-13.6667	-1.08771
-13	-2.55042		-13	-2.2662		-13	-3.00745		-13	-1.64273		-13	-1.42288
-12.3333	-2.63019		-12.3333	-2.44627		-12.3333	-3.07141		-12.3333	-1.83727		-12.3333	-1.6282
-11.6667	-2.74133		-11.6667	-2.48215		-11.6667	-3.072		-11.6667	-2.15372		-11.6667	-1.58549
-11	-2.82925		-11	-2.53794		-11	-3.14107		-11	-2.26533		-11	-1.55337
-10.3333	-2.81933		-10.3333	-2.66017		-10.3333	-3.23272		-10.3333	-2.32683		-10.3333	-1.54841
-9.66667	-2.75888		-9.66667	-2.62416		-9.66667	-3.10476		-9.66667	-2.41372		-9.66667	-1.60655
-9	-2.7235		-9	-2.58559		-9	-2.79203		-9	-2.40986		-9	-1.57621
-8.33333	-2.80735		-8.33333	-2.47272		-8.33333	-2.51821		-8.33333	-2.43707		-8.33333	-1.53582
-7.66667	-2.8023		-7.66667	-2.37126		-7.66667	-2.29335		-7.66667	-2.45708		-7.66667	-1.50054
-7	-2.75936		-7	-2.46812		-7	-2.09838		-7	-2.32779		-7	-1.31978
-6.33333	-2.77483		-6.33333	-2.62056		-6.33333	-2.04484		-6.33333	-2.16104		-6.33333	-1.13829
-5.66667	-2.73526		-5.66667	-2.71435		-5.66667	-2.15734		-5.66667	-2.04951		-5.66667	-1.1171
-5	-2.67959		-5	-2.72969		-5	-2.11329		-5	-1.88565		-5	-1.22608
-4.33333	-2.64625		-4.33333	-2.6731		-4.33333	-2.04037		-4.33333	-1.81355		-4.33333	-1.35399
-3.66667	-2.59489		-3.66667	-2.66417		-3.66667	-2.03425		-3.66667	-1.84581		-3.66667	-1.45006
-3	-2.64136		-3	-2.64259		-3	-2.13616		-3	-1.87198		-3	-1.54974
-2.33333	-2.79845		-2.33333	-2.49629		-2.33333	-2.14499		-2.33333	-1.93332		-2.33333	-1.50422
-1.66667	-2.80415		-1.66667	-2.35811		-1.66667	-2.0461		-1.66667	-2.03142		-1.66667	-1.48593
-1	-2.56758		-1	-2.20716		-1	-1.90889		-1	-2.18054		-1	-1.58465
-0.33333	-2.43727		-0.33333	-2.13604		-0.33333	-1.7869		-0.33333	-2.36825		-0.33333	-1.63563
0.33333	-2.4077		0.33333	-1.97246		0.33333	-1.73297		0.33333	-2.5467		0.33333	-1.56224
1	-2.35438		1	-1.84735		1	-1.62542		1	-2.4734		1	-1.38352
1.66667	-2.35726		1.66667	-1.79647		1.66667	-1.51539		1.66667	-2.21665		1.66667	-1.3063
2.33333	-2.30793		2.33333	-1.69028		2.33333	-1.48515		2.33333	-1.88612		2.33333	-1.27188
3	-2.22429		3	-1.47006		3	-1.38074		3	-1.67566		3	-1.22314
3.66667	-1.94183		3.66667	-1.19815		3.66667	-1.18674		3.66667	-1.47429		3.66667	-1.15172
4.33333	-1.55555		4.33333	-0.97649		4.33333	-0.91521		4.33333	-1.28007		4.33333	-1.08758
5	-1.19944		5	-0.70581		5	-0.78257		5	-0.93896		5	-0.83232
5.66667	-0.95771		5.66667	-0.5548		5.66667	-0.69461		5.66667	-0.63036		5.66667	-0.48819
6.33333	-0.70103		6.33333	-0.49436		6.33333	-0.53214		6.33333	-0.41091		6.33333	-0.32148
7	-0.48931		7	-0.46132		7	-0.33925		7	-0.22449		7	-0.1781
7.66667	-0.43909		7.66667	-0.45689		7.66667	-0.18226		7.66667	-0.08996		7.66667	-0.12868
8.33333	-0.49336		8.33333	-0.38931		8.33333	-0.05533		8.33333	-0.0532		8.33333	-0.13307
9	-0.47161		9	-0.22668		9	-0.0102		9	-0.07496		9	-0.0765
9.66667	-0.44795		9.66667	-0.1978		9.66667	-0.08316		9.66667	-0.11584		9.66667	0.01736
10.3333	-0.37374		10.3333	-0.23848		10.3333	-0.11677		10.3333	-0.10013		10.3333	0.04773
11	-0.3368		11	-0.22842		11	-0.08249		11	-0.04427		11	0.03491
11.6667	-0.41222		11.6667	-0.24429		11.6667	-0.10111		11.6667	0.01407		11.6667	0.0539
12.3333	-0.38152		12.3333	-0.22115		12.3333	-0.14192		12.3333	0.09761		12.3333	0.10963
13	-0.21859		13	-0.1637		13	-0.12248		13	0.16914		13	0.1507
13.6667	-0.15389		13.6667	-0.14525		13.6667	-0.12653		13.6667	0.13264		13.6667	0.16303
14.3333	-0.21889		14.3333	-0.07018		14.3333	-0.10196		14.3333	0.12706		14.3333	0.11968
15	-0.23365		15	0.01015		15	-0.08485		15	0.12376		15	0.06178
15.6667	-0.2454		15.6667	0.03748		15.6667	-0.10455		15.6667	0.07542		15.6667	0.01441
16.3333	-0.21495		16.3333	0.00316		16.3333	-0.06089		16.3333	0.05644		16.3333	-0.00121
17	-6.93889e-18		17	5.55112e-17		17	-1.2326e-32		17	1.11022e-16		17	6.93889e-18
17.6667	0.08309		17.6667	0.0478		17.6667	-0.01591		17.6667	-0.08886		17.6667	-0.01442
18.3333	0.05907		18.3333	0.09624		18.3333	-0.02712		18.3333	-0.11571		18.3333	0.04843
19	-0.00283		19	0.1351		19	-0.01822		19	-0.20072		19	0.1187
19.6667	0.03557		19.6667	0.17743		19.6667	-0.01671		19.6667	-0.17846		19.6667	0.05375

## Sheet: S1C
BHC_x	BHC_y		IP6_x	IP6_y
-26.375	1.60478		-32.3513	14.9753
-26.125	0.98975		-32.0538	15.0983
-25.875	0.75299		-31.7563	14.9682
-25.625	0.4912		-31.4587	14.84
-25.375	0.32476		-31.1612	14.7537
-25.125	0.05262		-30.8637	14.7278
-24.875	-0.15647		-30.5663	14.7284
-24.625	-0.36076		-30.2688	14.7664
-24.375	-0.57713		-29.9713	14.7863
-24.125	-0.77303		-29.6737	14.8023
-23.875	-0.95249		-29.3762	14.7914
-23.625	-1.12544		-29.0787	14.7803
-23.375	-1.29178		-28.7812	14.7754
-23.125	-1.50155		-28.4838	14.7466
-22.875	-1.68758		-28.1863	14.7029
-22.625	-1.84725		-27.8888	14.6293
-22.375	-2.02498		-27.5912	14.5255
-22.125	-2.14901		-27.2937	14.4099
-21.875	-2.1942		-26.9962	14.2809
-21.625	-2.2654		-26.6988	14.1624
-21.375	-2.35203		-26.4013	14.0734
-21.125	-2.4382		-26.1038	13.9859
-20.875	-2.57611		-25.8062	13.8577
-20.625	-2.6983		-25.5087	13.6496
-20.375	-2.79092		-25.2112	13.3729
-20.125	-2.86805		-24.9138	13.0841
-19.875	-3.00525		-24.6163	12.7807
-19.625	-3.19007		-24.3188	12.5285
-19.375	-3.41478		-24.0212	12.3728
-19.125	-3.67074		-23.7237	12.3187
-18.875	-3.92467		-23.4262	12.3182
-18.625	-4.05655		-23.1288	12.3353
-18.375	-4.11256		-22.8313	12.35
-18.125	-4.13784		-22.5338	12.3762
-17.875	-4.10017		-22.2362	12.4274
-17.625	-4.1599		-21.9387	12.5428
-17.375	-4.39981		-21.6412	12.6337
-17.125	-4.76768		-21.3438	12.6718
-16.875	-5.16131		-21.0463	12.6434
-16.625	-5.58315		-20.7488	12.5549
-16.375	-5.97354		-20.4513	12.4097
-16.125	-6.34797		-20.1537	12.1708
-15.875	-6.81563		-19.8562	11.845
-15.625	-7.41802		-19.5587	11.5155
-15.375	-8.04863		-19.2613	11.2861
-15.125	-8.65799		-18.9638	11.1137
-14.875	-9.1824		-18.6663	10.9791
-14.625	-9.62359		-18.3687	10.902
-14.375	-10.0246		-18.0712	10.8473
-14.125	-10.4779		-17.7737	10.5414
-13.875	-11.0106		-17.4763	9.83595
-13.625	-11.5042		-17.1788	8.92264
-13.375	-11.8718		-16.8813	8.07106
-13.125	-12.1732		-16.5837	7.3225
-12.875	-12.4979		-16.2862	6.48391
-12.625	-12.837		-15.9887	5.52478
-12.375	-13.1138		-15.6913	4.58965
-12.125	-13.3073		-15.3938	3.83789
-11.875	-13.369		-15.0962	3.31105
-11.625	-13.3545		-14.7988	2.90856
-11.375	-13.2774		-14.5013	2.54255
-11.125	-13.1486		-14.2037	2.23248
-10.875	-13.0753		-13.9062	1.99509
-10.625	-13.1098		-13.6088	1.87855
-10.375	-13.1331		-13.3112	1.86884
-10.125	-13.1358		-13.0137	1.91374
-9.875	-13.1228		-12.7163	2.03447
-9.625	-13.0532		-12.4187	2.1384
-9.375	-13.0055		-12.1212	2.25439
-9.125	-13.0011		-11.8238	2.35341
-8.875	-12.9931		-11.5262	2.35665
-8.625	-12.9268		-11.2287	2.19721
-8.375	-12.8981		-10.9313	1.97583
-8.125	-12.9303		-10.6337	1.68719
-7.875	-12.9609		-10.3362	1.27875
-7.625	-12.9843		-10.0388	0.78691
-7.375	-12.9422		-9.74125	0.28846
-7.125	-12.8469		-9.44375	-0.16881
-6.875	-12.8141		-9.14625	-0.60073
-6.625	-12.8309		-8.84875	-0.96491
-6.375	-12.8699		-8.55125	-1.27873
-6.125	-12.8677		-8.25375	-1.6456
-5.875	-12.8368		-7.95625	-2.04407
-5.625	-12.8857		-7.65875	-2.39335
-5.375	-13.0501		-7.36125	-2.73488
-5.125	-13.2115		-7.06375	-3.1477
-4.875	-13.3538		-6.76625	-3.71904
-4.625	-13.4474		-6.46875	-4.55416
-4.375	-13.5882		-6.17125	-5.59583
-4.125	-13.696		-5.87375	-6.65807
-3.875	-13.8098		-5.57625	-7.72742
-3.625	-13.9194		-5.27875	-8.76068
-3.375	-14.0744		-4.98125	-9.74554
-3.125	-14.2354		-4.68375	-10.6227
-2.875	-14.3409		-4.38625	-11.3671
-2.625	-14.4593		-4.08875	-12.0008
-2.375	-14.4694		-3.79125	-12.4828
-2.125	-14.4197		-3.49375	-12.7834
-1.875	-14.3946		-3.19625	-12.975
-1.625	-14.3439		-2.89875	-13.1444
-1.375	-14.3732		-2.60125	-13.3028
-1.125	-14.3708		-2.30375	-13.4307
-0.875	-14.423		-2.00625	-13.5644
-0.625	-14.4607		-1.70875	-13.7837
-0.375	-14.5171		-1.41125	-14.0725
-0.125	-14.4761		-1.11375	-14.381
0.125	-14.357		-0.81625	-14.584
0.375	-14.1045		-0.51875	-14.6193
0.625	-13.753		-0.22125	-14.4831
0.875	-13.3114		0.07625	-14.3105
1.125	-12.8501		0.37375	-14.1954
1.375	-12.4542		0.67125	-14.1338
1.625	-12.062		0.96875	-14.0843
1.875	-11.6142		1.26625	-14.0211
2.125	-11.1974		1.56375	-13.8901
2.375	-10.7903		1.86125	-13.6397
2.625	-10.4368		2.15875	-13.2625
2.875	-10.0412		2.45625	-12.848
3.125	-9.57301		2.75375	-12.4841
3.375	-9.07864		3.05125	-12.1387
3.625	-8.54418		3.34875	-11.7714
3.875	-8.06421		3.64625	-11.3447
4.125	-7.51401		3.94375	-10.8296
4.375	-6.90559		4.24125	-10.2718
4.625	-6.2382		4.53875	-9.67622
4.875	-5.57157		4.83625	-9.02822
5.125	-4.92589		5.13375	-8.37467
5.375	-4.3525		5.43125	-7.73253
5.625	-3.75837		5.72875	-7.0877
5.875	-3.2477		6.02625	-6.41649
6.125	-2.81426		6.32375	-5.76856
6.375	-2.49584		6.62125	-5.16664
6.625	-2.2334		6.91875	-4.65988
6.875	-2.01763		7.21625	-4.21767
7.125	-1.79605		7.51375	-3.86875
7.375	-1.64108		7.81125	-3.62643
7.625	-1.4409		8.10875	-3.46435
7.875	-1.29681		8.40625	-3.30215
8.125	-1.13662		8.70375	-3.16984
8.375	-1.02606		9.00125	-3.04039
8.625	-0.92095		9.29875	-2.89922
8.875	-0.8047		9.59625	-2.76997
9.125	-0.68972		9.89375	-2.63901
9.375	-0.56284		10.1913	-2.53467
9.625	-0.46832		10.4887	-2.44568
9.875	-0.36092		10.7863	-2.34912
10.125	-0.27151		11.0838	-2.21133
10.375	-0.19417		11.3812	-2.04176
10.625	-0.11359		11.6788	-1.87435
10.875	-0.05578		11.9763	-1.71798
11.125	0.0119		12.2737	-1.55172
11.375	0.06387		12.5712	-1.37394
11.625	0.12281		12.8688	-1.20214
11.875	0.18883		13.1662	-1.0418
12.125	0.25826		13.4637	-0.89914
12.375	0.26136		13.7613	-0.73366
12.625	0.29923		14.0587	-0.57777
12.875	0.30498		14.3562	-0.43034
13.125	0.35759		14.6538	-0.31975
13.375	0.39352		14.9512	-0.20516
13.625	0.44453		15.2487	-0.11183
13.875	0.47112		15.5463	-0.04472
14.125	0.47308		15.8438	2.22045e-16
14.375	0.47041		16.1412	0.0389
14.625	0.48831		16.4387	0.04634
14.875	0.50257		16.7362	0.04764
15.125	0.50053		17.0338	0.04251
15.375	0.49773		17.3313	0.04322
15.625	0.48		17.6288	0.0308
15.875	0.48531		17.9262	-0.00936
16.125	0.428		18.2237	-0.06699
16.375	0.3963		18.5212	-0.15059
16.625	0.35146		18.8188	-0.23593
16.875	0.32203		19.1163	-0.33949
17.125	0.26044		19.4138	-0.43449
17.375	0.20967		19.7112	-0.54219
17.625	0.13627		20.0087	-0.66238
17.875	0.06713		20.3062	-0.80299
18.125	-0.01352		20.6038	-0.94849
18.375	-0.08765		20.9013	-1.1177
18.625	-0.15953		21.1988	-1.29512
18.875	-0.26562		21.4962	-1.51142
19.125	-0.36661		21.7937	-1.73926
19.375	-0.45937		22.0912	-1.95783
19.625	-0.56685		22.3888	-2.19083
19.875	-0.69681		22.6863	-2.41554
20.125	-0.80858		22.9838	-2.64172
20.375	-0.95242		23.2812	-2.88904
20.625	-1.15874		23.5787	-3.15491
20.875	-1.32686		23.8762	-3.41205
21.125	-1.56157		24.1737	-3.64045
21.375	-1.8338		24.4713	-3.8559
21.625	-2.00369		24.7688	-4.06816
21.875	-2.29845		25.0663	-4.29039
22.125	-2.35036		25.3637	-4.50624
22.375	--		25.6612	-4.72498
22.625	--		25.9587	-4.90485
22.875	--		26.2563	-5.09864
#Window	--		26.5538	-5.41968
#0	-14.5171		26.8513	-5.8293
#1	-14.1258		#Window	--
#2	-13.8286		#0	-14.6193
#3	-13.588		#1	-14.0728
#4	-13.3971		#2	-13.4932
#5	-13.2628		#3	-12.8775
#6	-13.1875		#4	-12.2876
#7	-13.1781		#5	-11.7318
#8	-13.2108		#6	-11.2536
#9	-13.293		#7	-10.8862
#10	-13.3928		#8	-10.6046
#11	-13.526		#9	-10.3866
#12	-13.7076		#10	-10.2641
#13	-13.9351		#11	-10.2379
#14	-14.2302		#12	-10.2817
#15	-14.5734		#13	-10.4347
#16	-14.987		#14	-10.7108
#17	-15.5676		#15	-11.076
#18	-16.6204		#16	-11.4781
#19	-18.3325		#17	-11.8979
#20	-20.1446		#18	-12.3018
#21	-21.7513		#19	-12.6395
#22	-23.1511		#20	-12.925
#23	-24.3969		#21	-13.1337
#24	-25.6365		#22	-13.3607
#25	-26.823		#23	-13.6218
#26	-27.6871		#24	-14.0025
#27	-28.06		#25	-14.6465
#28	-28.078		#26	-15.5686
#29	-28.0599		#27	-16.6278
#30	-28.0512		#28	-17.712
#31	-27.8388		#29	-18.7744
#32	-27.4729		#30	-19.7755
#33	-27.1056		#31	-20.6777
#34	-26.7414		#32	-21.4612
#35	-26.5415		#33	-22.1422
#36	-26.5424		#34	-22.7719
#37	-26.5992		#35	-23.3594
#38	-26.6165		#36	-23.8363
#39	-26.6835		#37	-24.1543
#40	-26.7626		#38	-24.3446
#41	-26.8143		#39	-24.4967
#42	-26.9199		#40	-24.6598
#43	-26.8043		#41	-24.7522
#44	-26.2427		#42	-24.6674
#45	-25.3272		#43	-24.3907
#46	-24.1477		#44	-24.0182
#47	-22.7798		#45	-23.6856
#48	-21.2782		#46	-23.4026
#49	-19.6808		#47	-23.081
#50	-18.418		#48	-22.6338
#51	-17.7934		#49	-21.9884
#52	-17.4751		#50	-21.107
#53	-16.9388		#51	-19.9879
#54	-16.4549		#52	-18.6463
#55	-16.118		#53	-17.111
#56	-15.833		#54	-15.4428
#57	-15.4828		#55	-13.8174
#58	-14.9867		#56	-12.6581
#59	-14.4376		#57	-11.9444
#60	-13.8439		#58	-11.3256
#61	-14.5171		#59	-10.6999
#62	-14.1258		#60	-10.0164
#63	-13.8286		#61	-9.27413
#64	-13.588		#62	-8.58188
#65	-13.3971		#63	-8.14658
#66	-13.2628		#64	-8.06784
#67	-13.1875		#65	-8.18468
#68	-13.1781		#66	-8.30183
#69	-13.2108		#67	-8.31461
#70	-13.293		#68	-8.16814
#71	-13.3928		#69	-7.84293
#72	-13.526		#70	-7.34868
#73	-13.7076		#71	-6.69246
#74	-13.9351		#72	-5.8445
#75	-14.2302		#73	-4.76241
#76	-14.5734		#74	-3.45497
#77	-14.987		#75	-2.02838
#78	-15.5676		#76	-0.64219
#79	-16.6204		#77	0.40405
#80	-18.3325		#78	0.84107
#81	-20.1446		#79	1.14778
#82	-21.7513		#80	1.53749
#83	-23.1511		#81	1.95543
#84	-24.3969		#82	2.23887
#85	-25.6365		#83	2.30307
#86	-26.823		#84	2.22621
#87	-27.6871		#85	2.13202
#88	-28.06		#86	2.07899
#89	-28.078		#87	2.10773
#90	-28.0599		#88	2.38363
#91	-28.0512		#89	2.94973
#92	-27.8388		#90	3.53742
#93	-27.4729		#91	3.89149
#94	-27.1056		#92	4.17166
#95	-26.7414		#93	4.39506
#96	-26.5415		#94	4.49177
#97	-26.5424		#95	4.50503
#98	-26.5992		#96	4.48206
#99	-26.6165		#97	-14.6193
#100	-26.6835		#98	-14.0728
#101	-26.7626		#99	-13.4932
#102	-26.8143		#100	-12.8775
#103	-26.9199		#101	-12.2876
#104	-26.8043		#102	-11.7318
#105	-26.2427		#103	-11.2536
#106	-25.3272		#104	-10.8862
#107	-24.1477		#105	-10.6046
#108	-22.7798		#106	-10.3866
#109	-21.2782		#107	-10.2641
#110	-19.6808		#108	-10.2379
#111	-18.418		#109	-10.2817
#112	-17.7934		#110	-10.4347
#113	-17.4751		#111	-10.7108
#114	-16.9388		#112	-11.076
#115	-16.4549		#113	-11.4781
#116	-16.118		#114	-11.8979
#117	-15.833		#115	-12.3018
#118	-15.4828		#116	-12.6395
#119	-14.9867		#117	-12.925
#120	-14.4376		#118	-13.1337
#121	-13.8439		#119	-13.3607
#122	-14.5171		#120	-13.6218
#123	-14.1258		#121	-14.0025
#124	-13.8286		#122	-14.6465
#125	-13.588		#123	-15.5686
#126	-13.3971		#124	-16.6278
#127	-13.2628		#125	-17.712
#128	-13.1875		#126	-18.7744
#129	-13.1781		#127	-19.7755
#130	-13.2108		#128	-20.6777
#131	-13.293		#129	-21.4612
#132	-13.3928		#130	-22.1422
#133	-13.526		#131	-22.7719
#134	-13.7076		#132	-23.3594
#135	-13.9351		#133	-23.8363
#136	-14.2302		#134	-24.1543
#137	-14.5734		#135	-24.3446
#138	-14.987		#136	-24.4967
#139	-15.5676		#137	-24.6598
#140	-16.6204		#138	-24.7522
#141	-18.3325		#139	-24.6674
#142	-20.1446		#140	-24.3907
#143	-21.7513		#141	-24.0182
#144	-23.1511		#142	-23.6856
#145	-24.3969		#143	-23.4026
#146	-25.6365		#144	-23.081
#147	-26.823		#145	-22.6338
#148	-27.6871		#146	-21.9884
#149	-28.06		#147	-21.107
#150	-28.078		#148	-19.9879
#151	-28.0599		#149	-18.6463
#152	-28.0512		#150	-17.111
#153	-27.8388		#151	-15.4428
#154	-27.4729		#152	-13.8174
#155	-27.1056		#153	-12.6581
#156	-26.7414		#154	-11.9444
#157	-26.5415		#155	-11.3256
#158	-26.5424		#156	-10.6999
#159	-26.5992		#157	-10.0164
#160	-26.6165		#158	-9.27413
#161	-26.6835		#159	-8.58188
#162	-26.7626		#160	-8.14658
#163	-26.8143		#161	-8.06784
#164	-26.9199		#162	-8.18468
#165	-26.8043		#163	-8.30183
#166	-26.2427		#164	-8.31461
#167	-25.3272		#165	-8.16814
#168	-24.1477		#166	-7.84293
#169	-22.7798		#167	-7.34868
#170	-21.2782		#168	-6.69246
#171	-19.6808		#169	-5.8445
#172	-18.418		#170	-4.76241
#173	-17.7934		#171	-3.45497
#174	-17.4751		#172	-2.02838
#175	-16.9388		#173	-0.64219
#176	-16.4549		#174	0.40405
#177	-16.118		#175	0.84107
#178	-15.833		#176	1.14778
#179	-15.4828		#177	1.53749
#180	-14.9867		#178	1.95543
#181	-14.4376		#179	2.23887
#182	-13.8439		#180	2.30307
#183	-14.5171		#181	2.22621
#184	-14.1258		#182	2.13202
#185	-13.8286		#183	2.07899
#186	-13.588		#184	2.10773
#187	-13.3971		#185	2.38363
#188	-13.2628		#186	2.94973
#189	-13.1875		#187	3.53742
#190	-13.1781		#188	3.89149
#191	-13.2108		#189	4.17166
#192	-13.293		#190	4.39506
#193	-13.3928		#191	4.49177
#194	-13.526		#192	4.50503
#195	-13.7076		#193	4.48206
#196	-13.9351		#194	-14.6193
#197	-14.2302		#195	-14.0728
#198	-14.5734		#196	-13.4932
#199	-14.987		#197	-12.8775
#200	-15.5676		#198	-12.2876
#201	-16.6204		#199	-11.7318
#202	-18.3325		#200	-11.2536
#203	-20.1446		#201	-10.8862
#204	-21.7513		#202	-10.6046
#205	-23.1511		#203	-10.3866
#206	-24.3969		#204	-10.2641
#207	-25.6365		#205	-10.2379
#208	-26.823		#206	-10.2817
#209	-27.6871		#207	-10.4347
#210	-28.06		#208	-10.7108
#211	-28.078		#209	-11.076
#212	-28.0599		#210	-11.4781
#213	-28.0512		#211	-11.8979
#214	-27.8388		#212	-12.3018
#215	-27.4729		#213	-12.6395
#216	-27.1056		#214	-12.925
#217	-26.7414		#215	-13.1337
#218	-26.5415		#216	-13.3607
#219	-26.5424		#217	-13.6218
#220	-26.5992		#218	-14.0025
#221	-26.6165		#219	-14.6465
#222	-26.6835		#220	-15.5686
#223	-26.7626		#221	-16.6278
#224	-26.8143		#222	-17.712
#225	-26.9199		#223	-18.7744
#226	-26.8043		#224	-19.7755
#227	-26.2427		#225	-20.6777
#228	-25.3272		#226	-21.4612
#229	-24.1477		#227	-22.1422
#230	-22.7798		#228	-22.7719
#231	-21.2782		#229	-23.3594
#232	-19.6808		#230	-23.8363
#233	-18.418		#231	-24.1543
#234	-17.7934		#232	-24.3446
#235	-17.4751		#233	-24.4967
#236	-16.9388		#234	-24.6598
#237	-16.4549		#235	-24.7522
#238	-16.118		#236	-24.6674
#239	-15.833		#237	-24.3907
#240	-15.4828		#238	-24.0182
#241	-14.9867		#239	-23.6856
#242	-14.4376		#240	-23.4026
#243	-13.8439		#241	-23.081
#244	-14.5171		#242	-22.6338
#245	-14.1258		#243	-21.9884
#246	-13.8286		#244	-21.107
#247	-13.588		#245	-19.9879
#248	-13.3971		#246	-18.6463
#249	-13.2628		#247	-17.111
#250	-13.1875		#248	-15.4428
#251	-13.1781		#249	-13.8174
#252	-13.2108		#250	-12.6581
#253	-13.293		#251	-11.9444
#254	-13.3928		#252	-11.3256
#255	-13.526		#253	-10.6999
#256	-13.7076		#254	-10.0164
#257	-13.9351		#255	-9.27413
#258	-14.2302		#256	-8.58188
#259	-14.5734		#257	-8.14658
#260	-14.987		#258	-8.06784
#261	-15.5676		#259	-8.18468
#262	-16.6204		#260	-8.30183
#263	-18.3325		#261	-8.31461
#264	-20.1446		#262	-8.16814
#265	-21.7513		#263	-7.84293
#266	-23.1511		#264	-7.34868
#267	-24.3969		#265	-6.69246
#268	-25.6365		#266	-5.8445
#269	-26.823		#267	-4.76241
#270	-27.6871		#268	-3.45497
#271	-28.06		#269	-2.02838
#272	-28.078		#270	-0.64219
#273	-28.0599		#271	0.40405
#274	-28.0512		#272	0.84107
#275	-27.8388		#273	1.14778
#276	-27.4729		#274	1.53749
#277	-27.1056		#275	1.95543
#278	-26.7414		#276	2.23887
#279	-26.5415		#277	2.30307
#280	-26.5424		#278	2.22621
#281	-26.5992		#279	2.13202
#282	-26.6165		#280	2.07899
#283	-26.6835		#281	2.10773
#284	-26.7626		#282	2.38363
#285	-26.8143		#283	2.94973
#286	-26.9199		#284	3.53742
#287	-26.8043		#285	3.89149
#288	-26.2427		#286	4.17166
#289	-25.3272		#287	4.39506
#290	-24.1477		#288	4.49177
#291	-22.7798		#289	4.50503
#292	-21.2782		#290	4.48206
#293	-19.6808		#291	-14.6193
#294	-18.418		#292	-14.0728
#295	-17.7934		#293	-13.4932
#296	-17.4751		#294	-12.8775
#297	-16.9388		#295	-12.2876
#298	-16.4549		#296	-11.7318
#299	-16.118		#297	-11.2536
#300	-15.833		#298	-10.8862
#301	-15.4828		#299	-10.6046
#302	-14.9867		#300	-10.3866
#303	-14.4376		#301	-10.2641
#304	-13.8439		#302	-10.2379
#305	-14.5171		#303	-10.2817
#306	-14.1258		#304	-10.4347
#307	-13.8286		#305	-10.7108
#308	-13.588		#306	-11.076
#309	-13.3971		#307	-11.4781
#310	-13.2628		#308	-11.8979
#311	-13.1875		#309	-12.3018
#312	-13.1781		#310	-12.6395
#313	-13.2108		#311	-12.925
#314	-13.293		#312	-13.1337
#315	-13.3928		#313	-13.3607
#316	-13.526		#314	-13.6218
#317	-13.7076		#315	-14.0025
#318	-13.9351		#316	-14.6465
#319	-14.2302		#317	-15.5686
#320	-14.5734		#318	-16.6278
#321	-14.987		#319	-17.712
#322	-15.5676		#320	-18.7744
#323	-16.6204		#321	-19.7755
#324	-18.3325		#322	-20.6777
#325	-20.1446		#323	-21.4612
#326	-21.7513		#324	-22.1422
#327	-23.1511		#325	-22.7719
#328	-24.3969		#326	-23.3594
#329	-25.6365		#327	-23.8363
#330	-26.823		#328	-24.1543
#331	-27.6871		#329	-24.3446
#332	-28.06		#330	-24.4967
#333	-28.078		#331	-24.6598
#334	-28.0599		#332	-24.7522
#335	-28.0512		#333	-24.6674
#336	-27.8388		#334	-24.3907
#337	-27.4729		#335	-24.0182
#338	-27.1056		#336	-23.6856
#339	-26.7414		#337	-23.4026
#340	-26.5415		#338	-23.081
#341	-26.5424		#339	-22.6338
#342	-26.5992		#340	-21.9884
#343	-26.6165		#341	-21.107
#344	-26.6835		#342	-19.9879
#345	-26.7626		#343	-18.6463
#346	-26.8143		#344	-17.111
#347	-26.9199		#345	-15.4428
#348	-26.8043		#346	-13.8174
#349	-26.2427		#347	-12.6581
#350	-25.3272		#348	-11.9444
#351	-24.1477		#349	-11.3256
#352	-22.7798		#350	-10.6999
#353	-21.2782		#351	-10.0164
#354	-19.6808		#352	-9.27413
#355	-18.418		#353	-8.58188
#356	-17.7934		#354	-8.14658
#357	-17.4751		#355	-8.06784
#358	-16.9388		#356	-8.18468
#359	-16.4549		#357	-8.30183
#360	-16.118		#358	-8.31461
#361	-15.833		#359	-8.16814
#362	-15.4828		#360	-7.84293
#363	-14.9867		#361	-7.34868
#364	-14.4376		#362	-6.69246
#365	-13.8439		#363	-5.8445
			#364	-4.76241
			#365	-3.45497
			#366	-2.02838
			#367	-0.64219
			#368	0.40405
			#369	0.84107
			#370	1.14778
			#371	1.53749
			#372	1.95543
			#373	2.23887
			#374	2.30307
			#375	2.22621
			#376	2.13202
			#377	2.07899
			#378	2.10773
			#379	2.38363
			#380	2.94973
			#381	3.53742
			#382	3.89149
			#383	4.17166
			#384	4.39506
			#385	4.49177
			#386	4.50503
			#387	4.48206
			#388	-14.6193
			#389	-14.0728
			#390	-13.4932
			#391	-12.8775
			#392	-12.2876
			#393	-11.7318
			#394	-11.2536
			#395	-10.8862
			#396	-10.6046
			#397	-10.3866
			#398	-10.2641
			#399	-10.2379
			#400	-10.2817
			#401	-10.4347
			#402	-10.7108
			#403	-11.076
			#404	-11.4781
			#405	-11.8979
			#406	-12.3018
			#407	-12.6395
			#408	-12.925
			#409	-13.1337
			#410	-13.3607
			#411	-13.6218
			#412	-14.0025
			#413	-14.6465
			#414	-15.5686
			#415	-16.6278
			#416	-17.712
			#417	-18.7744
			#418	-19.7755
			#419	-20.6777
			#420	-21.4612
			#421	-22.1422
			#422	-22.7719
			#423	-23.3594
			#424	-23.8363
			#425	-24.1543
			#426	-24.3446
			#427	-24.4967
			#428	-24.6598
			#429	-24.7522
			#430	-24.6674
			#431	-24.3907
			#432	-24.0182
			#433	-23.6856
			#434	-23.4026
			#435	-23.081
			#436	-22.6338
			#437	-21.9884
			#438	-21.107
			#439	-19.9879
			#440	-18.6463
			#441	-17.111
			#442	-15.4428
			#443	-13.8174
			#444	-12.6581
			#445	-11.9444
			#446	-11.3256
			#447	-10.6999
			#448	-10.0164
			#449	-9.27413
			#450	-8.58188
			#451	-8.14658
			#452	-8.06784
			#453	-8.18468
			#454	-8.30183
			#455	-8.31461
			#456	-8.16814
			#457	-7.84293
			#458	-7.34868
			#459	-6.69246
			#460	-5.8445
			#461	-4.76241
			#462	-3.45497
			#463	-2.02838
			#464	-0.64219
			#465	0.40405
			#466	0.84107
			#467	1.14778
			#468	1.53749
			#469	1.95543
			#470	2.23887
			#471	2.30307
			#472	2.22621
			#473	2.13202
			#474	2.07899
			#475	2.10773
			#476	2.38363
			#477	2.94973
			#478	3.53742
			#479	3.89149
			#480	4.17166
			#481	4.39506
			#482	4.49177
			#483	4.50503
			#484	4.48206
			#485	-14.6193
			#486	-14.0728
			#487	-13.4932
			#488	-12.8775
			#489	-12.2876
			#490	-11.7318
			#491	-11.2536
			#492	-10.8862
			#493	-10.6046
			#494	-10.3866
			#495	-10.2641
			#496	-10.2379
			#497	-10.2817
			#498	-10.4347
			#499	-10.7108
			#500	-11.076
			#501	-11.4781
			#502	-11.8979
			#503	-12.3018
			#504	-12.6395
			#505	-12.925
			#506	-13.1337
			#507	-13.3607
			#508	-13.6218
			#509	-14.0025
			#510	-14.6465
			#511	-15.5686
			#512	-16.6278
			#513	-17.712
			#514	-18.7744
			#515	-19.7755
			#516	-20.6777
			#517	-21.4612
			#518	-22.1422
			#519	-22.7719
			#520	-23.3594
			#521	-23.8363
			#522	-24.1543
			#523	-24.3446
			#524	-24.4967
			#525	-24.6598
			#526	-24.7522
			#527	-24.6674
			#528	-24.3907
			#529	-24.0182
			#530	-23.6856
			#531	-23.4026
			#532	-23.081
			#533	-22.6338
			#534	-21.9884
			#535	-21.107
			#536	-19.9879
			#537	-18.6463
			#538	-17.111
			#539	-15.4428
			#540	-13.8174
			#541	-12.6581
			#542	-11.9444
			#543	-11.3256
			#544	-10.6999
			#545	-10.0164
			#546	-9.27413
			#547	-8.58188
			#548	-8.14658
			#549	-8.06784
			#550	-8.18468
			#551	-8.30183
			#552	-8.31461
			#553	-8.16814
			#554	-7.84293
			#555	-7.34868
			#556	-6.69246
			#557	-5.8445
			#558	-4.76241
			#559	-3.45497
			#560	-2.02838
			#561	-0.64219
			#562	0.40405
			#563	0.84107
			#564	1.14778
			#565	1.53749
			#566	1.95543
			#567	2.23887
			#568	2.30307
			#569	2.22621
			#570	2.13202
			#571	2.07899
			#572	2.10773
			#573	2.38363
			#574	2.94973
			#575	3.53742
			#576	3.89149
			#577	4.17166
			#578	4.39506
			#579	4.49177
			#580	4.50503
			#581	4.48206

## Sheet: S1D
WT_x	WT_y		K25N_x	K25N_y		K25E_x	K25E_y		K25EE28K_x	K25EE28K_y		K25A_x	K25A_y
-22.755	0.01003		-26.375	2.90117		-25.875	8.93928		-26.375	3.40027		-26.6292	-5.01672
-22.265	-0.1872		-26.125	3.01869		-25.625	8.84893		-26.125	3.33375		-26.572	-5.02891
-21.775	-0.39156		-25.875	2.98711		-25.375	8.77258		-25.875	3.28847		-26.5146	-5.04081
-21.285	-0.47716		-25.625	2.93735		-25.125	8.7466		-25.625	3.20537		-26.4573	-5.05271
-20.795	-0.51737		-25.375	2.92829		-24.875	8.77804		-25.375	3.07254		-26.4	-5.06462
-20.305	-0.50549		-25.125	2.90035		-24.625	8.84437		-25.125	2.96175		-26.3427	-5.07443
-19.815	-0.49156		-24.875	2.87868		-24.375	8.95664		-24.875	2.92428		-26.2854	-5.08262
-19.325	-0.6242		-24.625	2.86185		-24.125	9.08802		-24.625	2.86521		-26.2281	-5.09081
-18.835	-0.99786		-24.375	2.85368		-23.875	9.22761		-24.375	2.8154		-26.1708	-5.099
-18.345	-1.42502		-24.125	2.8178		-23.625	9.33864		-24.125	2.72892		-26.1135	-5.10499
-17.855	-1.7691		-23.875	2.85167		-23.375	9.39203		-23.875	2.64995		-26.0562	-5.10222
-17.365	-2.05818		-23.625	2.85864		-23.125	9.39831		-23.625	2.57595		-25.9989	-5.09946
-16.875	-2.41718		-23.375	2.89525		-22.875	9.3654		-23.375	2.5584		-25.9416	-5.0967
-16.385	-2.91274		-23.125	2.91319		-22.625	9.34104		-23.125	2.57655		-25.8843	-5.09393
-15.895	-3.36855		-22.875	2.95198		-22.375	9.34477		-22.875	2.64448		-25.827	-5.08636
-15.405	-3.71256		-22.625	2.96997		-22.125	9.35794		-22.625	2.78647		-25.7696	-5.07785
-14.915	-4.11036		-22.375	2.99269		-21.875	9.36476		-22.375	2.89166		-25.7123	-5.06934
-14.425	-4.51512		-22.125	3.02683		-21.625	9.33816		-22.125	2.99154		-25.655	-5.06084
-13.935	-4.79393		-21.875	3.08427		-21.375	9.31265		-21.875	3.05525		-25.5977	-5.0522
-13.445	-5.03051		-21.625	3.10357		-21.125	9.29133		-21.625	3.1047		-25.5404	-5.0434
-12.955	-5.24513		-21.375	3.09986		-20.875	9.25743		-21.375	3.21271		-25.4831	-5.0346
-12.465	-5.34505		-21.125	3.04614		-20.625	9.22875		-21.125	3.33871		-25.4258	-5.02581
-11.975	-5.68115		-20.875	2.93883		-20.375	9.24016		-20.875	3.44738		-25.3685	-5.01783
-11.485	-6.35202		-20.625	2.8686		-20.125	9.22969		-20.625	3.47123		-25.3112	-5.01618
-10.995	-6.91942		-20.375	2.7771		-19.875	9.17865		-20.375	3.42174		-25.2539	-5.01454
-10.505	-7.30402		-20.125	2.67767		-19.625	9.12305		-20.125	3.31808		-25.1966	-5.01289
-10.015	-7.40564		-19.875	2.55406		-19.375	9.04386		-19.875	3.18466		-25.1393	-5.01125
-9.525	-7.44002		-19.625	2.40454		-19.125	8.9525		-19.625	3.0241		-25.082	-5.0189
-9.035	-7.29957		-19.375	2.25357		-18.875	8.84782		-19.375	2.86186		-25.0247	-5.02963
-8.545	-6.88671		-19.125	2.08297		-18.625	8.73135		-19.125	2.72832		-24.9673	-5.04036
-8.055	-6.25542		-18.875	1.87832		-18.375	8.60357		-18.875	2.58414		-24.91	-5.05109
-7.565	-5.87154		-18.625	1.64311		-18.125	8.46761		-18.625	2.48434		-24.8527	-5.06194
-7.075	-5.49681		-18.375	1.44006		-17.875	8.35119		-18.375	2.41495		-24.7954	-5.07296
-6.585	-4.83422		-18.125	1.22204		-17.625	8.244		-18.125	2.35713		-24.7381	-5.08398
-6.095	-4.3849		-17.875	1.00714		-17.375	8.11769		-17.875	2.26225		-24.6808	-5.09501
-5.605	-4.21941		-17.625	0.76806		-17.125	7.99158		-17.625	2.20538		-24.6235	-5.10606
-5.115	-4.12321		-17.375	0.52848		-16.875	7.82262		-17.375	2.1491		-24.5662	-5.11846
-4.625	-4.16965		-17.125	0.26949		-16.625	7.65707		-17.125	2.10796		-24.5089	-5.13086
-4.135	-4.15828		-16.875	0.03315		-16.375	7.48655		-16.875	2.07366		-24.4516	-5.14326
-3.645	-4.10078		-16.625	-0.22204		-16.125	7.32911		-16.625	2.07325		-24.3943	-5.15566
-3.155	-4.18401		-16.375	-0.47082		-15.875	7.17488		-16.375	2.04521		-24.337	-5.16284
-2.665	-4.31766		-16.125	-0.71639		-15.625	7.03945		-16.125	2.02117		-24.2797	-5.16739
-2.175	-4.00006		-15.875	-0.95083		-15.375	6.87946		-15.875	1.98499		-24.2223	-5.17193
-1.685	-3.61506		-15.625	-1.15616		-15.125	6.76		-15.625	1.96586		-24.165	-5.17648
-1.195	-3.74513		-15.375	-1.38201		-14.875	6.68023		-15.375	1.92266		-24.1077	-5.17808
-0.705	-3.93551		-15.125	-1.58499		-14.625	6.67203		-15.125	1.87046		-24.0504	-5.17286
-0.215	-4.04963		-14.875	-1.79463		-14.375	6.69771		-14.875	1.78349		-23.9931	-5.16765
0.275	-4.07832		-14.625	-1.99273		-14.125	6.74181		-14.625	1.70127		-23.9358	-5.16243
0.765	-4.14502		-14.375	-2.14685		-13.875	6.72227		-14.375	1.58193		-23.8785	-5.15721
1.255	-4.11153		-14.125	-2.29246		-13.625	6.64734		-14.125	1.39598		-23.8212	-5.14628
1.745	-3.97692		-13.875	-2.40205		-13.375	6.4854		-13.875	1.2182		-23.7639	-5.13498
2.235	-3.77541		-13.625	-2.53474		-13.125	6.32567		-13.625	1.09164		-23.7066	-5.12368
2.725	-3.62976		-13.375	-2.68772		-12.875	6.20329		-13.375	0.98951		-23.6493	-5.11238
3.215	-3.4169		-13.125	-2.85327		-12.625	6.13122		-13.125	0.85218		-23.592	-5.09858
3.705	-3.13297		-12.875	-3.02208		-12.375	6.09963		-12.875	0.7819		-23.5347	-5.08295
4.195	-2.68892		-12.625	-3.23865		-12.125	6.09757		-12.625	0.85543		-23.4774	-5.06732
4.685	-2.23567		-12.375	-3.44932		-11.875	6.13655		-12.375	0.97869		-23.42	-5.05168
5.175	-1.96908		-12.125	-3.62808		-11.625	6.17355		-12.125	1.17287		-23.3627	-5.03466
5.665	-1.66158		-11.875	-3.70718		-11.375	6.21906		-11.875	1.35668		-23.3054	-5.01252
6.155	-1.20352		-11.625	-3.75321		-11.125	6.31366		-11.625	1.50909		-23.2481	-4.99037
6.645	-0.72745		-11.375	-3.75888		-10.875	6.38579		-11.375	1.67136		-23.1908	-4.96823
7.135	-0.45205		-11.125	-3.73516		-10.625	6.46959		-11.125	1.84265		-23.1335	-4.94609
7.625	-0.24607		-10.875	-3.64569		-10.375	6.46171		-10.875	2.02089		-23.0762	-4.9167
8.115	-0.02825		-10.625	-3.54397		-10.125	6.37566		-10.625	2.21735		-23.0189	-4.88606
8.605	0.1937		-10.375	-3.46817		-9.875	6.26526		-10.375	2.46996		-22.9616	-4.85541
9.095	0.27984		-10.125	-3.4434		-9.625	6.14288		-10.125	2.7413		-22.9043	-4.82476
9.585	0.32832		-9.875	-3.39268		-9.375	6.02769		-9.875	3.01931		-22.847	-4.79195
10.075	0.45226		-9.625	-3.38999		-9.125	5.92954		-9.625	3.26794		-22.7897	-4.75689
10.565	0.56775		-9.375	-3.4776		-8.875	5.80202		-9.375	3.47766		-22.7324	-4.72182
11.055	0.62309		-9.125	-3.65801		-8.625	5.63164		-9.125	3.70159		-22.675	-4.68676
11.545	0.63982		-8.875	-3.83076		-8.375	5.47128		-8.875	3.90854		-22.6177	-4.65065
12.035	0.62626		-8.625	-4.01251		-8.125	5.35408		-8.625	4.07553		-22.5604	-4.60741
12.525	0.61184		-8.375	-4.16908		-7.875	5.28242		-8.375	4.06207		-22.5031	-4.56417
13.015	0.61725		-8.125	-4.32509		-7.625	5.23099		-8.125	3.91162		-22.4458	-4.52092
13.505	0.57152		-7.875	-4.40601		-7.375	5.07943		-7.875	3.70021		-22.3885	-4.47768
13.995	0.51992		-7.625	-4.45539		-7.125	4.67701		-7.625	3.61297		-22.3312	-4.43788
14.485	0.44425		-7.375	-4.53148		-6.875	4.02511		-7.375	3.64405		-22.2739	-4.39914
14.975	0.39097		-7.125	-4.67587		-6.625	3.35887		-7.125	3.79613		-22.2166	-4.36041
15.465	0.35582		-6.875	-4.79902		-6.375	2.73793		-6.875	3.89609		-22.1593	-4.32167
15.955	0.35978		-6.625	-4.8487		-6.125	2.1344		-6.625	3.8633		-22.102	-4.28737
16.445	0.36281		-6.375	-4.82666		-5.875	1.57942		-6.375	3.77839		-22.0447	-4.25966
16.935	0.35432		-6.125	-4.71773		-5.625	1.07618		-6.125	3.73075		-21.9874	-4.23195
17.425	0.29039		-5.875	-4.60279		-5.375	0.60089		-5.875	3.71565		-21.9301	-4.20424
17.915	0.22177		-5.625	-4.5289		-5.125	0.11561		-5.625	3.58817		-21.8727	-4.1768
18.405	0.17546		-5.375	-4.49996		-4.875	-0.48147		-5.375	3.35043		-21.8154	-4.15596
18.895	0.1165		-5.125	-4.45902		-4.625	-1.20553		-5.125	3.03369		-21.7581	-4.13512
19.385	0.03414		-4.875	-4.41958		-4.375	-1.86235		-4.875	2.49325		-21.7008	-4.11429
19.875	0.02867		-4.625	-4.40394		-4.125	-2.42621		-4.625	1.93065		-21.6435	-4.09345
20.365	0		-4.375	-4.45		-3.875	-2.86938		-4.375	1.42733		-21.5862	-4.08441
20.855	-0.01816		-4.125	-4.5034		-3.625	-3.23291		-4.125	0.96037		-21.5289	-4.08101
21.345	-0.08557		-3.875	-4.53051		-3.375	-3.50513		-3.875	0.60206		-21.4716	-4.07761
21.835	-0.17186		-3.625	-4.52906		-3.125	-3.70108		-3.625	0.33001		-21.4143	-4.07421
22.325	-0.23968		-3.375	-4.49935		-2.875	-3.80728		-3.375	0.11033		-21.357	-4.07545
22.815	-0.19142		-3.125	-4.44354		-2.625	-3.81968		-3.125	-0.0768		-21.2997	-4.08683
23.305	-0.11825		-2.875	-4.38139		-2.375	-3.81097		-2.875	-0.2644		-21.2424	-4.09821
23.795	-0.04059		-2.625	-4.39865		-2.125	-3.86114		-2.625	-0.41061		-21.1851	-4.10959
24.285	0.03765		-2.375	-4.50103		-1.875	-3.92436		-2.375	-0.51607		-21.1277	-4.12097
24.775	0.09029		-2.125	-4.54872		-1.625	-3.93865		-2.125	-0.66491		-21.0705	-4.14428
25.265	0.15209		-1.875	-4.61641		-1.375	-3.88742		-1.875	-0.86093		-21.0131	-4.16819
25.755	0.16514		-1.625	-4.64743		-1.125	-3.84867		-1.625	-1.15441		-20.9558	-4.19209
			-1.375	-4.62679		-0.875	-3.87003		-1.375	-1.49608		-20.8985	-4.216
			-1.125	-4.5396		-0.625	-3.9556		-1.125	-1.70635		-20.8412	-4.23738
			-0.875	-4.48728		-0.375	-4.01003		-0.875	-1.79326		-20.7839	-4.25701
			-0.625	-4.45826		-0.125	-3.99895		-0.625	-1.79683		-20.7266	-4.27663
			-0.375	-4.50117		0.125	-3.96402		-0.375	-1.75958		-20.6693	-4.29626
			-0.125	-4.59381		0.375	-3.86928		-0.125	-1.70025		-20.612	-4.31462
			0.125	-4.67344		0.625	-3.7371		0.125	-1.67094		-20.5547	-4.32869
			0.375	-4.76331		0.875	-3.63675		0.375	-1.6171		-20.4974	-4.34276
			0.625	-4.83933		1.125	-3.52483		0.625	-1.57419		-20.4401	-4.35682
			0.875	-4.87346		1.375	-3.41932		0.875	-1.51556		-20.3828	-4.37089
			1.125	-4.90876		1.625	-3.34339		1.125	-1.4465		-20.3255	-4.37938
			1.375	-4.91427		1.875	-3.22761		1.375	-1.39649		-20.2681	-4.387
			1.625	-4.80729		2.125	-3.11672		1.625	-1.37653		-20.2108	-4.39462
			1.875	-4.63447		2.375	-3.01505		1.875	-1.42103		-20.1535	-4.40223
			2.125	-4.42442		2.625	-2.90062		2.125	-1.44583		-20.0962	-4.40796
			2.375	-4.29691		2.875	-2.82726		2.375	-1.41309		-20.0389	-4.41182
			2.625	-4.24716		3.125	-2.73981		2.625	-1.38422		-19.9816	-4.41568
			2.875	-4.19576		3.375	-2.64442		2.875	-1.36989		-19.9243	-4.41954
			3.125	-4.12006		3.625	-2.52718		3.125	-1.38178		-19.867	-4.424
			3.375	-4.00468		3.875	-2.42039		3.375	-1.38711		-19.8097	-4.43215
			3.625	-3.87593		4.125	-2.28267		3.625	-1.32733		-19.7524	-4.4403
			3.875	-3.72098		4.375	-2.16057		3.875	-1.23634		-19.6951	-4.44845
			4.125	-3.53221		4.625	-2.02102		4.125	-1.17081		-19.6378	-4.4566
			4.375	-3.3017		4.875	-1.92213		4.375	-1.11337		-19.5805	-4.47444
			4.625	-3.04573		5.125	-1.78758		4.625	-1.03161		-19.5232	-4.49505
			4.875	-2.81826		5.375	-1.66389		4.875	-0.91529		-19.4658	-4.51567
			5.125	-2.619		5.625	-1.5465		5.125	-0.76775		-19.4085	-4.53628
			5.375	-2.46946		5.875	-1.39625		5.375	-0.62493		-19.3512	-4.55918
			5.625	-2.32693		6.125	-1.24781		5.625	-0.48764		-19.2939	-4.58532
			5.875	-2.16632		6.375	-1.12646		5.875	-0.37307		-19.2366	-4.61145
			6.125	-2.02922		6.625	-1.01136		6.125	-0.28019		-19.1793	-4.63759
			6.375	-1.88889		6.875	-0.88082		6.375	-0.17859		-19.122	-4.66384
			6.625	-1.76301		7.125	-0.78753		6.625	-0.11337		-19.0647	-4.69219
			6.875	-1.57032		7.375	-0.65836		6.875	-0.07331		-19.0074	-4.72054
			7.125	-1.34289		7.625	-0.57546		7.125	-0.03718		-18.9501	-4.74889
			7.375	-1.10678		7.875	-0.45754		7.375	0.02646		-18.8928	-4.77724
			7.625	-0.90587		8.125	-0.34349		7.625	0.09033		-18.8355	-4.80437
			7.875	-0.68838		8.375	-0.25258		7.875	0.158		-18.7782	-4.83095
			8.125	-0.49908		8.625	-0.18964		8.125	0.19744		-18.7208	-4.85753
			8.375	-0.33179		8.875	-0.1509		8.375	0.23087		-18.6635	-4.8841
			8.625	-0.197		9.125	-0.13027		8.625	0.26309		-18.6062	-4.91286
			8.875	-0.09412		9.375	-0.09996		8.875	0.28148		-18.5489	-4.94609
			9.125	-0.05049		9.625	-0.08961		9.125	0.27455		-18.4916	-4.97932
			9.375	0.0016		9.875	-0.06071		9.375	0.25022		-18.4343	-5.01254
			9.625	0.0302		10.125	-0.03319		9.625	0.25342		-18.377	-5.04577
			9.875	0.08098		10.375	-0.01453		9.875	0.24646		-18.3197	-5.09861
			10.125	0.10369		10.625	0.02785		10.125	0.25722		-18.2624	-5.15216
			10.375	0.09692		10.875	0.06098		10.375	0.28213		-18.2051	-5.20572
			10.625	0.10952		11.125	0.09916		10.625	0.28779		-18.1478	-5.25927
			10.875	0.16592		11.375	0.11852		10.875	0.29009		-18.0905	-5.32095
			11.125	0.20858		11.625	0.14348		11.125	0.30732		-18.0332	-5.38798
			11.375	0.26506		11.875	0.15477		11.375	0.34507		-17.9759	-5.45502
			11.625	0.31514		12.125	0.1726		11.625	0.37339		-17.9185	-5.52206
			11.875	0.35227		12.375	0.19047		11.875	0.4277		-17.8612	-5.5888
			12.125	0.3907		12.625	0.23648		12.125	0.48149		-17.8039	-5.65461
			12.375	0.41091		12.875	0.26843		12.375	0.51766		-17.7466	-5.72042
			12.625	0.41578		13.125	0.30327		12.625	0.55714		-17.6893	-5.78623
			12.875	0.41086		13.375	0.33569		12.875	0.58859		-17.632	-5.85204
			13.125	0.40267		13.625	0.36289		13.125	0.61006		-17.5747	-5.91648
			13.375	0.41557		13.875	0.35668		13.375	0.62477		-17.5174	-5.98073
			13.625	0.44472		14.125	0.35101		13.625	0.65605		-17.4601	-6.04499
			13.875	0.45322		14.375	0.37014		13.875	0.63356		-17.4028	-6.10924
			14.125	0.46663		14.625	0.36555		14.125	0.61979		-17.3455	-6.17075
			14.375	0.49628		14.875	0.35778		14.375	0.63417		-17.2882	-6.22968
			14.625	0.5131		15.125	0.33349		14.625	0.64842		-17.2309	-6.28861
			14.875	0.54786		15.375	0.3146		14.875	0.67563		-17.1735	-6.34754
			15.125	0.58246		15.625	0.30675		15.125	0.6919		-17.1162	-6.40598
			15.375	0.58363		15.875	0.32837		15.375	0.71406		-17.0589	-6.46172
			15.625	0.55108		16.125	0.32552		15.625	0.71657		-17.0016	-6.51746
			15.875	0.51092		16.375	0.34058		15.875	0.70096		-16.9443	-6.57319
			16.125	0.47272		16.625	0.33907		16.125	0.68043		-16.887	-6.62893
			16.375	0.42504		16.875	0.33109		16.375	0.63959		-16.8297	-6.68536
			16.625	0.37255		17.125	0.35764		16.625	0.59309		-16.7724	-6.74198
			16.875	0.33129		17.375	0.36369		16.875	0.52086		-16.7151	-6.79859
			17.125	0.31461		17.625	0.36578		17.125	0.41955		-16.6578	-6.8552
			17.375	0.28843		17.875	0.34467		17.375	0.37156		-16.6005	-6.91037
			17.625	0.29497		18.125	0.30172		17.625	0.32493		-16.5432	-6.96362
			17.875	0.30975		18.375	0.25567		17.875	0.28504		-16.4859	-7.01686
			18.125	0.3113		18.625	0.21777		18.125	0.2401		-16.4286	-7.0701
			18.375	0.30755		18.875	0.20435		18.375	0.20021		-16.3712	-7.12265
			18.625	0.29189		19.125	0.18136		18.625	0.18623		-16.3139	-7.16537
			18.875	0.281		19.375	0.16635		18.875	0.12749		-16.2566	-7.20808
			19.125	0.24007		19.625	0.11833		19.125	0.06213		-16.1993	-7.2508
			19.375	0.18914		19.875	0.08732		19.375	-0.02699		-16.142	-7.29352
			19.625	0.1547		20.125	0.03346		19.625	-0.07641		-16.0847	-7.33256
			19.875	0.092		20.375	0		19.875	-0.13873		-16.0274	-7.37005
			20.125	0.04953		20.625	-0.09369		20.125	-0.1922		-15.9701	-7.40755
			20.375	0		20.875	-0.16384		20.375	-0.25		-15.9128	-7.44504
			20.625	-0.02407		21.125	-0.37851		20.625	-0.28985		-15.8555	-7.48274
			20.875	0.0125		21.375			20.875	-0.34497		-15.7982	-7.52083
			21.125	-0.04467		21.625			21.125	-0.37806		-15.7409	-7.55893
			21.375	-0.05248		21.875			21.375	-0.56823		-15.6836	-7.59703
			21.625			22.125			21.625	--		-15.6263	-7.63512
			21.875			22.375	--		21.875	--		-15.5689	-7.67433
			22.125	--		22.625	--		22.125	--		-15.5116	-7.71355
			22.375	--		22.875	--		22.375	--		-15.4543	-7.75278
			22.625	--		#Window	--		22.625	--		-15.397	-7.79201
			22.875	--		#0	-4.01003		22.875	--		-15.3397	-7.82911
			#Window	--		#1	-3.88295		#Window	--		-15.2824	-7.86489
			#0	-4.91427		#2	-3.7963		#0	-2.1254		-15.2251	-7.90067
			#1	-4.79002		#3	-3.71477		#1	-1.94704		-15.1678	-7.93645
			#2	-4.70623		#4	-3.69667		#2	-1.78004		-15.1105	-7.97011
			#3	-4.68602		#5	-3.71053		#3	-1.64855		-15.0532	-7.99754
			#4	-4.65153		#6	-3.71461		#4	-1.48899		-14.9959	-8.02496
			#5	-4.5513		#7	-3.69238		#5	-1.32517		-14.9386	-8.05239
			#6	-4.45655		#8	-3.68991		#6	-1.26273		-14.8813	-8.07981
			#7	-4.46516		#9	-3.73649		#7	-1.29		-14.8239	-8.10133
			#8	-4.52525		#10	-3.82325		#8	-1.31834		-14.7666	-8.12212
			#9	-4.56806		#11	-3.89659		#9	-1.34723		-14.7093	-8.14291
			#10	-4.59561		#12	-3.97239		#10	-1.43001		-14.652	-8.1637
			#11	-4.67491		#13	-4.0619		#11	-1.54878		-14.5947	-8.1783
			#12	-4.8003		#14	-4.14078		#12	-1.63957		-14.5374	-8.18739
			#13	-4.89437		#15	-4.25407		#13	-1.68233		-14.4801	-8.19647
			#14	-4.99717		#16	-4.49207		#14	-1.69457		-14.4228	-8.20555
			#15	-5.24274		#17	-4.81108		#15	-1.70813		-14.3655	-8.2152
			#16	-5.73891		#18	-5.16893		#16	-1.80265		-14.3082	-8.22768
			#17	-6.34496		#19	-5.56033		#17	-1.96009		-14.2509	-8.24016
			#18	-6.864		#20	-5.9404		#18	-2.15241		-14.1936	-8.25264
			#19	-7.32687		#21	-6.31019		#19	-2.45533		-14.1363	-8.26511
			#20	-7.88682		#22	-6.64926		#20	-2.81871		-14.079	-8.28851
			#21	-8.49193		#23	-6.94527		#21	-3.09804		-14.0216	-8.31458
			#22	-8.93976		#24	-7.24923		#22	-3.27224		-13.9643	-8.34065
			#23	-9.24311		#25	-7.55758		#23	-3.34187		-13.907	-8.36671
			#24	-9.5858		#26	-7.84725		#24	-3.36749		-13.8497	-8.39577
			#25	-9.81763		#27	-7.98541		#25	-3.41603		-13.7924	-8.42861
			#26	-9.76992		#28	-7.95354		#26	-3.55064		-13.7351	-8.46145
			#27	-9.59023		#29	-7.92967		#27	-3.66669		-13.6778	-8.49429
			#28	-9.54018		#30	-7.85309		#28	-3.60419		-13.6205	-8.52833
			#29	-9.56888		#31	-7.6096		#29	-3.16531		-13.5632	-8.57638
			#30	-9.48082		#32	-6.97795		#30	-2.53399		-13.5059	-8.62444
			#31	-9.4626		#33	-5.85306		#31	-2.00985		-13.4486	-8.67249
			#32	-9.47843		#34	-4.25971		#32	-1.36003		-13.3913	-8.72055
			#33	-9.45095		#35	-2.53261		#33	-0.37889		-13.334	-8.76727
			#34	-9.54486		#36	-0.88969		#34	0.9104		-13.2767	-8.81346
			#35	-9.71328		#37	0.73083		#35	1.72752		-13.2193	-8.85964
			#36	-9.68692		#38	1.47312		#36	1.81536		-13.162	-8.90583
			#37	-9.44335		#39	1.87058		#37	1.80594		-13.1047	-8.94874
			#38	-9.11443		#40	2.20618		#38	1.88992		-13.0474	-8.98564
			#39	-8.68831		#41	2.31008		#39	1.44466		-12.9901	-9.02255
			#40	-8.47564		#42	2.17421		#40	0.72515		-12.9328	-9.05945
			#41	-8.59696		#43	2.10733		#41	0.08154		-12.8755	-9.09636
			#42	-8.68319		#44	2.24567		#42	-0.44595		-12.8182	-9.13506
			#43	-8.50435		#45	2.53203		#43	-0.87998		-12.7609	-9.17378
			#44	-8.05352		#46	2.66529		#44	-1.02639		-12.7036	-9.21249
			#45	-7.54939		#47	2.8066		#45	-0.81097		-12.6463	-9.25121
			#46	-7.10515		#48	3.15539		#46	-0.41794		-12.589	-9.30349
			#47	-6.58844		#49	3.61108		#47	-0.10678		-12.5317	-9.36377
			#48	-5.96658		#50	4.06298		#48	0.03998		-12.4743	-9.42405
			#49	-5.27542		#51	4.44818		#49	0.12372		-12.417	-9.48433
			#50	-4.54271		#52	4.8		#50	0.23372		-12.3597	-9.54511
			#51	-3.82932		#53	5.06408		#51	0.41989		-12.3024	-9.60729
			#52	-3.17421		#54	5.18904		#52	0.69066		-12.2451	-9.66947
			#53	-2.61667		#55	5.2549		#53	1.07004		-12.1878	-9.73165
			#54	-2.22326		#56	5.30199		#54	1.37196		-12.1305	-9.79383
			#55	-1.98688		#57	5.31531		#55	1.28303		-12.0732	-9.84403
			#56	-1.95478		#58	5.23517		#56	1.0292		-12.0159	-9.89297
			#57	-2.03341		#59	4.96655		#57	0.77358		-11.9586	-9.9419
			#58	-2.10687		#60	4.7896		#58	0.67629		-11.9013	-9.99083
			#59	-2.13415		#61	-4.01003		#59	0.79919		-11.844	-10.0291
			#60	-2.09715		#62	-3.88295		#60	0.99858		-11.7867	-10.0585
			#61	-4.91427		#63	-3.7963		#61	-2.1254		-11.7294	-10.0878
			#62	-4.79002		#64	-3.71477		#62	-1.94704		-11.6721	-10.1171
			#63	-4.70623		#65	-3.69667		#63	-1.78004		-11.6147	-10.144
			#64	-4.68602		#66	-3.71053		#64	-1.64855		-11.5574	-10.1598
			#65	-4.65153		#67	-3.71461		#65	-1.48899		-11.5001	-10.1756
			#66	-4.5513		#68	-3.69238		#66	-1.32517		-11.4428	-10.1914
			#67	-4.45655		#69	-3.68991		#67	-1.26273		-11.3855	-10.2072
			#68	-4.46516		#70	-3.73649		#68	-1.29		-11.3282	-10.2112
			#69	-4.52525		#71	-3.82325		#69	-1.31834		-11.2709	-10.2125
			#70	-4.56806		#72	-3.89659		#70	-1.34723		-11.2136	-10.2139
			#71	-4.59561		#73	-3.97239		#71	-1.43001		-11.1563	-10.2153
			#72	-4.67491		#74	-4.0619		#72	-1.54878		-11.099	-10.2174
			#73	-4.8003		#75	-4.14078		#73	-1.63957		-11.0417	-10.2203
			#74	-4.89437		#76	-4.25407		#74	-1.68233		-10.9844	-10.2233
			#75	-4.99717		#77	-4.49207		#75	-1.69457		-10.927	-10.2263
			#76	-5.24274		#78	-4.81108		#76	-1.70813		-10.8697	-10.2305
			#77	-5.73891		#79	-5.16893		#77	-1.80265		-10.8124	-10.2471
			#78	-6.34496		#80	-5.56033		#78	-1.96009		-10.7551	-10.2637
			#79	-6.864		#81	-5.9404		#79	-2.15241		-10.6978	-10.2803
			#80	-7.32687		#82	-6.31019		#80	-2.45533		-10.6405	-10.297
			#81	-7.88682		#83	-6.64926		#81	-2.81871		-10.5832	-10.3084
			#82	-8.49193		#84	-6.94527		#82	-3.09804		-10.5259	-10.3179
			#83	-8.93976		#85	-7.24923		#83	-3.27224		-10.4686	-10.3274
			#84	-9.24311		#86	-7.55758		#84	-3.34187		-10.4113	-10.3369
			#85	-9.5858		#87	-7.84725		#85	-3.36749		-10.354	-10.3409
			#86	-9.81763		#88	-7.98541		#86	-3.41603		-10.2967	-10.3352
			#87	-9.76992		#89	-7.95354		#87	-3.55064		-10.2394	-10.3295
			#88	-9.59023		#90	-7.92967		#88	-3.66669		-10.1821	-10.3239
			#89	-9.54018		#91	-7.85309		#89	-3.60419		-10.1248	-10.3181
			#90	-9.56888		#92	-7.6096		#90	-3.16531		-10.0674	-10.294
			#91	-9.48082		#93	-6.97795		#91	-2.53399		-10.0101	-10.27
			#92	-9.4626		#94	-5.85306		#92	-2.00985		-9.95283	-10.2459
			#93	-9.47843		#95	-4.25971		#93	-1.36003		-9.89552	-10.2218
			#94	-9.45095		#96	-2.53261		#94	-0.37889		-9.83821	-10.1863
			#95	-9.54486		#97	-0.88969		#95	0.9104		-9.78091	-10.1443
			#96	-9.71328		#98	0.73083		#96	1.72752		-9.7236	-10.1023
			#97	-9.68692		#99	1.47312		#97	1.81536		-9.66629	-10.0603
			#98	-9.44335		#100	1.87058		#98	1.80594		-9.60898	-10.0161
			#99	-9.11443		#101	2.20618		#99	1.88992		-9.55168	-9.96618
			#100	-8.68831		#102	2.31008		#100	1.44466		-9.49437	-9.91629
			#101	-8.47564		#103	2.17421		#101	0.72515		-9.43706	-9.86639
			#102	-8.59696		#104	2.10733		#102	0.08154		-9.37975	-9.81649
			#103	-8.68319		#105	2.24567		#103	-0.44595		-9.32245	-9.77826
			#104	-8.50435		#106	2.53203		#104	-0.87998		-9.26514	-9.74107
			#105	-8.05352		#107	2.66529		#105	-1.02639		-9.20783	-9.70389
			#106	-7.54939		#108	2.8066		#106	-0.81097		-9.15053	-9.6667
			#107	-7.10515		#109	3.15539		#107	-0.41794		-9.09322	-9.64128
			#108	-6.58844		#110	3.61108		#108	-0.10678		-9.03591	-9.62529
			#109	-5.96658		#111	4.06298		#109	0.03998		-8.9786	-9.60931
			#110	-5.27542		#112	4.44818		#110	0.12372		-8.9213	-9.59333
			#111	-4.54271		#113	4.8		#111	0.23372		-8.86399	-9.57747
			#112	-3.82932		#114	5.06408		#112	0.41989		-8.80668	-9.56212
			#113	-3.17421		#115	5.18904		#113	0.69066		-8.74937	-9.54677
			#114	-2.61667		#116	5.2549		#114	1.07004		-8.69207	-9.53142
			#115	-2.22326		#117	5.30199		#115	1.37196		-8.63476	-9.51607
			#116	-1.98688		#118	5.31531		#116	1.28303		-8.57745	-9.49436
			#117	-1.95478		#119	5.23517		#117	1.0292		-8.52015	-9.47134
			#118	-2.03341		#120	4.96655		#118	0.77358		-8.46284	-9.44832
			#119	-2.10687		#121	4.7896		#119	0.67629		-8.40553	-9.4253
			#120	-2.13415		#122	-4.01003		#120	0.79919		-8.34822	-9.3929
			#121	-2.09715		#123	-3.88295		#121	0.99858		-8.29092	-9.3498
			#122	-4.91427		#124	-3.7963		#122	-2.1254		-8.23361	-9.3067
			#123	-4.79002		#125	-3.71477		#123	-1.94704		-8.1763	-9.26359
			#124	-4.70623		#126	-3.69667		#124	-1.78004		-8.11899	-9.21948
			#125	-4.68602		#127	-3.71053		#125	-1.64855		-8.06169	-9.16667
			#126	-4.65153		#128	-3.71461		#126	-1.48899		-8.00438	-9.11387
			#127	-4.5513		#129	-3.69238		#127	-1.32517		-7.94707	-9.06106
			#128	-4.45655		#130	-3.68991		#128	-1.26273		-7.88976	-9.00826
			#129	-4.46516		#131	-3.73649		#129	-1.29		-7.83246	-8.96161
			#130	-4.52525		#132	-3.82325		#130	-1.31834		-7.77515	-8.9171
			#131	-4.56806		#133	-3.89659		#131	-1.34723		-7.71784	-8.8726
			#132	-4.59561		#134	-3.97239		#132	-1.43001		-7.66054	-8.82809
			#133	-4.67491		#135	-4.0619		#133	-1.54878		-7.60323	-8.78615
			#134	-4.8003		#136	-4.14078		#134	-1.63957		-7.54592	-8.7484
			#135	-4.89437		#137	-4.25407		#135	-1.68233		-7.48861	-8.71065
			#136	-4.99717		#138	-4.49207		#136	-1.69457		-7.43131	-8.6729
			#137	-5.24274		#139	-4.81108		#137	-1.70813		-7.374	-8.63524
			#138	-5.73891		#140	-5.16893		#138	-1.80265		-7.31669	-8.60255
			#139	-6.34496		#141	-5.56033		#139	-1.96009		-7.25938	-8.56986
			#140	-6.864		#142	-5.9404		#140	-2.15241		-7.20208	-8.53718
			#141	-7.32687		#143	-6.31019		#141	-2.45533		-7.14477	-8.50449
			#142	-7.88682		#144	-6.64926		#142	-2.81871		-7.08746	-8.4714
			#143	-8.49193		#145	-6.94527		#143	-3.09804		-7.03016	-8.43811
			#144	-8.93976		#146	-7.24923		#144	-3.27224		-6.97285	-8.40481
			#145	-9.24311		#147	-7.55758		#145	-3.34187		-6.91554	-8.37152
			#146	-9.5858		#148	-7.84725		#146	-3.36749		-6.85823	-8.337
			#147	-9.81763		#149	-7.98541		#147	-3.41603		-6.80093	-8.29951
			#148	-9.76992		#150	-7.95354		#148	-3.55064		-6.74362	-8.26203
			#149	-9.59023		#151	-7.92967		#149	-3.66669		-6.68631	-8.22454
			#150	-9.54018		#152	-7.85309		#150	-3.60419		-6.629	-8.18706
			#151	-9.56888		#153	-7.6096		#151	-3.16531		-6.5717	-8.15327
			#152	-9.48082		#154	-6.97795		#152	-2.53399		-6.51439	-8.11976
			#153	-9.4626		#155	-5.85306		#153	-2.00985		-6.45708	-8.08625
			#154	-9.47843		#156	-4.25971		#154	-1.36003		-6.39977	-8.05274
			#155	-9.45095		#157	-2.53261		#155	-0.37889		-6.34247	-8.02609
			#156	-9.54486		#158	-0.88969		#156	0.9104		-6.28516	-8.00466
			#157	-9.71328		#159	0.73083		#157	1.72752		-6.22785	-7.98323
			#158	-9.68692		#160	1.47312		#158	1.81536		-6.17055	-7.9618
			#159	-9.44335		#161	1.87058		#159	1.80594		-6.11324	-7.94296
			#160	-9.11443		#162	2.20618		#160	1.88992		-6.05593	-7.93411
			#161	-8.68831		#163	2.31008		#161	1.44466		-5.99862	-7.92526
			#162	-8.47564		#164	2.17421		#162	0.72515		-5.94132	-7.9164
			#163	-8.59696		#165	2.10733		#163	0.08154		-5.88401	-7.90755
			#164	-8.68319		#166	2.24567		#164	-0.44595		-5.8267	-7.90483
			#165	-8.50435		#167	2.53203		#165	-0.87998		-5.76939	-7.90326
			#166	-8.05352		#168	2.66529		#166	-1.02639		-5.71209	-7.90168
			#167	-7.54939		#169	2.8066		#167	-0.81097		-5.65478	-7.9001
			#168	-7.10515		#170	3.15539		#168	-0.41794		-5.59747	-7.89122
			#169	-6.58844		#171	3.61108		#169	-0.10678		-5.54017	-7.87444
			#170	-5.96658		#172	4.06298		#170	0.03998		-5.48286	-7.85766
			#171	-5.27542		#173	4.44818		#171	0.12372		-5.42555	-7.84088
			#172	-4.54271		#174	4.8		#172	0.23372		-5.36824	-7.82283
			#173	-3.82932		#175	5.06408		#173	0.41989		-5.31094	-7.79527
			#174	-3.17421		#176	5.18904		#174	0.69066		-5.25363	-7.76772
			#175	-2.61667		#177	5.2549		#175	1.07004		-5.19632	-7.74016
			#176	-2.22326		#178	5.30199		#176	1.37196		-5.13901	-7.7126
			#177	-1.98688		#179	5.31531		#177	1.28303		-5.08171	-7.67707
			#178	-1.95478		#180	5.23517		#178	1.0292		-5.0244	-7.63896
			#179	-2.03341		#181	4.96655		#179	0.77358		-4.96709	-7.60084
			#180	-2.10687		#182	4.7896		#180	0.67629		-4.90978	-7.56273
			#181	-2.13415		#183	-4.01003		#181	0.79919		-4.85248	-7.52102
			#182	-2.09715		#184	-3.88295		#182	0.99858		-4.79517	-7.47373
			#183	-4.91427		#185	-3.7963		#183	-2.1254		-4.73786	-7.42644
			#184	-4.79002		#186	-3.71477		#184	-1.94704		-4.68056	-7.37916
			#185	-4.70623		#187	-3.69667		#185	-1.78004		-4.62325	-7.33182
			#186	-4.68602		#188	-3.71053		#186	-1.64855		-4.56594	-7.28303
			#187	-4.65153		#189	-3.71461		#187	-1.48899		-4.50863	-7.23423
			#188	-4.5513		#190	-3.69238		#188	-1.32517		-4.45133	-7.18543
			#189	-4.45655		#191	-3.68991		#189	-1.26273		-4.39402	-7.13663
			#190	-4.46516		#192	-3.73649		#190	-1.29		-4.33671	-7.08808
			#191	-4.52525		#193	-3.82325		#191	-1.31834		-4.2794	-7.03966
			#192	-4.56806		#194	-3.89659		#192	-1.34723		-4.2221	-6.99124
			#193	-4.59561		#195	-3.97239		#193	-1.43001		-4.16479	-6.94282
			#194	-4.67491		#196	-4.0619		#194	-1.54878		-4.10748	-6.89619
			#195	-4.8003		#197	-4.14078		#195	-1.63957		-4.05018	-6.85361
			#196	-4.89437		#198	-4.25407		#196	-1.68233		-3.99287	-6.81104
			#197	-4.99717		#199	-4.49207		#197	-1.69457		-3.93556	-6.76846
			#198	-5.24274		#200	-4.81108		#198	-1.70813		-3.87825	-6.72588
			#199	-5.73891		#201	-5.16893		#199	-1.80265		-3.82095	-6.69727
			#200	-6.34496		#202	-5.56033		#200	-1.96009		-3.76364	-6.6695
			#201	-6.864		#203	-5.9404		#201	-2.15241		-3.70633	-6.64172
			#202	-7.32687		#204	-6.31019		#202	-2.45533		-3.64902	-6.61395
			#203	-7.88682		#205	-6.64926		#203	-2.81871		-3.59172	-6.58826
			#204	-8.49193		#206	-6.94527		#204	-3.09804		-3.53441	-6.56407
			#205	-8.93976		#207	-7.24923		#205	-3.27224		-3.4771	-6.53989
			#206	-9.24311		#208	-7.55758		#206	-3.34187		-3.41979	-6.5157
			#207	-9.5858		#209	-7.84725		#207	-3.36749		-3.36249	-6.49041
			#208	-9.81763		#210	-7.98541		#208	-3.41603		-3.30518	-6.46112
			#209	-9.76992		#211	-7.95354		#209	-3.55064		-3.24787	-6.43183
			#210	-9.59023		#212	-7.92967		#210	-3.66669		-3.19057	-6.40254
			#211	-9.54018		#213	-7.85309		#211	-3.60419		-3.13326	-6.37325
			#212	-9.56888		#214	-7.6096		#212	-3.16531		-3.07595	-6.33564
			#213	-9.48082		#215	-6.97795		#213	-2.53399		-3.01864	-6.29662
			#214	-9.4626		#216	-5.85306		#214	-2.00985		-2.96134	-6.2576
			#215	-9.47843		#217	-4.25971		#215	-1.36003		-2.90403	-6.21858
			#216	-9.45095		#218	-2.53261		#216	-0.37889		-2.84672	-6.1771
			#217	-9.54486		#219	-0.88969		#217	0.9104		-2.78941	-6.13308
			#218	-9.71328		#220	0.73083		#218	1.72752		-2.73211	-6.08906
			#219	-9.68692		#221	1.47312		#219	1.81536		-2.6748	-6.04505
			#220	-9.44335		#222	1.87058		#220	1.80594		-2.61749	-6.00084
			#221	-9.11443		#223	2.20618		#221	1.88992		-2.56019	-5.9554
			#222	-8.68831		#224	2.31008		#222	1.44466		-2.50288	-5.90995
			#223	-8.47564		#225	2.17421		#223	0.72515		-2.44557	-5.8645
			#224	-8.59696		#226	2.10733		#224	0.08154		-2.38826	-5.81906
			#225	-8.68319		#227	2.24567		#225	-0.44595		-2.33096	-5.77904
			#226	-8.50435		#228	2.53203		#226	-0.87998		-2.27365	-5.74066
			#227	-8.05352		#229	2.66529		#227	-1.02639		-2.21634	-5.70227
			#228	-7.54939		#230	2.8066		#228	-0.81097		-2.15903	-5.66389
			#229	-7.10515		#231	3.15539		#229	-0.41794		-2.10173	-5.62968
			#230	-6.58844		#232	3.61108		#230	-0.10678		-2.04442	-5.60159
			#231	-5.96658		#233	4.06298		#231	0.03998		-1.98711	-5.57349
			#232	-5.27542		#234	4.44818		#232	0.12372		-1.9298	-5.54539
			#233	-4.54271		#235	4.8		#233	0.23372		-1.8725	-5.51768
			#234	-3.82932		#236	5.06408		#234	0.41989		-1.81519	-5.49834
			#235	-3.17421		#237	5.18904		#235	0.69066		-1.75788	-5.47901
			#236	-2.61667		#238	5.2549		#236	1.07004		-1.70058	-5.45967
			#237	-2.22326		#239	5.30199		#237	1.37196		-1.64327	-5.44034
			#238	-1.98688		#240	5.31531		#238	1.28303		-1.58596	-5.42526
			#239	-1.95478		#241	5.23517		#239	1.0292		-1.52865	-5.41216
			#240	-2.03341		#242	4.96655		#240	0.77358		-1.47135	-5.39907
			#241	-2.10687		#243	4.7896		#241	0.67629		-1.41404	-5.38597
			#242	-2.13415		#244	-4.01003		#242	0.79919		-1.35673	-5.37088
			#243	-2.09715		#245	-3.88295		#243	0.99858		-1.29942	-5.35152
			#244	-4.91427		#246	-3.7963		#244	-2.1254		-1.24212	-5.33215
			#245	-4.79002		#247	-3.71477		#245	-1.94704		-1.18481	-5.31279
			#246	-4.70623		#248	-3.69667		#246	-1.78004		-1.1275	-5.29343
			#247	-4.68602		#249	-3.71053		#247	-1.64855		-1.0702	-5.27223
			#248	-4.65153		#250	-3.71461		#248	-1.48899		-1.01289	-5.25096
			#249	-4.5513		#251	-3.69238		#249	-1.32517		-0.95558	-5.22968
			#250	-4.45655		#252	-3.68991		#250	-1.26273		-0.89827	-5.2084
			#251	-4.46516		#253	-3.73649		#251	-1.29		-0.84097	-5.19164
			#252	-4.52525		#254	-3.82325		#252	-1.31834		-0.78366	-5.17797
			#253	-4.56806		#255	-3.89659		#253	-1.34723		-0.72635	-5.1643
			#254	-4.59561		#256	-3.97239		#254	-1.43001		-0.66904	-5.15063
			#255	-4.67491		#257	-4.0619		#255	-1.54878		-0.61174	-5.14011
			#256	-4.8003		#258	-4.14078		#256	-1.63957		-0.55443	-5.14005
			#257	-4.89437		#259	-4.25407		#257	-1.68233		-0.49712	-5.13998
			#258	-4.99717		#260	-4.49207		#258	-1.69457		-0.43981	-5.13992
			#259	-5.24274		#261	-4.81108		#259	-1.70813		-0.38251	-5.13986
			#260	-5.73891		#262	-5.16893		#260	-1.80265		-0.3252	-5.14364
			#261	-6.34496		#263	-5.56033		#261	-1.96009		-0.26789	-5.14801
			#262	-6.864		#264	-5.9404		#262	-2.15241		-0.21059	-5.15237
			#263	-7.32687		#265	-6.31019		#263	-2.45533		-0.15328	-5.15673
			#264	-7.88682		#266	-6.64926		#264	-2.81871		-0.09597	-5.15768
			#265	-8.49193		#267	-6.94527		#265	-3.09804		-0.03866	-5.15529
			#266	-8.93976		#268	-7.24923		#266	-3.27224		0.01864	-5.1529
			#267	-9.24311		#269	-7.55758		#267	-3.34187		0.07595	-5.15051
			#268	-9.5858		#270	-7.84725		#268	-3.36749		0.13326	-5.14798
			#269	-9.81763		#271	-7.98541		#269	-3.41603		0.19057	-5.14459
			#270	-9.76992		#272	-7.95354		#270	-3.55064		0.24787	-5.1412
			#271	-9.59023		#273	-7.92967		#271	-3.66669		0.30518	-5.13782
			#272	-9.54018		#274	-7.85309		#272	-3.60419		0.36249	-5.13443
			#273	-9.56888		#275	-7.6096		#273	-3.16531		0.41979	-5.12694
			#274	-9.48082		#276	-6.97795		#274	-2.53399		0.4771	-5.1183
			#275	-9.4626		#277	-5.85306		#275	-2.00985		0.53441	-5.10966
			#276	-9.47843		#278	-4.25971		#276	-1.36003		0.59172	-5.10102
			#277	-9.45095		#279	-2.53261		#277	-0.37889		0.64902	-5.08845
			#278	-9.54486		#280	-0.88969		#278	0.9104		0.70633	-5.07045
			#279	-9.71328		#281	0.73083		#279	1.72752		0.76364	-5.05244
			#280	-9.68692		#282	1.47312		#280	1.81536		0.82095	-5.03443
			#281	-9.44335		#283	1.87058		#281	1.80594		0.87825	-5.01554
			#282	-9.11443		#284	2.20618		#282	1.88992		0.93556	-4.98189
			#283	-8.68831		#285	2.31008		#283	1.44466		0.99287	-4.94825
			#284	-8.47564		#286	2.17421		#284	0.72515		1.05018	-4.9146
			#285	-8.59696		#287	2.10733		#285	0.08154		1.10748	-4.88096
			#286	-8.68319		#288	2.24567		#286	-0.44595		1.16479	-4.83642
			#287	-8.50435		#289	2.53203		#287	-0.87998		1.2221	-4.78708
			#288	-8.05352		#290	2.66529		#288	-1.02639		1.2794	-4.73775
			#289	-7.54939		#291	2.8066		#289	-0.81097		1.33671	-4.68842
			#290	-7.10515		#292	3.15539		#290	-0.41794		1.39402	-4.63833
			#291	-6.58844		#293	3.61108		#291	-0.10678		1.45133	-4.58671
			#292	-5.96658		#294	4.06298		#292	0.03998		1.50863	-4.5351
			#293	-5.27542		#295	4.44818		#293	0.12372		1.56594	-4.48348
			#294	-4.54271		#296	4.8		#294	0.23372		1.62325	-4.43186
			#295	-3.82932		#297	5.06408		#295	0.41989		1.68056	-4.37803
			#296	-3.17421		#298	5.18904		#296	0.69066		1.73786	-4.32413
			#297	-2.61667		#299	5.2549		#297	1.07004		1.79517	-4.27023
			#298	-2.22326		#300	5.30199		#298	1.37196		1.85248	-4.21633
			#299	-1.98688		#301	5.31531		#299	1.28303		1.90978	-4.17339
			#300	-1.95478		#302	5.23517		#300	1.0292		1.96709	-4.13755
			#301	-2.03341		#303	4.96655		#301	0.77358		2.0244	-4.10171
			#302	-2.10687		#304	4.7896		#302	0.67629		2.08171	-4.06587
			#303	-2.13415		#305	-4.01003		#303	0.79919		2.13901	-4.03236
			#304	-2.09715		#306	-3.88295		#304	0.99858		2.19632	-4.00605
			#305	-4.91427		#307	-3.7963		#305	-2.1254		2.25363	-3.97974
			#306	-4.79002		#308	-3.71477		#306	-1.94704		2.31094	-3.95343
			#307	-4.70623		#309	-3.69667		#307	-1.78004		2.36824	-3.92713
			#308	-4.68602		#310	-3.71053		#308	-1.64855		2.42555	-3.90776
			#309	-4.65153		#311	-3.71461		#309	-1.48899		2.48286	-3.88933
			#310	-4.5513		#312	-3.69238		#310	-1.32517		2.54017	-3.8709
			#311	-4.45655		#313	-3.68991		#311	-1.26273		2.59747	-3.85247
			#312	-4.46516		#314	-3.73649		#312	-1.29		2.65478	-3.83387
			#313	-4.52525		#315	-3.82325		#313	-1.31834		2.71209	-3.81512
			#314	-4.56806		#316	-3.89659		#314	-1.34723		2.76939	-3.79638
			#315	-4.59561		#317	-3.97239		#315	-1.43001		2.8267	-3.77763
			#316	-4.67491		#318	-4.0619		#316	-1.54878		2.88401	-3.75824
			#317	-4.8003		#319	-4.14078		#317	-1.63957		2.94132	-3.73537
			#318	-4.89437		#320	-4.25407		#318	-1.68233		2.99862	-3.71249
			#319	-4.99717		#321	-4.49207		#319	-1.69457		3.05593	-3.68962
			#320	-5.24274		#322	-4.81108		#320	-1.70813		3.11324	-3.66675
			#321	-5.73891		#323	-5.16893		#321	-1.80265		3.17055	-3.63598
			#322	-6.34496		#324	-5.56033		#322	-1.96009		3.22785	-3.60316
			#323	-6.864		#325	-5.9404		#323	-2.15241		3.28516	-3.57035
			#324	-7.32687		#326	-6.31019		#324	-2.45533		3.34247	-3.53753
			#325	-7.88682		#327	-6.64926		#325	-2.81871		3.39977	-3.50383
			#326	-8.49193		#328	-6.94527		#326	-3.09804		3.45708	-3.46898
			#327	-8.93976		#329	-7.24923		#327	-3.27224		3.51439	-3.43413
			#328	-9.24311		#330	-7.55758		#328	-3.34187		3.5717	-3.39927
			#329	-9.5858		#331	-7.84725		#329	-3.36749		3.629	-3.36414
			#330	-9.81763		#332	-7.98541		#330	-3.41603		3.68631	-3.32533
			#331	-9.76992		#333	-7.95354		#331	-3.55064		3.74362	-3.28652
			#332	-9.59023		#334	-7.92967		#332	-3.66669		3.80093	-3.2477
			#333	-9.54018		#335	-7.85309		#333	-3.60419		3.85823	-3.20889
			#334	-9.56888		#336	-7.6096		#334	-3.16531		3.91554	-3.17411
			#335	-9.48082		#337	-6.97795		#335	-2.53399		3.97285	-3.14099
			#336	-9.4626		#338	-5.85306		#336	-2.00985		4.03016	-3.10788
			#337	-9.47843		#339	-4.25971		#337	-1.36003		4.08746	-3.07476
			#338	-9.45095		#340	-2.53261		#338	-0.37889		4.14477	-3.04402
			#339	-9.54486		#341	-0.88969		#339	0.9104		4.20208	-3.01779
			#340	-9.71328		#342	0.73083		#340	1.72752		4.25938	-2.99156
			#341	-9.68692		#343	1.47312		#341	1.81536		4.31669	-2.96532
			#342	-9.44335		#344	1.87058		#342	1.80594		4.374	-2.93909
			#343	-9.11443		#345	2.20618		#343	1.88992		4.43131	-2.92223
			#344	-8.68831		#346	2.31008		#344	1.44466		4.48861	-2.90552
			#345	-8.47564		#347	2.17421		#345	0.72515		4.54592	-2.88882
			#346	-8.59696		#348	2.10733		#346	0.08154		4.60323	-2.87212
			#347	-8.68319		#349	2.24567		#347	-0.44595		4.66054	-2.85342
			#348	-8.50435		#350	2.53203		#348	-0.87998		4.71784	-2.83349
			#349	-8.05352		#351	2.66529		#349	-1.02639		4.77515	-2.81356
			#350	-7.54939		#352	2.8066		#350	-0.81097		4.83246	-2.79362
			#351	-7.10515		#353	3.15539		#351	-0.41794		4.88976	-2.77326
			#352	-6.58844		#354	3.61108		#352	-0.10678		4.94707	-2.75165
			#353	-5.96658		#355	4.06298		#353	0.03998		5.00438	-2.73004
			#354	-5.27542		#356	4.44818		#354	0.12372		5.06169	-2.70844
			#355	-4.54271		#357	4.8		#355	0.23372		5.11899	-2.68683
			#356	-3.82932		#358	5.06408		#356	0.41989		5.1763	-2.65623
			#357	-3.17421		#359	5.18904		#357	0.69066		5.23361	-2.62458
			#358	-2.61667		#360	5.2549		#358	1.07004		5.29092	-2.59294
			#359	-2.22326		#361	5.30199		#359	1.37196		5.34822	-2.56129
			#360	-1.98688		#362	5.31531		#360	1.28303		5.40553	-2.52829
			#361	-1.95478		#363	5.23517		#361	1.0292		5.46284	-2.49412
			#362	-2.03341		#364	4.96655		#362	0.77358		5.52015	-2.45994
			#363	-2.10687		#365	4.7896		#363	0.67629		5.57745	-2.42576
			#364	-2.13415					#364	0.79919		5.63476	-2.39151
			#365	-2.09715					#365	0.99858		5.69207	-2.35692
			#366	-4.91427					#366	-2.1254		5.74937	-2.32233
			#367	-4.79002					#367	-1.94704		5.80668	-2.28774
			#368	-4.70623					#368	-1.78004		5.86399	-2.25315
			#369	-4.68602					#369	-1.64855		5.9213	-2.21832
			#370	-4.65153					#370	-1.48899		5.9786	-2.18345
			#371	-4.5513					#371	-1.32517		6.03591	-2.14857
			#372	-4.45655					#372	-1.26273		6.09322	-2.11369
			#373	-4.46516					#373	-1.29		6.15053	-2.08181
			#374	-4.52525					#374	-1.31834		6.20783	-2.05367
			#375	-4.56806					#375	-1.34723		6.26514	-2.02554
			#376	-4.59561					#376	-1.43001		6.32245	-1.9974
			#377	-4.67491					#377	-1.54878		6.37975	-1.96945
			#378	-4.8003					#378	-1.63957		6.43706	-1.94363
			#379	-4.89437					#379	-1.68233		6.49437	-1.9178
			#380	-4.99717					#380	-1.69457		6.55168	-1.89198
			#381	-5.24274					#381	-1.70813		6.60898	-1.86616
			#382	-5.73891					#382	-1.80265		6.66629	-1.83363
			#383	-6.34496					#383	-1.96009		6.7236	-1.7985
			#384	-6.864					#384	-2.15241		6.78091	-1.76337
			#385	-7.32687					#385	-2.45533		6.83821	-1.72824
			#386	-7.88682					#386	-2.81871		6.89552	-1.69077
			#387	-8.49193					#387	-3.09804		6.95283	-1.6491
			#388	-8.93976					#388	-3.27224		7.01014	-1.60742
			#389	-9.24311					#389	-3.34187		7.06744	-1.56575
			#390	-9.5858					#390	-3.36749		7.12475	-1.52407
			#391	-9.81763					#391	-3.41603		7.18206	-1.47978
			#392	-9.76992					#392	-3.55064		7.23936	-1.43547
			#393	-9.59023					#393	-3.66669		7.29667	-1.39116
			#394	-9.54018					#394	-3.60419		7.35398	-1.34685
			#395	-9.56888					#395	-3.16531		7.41129	-1.30251
			#396	-9.48082					#396	-2.53399		7.46859	-1.25814
			#397	-9.4626					#397	-2.00985		7.5259	-1.21377
			#398	-9.47843					#398	-1.36003		7.58321	-1.1694
			#399	-9.45095					#399	-0.37889		7.64052	-1.12525
			#400	-9.54486					#400	0.9104		7.69782	-1.08167
			#401	-9.71328					#401	1.72752		7.75513	-1.03809
			#402	-9.68692					#402	1.81536		7.81244	-0.99451
			#403	-9.44335					#403	1.80594		7.86974	-0.95093
			#404	-9.11443					#404	1.88992		7.92705	-0.91221
			#405	-8.68831					#405	1.44466		7.98436	-0.87397
			#406	-8.47564					#406	0.72515		8.04167	-0.83574
			#407	-8.59696					#407	0.08154		8.09897	-0.79751
			#408	-8.68319					#408	-0.44595		8.15628	-0.76249
			#409	-8.50435					#409	-0.87998		8.21359	-0.73014
			#410	-8.05352					#410	-1.02639		8.2709	-0.6978
			#411	-7.54939					#411	-0.81097		8.3282	-0.66546
			#412	-7.10515					#412	-0.41794		8.38551	-0.63378
			#413	-6.58844					#413	-0.10678		8.44282	-0.60509
			#414	-5.96658					#414	0.03998		8.50013	-0.57639
			#415	-5.27542					#415	0.12372		8.55743	-0.5477
			#416	-4.54271					#416	0.23372		8.61474	-0.51901
			#417	-3.82932					#417	0.41989		8.67205	-0.49078
			#418	-3.17421					#418	0.69066		8.72935	-0.46266
			#419	-2.61667					#419	1.07004		8.78666	-0.43453
			#420	-2.22326					#420	1.37196		8.84397	-0.40641
			#421	-1.98688					#421	1.28303		8.90128	-0.38013
			#422	-1.95478					#422	1.0292		8.95858	-0.35603
			#423	-2.03341					#423	0.77358		9.01589	-0.33194
			#424	-2.10687					#424	0.67629		9.0732	-0.30784
			#425	-2.13415					#425	0.79919		9.13051	-0.28371
			#426	-2.09715					#426	0.99858		9.18781	-0.25926
			#427	-4.91427					#427	-2.1254		9.24512	-0.23482
			#428	-4.79002					#428	-1.94704		9.30243	-0.21037
			#429	-4.70623					#429	-1.78004		9.35973	-0.18593
			#430	-4.68602					#430	-1.64855		9.41704	-0.16367
			#431	-4.65153					#431	-1.48899		9.47435	-0.1422
			#432	-4.5513					#432	-1.32517		9.53166	-0.12073
			#433	-4.45655					#433	-1.26273		9.58896	-0.09926
			#434	-4.46516					#434	-1.29		9.64627	-0.07778
			#435	-4.52525					#435	-1.31834		9.70358	-0.05627
			#436	-4.56806					#436	-1.34723		9.76089	-0.03476
			#437	-4.59561					#437	-1.43001		9.81819	-0.01325
			#438	-4.67491					#438	-1.54878		9.8755	0.00822
			#439	-4.8003					#439	-1.63957		9.93281	0.02561
			#440	-4.89437					#440	-1.68233		9.99012	0.043
			#441	-4.99717					#441	-1.69457		10.0474	0.06039
			#442	-5.24274					#442	-1.70813		10.1047	0.07778
			#443	-5.73891					#443	-1.80265		10.162	0.09226
			#444	-6.34496					#444	-1.96009		10.2193	0.10514
			#445	-6.864					#445	-2.15241		10.2767	0.11803
			#446	-7.32687					#446	-2.45533		10.334	0.13091
			#447	-7.88682					#447	-2.81871		10.3913	0.14173
			#448	-8.49193					#448	-3.09804		10.4486	0.14735
			#449	-8.93976					#449	-3.27224		10.5059	0.15297
			#450	-9.24311					#450	-3.34187		10.5632	0.15859
			#451	-9.5858					#451	-3.36749		10.6205	0.16421
			#452	-9.81763					#452	-3.41603		10.6778	0.16384
			#453	-9.76992					#453	-3.55064		10.7351	0.16297
			#454	-9.59023					#454	-3.66669		10.7924	0.16209
			#455	-9.54018					#455	-3.60419		10.8497	0.16122
			#456	-9.56888					#456	-3.16531		10.907	0.16078
			#457	-9.48082					#457	-2.53399		10.9643	0.1607
			#458	-9.4626					#458	-2.00985		11.0216	0.16061
			#459	-9.47843					#459	-1.36003		11.079	0.16053
			#460	-9.45095					#460	-0.37889		11.1363	0.15947
			#461	-9.54486					#461	0.9104		11.1936	0.15447
			#462	-9.71328					#462	1.72752		11.2509	0.14947
			#463	-9.68692					#463	1.81536		11.3082	0.14447
			#464	-9.44335					#464	1.80594		11.3655	0.13947
			#465	-9.11443					#465	1.88992		11.4228	0.1335
			#466	-8.68831					#466	1.44466		11.4801	0.12734
			#467	-8.47564					#467	0.72515		11.5374	0.12118
			#468	-8.59696					#468	0.08154		11.5947	0.11502
			#469	-8.68319					#469	-0.44595		11.652	0.10941
			#470	-8.50435					#470	-0.87998		11.7093	0.10441
			#471	-8.05352					#471	-1.02639		11.7666	0.09941
			#472	-7.54939					#472	-0.81097		11.8239	0.09441
			#473	-7.10515					#473	-0.41794		11.8813	0.08972
			#474	-6.58844					#474	-0.10678		11.9386	0.08749
			#475	-5.96658					#475	0.03998		11.9959	0.08526
			#476	-5.27542					#476	0.12372		12.0532	0.08302
			#477	-4.54271					#477	0.23372		12.1105	0.08079
			#478	-3.82932					#478	0.41989		12.1678	0.0778
			#479	-3.17421					#479	0.69066		12.2251	0.07454
			#480	-2.61667					#480	1.07004		12.2824	0.07129
			#481	-2.22326					#481	1.37196		12.3397	0.06804
			#482	-1.98688					#482	1.28303		12.397	0.06573
			#483	-1.95478					#483	1.0292		12.4543	0.06493
			#484	-2.03341					#484	0.77358		12.5116	0.06414
			#485	-2.10687					#485	0.67629		12.5689	0.06334
			#486	-2.13415					#486	0.79919		12.6263	0.06256
			#487	-2.09715					#487	0.99858		12.6836	0.06238
												12.7409	0.0622
												12.7982	0.06203
												12.8555	0.06185
												12.9128	0.06717
												12.9701	0.07534
												13.0274	0.0835
												13.0847	0.09167
												13.142	0.10074
												13.1993	0.11195
												13.2566	0.12316
												13.3139	0.13437
												13.3712	0.14558
												13.4285	0.1625
												13.4859	0.17982
												13.5432	0.19714
												13.6005	0.21446
												13.6578	0.23256
												13.7151	0.25125
												13.7724	0.26993
												13.8297	0.28862
												13.887	0.30669
												13.9443	0.32243
												14.0016	0.33818
												14.0589	0.35393
												14.1162	0.36967
												14.1736	0.37915
												14.2309	0.3875
												14.2882	0.39585
												14.3455	0.40419
												14.4028	0.41165
												14.4601	0.41817
												14.5174	0.42468
												14.5747	0.4312
												14.632	0.43707
												14.6893	0.43833
												14.7466	0.43958
												14.8039	0.44084
												14.8612	0.4421
												14.9185	0.43768
												14.9758	0.43148
												15.0332	0.42527
												15.0905	0.41906
												15.1478	0.41357
												15.2051	0.40917
												15.2624	0.40477
												15.3197	0.40036
												15.377	0.39612
												15.4343	0.39633
												15.4916	0.39654
												15.5489	0.39675
												15.6062	0.39695
												15.6635	0.40087
												15.7209	0.4066
												15.7782	0.41232
												15.8355	0.41805
												15.8928	0.42309
												15.9501	0.4266
												16.0074	0.4301
												16.0647	0.43361
												16.122	0.43712
												16.1793	0.43191
												16.2366	0.42622
												16.2939	0.42053
												16.3512	0.41484
												16.4085	0.40674
												16.4658	0.39695
												16.5232	0.38715
												16.5805	0.37735
												16.6378	0.36737
												16.6951	0.35674
												16.7524	0.34612
												16.8097	0.33549
												16.867	0.32487
												16.9243	0.31528
												16.9816	0.30587
												17.0389	0.29645
												17.0962	0.28704
												17.1535	0.27743
												17.2108	0.26763
												17.2681	0.25782
												17.3255	0.24802
												17.3828	0.23858
												17.4401	0.23152
												17.4974	0.22445
												17.5547	0.21739
												17.612	0.21032
												17.6693	0.20084
												17.7266	0.19065
												17.7839	0.18046
												17.8412	0.17027
												17.8985	0.16005
												17.9558	0.14979
												18.0131	0.13952
												18.0705	0.12926
												18.1277	0.11913
												18.1851	0.11168
												18.2424	0.10423
												18.2997	0.09678
												18.357	0.08933
												18.4143	0.08599
												18.4716	0.08453
												18.5289	0.08307
												18.5862	0.08161
												18.6435	0.08081
												18.7008	0.08141
												18.7581	0.08201
												18.8154	0.08261
												18.8727	0.0832
												18.9301	0.07728
												18.9874	0.07108
												19.0447	0.06489
												19.102	0.05869
												19.1593	0.05505
												19.2166	0.05311
												19.2739	0.05118
												19.3312	0.04925
												19.3885	0.04686
												19.4458	0.043
												19.5031	0.03914
												19.5604	0.03528
												19.6177	0.03142
												19.675	0.02521
												19.7324	0.01867
												19.7897	0.01212
												19.847	0.00557
												19.9043	-0.00159
												19.9616	-0.00932
												20.0189	-0.01706
												20.0762	-0.0248
												20.1335	-0.03165
												20.1908	-0.03347
												20.2481	-0.03528
												20.3054	-0.03709
												20.3627	-0.0389
												20.42	-0.03892
												20.4774	-0.03845
												20.5347	-0.03798
												20.592	-0.0375
												20.6493	-0.03774
												20.7066	-0.03894
												20.7639	-0.04014
												20.8212	-0.04134
												20.8785	-0.04228
												20.9358	-0.03936
												20.9931	-0.03644
												21.0504	-0.03351
												21.1077	-0.03059
												21.165	-0.02713
												21.2223	-0.02343
												21.2797	-0.01973
												21.337	-0.01603
												21.3943	-0.01181
												21.4516	-0.00654
												21.5089	-0.00128
												21.5662	0.00399
												21.6235	0.00925
												21.6808	0.01729
												21.7381	0.02541
												21.7954	0.03352
												21.8527	0.04163
												21.91	0.05126
												21.9673	0.06185
												22.0247	0.07245
												22.082	0.08304
												22.1393	0.09266
												22.1966	0.09935
												22.2539	0.10605
												22.3112	0.11274
												22.3685	0.11944
												22.4258	0.12576
												22.4831	0.13202
												22.5404	0.13829
												22.5977	0.14456
												22.655	0.15062
												22.7123	0.15648
												22.7696	0.16235
												22.827	0.16822
												22.8843	0.17408
												22.9416	0.17991
												22.9989	0.18573
												23.0562	0.19156
												23.1135	0.19739
												23.1708	0.19829
												23.2281	0.19794
												23.2854	0.19759
												23.3427	0.19724
												23.4	0.19777
												23.4573	0.19942
												23.5146	0.20107
												23.572	0.20273
												23.6292	0.20433
												23.6866	0.20537
												23.7439	0.20642
												23.8012	0.20746
												23.8585	0.2085
												23.9158	0.20568
												23.9731	0.2013
												24.0304	0.19693
												24.0877	0.19255
												24.145	0.18993
												24.2023	0.1906
												24.2596	0.19127
												24.3169	0.19193
												24.3742	0.1926
												24.4316	0.19455
												24.4889	0.19651
												24.5462	0.19847
												24.6035	0.20043
												24.6608	0.20071
												24.7181	0.19998
												24.7754	0.19924
												24.8327	0.19851
												24.89	0.19743
												24.9473	0.19536
												25.0046	0.19329
												25.0619	0.19122
												25.1192	0.18915
												25.1765	0.1924
												25.2339	0.19625
												25.2912	0.20009
												25.3485	0.20394
												25.4058	0.2068
												25.4631	0.20882
												25.5204	0.21084
												25.5777	0.21286
												25.635	0.21551
												25.6923	0.22116
												25.7496	0.22681
												25.8069	0.23247
												25.8642	0.23812
												25.9215	0.24173
												25.9789	0.24486
												26.0362	0.24799
												26.0935	0.25112
												26.1508	0.25771
												26.2081	0.26852
												26.2654	0.27932
												26.3227	0.29013
												26.38	0.3007
												26.4373	0.30867
												26.4946	0.31664
												26.5519	0.32461
												26.6092
												26.6665
												26.7238
												26.7812
												26.8385
												26.8958
												26.9531
												27.0104
												27.0677
												27.125
