# Supplementary material for: Permeability of the HIV-1 capsid to metabolites modulates viral DNA synthesis
Source: PLoS Biol. 2020 Dec 17;18(12):e3001015. doi: 10.1371/journal.pbio.3001015 (PMC7775124; doi:10.1371/journal.pbio.3001015)
Supplement: S6 Data — Numerical data for panels A, B, C, and D in S3 Fig. (XLSX) [file pbio.3001015.s037.xlsx]

## Sheet: S3A
	dATP
x	y
-22.755	0.20145
-22.265	0.00421
-21.775	-0.20014
-21.285	-0.28575
-20.795	-0.32595
-20.305	-0.31407
-19.815	-0.30014
-19.325	-0.43278
-18.835	-0.80644
-18.345	-1.2336
-17.855	-1.57768
-17.365	-1.86676
-16.875	-2.22576
-16.385	-2.72132
-15.895	-3.17713
-15.405	-3.52114
-14.915	-3.91894
-14.425	-4.3237
-13.935	-4.60251
-13.445	-4.8391
-12.955	-5.05371
-12.465	-5.15363
-11.975	-5.48973
-11.485	-6.1606
-10.995	-6.72801
-10.505	-7.1126
-10.015	-7.21422
-9.525	-7.2486
-9.035	-7.10815
-8.545	-6.69529
-8.055	-6.064
-7.565	-5.68012
-7.075	-5.3054
-6.585	-4.64281
-6.095	-4.19348
-5.605	-4.028
-5.115	-3.93179
-4.625	-3.97823
-4.135	-3.96686
-3.645	-3.90937
-3.155	-3.9926
-2.665	-4.12624
-2.175	-3.80864
-1.685	-3.42364
-1.195	-3.55371
-0.705	-3.74409
-0.215	-3.85821
0.275	-3.8869
0.765	-3.9536
1.255	-3.92011
1.745	-3.7855
2.235	-3.58399
2.725	-3.43834
3.215	-3.22548
3.705	-2.94156
4.195	-2.4975
4.685	-2.04425
5.175	-1.77766
5.665	-1.47016
6.155	-1.0121
6.645	-0.53603
7.135	-0.26063
7.625	-0.05466
8.115	0.16316
8.605	0.38512
9.095	0.47125
9.585	0.51974
10.075	0.64368
10.565	0.75917
11.055	0.81451
11.545	0.83124
12.035	0.81768
12.525	0.80326
13.015	0.80867
13.505	0.76294
13.995	0.71134
14.485	0.63567
14.975	0.58239
15.465	0.54724
15.955	0.5512
16.445	0.55423
16.935	0.54574
17.425	0.48181
17.915	0.41319
18.405	0.36687
18.895	0.30792
19.385	0.22556
19.875	0.22009
20.365	0.19142
20.855	0.17326
21.345	0.10585
21.835	0.01956
22.325	-0.04826
22.815	-1.77636e-15
23.305	0.07317
23.795	0.15083
24.285	0.22907
24.775	0.28171
25.265	0.3435
25.755	0.35656

## Sheet: S3B
	dATP+dATP
x	y
-26.375	-15.8366
-26.125	-15.7064
-25.875	-15.7459
-25.625	-15.7118
-25.375	-15.6614
-25.125	-15.6519
-24.875	-15.723
-24.625	-15.7709
-24.375	-15.7572
-24.125	-15.7468
-23.875	-15.6989
-23.625	-15.6172
-23.375	-15.515
-23.125	-15.4706
-22.875	-15.4693
-22.625	-15.4073
-22.375	-15.3135
-22.125	-15.1541
-21.875	-14.9308
-21.625	-14.7739
-21.375	-14.6501
-21.125	-14.5801
-20.875	-14.4931
-20.625	-14.4493
-20.375	-14.4196
-20.125	-14.3804
-19.875	-14.3755
-19.625	-14.4056
-19.375	-14.4746
-19.125	-14.5578
-18.875	-14.6227
-18.625	-14.6988
-18.375	-14.7479
-18.125	-14.7596
-17.875	-14.7668
-17.625	-14.8305
-17.375	-14.8981
-17.125	-14.9751
-16.875	-15.0268
-16.625	-15.0577
-16.375	-15.0494
-16.125	-15.0388
-15.875	-14.9954
-15.625	-15.0424
-15.375	-14.9918
-15.125	-15.0032
-14.875	-14.9882
-14.625	-14.9615
-14.375	-14.9943
-14.125	-14.9069
-13.875	-14.7853
-13.625	-14.7657
-13.375	-14.8492
-13.125	-14.9877
-12.875	-15.0997
-12.625	-15.264
-12.375	-15.3541
-12.125	-15.3447
-11.875	-15.3155
-11.625	-15.4017
-11.375	-15.4117
-11.125	-15.422
-10.875	-15.2305
-10.625	-15.0898
-10.375	-14.8747
-10.125	-14.631
-9.875	-14.4264
-9.625	-14.3255
-9.375	-14.2427
-9.125	-14.126
-8.875	-14.0823
-8.625	-14.0711
-8.375	-14.0886
-8.125	-14.0188
-7.875	-13.9505
-7.625	-13.8283
-7.375	-13.7757
-7.125	-13.6813
-6.875	-13.4768
-6.625	-13.2126
-6.375	-12.9467
-6.125	-12.7335
-5.875	-12.5002
-5.625	-12.2322
-5.375	-11.97
-5.125	-11.6416
-4.875	-11.2804
-4.625	-10.9296
-4.375	-10.5444
-4.125	-10.0756
-3.875	-9.49918
-3.625	-8.88803
-3.375	-8.22748
-3.125	-7.60958
-2.875	-7.03604
-2.625	-6.54589
-2.375	-6.24707
-2.125	-6.09652
-1.875	-5.90683
-1.625	-5.6898
-1.375	-5.58601
-1.125	-5.61216
-0.875	-5.77744
-0.625	-5.82337
-0.375	-5.89034
-0.125	-5.84717
0.125	-5.76973
0.375	-5.72408
0.625	-5.70953
0.875	-5.63724
1.125	-5.52505
1.375	-5.43339
1.625	-5.3231
1.875	-5.26292
2.125	-5.21006
2.375	-5.18622
2.625	-5.08579
2.875	-4.97469
3.125	-4.81466
3.375	-4.69308
3.625	-4.59325
3.875	-4.50054
4.125	-4.36945
4.375	-4.20838
4.625	-4.04718
4.875	-3.92889
5.125	-3.75224
5.375	-3.52394
5.625	-3.25148
5.875	-3.10636
6.125	-3.02937
6.375	-2.94796
6.625	-2.78383
6.875	-2.57654
7.125	-2.36462
7.375	-2.18695
7.625	-2.01728
7.875	-1.85644
8.125	-1.7017
8.375	-1.58092
8.625	-1.49266
8.875	-1.28848
9.125	-1.1172
9.375	-0.92643
9.625	-0.70838
9.875	-0.4955
10.125	-0.35265
10.375	-0.27943
10.625	-0.25925
10.875	-0.27654
11.125	-0.23468
11.375	-0.13212
11.625	-0.07026
11.875	0.00789
12.125	0.07186
12.375	0.13806
12.625	0.21619
12.875	0.27642
13.125	0.25227
13.375	0.28208
13.625	0.30451
13.875	0.33286
14.125	0.34847
14.375	0.38512
14.625	0.41402
14.875	0.43879
15.125	0.49526
15.375	0.52875
15.625	0.60611
15.875	0.61501
16.125	0.64739
16.375	0.65069
16.625	0.65794
16.875	0.67168
17.125	0.6621
17.375	0.63825
17.625	0.58713
17.875	0.53774
18.125	0.49617
18.375	0.46614
18.625	0.41489
18.875	0.39244
19.125	0.3347
19.375	0.30485
19.625	0.2541
19.875	0.22774
20.125	0.11041
20.375	0.07582
20.625	0.05785
20.875	0.02566
21.125	0.05558
21.375	0.07429
21.625	0.12146
21.875	0.12728
22.125	0.10724
22.375	0.05761
22.625	0.07826
22.875	0.12076
23.125	0.13207
23.375	0.16226
23.625	0.18617
23.875	0.15778
24.125	0.15036
24.375	0.1678
24.625	0.19927
24.875	0.21211
25.125	0.23556
25.375	0.28487
25.625	0.26744
25.875	0.29433
26.125	0.30013
26.375	0.26952

## Sheet: S3C
	dATP+IP6
x	y
-26.875	-29.1556
-26.625	-28.9875
-26.375	-29.0531
-26.125	-28.7936
-25.875	-28.5841
-25.625	-28.3741
-25.375	-28.194
-25.125	-28.0804
-24.875	-28.0247
-24.625	-27.9599
-24.375	-27.9316
-24.125	-28.0747
-23.875	-27.9563
-23.625	-28.0088
-23.375	-28.0298
-23.125	-28.0849
-22.875	-28.0907
-22.625	-28.0238
-22.375	-28.0496
-22.125	-28.0368
-21.875	-28.0721
-21.625	-28.0502
-21.375	-28.0315
-21.125	-28.1131
-20.875	-28.1727
-20.625	-28.2824
-20.375	-28.3131
-20.125	-28.3708
-19.875	-28.4113
-19.625	-28.5468
-19.375	-28.6301
-19.125	-28.7819
-18.875	-28.9338
-18.625	-29.0569
-18.375	-29.1831
-18.125	-29.343
-17.875	-29.4958
-17.625	-29.6036
-17.375	-29.7191
-17.125	-29.8388
-16.875	-29.9859
-16.625	-30.0713
-16.375	-30.2802
-16.125	-30.4262
-15.875	-30.5235
-15.625	-30.6622
-15.375	-30.7362
-15.125	-30.8596
-14.875	-31.0675
-14.625	-31.2288
-14.375	-31.7352
-14.125	-32.0475
-13.875	-32.2029
-13.625	-32.2585
-13.375	-32.2873
-13.125	-32.2348
-12.875	-32.2136
-12.625	-32.3297
-12.375	-32.6469
-12.125	-32.6771
-11.875	-32.6915
-11.625	-32.6219
-11.375	-32.7517
-11.125	-33.0105
-10.875	-33.1499
-10.625	-33.317
-10.375	-33.4748
-10.125	-33.5737
-9.875	-33.5473
-9.625	-33.6144
-9.375	-33.7596
-9.125	-33.894
-8.875	-33.8718
-8.625	-33.6273
-8.375	-33.364
-8.125	-33.082
-7.875	-32.7593
-7.625	-32.3779
-7.375	-32.1841
-7.125	-32.0253
-6.875	-31.7993
-6.625	-31.604
-6.375	-31.3871
-6.125	-31.0775
-5.875	-30.6305
-5.625	-29.988
-5.375	-29.204
-5.125	-28.2778
-4.875	-27.282
-4.625	-26.3091
-4.375	-25.4071
-4.125	-24.2345
-3.875	-23.6055
-3.625	-23.3209
-3.375	-23.1003
-3.125	-22.77
-2.875	-22.2191
-2.625	-21.7324
-2.375	-21.2901
-2.125	-20.5831
-1.875	-19.8271
-1.625	-18.9771
-1.375	-18.0526
-1.125	-17.4487
-0.875	-16.9168
-0.625	-16.1423
-0.375	-15.5212
-0.125	-14.9794
0.125	-14.6806
0.375	-14.3487
0.625	-13.9674
0.875	-13.3572
1.125	-13.1257
1.375	-13.0175
1.625	-12.8933
1.875	-12.6365
2.125	-12.2282
2.375	-11.8548
2.625	-11.6002
2.875	-11.3834
3.125	-11.4336
3.375	-11.6127
3.625	-11.6875
3.875	-11.584
4.125	-11.2482
4.375	-10.804
4.625	-10.2754
4.875	-9.85493
5.125	-9.45389
5.375	-9.09538
5.625	-8.78069
5.875	-8.70643
6.125	-8.65711
6.375	-8.65166
6.625	-8.81697
6.875	-8.82595
7.125	-8.75144
7.375	-8.64412
7.625	-8.60484
7.875	-8.3242
8.125	-8.16405
8.375	-7.99277
8.625	-7.7735
8.875	-7.67917
9.125	-7.44516
9.375	-7.09992
9.625	-6.95799
9.875	-6.72035
10.125	-6.30038
10.375	-5.85675
10.625	-5.18695
10.875	-4.4399
11.125	-3.9139
11.375	-3.32234
11.625	-2.73483
11.875	-2.33295
12.125	-1.89118
12.375	-1.26858
12.625	-0.55851
12.875	0.05021
13.125	0.44978
13.375	0.64754
13.625	0.73024
13.875	0.75421
14.125	0.67881
14.375	0.71716
14.625	0.7148
14.875	0.7125
15.125	0.74506
15.375	0.76894
15.625	0.73596
15.875	0.71375
16.125	0.72178
16.375	0.67968
16.625	0.66357
16.875	0.65507
17.125	0.67647
17.375	0.60785
17.625	0.58141
17.875	0.52484
18.125	0.41002
18.375	0.38021
18.625	0.39456
18.875	0.39612
19.125	0.30856
19.375	0.26266
19.625	0.21712
19.875	0.18418
20.125	0.14263
20.375	0.11222
20.625	0.07649
20.875	0.05412
21.125	-0.01304
21.375	-0.04473
21.625	-0.01963
21.875	0.00075
22.125	0.00455
22.375	0.08532
22.625	0.05473
22.875	0.115
23.125	0.21619
23.375
23.625
23.875
24.125

## Sheet: S3D
	dATP+BHC
x	y
-26.125	13.5466
-25.875	13.3252
-25.625	13.2371
-25.375	13.1959
-25.125	13.1883
-24.875	13.2421
-24.625	13.2414
-24.375	13.2805
-24.125	13.3114
-23.875	13.3695
-23.625	13.5229
-23.375	13.6252
-23.125	13.7446
-22.875	13.8173
-22.625	13.9002
-22.375	14.0129
-22.125	14.0471
-21.875	14.132
-21.625	14.197
-21.375	14.3326
-21.125	14.4382
-20.875	14.5046
-20.625	14.5278
-20.375	14.505
-20.125	14.4437
-19.875	14.3277
-19.625	14.2838
-19.375	14.2301
-19.125	14.103
-18.875	14.0731
-18.625	13.9551
-18.375	13.954
-18.125	14.0095
-17.875	13.9212
-17.625	13.7102
-17.375	13.4047
-17.125	13.1103
-16.875	12.8363
-16.625	12.7162
-16.375	12.562
-16.125	12.4221
-15.875	12.3882
-15.625	12.2943
-15.375	12.1846
-15.125	11.9688
-14.875	11.5878
-14.625	11.3161
-14.375	11.0902
-14.125	10.8816
-13.875	10.7957
-13.625	10.6603
-13.375	10.5424
-13.125	10.549
-12.875	10.5302
-12.625	10.4724
-12.375	10.317
-12.125	10.2621
-11.875	10.147
-11.625	9.87845
-11.375	9.67613
-11.125	9.46906
-10.875	9.2845
-10.625	9.06029
-10.375	8.92473
-10.125	8.68113
-9.875	8.15287
-9.625	7.39479
-9.375	6.63845
-9.125	5.98928
-8.875	5.47076
-8.625	4.87383
-8.375	4.30871
-8.125	3.86856
-7.875	3.49919
-7.625	3.19994
-7.375	2.96492
-7.125	2.75624
-6.875	2.67658
-6.625	2.61958
-6.375	2.49324
-6.125	2.41736
-5.875	2.33965
-5.625	2.19891
-5.375	1.80001
-5.125	1.39101
-4.875	0.95637
-4.625	0.64606
-4.375	0.55135
-4.125	0.40093
-3.875	0.30473
-3.625	0.28979
-3.375	0.13303
-3.125	-0.17064
-2.875	-0.54927
-2.625	-0.90284
-2.375	-0.92813
-2.125	-0.74998
-1.875	-0.71225
-1.625	-0.58888
-1.375	-0.51426
-1.125	-0.77048
-0.875	-1.24268
-0.625	-1.99242
-0.375	-2.85359
-0.125	-3.83172
0.125	-4.57487
0.375	-5.13889
0.625	-5.52014
0.875	-5.72232
1.125	-5.90812
1.375	-6.11753
1.625	-6.33433
1.875	-6.38138
2.125	-6.30403
2.375	-6.24557
2.625	-6.38878
2.875	-6.49056
3.125	-6.20623
3.375	-5.84777
3.625	-5.83767
3.875	-5.80298
4.125	-5.7233
4.375	-5.83422
4.625	-5.90601
4.875	-5.92658
5.125	-6.07494
5.375	-6.15555
5.625	-6.13703
5.875	-6.00853
6.125	-5.86877
6.375	-5.69049
6.625	-5.40942
6.875	-5.09672
7.125	-4.9802
7.375	-4.81057
7.625	-4.65129
7.875	-4.56244
8.125	-4.42382
8.375	-4.28472
8.625	-4.22984
8.875	-4.09373
9.125	-3.77905
9.375	-3.43707
9.625	-3.08508
9.875	-2.73458
10.125	-2.37514
10.375	-2.0297
10.625	-1.76086
10.875	-1.51893
11.125	-1.31439
11.375	-0.96212
11.625	-0.58799
11.875	-0.12706
12.125	0.15442
12.375	0.41583
12.625	0.55125
12.875	0.67277
13.125	0.79012
13.375	0.8967
13.625	0.98749
13.875	1.03219
14.125	1.10482
14.375	1.161
14.625	1.18325
14.875	1.17137
15.125	1.20385
15.375	1.14419
15.625	1.07335
15.875	1.00576
16.125	0.93945
16.375	0.89123
16.625	0.82245
16.875	0.75183
17.125	0.61292
17.375	0.58567
17.625	0.54774
17.875	0.50888
18.125	0.44269
18.375	0.44267
18.625	0.37078
18.875	0.31645
19.125	0.26904
19.375	0.25874
19.625	0.22792
19.875	0.15771
20.125	0.12108
20.375	0.07536
20.625	-0.0379
20.875	-0.01559
21.125	-0.14002
