# Supplementary material for: Permeability of the HIV-1 capsid to metabolites modulates viral DNA synthesis
Source: PLoS Biol. 2020 Dec 17;18(12):e3001015. doi: 10.1371/journal.pbio.3001015 (PMC7775124; doi:10.1371/journal.pbio.3001015)
Supplement: S7 Data — Numerical data for the plot in S4 Fig. (XLSX) [file pbio.3001015.s038.xlsx]

## Sheet: S4
x	2dATP_y	2dATP_err		x	IP6+dATP_y	IP6+dATP_err		x	BHC+dATP_y	BHC+dATP_err
25.25	23.8917	11.0068		22.25	23.9599	7.08998		20	15.6097	3.40137
24.5	22.1832	9.26246		21.5	23.427	7.884		19.25	14.772	3.56525
23.75	23.1254	11.0805		20.75	23.1964	7.96566		18.5	14.0099	3.32833
23	22.2988	9.67247		20	21.5519	8.18669		17.75	13.4204	3.5045
22.25	22.1857	9.93801		19.25	22.0688	9.89866		17	12.1763	2.78557
21.5	20.9114	9.64269		18.5	21.5154	10.6145		16.25	11.2404	3.17797
20.75	21.7738	11.0617		17.75	21.7874	12.7009		15.5	9.87314	3.24975
20	22.9	10.6908		17	22.7916	14.227		14.75	8.97549	3.14476
19.25	21.5038	11.3048		16.25	20.3479	14.2589		14	7.81029	2.71068
18.5	21.3387	11.7054		15.5	20.5821	14.823		13.25	6.66978	3.55269
17.75	19.1114	12.8349		14.75	14.3147	13.3283		12.5	4.83129	2.37444
17	18.3393	14.0813		14	9.49075	12.0945		11.75	3.8677	1.22928
16.25	16.1613	13.5055		13.25	3.61524	2.48103		11	3.44601	0.78411
15.5	12.9793	12.1454		12.5	3.0704	0.26548		10.25	3.24129	0.46215
14.75	12.9677	13.9777		11.75	2.98682	0.20127		9.5	3.19653	0.43169
14	9.35161	11.0388		11	2.98755	0.16054		8.75	3.12649	0.32339
13.25	8.11128	10.8309		10.25	2.95817	0.1496		8	3.0727	0.32722
12.5	7.70826	10.4668		9.5	2.97097	0.15086		7.25	3.09773	0.32161
11.75	7.10095	10.4		8.75	2.95974	0.15104		6.5	3.0856	0.27314
11	6.56254	9.00178		8	2.94022	0.13109		5.75	3.04064	0.20548
10.25	5.06799	6.53407		7.25	2.90139	0.13035		5	3.06524	0.21337
9.5	4.42977	4.86763		6.5	2.92383	0.18636		4.25	3.04008	0.29461
8.75	4.35085	5.33872		5.75	2.93702	0.16764		3.5	2.88068	0.29241
8	3.50322	1.72899		5	2.89364	0.19437		2.75	2.78894	0.36559
7.25	3.51001	2.796		4.25	2.85666	0.25499		2	2.64774	0.41119
6.5	3.4116	1.1708		3.5	2.86219	0.271		1.25	2.42335	0.45677
5.75	3.66442	1.68758		2.75	2.84005	0.26046		0.5	2.28705	0.49869
5	3.69967	1.5735		2	2.7183	0.31832		-0.25	2.23028	0.4984
4.25	4.28946	1.86567		1.25	2.60898	0.34473		-1	2.28439	0.51545
3.5	4.1873	1.58527		0.5	2.5338	0.23668		-1.75	2.24508	0.44722
2.75	4.03749	1.23989		-0.25	2.52732	0.24522		-2.5	2.17141	0.38034
2	4.09915	0.89867		-1	2.49743	0.31491		-3.25	2.13854	0.43306
1.25	4.22075	0.7946		-1.75	2.51693	0.52905		-4	2.04226	0.4026
0.5	4.26634	0.71721		-2.5	2.71623	0.45183		-4.75	2.02941	0.44208
-0.25	4.5757	0.8729		-3.25	2.92431	0.36804		-5.5	2.08026	0.46434
-1	4.59141	0.83156		-4	3.01414	0.35913		-6.25	2.52749	0.5928
-1.75	4.57675	0.85176		-4.75	3.14252	0.46783		-7	2.93639	0.46926
-2.5	4.75708	1.3116		-5.5	3.21137	0.4791		-7.75	3.00058	0.30767
-3.25	4.85777	1.35003		-6.25	3.21817	0.42341		-8.5	3.05745	0.2655
-4	4.64336	1.23371		-7	3.39138	0.5106		-9.25	3.05617	0.34582
-4.75	4.71842	1.29761		-7.75	3.49121	0.48873		-10	3.11784	0.36574
-5.5	4.46655	1.18976		-8.5	3.53727	0.49081		-10.75	3.21216	0.26533
-6.25	4.42281	0.97902		-9.25	3.65365	0.50093		-11.5	3.28458	0.27995
-7	4.4655	0.81238		-10	3.78294	0.59398		-12.25	3.37766	0.42057
-7.75	4.47558	0.84306		-10.75	3.93989	0.75456		-13	3.45776	0.58297
-8.5	4.3329	0.67535		-11.5	4.23719	0.7854		-13.75	3.68934	0.79299
-9.25	4.33004	0.68532		-12.25	4.57697	0.94057		-14.5	3.87028	0.84718
-10	4.48924	0.80924		-13	5.42168	1.467		-15.25	3.79619	0.76879
-10.75	4.58741	0.86074		-13.75	6.12538	1.57288		-16	4.0249	0.85972
-11.5	4.56757	0.99502		-14.5	7.4237	1.76632		-16.75	4.57512	1.51538
-12.25	4.72872	1.36518		-15.25	7.49067	1.92543		-17.5	5.52194	2.26599
-13	5.55138	1.79662		-16	7.95262	1.92322		-18.25	7.95533	2.56832
-13.75	6.63504	2.51041		-16.75	8.45436	1.83824		-19	9.39651	1.73538
-14.5	7.74775	3.10625		-17.5	9.04314	1.71465		-19.75	10.2135	1.62327
-15.25	9.28947	2.97158		-18.25	9.63955	1.559		-20.5	10.9758	1.75618
-16	10.3419	2.73933		-19	10.4686	1.61754		-21.25	12.4771	1.73221
-16.75	10.8208	2.291		-19.75	11.4776	1.7427		-22	13.4447	1.80521
-17.5	11.4993	2.34246		-20.5	12.6624	1.99711		-22.75	14.7227	1.69459
-18.25	12.1387	2.39482		-21.25	13.9484	1.99256		-23.5	15.8977	2.72562
-19	12.5117	2.40779		-22	15.5691	2.09131		-24.25	16.926	3.43195
-19.75	12.8981	2.05163		-22.75	16.4573	2.08623		-25	17.0732	2.60018
-20.5	13.8908	2.07016		-23.5	17.8749	2.20004
-21.25	15.8153	2.74634		-24.25	18.9671	2.32256
-22	17.3677	3.02042		-25	20.6194	2.76996
-22.75	19.073	3.32055
-23.5	19.7129	3.3224
-24.25	20.0147	3.33016
-25	20.893	3.54023
