# Supplementary material for: Permeability of the HIV-1 capsid to metabolites modulates viral DNA synthesis
Source: PLoS Biol. 2020 Dec 17;18(12):e3001015. doi: 10.1371/journal.pbio.3001015 (PMC7775124; doi:10.1371/journal.pbio.3001015)
Supplement: S8 Data — Numerical data for panels A, B, C, D, and E in S5 Fig. (XLSX) [file pbio.3001015.s039.xlsx]

## Sheet: S5A
x	dATP		dCTP		dGTP		dTTP
25	22.5452		22.4746		22.1274		19.6282
24	22.3643		22.462		22.003		20.2199
23	22.0476		22.2769		21.7048		20.9262
22	21.778		21.9004		21.6133		21.2605
21	22.0876		21.7931		21.6145		21.0394
20	21.9007		21.585		21.5187		20.6865
19	21.7911		21.2053		21.4837		20.2475
18	21.591		20.8129		21.479		20.4668
17	21.4006		21.3637		21.4406		20.8974
16	21.0155		21.5674		21.6135		20.7131
15	21.0295		21.6435		22.0387		20.4932
14	20.5036		21.3316		22.504		20.4
13	20.0533		21.2934		22.7828		20.2171
12	20.3847		21.2404		22.5395		20.1833
11	21.1632		21.1964		22.5413		20.3958
10	21.3136		21.1673		22.1981		19.9204
9	21.6904		20.5403		21.6018		19.3637
8	21.7017		19.6434		20.8954		19.5634
7	21.2821		19.496		21.312		19.7363
6	20.6841		21.0859		20.8126		19.8541
5	20.543		21.004		20.8331		19.5758
4	19.4177		20.8808		20.6828		18.8431
3	19.2203		20.4055		20.2426		17.5236
2	18.988		20.1579		20.0973		16.9678
1	19.1514		19.31		19.9853		18.0428
0	17.9146		19.4231		19.0087		17.8091
-1	17.7969		18.2832		18.7763		16.6074
-2	17.3841		18.3036		19.5802		16.5348
-3	17.0976		18.4964		19.4875		16.1192
-4	17.1896		17.7131		19.054		15.0816
-5	18.2198		17.0389		19.4698		15.502
-6	17.6048		17.3207		18.2888		15.8942
-7	15.5754		16.8928		18.0651		15.4842
-8	14.6526		16.0412		17.8853		14.1847
-9	14.9844		16.5968		18.319		14.4304
-10	15.6381		16.6114		18.2148		15.7033
-11	16.1256		16.075		17.5437		16.977
-12	16.5739		16.0665		18.6213		17.1346
-13	17.2392		17.9313		18.4061		15.514
-14	18.4321		18.1203		18.7306		14.7839
-15	19.3588		18.325		19.4607		15.4086
-16	20.4497		19.6177		19.894		18.4942
-17	20.9246		20.0211		21.0175		19.3976
-18	22.687		21.4707		22.164		19.9204
-19	22.9395		22.1083		21.7858		20.4336
-20	22.958		22.0994		22.8783		20.8463
-21	22.1816		21.7059		23.2749		20.8631
-22	21.9702		21.0409		23.16		20.5522

## Sheet: S5B
x	ATP		CTP		GTP		UTP
25	22.6151		22.14		22.9757		22.3825
24	22.6055		21.6136		23.1758		22.7859
23	22.644		22.2099		23.0818		22.4391
22	22.5268		22.2792		22.7595		21.7616
21	22.5482		22.3122		22.1989		21.029
20	22.2182		21.895		22.2125		20.7313
19	21.6661		21.8483		22.4958		20.4131
18	21.8756		21.7383		22.3555		20.2579
17	22.5104		22.2015		21.7414		20.4285
16	23.1112		22.3784		21.3299		20.7251
15	22.9893		22.2897		21.2378		21.2692
14	22.7081		22.4189		21.7441		21.5029
13	22.4603		22.2909		23.0567		21.0944
12	22.6649		22.1395		22.0078		21.0408
11	22.4458		22.2632		21.7064		20.3677
10	22.0767		22.5186		22.0907		19.9667
9	22.3549		22.2509		21.3971		20.1609
8	23.2082		21.9313		21.6279		21.292
7	23.0342		21.5571		21.9709		21.1892
6	22.6084		21.7513		22.512		20.7208
5	21.572		21.4836		22.7777		20.8238
4	21.2138		21.0872		22.1422		19.7989
3	21.0301		20.1687		21.233		19.3913
2	21.1691		19.6458		20.2228		19.9545
1	20.1186		18.2529		19.6239		18.5272
0	19.5804		18.6673		19.7956		17.4285
-1	19.4118		19.2437		19.5578		16.6004
-2	18.3902		18.5874		19.5693		16.3891
-3	18.7566		17.4954		19.0946		15.4388
-4	17.537		16.8363		17.8803		15.0298
-5	18.3726		16.8208		18.532		15.5614
-6	17.9942		16.8605		18.5858		15.2382
-7	17.4734		17.7156		17.7812		16.0653
-8	16.9364		17.5519		16.5386		14.9847
-9	17.6282		15.0332		18.157		15.5665
-10	17.5377		15.8118		18.4894		15.4951
-11	17.3784		17.2009		18.0439		15.0813
-12	18.0314		17.2407		18.0606		16.5087
-13	18.0965		17.4939		18.763		16.7741
-14	18.5884		17.8113		20.0365		17.7683
-15	21.2127		18.9345		20.775		18.0846
-16	22.4549		19.7738		21.4167		19.7398
-17	22.3708		21.0817		22.2293		20.3951
-18	22.2436		21.8288		22.1092		21.4246
-19	22.1869		21.7886		23.2242		22.1589
-20	22.8212		21.2839		23.5036		22.2434
-21	22.0002		21.0995		23.482		22.0523
-22	21.1105		21.6059		23.1791		21.9442

## Sheet: S5C
X	dATP_phosphate	dATP_all		X	dCTP_phosphate	dCTP_all		X	dGTP_phosphate	dGTP_all		X	dTTP_phosphate	dTTP_all
25	0	0		25	0	0		25	0	0		25	0	0
24	0	0		24	0	0		24	0	0		24	0	0
23	0	0.000222173		23	0	0		23	0	0		23	0	0
22	0	0.00133		22	0	0		22	0	0		22	0	0
21	0	0.00755		21	0	0		21	0	0		21	0	0
20	0	0.00311		20	0	0		20	0	0		20	0	0
19	0	0.00111		19	0	0		19	0	0		19	0	0
18	0	0.000444346		18	0	0		18	0	0		18	0	0
17	0.002	0.002		17	0	0		17	0	0		17	0	0.000222124
16	0.00378	0.004		16	0	0		16	0	0		16	0.000222124	0.000222124
15	0.014	0.01466		15	0	0		15	0	0.000224115		15	0.00289	0.00289
14	0.00711	0.00755		14	0	0		14	0.000224115	0.000448229		14	0.01199	0.01199
13	0.00578	0.00711		13	0	0		13	0.00583	0.00605		13	0.02155	0.02155
12	0.01266	0.01266		12	0	0		12	0.01367	0.01457		12	0.02554	0.02554
11	0.03644	0.03644		11	0.00799	0.00799		11	0.03138	0.03384		11	0.04665	0.04665
10	0.07065	0.07065		10	0.08433	0.08573		10	0.1255	0.1329		10	0.18858	0.18903
9	0.2144	0.21462		9	0.38869	0.39129		9	0.60287	0.60713		9	0.63394	0.64083
8	0.33259	0.33637		8	0.48621	0.48921		8	1.21156	1.21313		8	1.08507	1.08863
7	0.79893	0.82382		7	1.05616	1.05655		7	1.355	1.35522		7	1.56686	1.56819
6	2.04999	2.09442		6	2.35432	2.35991		6	2.3104	2.3104		6	1.67681	1.69502
5	2.20507	2.2144		5	2.4938	2.5054		5	2.46683	2.4675		5	1.90116	1.9167
4	2.52366	2.53033		4	3.05296	3.06255		4	2.47468	2.47714		4	2.35717	2.38005
3	2.77605	2.78494		3	3.57734	3.59053		3	2.93971	2.94957		3	2.40915	2.46357
2	2.95512	2.95845		2	3.52378	3.54716		2	3.29225	3.31533		2	2.30298	2.35273
1	3.26039	3.28194		1	3.75	3.80376		1	3.34939	3.3745		1	2.33807	2.61595
0	3.5952	3.7034		0	3.90228	4.06934		0	3.95182	4.02196		0	2.70347	2.90138
-1	3.72739	3.89847		-1	3.32694	3.6205		-1	3.78754	3.92559		-1	2.743	2.9558
-2	3.74383	3.97356		-2	2.997	3.44325		-2	3.26177	3.47848		-2	3.29187	3.50866
-3	3.73739	4.014		-3	3.15867	3.66407		-3	3.16652	3.45563		-3	3.98112	4.15127
-4	3.63608	4.08531		-4	3.8765	4.30016		-4	3.72591	4.14881		-4	4.48068	4.69058
-5	3.46123	3.91469		-5	4.29676	4.65528		-5	3.97916	4.55558		-5	4.38183	5.09574
-6	3.83648	4.4579		-6	4.01199	4.52998		-6	4.37696	4.91977		-6	4.22323	4.78565
-7	4.61675	4.97912		-7	3.71942	4.09392		-7	4.66181	5.11273		-7	4.84562	5.13883
-8	4.1593	4.75294		-8	4.07954	4.42286		-8	4.63335	5.17279		-8	4.71279	4.94602
-9	4.59964	5.12797		-9	5.13969	5.34472		-9	4.48028	4.7481		-9	4.63216	4.81142
-10	4.75983	5.18818		-10	4.89988	5.09632		-10	4.73241	4.85567		-10	4.20502	4.33452
-11	4.92246	5.21706		-11	5.03837	5.20604		-11	4.55468	4.61094		-11	3.88227	3.94336
-12	5.29305	5.42879		-12	4.79357	5.06075		-12	4.26244	4.3169		-12	3.34629	3.36784
-13	5.2355	5.29105		-13	4.17566	4.39908		-13	4.38974	4.42851		-13	3.98068	4.06664
-14	4.64541	4.65674		-14	4.22222	4.29696		-14	4.35007	4.38122		-14	4.12261	4.15171
-15	4.53566	4.54121		-15	4.1235	4.18106		-15	4.08427	4.08942		-15	3.84562	3.85717
-16	4.32348	4.32682		-16	3.98781	4.01299		-16	3.77073	3.77185		-16	3.39183	3.39671
-17	3.85026	3.85248		-17	3.17246	3.19684		-17	3.25078	3.25078		-17	2.99378	2.99733
-18	1.99067	1.99245		-18	1.72522	1.81974		-18	2.0939	2.09413		-18	2.95935	2.96291
-19	1.20684	1.20729		-19	0.90668	1.02438		-19	1.59458	1.59458		-19	1.96535	1.96912
-20	0.68229	0.68252		-20	0.6207	0.68325		-20	1.50986	1.51121		-20	1.87828	1.87961
-21	0.38925	0.38947		-21	0.43465	0.49121		-21	1.30726	1.30726		-21	0.16793	0.16793
-22	0.2906	0.2906		-22	0.14369	0.15827		-22	0.47826	0.47826		-22	0.00733	0.00733

## Sheet: S5D
X	ATP_phosphate	ATP_all		X	CTP_phosphate	CTP_all		X	GTP_phosphate	GTP_all		X	UTP_phosphate	UTP_all
25	0	0		25	0	0		25	0	0		25	0	0
24	0	0		24	0	0		24	0	0		24	0	0
23	0	0		23	0	0		23	0	0		23	0	0
22	0	0		22	0.000285633	0.000285633		22	0	0		22	0	0
21	0	0		21	0.00171	0.00171		21	0	0		21	0	0
20	0	0		20	0.01257	0.01257		20	0	0		20	0	0
19	0	0		19	0.00171	0.00171		19	0	0		19	0	0
18	0	0		18	0.00486	0.00486		18	0	0		18	0	0
17	0	0		17	0.00371	0.00371		17	0	0		17	0	0
16	0	0		16	0.01	0.01		16	0	0		16	0	0
15	0	0.0001998		15	0.00543	0.00543		15	0	0		15	0	0
14	0	0		14	0.00657	0.00657		14	0	0		14	0	0
13	0.0001998	0.0026		13	0.01685	0.01685		13	0.00184	0.00184		13	0	0
12	0.0001998	0.0016		12	0.03485	0.03485		12	0.00873	0.00873		12	0.00145	0.00145
11	0.00979	0.01658		11	0.0457	0.0457		11	0.02113	0.02159		11	0.01236	0.01236
10	0.03556	0.04356		10	0.27649	0.27678		10	0.07627	0.07788		10	0.04434	0.04434
9	0.07393	0.08272		9	0.92888	0.93488		9	0.09855	0.10292		9	0.06269	0.06324
8	0.16983	0.17223		8	1.3439	1.3519		8	0.28808	0.29428		8	0.23551	0.23678
7	0.66414	0.66813		7	1.66552	1.66867		7	0.39283	0.3949		7	0.41268	0.41305
6	1.29211	1.29491		6	1.79206	1.79834		6	0.38204	0.39812		6	0.51354	0.51608
5	1.90829	1.91189		5	3.13939	3.16053		5	1.29267	1.33563		5	0.72524	0.72742
4	1.89391	1.90949		4	3.31991	3.33105		4	1.41098	1.46703		4	1.10758	1.11139
3	1.95285	1.98941		3	3.50843	3.54841		3	2.11486	2.19182		3	1.0258	1.05742
2	1.95504	2.04336		2	3.62496	3.65867		2	3.03882	3.15254		2	0.68181	0.81901
1	2.4953	2.69031		1	3.49186	3.59583		1	1.32506	1.6198		1	2.89951	3.03707
0	2.19121	2.39201		0	3.69009	3.80691		0	1.64829	1.91822		0	3.90696	4.06233
-1	2.77343	2.97443		-1	3.97115	4.24679		-1	2.27383	2.42339		-1	4.4821	4.55824
-2	3.54006	3.73686		-2	3.42331	3.96858		-2	2.42247	2.63382		-2	4.6769	4.83046
-3	3.66813	3.87592		-3	3.85061	4.32762		-3	2.73421	3.04319		-3	4.84318	5.17645
-4	3.75784	3.98581		-4	4.41388	4.81662		-4	3.83253	4.08178		-4	4.73687	5.4801
-5	3.9003	4.22078		-5	4.6441	4.92316		-5	4.20331	4.60074		-5	4.67436	4.89406
-6	3.72947	4.10649		-6	4.80006	4.9663		-6	3.91937	4.73513		-6	4.58968	4.81047
-7	4.31029	4.54745		-7	4.64096	5.02342		-7	4.34206	4.69102		-7	3.98437	4.24005
-8	4.58142	4.79281		-8	4.58669	5.01228		-8	4.90581	5.15323		-8	4.47974	4.87898
-9	3.67253	4.03576		-9	4.86804	5.24593		-9	4.15575	4.50448		-9	4.68508	5.3191
-10	3.68711	4.03317		-10	4.72636	5.10083		-10	3.86492	4.16104		-10	4.75032	5.19153
-11	3.95744	4.24875		-11	4.36104	4.52813		-11	3.78406	4.0062		-11	4.93549	5.01563
-12	3.97862	4.11548		-12	4.54127	4.66352		-12	3.75052	3.88973		-12	4.67618	4.79448
-13	4.50589	4.52587		-13	4.49614	4.69095		-13	4.35585	4.40616		-13	4.87043	4.98982
-14	4.33047	4.35285		-14	5.09055	5.18766		-14	4.03699	4.14519		-14	4.94294	4.99418
-15	3.6991	3.76164		-15	4.73608	4.74836		-15	3.48679	3.53687		-15	4.93967	4.9751
-16	2.24156	2.27672		-16	4.37846	4.38446		-16	3.12107	3.15162		-16	3.67327	3.68054
-17	1.51209	1.55225		-17	3.73036	3.73151		-17	2.54629	2.56788		-17	3.35671	3.3658
-18	1.06494	1.09191		-18	3.1848	3.1848		-18	2.12221	2.13967		-18	2.68124	2.69588
-19	1.08372	1.1041		-19	2.19223	2.1928		-19	1.07474	1.08047		-19	0.9404	0.98437
-20	0.18402	0.18641		-20	1.37104	1.37532		-20	0.29244	0.3076		-20	0.27131	0.29675
-21	0.02318	0.02478		-21	0.92631	0.9463		-21	0.17482	0.18677		-21	0.04488	0.05415
-22	0.003	0.0032		-22	0.7395	0.75893		-22	0.08569	0.10843		-22	0.00382	0.00545

## Sheet: S5E
	water_CC		contact_CC
dATP	0.840645		-0.952337
dCTP	0.890783		-0.947865
dGTP	0.880995		-0.958968
dTTP	0.925458		-0.931689
ATP	0.894418		-0.924139
CTP	0.916757		-0.966846
GTP	0.875386		-0.923491
UTP	0.941106		-0.890899
