# Supplementary material for: Permeability of the HIV-1 capsid to metabolites modulates viral DNA synthesis
Source: PLoS Biol. 2020 Dec 17;18(12):e3001015. doi: 10.1371/journal.pbio.3001015 (PMC7775124; doi:10.1371/journal.pbio.3001015)
Supplement: S9 Data — Numerical data for panels E, F, and G in S6 Fig. (XLSX) [file pbio.3001015.s040.xlsx]

## Sheet: S6E
x	IP6_y	x	BHC_y
0	39.7022	0	33.0262
1	39.4872	1	33.1034
2	39.2804	2	33.1981
3	39.0817	3	33.3104
4	38.8912	4	33.4402
5	38.7088	5	33.5877
6	38.5346	6	33.7526
7	38.3686	7	33.9352
8	38.2107	8	34.1353
9	38.0609	9	34.3529
10	37.9194	10	34.5881
11	37.7859	11	34.8409
12	37.6607	12	35.1112
13	37.5436	13	35.3991
14	37.4346	14	35.7046
15	37.3338	15	36.0276
16	37.2411	16	36.3682
17	37.1566	17	36.7263
18	37.0803	18	37.102
19	37.0121	19	37.4953
20	36.9521	20	37.9061
21	36.9002	21	38.3345
22	36.8565	22	38.7805
23	36.8209	23	39.2439
24	36.7935	24	39.725
25	36.7743	25	40.2236
26	36.8554	26	40.4221
27	36.7648	27	41.7002
28	36.9227	28	43.1626
29	37.0437	29	44.4764
30	36.9604	30	45.7171
31	36.6326	31	47.1887
32	36.6513	32	47.9261
33	37.0127	33	48.5036
34	37.3618	34	49.1495
35	37.5252	35	49.3154
36	37.5516	36	50.0416
37	37.7225	37	50.8404
38	37.7181	38	51.4939
39	37.5692	39	51.349
40	37.4264	40	51.2675
41	37.33	41	51.3496
42	37.2432	42	51.0012
43	37.1831	43	50.3172
44	36.9824	44	50.0857
45	37.0242	45	48.94
46	37.0641	46	48.5213
47	37.175	47	48.668
48	37.3022	48	48.595
49	37.1073	49	48.0399
50	37.2782	50	47.3079
51	37.2219	51	46.4457
52	37.0181	52	45.4875
53	37.0196	53	44.2613
54	36.8219	54	43.5201
55	36.6078	55	42.1
56	36.3032	56	40.5203
57	36.2494	57	38.9891
58	36.4231	58	37.8745
59	36.3982	59	36.4703
60	36.2992	60	34.8978
61	36.2808	61	33.8248
62	36.1712	62	33.0257
63	36.3556	63	32.4449
64	36.3528	64	32.2023
65	36.2179	65	31.4598
66	36.2132	66	30.9261
67	36.3428	67	30.8043
68	36.5169	68	30.4543
69	36.7401	69	30.1427
70	36.7942	70	29.0563
71	36.8577	71	28.7069
72	37.2306	72	28.9094
73	37.3546	73	28.4938
74	37.4308	74	28.9023
75	37.4826	75	29.242
76	37.7043	76	29.0613
77	37.7352	77	29.4025
78	37.7841	78	29.0127
79	38.0639	79	28.8982
80	38.1436	80	28.8516
81	38.3666	81	28.7905
82	38.9692	82	28.5185
83	39.2831	83	28.711
84	39.2357	84	29.0824
85	39.1404	85	29.5631
86	38.9839	86	29.6439
87	39.1664	87	29.4835
88	38.9089	88	29.3875
89	38.6835	89	29.7998
90	38.5771	90	30.4611
91	38.4326	91	30.8864
92	38.5738	92	30.8494
93	38.9985	93	30.828
94	39.1745	94	30.9283
95	39.4558	95	30.7798
96	39.5184	96	31.0397
97	39.5037	97	30.884
98	39.3132	98	30.1288
99	39.107	99	29.5511
100	39.2036	100	29.4029
101	39.1278	101	29.3329
102	38.9502	102	29.0784
103	39.0322	103	28.7502
104	38.7657	104	29.2585
105	38.7796	105	29.3162
106	38.7901	106	29.3445
107	38.7382	107	29.1757
108	38.7714	108	29.8536
109	38.3133	109	30.3769
110	38.1101	110	30.671
111	37.7546	111	31.3165
112	37.4641	112	31.8439
113	37.3061	113	32.4201
114	36.8192	114	32.9055
115	36.4556	115	32.9588
116	36.1508	116	33.2971
117	35.8586	117	34.0136
118	35.4931	118	34.2095
119	35.2217	119	34.5183
120	34.9114	120	34.991
121	34.7679	121	35.949
122	34.5889	122	36.3547
123	34.3143	123	36.8695
124	34.0806	124	37.1716
125	33.9282	125	37.1086
126	33.9332	126	37.0804
127	33.917	127	37.2723
128	33.8182	128	37.2501
129	33.7975	129	37.2492
130	33.6915	130	37.392
131	33.6675	131	37.5584
132	33.8044	132	37.6878
133	33.5889	133	37.8138
134	33.547	134	37.1937
135	33.8472	135	36.9252
136	34.0867	136	36.6036
137	34.412	137	36.6134
138	34.6161	138	36.4368
139	34.9229	139	36.0303
140	35.2152	140	35.3487
141	35.6868	141	35.1887
142	36.1688	142	35.0756
143	36.4594	143	34.9891
144	36.6733	144	35.1778
145	36.9233	145	34.9519
146	37.2385	146	34.9828
147	37.4612	147	35.1461
148	37.6184	148	35.532
149	37.8775	149	35.9541
150	38.1956	150	36.4547
151	38.418	151	36.7417
152	38.4457	152	36.9168
153	38.7434	153	37.1119
154	38.8179	154	37.5274
155	38.928	155	37.8223
156	38.8493	156	38.0432
157	38.6838	157	38.8367
158	38.7355	158	39.9145
159	38.4727	159	40.8917
160	38.3779	160	41.3821
161	38.1396	161	42.443
162	38.1799	162	42.9623
163	38.1029	163	43.509
164	37.8382	164	44.2061
165	37.8657	165	44.5924
166	38.0233	166	45.0779
167	37.9606	167	45.5577
168	37.7799	168	45.9153
169	37.8816	169	46.3013
170	38.0776	170	46.3027
171	38.2142	171	46.0429
172	38.4247	172	45.5841
173	38.5021	173	45.4464
174	38.6166	174	45.1078
175	38.7467	175	44.7985
176	39.0602	176	44.869
177	39.1626	177	44.7075
178	39.3373	178	44.7615
179	39.5025	179	44.4126
180	39.7378	180	44.5245
181	39.9736	181	44.4614
182	40.2635	182	44.0413
183	40.5436	183	43.6982
184	40.7214	184	43.2794
185	40.9432	185	42.8659
186	40.9205	186	43.0401
187	40.8999	187	42.8898
188	40.753	188	42.7469
189	40.6455	189	42.7093
190	40.7657	190	42.715
191	40.8563	191	42.5264
192	40.8739	192	42.2293
193	41.0443	193	41.8907
194	40.9464	194	41.5247
195	40.7608	195	41.0746
196	40.9381	196	40.8252
197	41.0167	197	40.429
198	40.8316	198	39.9848
199	40.6228	199	39.4231
200	40.5033	200	38.6937
201	40.4853	201	38.0502
202	40.033	202	37.6739
203	39.8387	203	37.6059
204	39.6105	204	37.4114
205	39.3634	205	37.101
206	39.1261	206	36.85
207	38.855	207	36.8909
208	38.6516	208	36.7208
209	38.3252	209	36.4786
210	38.2444	210	35.8794
211	37.9835	211	35.7891
212	37.7464	212	35.7242
213	37.3586	213	35.7321
214	37.2202	214	35.8154
215	37.162	215	35.7991
216	37.2438	216	35.6282
217	36.8517	217	35.3321
218	36.9289	218	35.1939
219	36.9809	219	34.8513
220	37.0552	220	34.4466
221	37.1478	221	34.5576
222	37.2004	222	34.5451
223	37.0036	223	34.5831
224	36.9635	224	34.9648
225	36.8451	225	35.041
226	36.7928	226	34.9899
227	36.7142	227	34.5724
228	36.6396	228	34.2401
229	36.4546	229	34.0094
230	36.5394	230	34.0856
231	36.683	231	34.4469
232	36.8591	232	34.4881
233	36.8486	233	34.5192
234	36.7563	234	34.5018
235	36.9176	235	34.6026
236	36.7891	236	34.983
237	36.8661	237	34.6496
238	37.138	238	34.3542
239	37.6587	239	34.5118
240	37.8578	240	34.6956
241	38.0082	241	34.5828
242	38.1208	242	34.3934
243	38.08	243	34.1669
244	37.916	244	33.8728
245	38.2092	245	34.2574
246	38.4118	246	33.9822
247	38.3601	247	33.8165
248	38.3352	248	33.6945
249	38.7094	249	33.6582
250	38.8287	250	33.3171
251	39.102	251	33.3399
252	39.0733	252	33.4807
253	39.4706	253	33.5612
254	39.685	254	33.2521
255	39.8186	255	33.3268
256	40.1135	256	33.3082
257	40.1067	257	33.383
258	40.1556	258	33.075
259	40.4046	259	32.917
260	40.4072	260	33.4941
261	40.3035	261	33.8014
262	40.3738	262	33.7798
263	40.5555	263	34.0556
264	40.866	264	34.2525
265	40.8747	265	34.5109
266	40.8791	266	34.7182
267	40.8805	267	34.9289
268	40.9973	268	35.1075
269	40.9121	269	35.4638
270	41.1713	270	35.8405
271	40.8961	271	36.1947
272	40.8007	272	36.3743
273	40.5419	273	36.7842
274	40.428	274	36.9304
275	40.394	275	36.5154
276	40.4281	276	36.2025
277	40.7195	277	36.26
278	40.6776	278	36.6062
279	40.8136	279	36.8188
280	41.0723	280	36.7873
281	41.2264	281	36.4969
282	41.3719	282	35.7477
283	41.3904	283	35.2179
284	41.64	284	34.7309
285	41.7251	285	34.5436
286	41.7246	286	34.3429
287	41.8224	287	34.1116
288	42.1446	288	34.1884
289	42.1337	289	34.3328
290	41.7649	290	33.7382
291	41.727	291	33.0741
292	41.5125	292	32.8777
293	41.213	293	32.902
294	41.1408	294	32.955
295	41.1864	295	32.9292
296	41.0164	296	32.2497
297	41.1599	297	31.8308
298	41.107	298	31.4726
299	41.045	299	31.2164
300	40.6562	300	30.8255
301	40.6115	301	30.4764
302	40.273	302	30.3923
303	40.0095	303	30.141
304	39.6476	304	29.9527
305	39.4552	305	29.9516
306	38.9137	306	29.6796
307	38.4243	307	29.9277
308	38.1752	308	30.101
309	38.0057	309	30.478
310	37.5831	310	30.4876
311	37.2431	311	30.4867
312	37.2195	312	30.8328
313	37.0448	313	31.1139
314	36.8826	314	31.1051
315	36.5722	315	31.6514
316	36.201	316	31.9057
317	36.1311	317	32.2986
318	35.8579	318	32.2405
319	35.6291	319	32.749
320	35.4741	320	33.0246
321	35.1793	321	32.8201
322	35.3316	322	32.8402
323	35.1931	323	33.0879
324	35.1978	324	32.5329
325	35.2377	325	32.1892
326	35.3989	326	32.2129
327	35.5487	327	32.2496
328	35.8148	328	32.3167
329	36.0712	329	32.4008
330	36.4318	330	32.3103
331	36.6349	331	32.4972
332	36.8686	332	32.7577
333	37.2375	333	32.9624
334	37.4986	334	33.6797
335	37.594	335	34.2728
336	37.6811	336	34.523
337	37.9366	337	34.8405
338	38.1511	338	35.1665
339	38.0413	339	35.1931
340	38.1017	340	35.3492
341	38.3454	341	36.1934
342	38.2949	342	36.4986
343	38.3954	343	36.5434
344	38.6119	344	36.5985
345	38.6886	345	36.3955
346	38.6921	346	36.2709
347	38.806	347	36.3574
348	38.7013	348	36.4165
349	38.6673	349	36.4179
350	38.5119	350	36.4704
351	38.2323	351	36.7515
352	37.9854	352	37.0776
353	38.0898	353	37.249
354	37.9685	354	37.3621
355	38.0425	355	37.5488
356	37.853	356	37.3168
357	38.0262	357	37.2033
358	38.1914	358	37.1579
359	38.2044	359	37.2879
360	38.2939	360	36.982
361	38.3553	361	37.0358
362	38.4499	362	36.8227
363	38.3305	363	36.4009
364	38.2639	364	36.6617
365	38.4123	365	36.7735
366	38.3155	366	36.577
367	38.6933	367	36.2939
368	38.5651	368	35.823
369	38.4702	369	35.9995
370	38.413	370	35.7745
371	38.3557	371	35.5953
372	38.3608	372	35.5211
373	38.2645	373	35.3102
374	38.3252	374	35.0541
375	38.5473	375	35.1555
376	38.6994	376	35.0568
377	38.7455	377	35.0599
378	38.8569	378	35.4031
379	38.6669	379	35.6842
380	38.8585	380	35.3047
381	38.7664	381	35.4602
382	38.6858	382	35.25
383	38.9236	383	35.1587
384	39.0029	384	35.1334
385	39.2307	385	34.6723
386	39.3933	386	34.4198
387	39.5175	387	34.4028
388	39.5392	388	34.4782
389	39.6994	389	34.4741
390	39.7542	390	34.8018
391	39.6924	391	34.6551
392	39.5877	392	34.3975
393	39.6924	393	34.1982
394	39.6234	394	33.921
395	39.5823	395	33.9641
396	39.5046	396	34.0365
397	39.3536	397	34.0095
398	39.2461	398	34.1881
399	39.3298	399	34.0885
400	39.1974	400	34.3803
401	39.0991	401	34.0747
402	39.3188	402	33.9532
403	39.6046	403	33.8209
404	39.6553	404	33.9651
405	39.9129	405	33.9754
406	40.1139	406	33.7926
407	40.1906	407	34.2854
408	40.5124	408	34.7056
409	40.478	409	34.6107
410	40.6971	410	34.5479
411	40.6307	411	35.1084
412	40.6695	412	35.738
413	40.5528	413	35.9634
414	40.6013	414	36.2371
415	40.5752	415	36.5368
416	40.3027	416	37.1033
417	40.2609	417	37.4544
418	39.9847	418	38.1188
419	40.1061	419	38.5897
420	40.0722	420	39.2222
421	40.1293	421	39.476
422	40.0655	422	39.4784
423	40.1809	423	39.8697
424	40.2512	424	40.5151
425	40.1963	425	40.8562
426	40.2373	426	41.1787
427	40.3216	427	41.6444
428	40.4323	428	42.0062
429	40.5504	429	42.3144
430	40.6923	430	42.3786
431	40.818	431	42.5923
432	40.9885	432	42.6394
433	41.3993	433	43.1343
434	41.3711	434	43.3018
435	41.4551	435	43.4536
436	41.4342	436	43.4457
437	41.3096	437	43.9201
438	41.4506	438	44.0635
439	41.503	439	44.2647
440	41.5177	440	44.2375
441	41.6265	441	44.4258
442	41.8342	442	44.0952
443	41.9055	443	43.653
444	41.8337	444	43.5015
445	41.8238	445	43.6871
446	41.7507	446	43.7066
447	41.7505	447	43.6636
448	41.8242	448	43.5299
449	42.0499	449	43.0853
450	42.1795	450	42.9464
451	42.1963	451	42.4158
452	42.264	452	42.1056
453	42.5468	453	41.7796
454	42.5005	454	41.4471
455	42.4817	455	40.8762
456	42.667	456	40.597
457	42.5819	457	40.1538
458	42.6271	458	39.2537
459	42.2588	459	38.5176
460	42.1622	460	37.9582
461	41.9517	461	37.4382
462	41.9563	462	36.2649
463	41.767	463	35.3171
464	41.7946	464	34.4439
465	41.7699	465	34.004
466	41.5924	466	33.1594
467	41.3909	467	32.3511
468	41.1896	468	31.6418
469	41.2386	469	30.6872
470	40.8253	470	30.0541
471	40.5676	471	29.0841
472	40.3193	472	28.4165
473	40.1814	473	27.5251
474	40.0489	474	26.9415
475	39.9264	475	26.1378
476	39.9535	476	25.6253
477	39.6323	477	24.9295
478	39.3102	478	24.3482
479	38.9183	479	23.7386
480	38.7701	480	23.0483
481	38.673	481	22.6601
482	38.4245	482	22.4361
483	38.0803	483	22.2812
484	37.7104	484	21.8354
485	37.4781	485	21.4101
486	37.1336	486	21.3052
487	36.8	487	21.4008
488	36.5603	488	21.4269
489	36.3535	489	21.5403
490	36.2497	490	21.4299
491	36.0012	491	21.627
492	35.8526	492	21.4213
493	35.5309	493	21.9708
494	35.4325	494	22.45
495	35.3095	495	22.9406
496	35.3525	496	23.4194
497	35.3146	497	23.6933
498	35.3428	498	23.9083
499	35.3674	499	24.3086
500	35.4937	500	24.4524
501	35.3085	501	24.604
502	35.4481	502	24.7575
503	35.6369	503	25.219
504	35.5614	504	25.5659
505	35.5113	505	25.7822
506	35.5231	506	25.8358
507	35.2854	507	25.7559
508	35.3287	508	25.5948
509	35.3538	509	25.7955
510	35.6106	510	25.6838
511	35.8057	511	25.8238
512	35.7282	512	25.6249
513	35.4797	513	25.8793
514	35.452	514	25.6832
515	35.6889	515	25.8232
516	35.812	516	25.7544
517	36.0507	517	25.7157
518	36.4384	518	25.658
519	36.8625	519	25.5456
520	37.0204	520	25.643
521	37.2181	521	25.4028
522	37.6066	522	25.2441
523	37.936	523	25.2321
524	38.2255	524	25.4783
525	38.1589	525	25.5122
526	38.1761	526	25.708
527	38.2672	527	25.4665
528	38.4713	528	25.481
529	38.6255	529	25.5054
530	38.7482	530	25.6224
531	38.686	531	25.9481
532	38.3794	532	25.8803
533	38.1859	533	26.0266
534	38.38	534	25.8961
535	38.4259	535	25.8062
536	38.5785	536	25.6688
537	38.7453	537	25.7656
538	38.8431	538	25.8563
539	39.2771	539	25.6224
540	39.3905	540	25.43
541	39.6376	541	25.1911
542	39.9611	542	25.0935
543	40.1518	543	25.0148
544	40.5624	544	24.9336
545	40.8279	545	24.7311
546	40.9545	546	24.7069
547	41.0961	547	24.48
548	41.1216	548	24.3172
549	41.2847	549	24.2941
550	41.1856	550	24.5524
551	40.8698	551	24.6365
552	40.6062	552	24.3017
553	40.4823	553	24.6582
554	40.3099	554	24.9104
555	40.1817	555	25.2776
556	40.2218	556	25.771
557	40.1796	557	26.2178
558	40.1294	558	26.6496
559	39.6475	559	27.0086
560	39.3122	560	27.324
561	39.2317	561	27.8108
562	38.9167	562	28.1936
563	38.8116	563	28.7569
564	39.1307	564	29.1896
565	39.4274	565	30.0897
566	39.5494	566	30.5194
567	39.6285	567	31.1997
568	39.7574	568	31.6135
569	39.7491	569	32.0232
570	40.0356	570	32.8185
571	40.2344	571	33.3
572	40.5816	572	34.2851
573	40.6683	573	34.8124
574	40.9325	574	35.3184
575	40.9994	575	35.9027
576	41.1196	576	36.2154
577	41.3247	577	36.3607
578	41.4348	578	36.8924
579	41.6376	579	37.3642
580	41.8723	580	37.9075
581	41.9532	581	38.4677
582	42.2286	582	38.8805
583	42.4968	583	39.1163
584	42.7775	584	39.2444
585	42.7683	585	39.4814
586	42.9145	586	39.5357
587	43.0357	587	39.7266
588	43.0695	588	39.4775
589	43.2572	589	39.305
590	43.2376	590	39.292
591	43.3848	591	39.3089
592	43.1291	592	39.1702
593	42.8719	593	39.0281
594	42.6994	594	38.9982
595	42.4455	595	38.731
596	42.1771	596	38.5755
597	41.8567	597	38.745
598	41.4395	598	38.5406
599	41.0395	599	38.6208
600	40.4346	600	38.7291
601	40.3417	601	38.366
602	40.3766	602	38.5013
603	40.4726	603	39.1981
604	40.5447	604	39.1474
605	40.4718	605	39.2855
606	40.2713	606	39.0543
607	40.2298	607	39.0739
608	40.2445	608	38.8954
609	40.0795	609	38.7605
610	40.2976	610	38.7496
611	40.6371	611	38.7502
612	40.944	612	38.6684
613	41.2782	613	38.6599
614	41.6494	614	38.6888
615	41.7509	615	38.7473
616	41.8367	616	38.4428
617	42.1024	617	38.5913
618	42.2483	618	38.2943
619	42.5923	619	38.5399
620	42.85	620	38.6593
621	42.7814	621	38.4487
622	42.7496	622	38.6806
623	42.6035	623	38.6054
624	42.3821	624	38.5378
625	42.1495	625	38.499
626	42.1607	626	38.1163
627	42.3918	627	38.1927
628	42.6839	628	38.5788
629	42.702	629	38.7823
630	42.6507	630	39.1584
631	42.0423	631	39.1564
632	41.7498	632	39.3665
633	41.2635	633	39.244
634	40.883	634	39.6091
635	40.721	635	39.7997
636	40.409	636	39.9284
637	40.0895	637	40.003
638	39.8361	638	40.2699
639	39.6739	639	40.1877
640	39.1771	640	40.2709
641	38.7739	641	39.9941
642	38.2983	642	39.7584
643	38.0696	643	39.7594
644	37.7593	644	39.755
645	37.3585	645	39.3102
646	36.8601	646	39.3648
647	36.3868	647	39.6156
648	36.146	648	39.4811
649	35.9942	649	39.7938
650	35.7966	650	39.8819
651	35.8068	651	39.6084
652	35.8707	652	39.9376
653	36.0322	653	39.9574
654	36.1661	654	39.8767
655	36.0434	655	40.1428
656	36.1234	656	40.0083
657	36.1937	657	39.9498
658	36.2119	658	39.7889
659	36.248	659	39.9716
660	36.3666	660	39.9985
661	36.4457	661	40.0798
662	36.3887	662	40.1283
663	36.177	663	39.8957
664	36.075	664	39.8179
665	36.2406	665	40.0293
666	36.2707	666	40.1266
667	36.4078	667	40.154
668	36.5121	668	40.2183
669	36.48	669	40.4529
670	36.3553	670	40.5048
671	36.3931	671	40.3276
672	36.2283	672	40.2505
673	36.2771	673	40.0906
674	36.4799	674	39.7075
675	36.7291	675	39.4064
676	36.9651	676	39.1033
677	37.0078	677	39.3495
678	37.1332	678	39.4233
679	36.9651	679	39.2687
680	36.9223	680	39.0254
681	36.7988	681	38.8547
682	37.0592	682	39.0726
683	37.122	683	38.8282
684	37.4265	684	38.8448
685	37.5327	685	38.6806
686	37.3715	686	38.3604
687	37.4153	687	37.979
688	37.4871	688	37.8531
689	37.2091	689	37.3105
690	36.8251	690	37.0786
691	36.8319	691	36.8393
692	36.6548	692	36.7095
693	36.577	693	36.6425
694	36.5732	694	36.6675
695	36.5435	695	36.5921
696	36.7803	696	36.8794
697	37.0315	697	36.9719
698	37.1132	698	36.9476
699	37.3442	699	36.9862
700	37.4076	700	37.197
701	37.6549	701	37.1073
702	37.8475	702	37.5375
703	37.9632	703	37.5938
704	37.8906	704	37.9566
705	37.8839	705	38.0743
706	38.0065	706	38.0811
707	38.1607	707	38.3812
708	38.3123	708	38.7262
709	38.3566	709	39.218
710	38.4566	710	39.2015
711	38.5806	711	39.4957
712	38.702	712	39.9333
713	38.866	713	40.0655
714	38.947	714	40.4138
715	39.2029	715	40.6572
716	39.0709	716	40.6304
717	39.2068	717	40.8143
718	39.127	718	41.4439
719	38.9454	719	41.3637
720	38.848	720	41.3419
721	38.5763	721	41.0757
722	38.3584	722	41.0415
723	38.3371	723	41.1456
724	38.2229	724	41.185
725	37.9193	725	41.24
726	37.8832	726	41.2839
727	37.6833	727	41.1439
728	37.4879	728	40.9119
729	37.1441	729	40.7243
730	37.0045	730	40.5941
731	36.986	731	40.8215
732	36.8758	732	40.515
733	36.6962	733	40.0135
734	36.6869	734	39.9174
735	36.3832	735	39.5179
736	36.2662	736	39.2905
737	36.2355	737	39.1141
738	36.2378	738	38.8967
739	36.2727	739	38.5142
740	36.3611	740	38.4782
741	36.6713	741	38.2906
742	37.0955	742	38.0437
743	37.3794	743	37.9608
744	37.5917	744	37.798
745	37.6063	745	37.6882
746	37.6825	746	37.8544
747	37.4471	747	37.9027
748	37.3876	748	37.9755
749	37.5133	749	37.9537
750	37.5227	750	37.9026
751	37.5729	751	37.8646
752	37.7093	752	38.2536
753	37.724	753	38.2114
754	37.7692	754	38.245
755	37.8318	755	37.9739
756	37.9554	756	38.1868
757	38.1087	757	38.4629
758	38.352	758	38.4154
759	38.3573	759	38.773
760	38.4536	760	38.7061
761	38.3322	761	39.0031
762	38.4622	762	39.5679
763	38.3617	763	39.5073
764	38.3756	764	39.7615
765	38.2523	765	39.9926
766	38.2643	766	40.4911
767	38.1607	767	40.9913
768	38.051	768	41.2984
769	38.0027	769	41.023
770	37.7306	770	41.0056
771	37.6396	771	40.927
772	37.7594	772	40.7949
773	37.677	773	40.783
774	37.7495	774	40.5983
775	37.8245	775	40.1869
776	37.9435	776	39.6845
777	38.0169	777	39.6226
778	38.2382	778	39.4435
779	38.2987	779	38.9602
780	38.3657	780	38.6779
781	38.4612	781	38.5414
782	38.4248	782	37.9709
783	38.3937	783	37.9413
784	38.4674	784	37.8144
785	38.505	785	37.7835
786	38.4957	786	37.9019
787	38.8956	787	37.755
788	38.8937	788	37.9115
789	39.0263	789	37.8452
790	39.1057	790	37.8039
791	39.3556	791	37.58
792	39.2405	792	37.3729
793	38.9715	793	37.3293
794	38.9482	794	37.2493
795	38.9619	795	37.1785
796	38.9876	796	37.2738
797	38.9536	797	37.2111
798	39.1221	798	37.0462
799	39.095	799	37.0544
800	39.004	800	37.0041
801	39.0139	801	37.2146
802	39.2012	802	37.0705
803	39.0213	803	37.1563
804	39.1747	804	37.2557
805	39.2669	805	37.5512
806	39.2614	806	38.0965
807	39.4285	807	38.3696
808	39.4156	808	38.595
809	39.3683	809	39.0498
810	39.2247	810	39.2232
811	39.2693	811	39.4665
812	39.4356	812	39.819
813	39.5874	813	39.5838
814	39.5863	814	39.7171
815	39.7903	815	39.6474
816	40.0079	816	39.8924
817	39.9083	817	39.8754
818	39.9105	818	39.5737
819	39.7929	819	39.3175
820	39.7696	820	39.3177
821	39.7635	821	39.4147
822	39.8914	822	39.2094
823	39.9539	823	39.0414
824	40.1443	824	39.2237
825	40.2698	825	38.8329
826	40.0878	826	38.6605
827	39.9857	827	38.5342
828	40.029	828	38.1888
829	39.682	829	38.058
830	39.734	830	38.4937
831	39.7493	831	38.5185
832	39.7936	832	38.513
833	39.8241	833	38.8698
834	39.6443	834	38.8046
835	39.3711	835	38.8518
836	39.1972	836	38.8994
837	39.1834	837	38.5005
838	38.9705	838	38.4469
839	38.8702	839	38.0569
840	38.8567	840	38.0934
841	38.5956	841	38.0588
842	38.3436	842	37.8085
843	38.254	843	38.1019
844	38.1209	844	38.2365
845	37.8263	845	38.4324
846	37.5466	846	38.6722
847	37.2881	847	38.4561
848	37.1549	848	38.5073
849	36.9395	849	38.4893
850	37.0524	850	38.2588
851	37.2569	851	38.4154
852	37.2431	852	38.0044
853	37.0966	853	38.1831
854	37.1859	854	38.0722
855	37.179	855	38.3089
856	37.3501	856	38.1892
857	37.3454	857	38.0015
858	37.1164	858	37.8371
859	37.2294	859	37.5706
860	37.1381	860	37.4504
861	37.5516	861	37.4188
862	37.7791	862	37.6471
863	37.794	863	37.591
864	37.6397	864	37.5395
865	37.8503	865	37.608
866	37.6853	866	37.4348
867	37.8756	867	37.3674
868	37.843	868	37.2663
869	37.9165	869	37.3991
870	38.0356	870	37.6295
871	38.1004	871	37.4028
872	38.416	872	37.2215
873	38.6387	873	37.1928
874	38.7955	874	37.4238
875	39.0262	875	37.3295
876	39.0574	876	37.4122
877	39.2145	877	37.4938
878	39.3794	878	37.8709
879	39.4095	879	38.2438
880	39.5716	880	38.4953
881	39.597	881	38.3009
882	39.607	882	38.3959
883	39.6504	883	38.4924
884	39.6456	884	38.4482
885	39.6742	885	38.6164
886	39.9024	886	38.6967
887	40.1004	887	38.2953
888	40.1749	888	38.6707
889	40.0059	889	38.7293
890	39.8682	890	38.8655
891	39.4875	891	39.0297
892	39.3285	892	39.0088
893	39.0632	893	39.2399
894	39.0219	894	39.0133
895	38.9623	895	38.6259
896	39.056	896	38.4301
897	39.2063	897	38.0628
898	39.1444	898	37.8631
899	39.0225	899	36.841
900	39.0576	900	36.5647
901	38.9326	901	36.1372
902	38.8211	902	35.4504
903	38.6182	903	35.3997
904	38.3441	904	35.1463
905	38.1248	905	35.1776
906	37.905	906	35.1028
907	37.4236	907	35.1885
908	37.2103	908	35.2144
909	37.0791	909	35.2806
910	36.853	910	35.6485
911	36.6978	911	35.79
912	36.4676	912	35.82
913	36.0209	913	35.663
914	35.889	914	35.4422
915	35.8068	915	35.212
916	35.7149	916	35.0422
917	35.8124	917	35.337
918	35.3784	918	35.5152
919	35.29	919	35.6777
920	35.1435	920	35.7351
921	35.0625	921	35.6712
922	35.0982	922	35.9474
923	35.0601	923	36.1934
924	34.9749	924	36.3397
925	34.8932	925	36.5314
926	34.6088	926	36.512
927	34.6558	927	36.5721
928	34.6895	928	36.8879
929	34.8071	929	36.59
930	35.0316	930	36.5694
931	35.2374	931	36.5923
932	35.3476	932	36.701
933	35.5076	933	36.9825
934	35.4563	934	37.0013
935	35.3327	935	36.9016
936	35.4122	936	36.5772
937	35.311	937	36.5615
938	34.9413	938	36.6793
939	34.7662	939	36.6697
940	34.7057	940	36.5119
941	34.7494	941	36.5522
942	34.9596	942	36.0083
943	35.0913	943	35.834
944	35.3012	944	35.5279
945	35.4325	945	35.2454
946	35.2974	946	35.2113
947	35.0465	947	34.7612
948	34.6069	948	34.301
949	34.2699	949	34.3665
950	33.9405	950	34.8371
951	33.8948	951	34.6489
952	33.7372	952	34.7242
953	33.4545	953	34.9745
954	33.335	954	35.289
955	33.1119	955	35.6694
956	33.1382	956	35.9322
957	32.9953	957	35.8353
958	33.0308	958	36.1069
959	33.1249	959	36.5584
960	33.3833	960	36.7973
961	33.8082	961	36.9502
962	34.2414	962	36.9943
963	34.3655	963	37.1048
964	34.875	964	37.2751
965	35.2853	965	37.4949
966	35.5756	966	38.1688
967	35.7404	967	38.4935
968	35.7498	968	38.4531
969	36.2987	969	38.5181
970	36.5175	970	38.4077
971	36.6065	971	38.3285
972	36.7179	972	38.4467
973	36.8292	973	38.4556
974	37.0666	974	38.3959
975	37.0676	975	38.2686
976	37.0404	976	38.1032
977	37.3329	977	37.9789
978	37.2089	978	37.9907
979	37.4474	979	37.9056
980	37.5675	980	38.0806
981	37.343	981	37.8518
982	37.2587	982	37.8268
983	37.0274	983	37.579
984	36.7326	984	37.141
985	36.4439	985	36.7748
986	36.3328	986	36.4674
987	35.9662	987	36.2326
988	35.7523	988	35.4454
989	35.5738	989	34.9826
990	35.2292	990	34.6006
991	34.8839	991	34.5579
992	34.5546	992	33.9476
993	34.0904	993	34.1086
994	33.7511	994	34.0597
995	33.2749	995	34.1792
996	32.7846	996	34.2013
997	32.4686	997	34.366
998	31.9074	998	34.3271
999	31.6436	999	34.5615
1000	31.5237	1000	34.4063
1001	31.6008	1001	34.5561
1002	31.3724	1002	35.0002
1003	31.1867	1003	35.2889
1004	30.9142	1004	35.9234
1005	30.9775	1005	36.3219
1006	31.0627	1006	36.6321
1007	31.0056	1007	36.938
1008	31.1701	1008	37.5899
1009	31.2773	1009	38.0746
1010	31.5908	1010	38.1054
1011	32.0047	1011	38.3653
1012	32.0164	1012	38.637
1013	31.9054	1013	38.827
1014	32.035	1014	39.3031
1015	32.1848	1015	39.4248
1016	32.2819	1016	39.6031
1017	32.4776	1017	39.331
1018	32.5021	1018	39.4533
1019	32.7071	1019	39.5853
1020	32.4734	1020	39.5137
1021	32.2879	1021	39.4592
1022	32.3503	1022	39.7461
1023	32.3268	1023	39.9921
1024	32.3071	1024	39.772
1025	32.2766	1025	39.8399
1026	32.1787	1026	39.9941
1027	32.3893	1027	39.8973
1028	32.4878	1028	39.6827
1029	32.6022	1029	39.6364
1030	32.3481	1030	39.2763
1031	32.3016	1031	38.9848
1032	32.3609	1032	38.933
1033	32.2788	1033	38.2806
1034	32.2249	1034	38.0325
1035	32.3189	1035	37.5311
1036	32.282	1036	37.169
1037	32.1959	1037	36.6405
1038	32.2958	1038	36.3376
1039	32.3476	1039	36.3404
1040	32.6022	1040	36.2465
1041	32.7338	1041	36.007
1042	32.9396	1042	35.6287
1043	33.0303	1043	35.8273
1044	33.21	1044	35.4709
1045	33.1934	1045	35.2396
1046	33.3358	1046	34.6984
1047	33.2956	1047	34.5779
1048	33.2947	1048	34.3365
1049	33.68	1049	34.4634
1050	33.6465	1050	34.4785
1051	33.6791	1051	34.4404
1052	33.6507	1052	34.4751
1053	33.8812	1053	34.203
1054	33.8811	1054	34.1626
1055	34.1726	1055	33.9792
1056	34.1145	1056	33.9212
1057	34.2141	1057	33.8768
1058	34.5973	1058	33.712
1059	34.8043	1059	33.636
1060	35.0395	1060	33.503
1061	35.2163	1061	33.7267
1062	35.4687	1062	33.9438
1063	35.7667	1063	34.1284
1064	36.2291	1064	34.4512
1065	36.5434	1065	34.5434
1066	36.8068	1066	34.5207
1067	37.1023	1067	34.867
1068	37.0877	1068	35.4379
1069	37.2303	1069	35.447
1070	37.2755	1070	35.8625
1071	37.3916	1071	36.0223
1072	37.5483	1072	36.5262
1073	37.5838	1073	36.8883
1074	37.7511	1074	36.8914
1075	37.7927	1075	37.5066
1076	37.5151	1076	37.6188
1077	37.6908	1077	37.8679
1078	37.59	1078	38.0107
1079	37.4912	1079	38.2225
1080	37.4184	1080	38.1015
1081	37.65	1081	38.2428
1082	37.7233	1082	38.3345
1083	37.7682	1083	38.1166
1084	37.7848	1084	38.1886
1085	37.7471	1085	38.1797
1086	37.73	1086	38.211
1087	37.9809	1087	38.2211
1088	38.1599	1088	38.1316
1089	38.3873	1089	37.7389
1090	38.3513	1090	37.8685
1091	38.4045	1091	37.6245
1092	38.2889	1092	37.6263
1093	38.3969	1093	37.4918
1094	38.6764	1094	37.2958
1095	38.725	1095	37.0573
1096	38.5748	1096	36.7836
1097	38.5232	1097	37.0986
1098	38.544	1098	36.9994
1099	38.5793	1099	36.8858
1100	38.5764	1100	36.5766
1101	38.8411	1101	36.2416
1102	38.9431	1102	36.0758
1103	39.2021	1103	35.9004
1104	39.1733	1104	35.8162
1105	39.312	1105	35.7618
1106	39.5742	1106	35.7151
1107	39.6572	1107	35.7088
1108	39.8016	1108	35.7703
1109	39.6946	1109	35.702
1110	39.6927	1110	35.967
1111	39.9639	1111	36.1651
1112	40.1447	1112	36.2279
1113	40.1388	1113	36.2093
1114	40.1289	1114	36.1201
1115	40.0514	1115	35.9983
1116	40.0052	1116	36.0861
1117	40.0748	1117	36.3634
1118	39.9355	1118	36.3235
1119	39.8412	1119	36.0571
1120	39.7005	1120	36.2854
1121	39.5041	1121	36.2296
1122	39.2908	1122	36.4691
1123	38.9437	1123	36.6784
1124	38.8455	1124	36.7292
1125	38.5687	1125	36.8819
1126	38.3436	1126	36.7147
1127	38.2066	1127	36.7815
1128	37.7183	1128	36.7134
1129	37.5936	1129	36.636
1130	37.2583	1130	36.5046
1131	37.1192	1131	36.5954
1132	36.8171	1132	36.7787
1133	36.7501	1133	36.9279
1134	36.8126	1134	37.1574
1135	36.5981	1135	37.1988
1136	36.6121	1136	37.3436
1137	36.5594	1137	37.6007
1138	36.4038	1138	38.0378
1139	36.1316	1139	38.7073
1140	35.7758	1140	39.1396
1141	35.5855	1141	38.9853
1142	35.3008	1142	39.0826
1143	35.2408	1143	38.8119
1144	34.9092	1144	38.7146
1145	34.6464	1145	38.5995
1146	34.7008	1146	38.6308
1147	34.9019	1147	38.7228
1148	35.1278	1148	38.569
1149	35.2795	1149	38.3676
1150	35.5209	1150	38.3962
1151	35.7117	1151	38.1849
1152	35.8396	1152	38.6123
1153	36.0854	1153	38.701
1154	36.0648	1154	38.7091
1155	36.1493	1155	38.6
1156	36.2809	1156	38.4081
1157	36.1605	1157	38.6125
1158	36.3576	1158	38.483
1159	36.3718	1159	38.2594
1160	36.4722	1160	38.4036
1161	36.7415	1161	38.5383
1162	36.9251	1162	38.3701
1163	37.2237	1163	38.3222
1164	37.4367	1164	38.1545
1165	37.4963	1165	38.2185
1166	37.5256	1166	38.4166
1167	37.9477	1167	38.2873
1168	37.949	1168	38.0439
1169	38.0712	1169	38.0518
1170	38.1628	1170	38.2264
1171	38.4282	1171	38.2099
1172	38.7415	1172	38.4813
1173	39.0705	1173	38.659
1174	39.344	1174	38.8552
1175	39.6157	1175	39.1571
1176	39.9225	1176	39.2982
1177	40.2026	1177	39.2952
1178	40.464	1178	39.3999
1179	40.9157	1179	39.468
1180	41.0148	1180	39.4589
1181	41.3523	1181	39.7953
1182	41.6862	1182	40.3184
1183	42.0882	1183	40.377
1184	42.0183	1184	40.3578
1185	41.7809	1185	40.782
1186	41.9643	1186	41.3266
1187	41.9981	1187	41.6341
1188	41.8046	1188	41.9783
1189	41.8586	1189	41.8868
1190	42.0696	1190	41.3297
1191	42.301	1191	41.1395
1192	42.6813	1192	40.9975
1193	42.8479	1193	40.7635
1194	43.145	1194	40.6591
1195	43.4205	1195	40.6639
1196	43.6485	1196	40.3373
1197	43.6689	1197	40.4075
1198	43.7196	1198	40.518
1199	43.7048	1199	40.4509
1200	43.8124	1200	40.5425
1201	43.7991	1201	40.5807
1202	43.5478	1202	40.8225
1203	43.4819	1203	40.3037
1204	43.241	1204	39.9068
1205	42.9965	1205	39.528
1206	42.6554	1206	39.5071
1207	42.4361	1207	39.6764
1208	42.138	1208	39.2878
1209	41.9273	1209	39.4449
1210	41.7653	1210	39.5602
1211	41.6485	1211	39.2752
1212	41.568	1212	38.923
1213	41.3688	1213	38.8118
1214	41.066	1214	38.5213
1215	40.7564	1215	38.2936
1216	40.8035	1216	38.2069
1217	40.9752	1217	38.15
1218	40.9255	1218	38.0545
1219	41.0686	1219	38.23
1220	41.1424	1220	38.3882
1221	41.4331	1221	38.4532
1222	41.4784	1222	38.7232
1223	41.4542	1223	38.715
1224	41.3642	1224	38.8211
1225	41.5721	1225	38.3813
1226	41.5053	1226	38.1974
1227	41.3938	1227	38.1853
1228	41.3561	1228	38.0728
1229	41.108	1229	37.6614
1230	41.0496	1230	37.6072
1231	40.84	1231	37.7016
1232	40.5125	1232	37.682
1233	40.1538	1233	37.2178
1234	39.8139	1234	37.3031
1235	39.6741	1235	37.5332
1236	39.6416	1236	37.2765
1237	39.4897	1237	37.2485
1238	39.549	1238	37.2396
1239	39.7803	1239	37.0808
1240	39.8953	1240	36.9606
1241	39.9888	1241	36.8281
1242	40.0802	1242	36.288
1243	40.0722	1243	36.1012
1244	40.252	1244	35.9547
1245	40.4067	1245	36.3565
1246	40.7857	1246	36.3046
1247	41.0921	1247	36.6304
1248	41.5264	1248	36.7611
1249	42.0155	1249	36.6325
1250	42.4918	1250	36.5111
1251	42.8811	1251	36.2867
1252	43.3439	1252	36.1716
1253	43.9642	1253	35.93
1254	44.4716	1254	35.9302
1255	45.0058	1255	36.2954
1256	45.5601	1256	36.6668
1257	46.0802	1257	36.806
1258	46.4969	1258	36.6928
1259	47.0584	1259	36.8886
1260	47.3702	1260	36.9416
1261	47.9991	1261	36.8755
1262	48.4887	1262	37.126
1263	48.8888	1263	37.2793
1264	49.2434	1264	37.1992
1265	49.822	1265	37.5222
1266	50.3591	1266	37.8634
1267	50.895	1267	38.0314
1268	51.436	1268	38.0724
1269	51.9323	1269	37.9712
1270	52.2884	1270	38.36
1271	52.602	1271	38.399
1272	52.7507	1272	38.7314
1273	53.2908	1273	38.83
1274	53.5218	1274	39.1709
1275	53.5066	1275	39.0389
1276	53.287	1276	39.5072
1277	53.3973	1277	39.3825
1278	53.1995	1278	39.315
1279	52.8322	1279	39.4158
1280	52.8723	1280	39.8186
1281	52.6951	1281	39.7078
1282	52.5098	1282	39.4344
1283	52.3976	1283	39.1039
1284	52.1322	1284	39.468
1285	51.855	1285	39.5974
1286	51.7426	1286	39.7139
1287	51.6479	1287	39.7484
1288	51.8068	1288	39.5902
1289	51.7788	1289	39.6331
1290	51.5924	1290	39.6238
1291	51.6773	1291	39.3662
1292	51.6253	1292	39.3078
1293	51.6603	1293	39.6868
1294	51.3708	1294	39.86
1295	51.2698	1295	39.9795
1296	51.0951	1296	39.8641
1297	50.9518	1297	40.0963
1298	50.8792	1298	40.115
1299	50.6852	1299	40.2036
1300	50.5096	1300	40.3528
1301	50.4282	1301	40.3227
1302	50.2807	1302	40.4068
1303	50.003	1303	40.3934
1304	49.6803	1304	40.4042
1305	49.4199	1305	40.458
1306	49.263	1306	40.2058
1307	48.9934	1307	39.912
1308	48.7217	1308	39.8098
1309	48.5656	1309	39.8259
1310	48.3584	1310	39.8685
1311	48.4702	1311	39.3461
1312	48.2577	1312	39.1656
1313	48.0984	1313	39.1674
1314	47.9828	1314	39.0927
1315	48.0656	1315	39.0204
1316	47.9978	1316	38.5134
1317	48.0388	1317	38.2646
1318	48.1874	1318	37.8836
1319	48.2174	1319	37.8026
1320	48.2394	1320	38.1397
1321	48.3098	1321	37.7199
1322	48.48	1322	37.6666
1323	48.4177	1323	37.4566
1324	48.0513	1324	37.3757
1325	47.8535	1325	36.9396
1326	48.0149	1326	36.9969
1327	48.5382	1327	37.0674
1328	48.4442	1328	37.37
1329	48.6013	1329	37.5858
1330	48.5558	1330	37.3989
1331	48.435	1331	37.358
1332	48.3487	1332	37.6427
1333	48.2796	1333	37.9242
1334	48.0462	1334	38.0844
1335	48.1254	1335	38.0695
1336	48.3339	1336	38.2208
1337	48.5149	1337	38.4484
1338	48.5615	1338	38.9269
1339	48.4055	1339	39.4829
1340	48.111	1340	39.7542
1341	48.1359	1341	39.7084
1342	47.6653	1342	40.2281
1343	47.5663	1343	40.4945
1344	47.1801	1344	40.5053
1345	47.1937	1345	40.5476
1346	46.9986	1346	40.5764
1347	47.006	1347	40.54
1348	47.0347	1348	40.2729
1349	46.9779	1349	40.1034
1350	46.9464	1350	39.8586
1351	46.8614	1351	39.5027
1352	46.7877	1352	39.2486
1353	46.6404	1353	39.2711
1354	46.8815	1354	38.7577
1355	46.9977	1355	38.603
1356	46.9942	1356	38.2204
1357	46.8154	1357	37.8723
1358	46.9612	1358	37.7854
1359	47.2711	1359	37.4369
1360	47.4234	1360	37.2099
1361	47.5215	1361	36.6884
1362	47.7182	1362	36.4223
1363	47.9546	1363	36.2054
1364	48.0937	1364	35.973
1365	48.2644	1365	35.7659
1366	48.5014	1366	35.4577
1367	48.9516	1367	35.2383
1368	49.3672	1368	35.1529
1369	49.7328	1369	35.4495
1370	49.6862	1370	35.3625
1371	49.9916	1371	35.1122
1372	50.1558	1372	35.34
1373	50.07	1373	35.472
1374	50.1317	1374	35.704
1375	50.3455	1375	35.9896
1376	50.5273	1376	36.3385
1377	51.0077	1377	36.7357
1378	50.7905	1378	36.8633
1379	50.8219	1379	37.3516
1380	50.9464	1380	37.0553
1381	51.3272	1381	37.4985
1382	51.2543	1382	37.7706
1383	50.7757	1383	38.1329
1384	50.6081	1384	38.4576
1385	50.5331	1385	39.0829
1386	50.4491	1386	39.499
1387	50.123	1387	40.0883
1388	49.7689	1388	40.4472
1389	49.4777	1389	40.536
1390	49.0869	1390	40.7032
1391	48.939	1391	40.6424
1392	48.7503	1392	40.9228
1393	48.7016	1393	40.6763
1394	48.7647	1394	40.5417
1395	48.7741	1395	40.5836
1396	48.6845	1396	40.2854
1397	48.7274	1397	40.3173
1398	48.9114	1398	40.2115
1399	48.9388	1399	40.3247
1400	49.0095	1400	40.3707
1401	49.0534	1401	40.2765
1402	49.3161	1402	40.2942
1403	49.5508	1403	40.2169
1404	50.0462	1404	40.1638
1405	50.2328	1405	40.4419
1406	50.5635	1406	40.1091
1407	50.9888	1407	39.8893
1408	51.5625	1408	40.0157
1409	51.9658	1409	39.7181
1410	52.2988	1410	39.4012
1411	52.8879	1411	39.0805
1412	53.5786	1412	39.0648
1413	54.0601	1413	39.2723
1414	54.5629	1414	39.3109
1415	55.1387	1415	39.1668
1416	55.8984	1416	38.8467
1417	56.3276	1417	38.5511
1418	56.5512	1418	38.5601
1419	56.9346	1419	38.3678
1420	57.2282	1420	37.8859
1421	57.7897	1421	37.5322
1422	58.0843	1422	37.1642
1423	58.6969	1423	36.9655
1424	59.0082	1424	36.8113
1425	60.444	1425	36.5263
1426	60.5763	1426	36.5316
1427	60.9703	1427	36.7491
1428	60.5618	1428	36.8618
1429	61.421	1429	37.1229
1430	60.8506	1430	36.7995
1431	60.0659	1431	37.3704
1432	60.6664	1432	37.3212
1433	60.8837	1433	37.7962
1434	60.1375	1434	37.5478
1435	59.6578	1435	37.434
1436	58.6348	1436	37.3873
1437	58.8322	1437	37.4252
1438	57.8144	1438	37.3168
1439	57.3344	1439	37.2875
1440	55.9861	1440	37.5085
1441	55.6352	1441	37.7051
1442	55.687	1442	37.9149
1443	55.089	1443	37.7392
1444	53.8274	1444	37.8513
1445	52.2936	1445	37.8859
1446	51.9851	1446	38.0356
1447	50.5089	1447	38.1767
1448	50.0425	1448	38.7477
1449	49.2773	1449	39.162
1450	48.5139	1450	39.3074
1451	46.6992	1451	39.5292
1452	45.8926	1452	39.3872
1453	44.7309	1453	39.3288
1454	44.3243	1454	39.3888
1455	43.0061	1455	39.4142
1456	40.9844	1456	39.2131
1457	40.8151	1457	39.0681
1458	39.2822	1458	39.3961
1459	38.3131	1459	39.2979
1460	36.7686	1460	39.3308
1461	36.7936	1461	39.3465
1462	36.2138	1462	39.6964
1463	35.9365	1463	39.7013
1464	34.6095	1464	39.4541
1465	33.3577	1465	39.3249
1466	31.6864	1466	39.2221
1467	30.0728	1467	39.2965
1468	30.2393	1468	39.4345
1469	29.8215	1469	39.1599
1470	30.1676	1470	39.1487
1471	30.652	1471	38.939
1472	30.6731	1472	39.011
1473	29.9412	1473	39.2959
1474	29.212	1474	39.4286
1475	28.7662	1475	39.3993
1476	27.8722	1476	39.8048
1477	29.056	1477	39.9142
1478	28.5309	1478	39.9489
1479	29.1254	1479	39.8173
1480	28.5873	1480	39.4984
1481	29.6366	1481	39.4566
1482	31.0558	1482	39.0404
1483	30.4314	1483	38.744
1484	30.5114	1484	38.147
1485	31.0379	1485	37.7856
1486	30.598	1486	37.8147
1487	30.6122	1487	37.4947
1488	29.2149	1488	37.1489
1489	29.0555	1489	36.7078
1490	28.489	1490	36.4883
1491	30.272	1491	36.2805
1492	29.9441	1492	35.8916
1493	30.2817	1493	35.4314
1494	30.0921	1494	35.5436
1495	31.8091	1495	35.6233
1496	32.0997	1496	35.7023
1497	32.4216	1497	35.6323
1498	33.0798	1498	35.9017
1499	32.4812	1499	35.4866
1500	32.0449	1500	35.1969
1501	32.1633	1501	34.9372
1502	33.1812	1502	34.8016
1503	33.0185	1503	34.8406
1504	33.7976	1504	34.9984
1505	33.8998	1505	34.8726
1506	34.0001	1506	34.8976
1507	35.6713	1507	34.8372
1508	35.5878	1508	35.4044
1509	36.8641	1509	35.4446
1510	36.843	1510	35.6486
1511	38.4168	1511	35.733
1512	37.6378	1512	35.9951
1513	37.4391	1513	36.1912
1514	37.1439	1514	36.3718
1515	37.7881	1515	36.6689
1516	37.9132	1516	37.1539
1517	38.9362	1517	37.7375
1518	40.2718	1518	37.9337
1519	41.8318	1519	37.9047
1520	42.3353	1520	38.0843
1521	41.9412	1521	38.1018
1522	41.3724	1522	38.3593
1523	41.2531	1523	38.3708
1524	42.1649	1524	38.3568
1525	43.0297	1525	38.5563
1526	45.294	1526	38.6822
1527	46.3085	1527	38.6053
1528	46.3098	1528	38.7066
1529	47.2379	1529	38.5332
1530	47.3948	1530	38.2267
1531	47.5786	1531	38.1509
1532	47.8973	1532	37.9494
1533	47.7165	1533	37.8322
1534	47.6144	1534	37.7442
1535	46.4541	1535	37.6378
1536	45.8166	1536	37.5324
1537	45.7636	1537	37.3294
1538	46.042	1538	37.3844
1539	46.5752	1539	37.4992
1540	47.4392	1540	37.5598
1541	48.3778	1541	37.739
1542	48.6253	1542	37.8261
1543	49.4263	1543	37.856
1544	48.9367	1544	38.0298
1545	49.587	1545	38.0419
1546	48.7545	1546	37.8168
1547	50.8473	1547	37.8334
1548	51.0633	1548	37.8292
1549	51.2613	1549	37.8593
1550	51.4132	1550	37.874
1551	52.2099	1551	37.8749
1552	51.7573	1552	38.1544
1553	51.4029	1553	38.0199
1554	52.335	1554	38.1797
1555	52.2844	1555	38.2445
1556	52.0663	1556	38.5309
1557	53.0405	1557	38.7382
1558	52.0926	1558	38.8385
1559	51.6826	1559	38.7296
1560	50.587	1560	38.7983
1561	50.3214	1561	38.8521
1562	50.7305	1562	38.803
1563	50.4119	1563	38.7784
1564	50.4204	1564	38.5387
1565	49.6856	1565	38.5876
1566	50.0105	1566	38.7013
1567	49.6636	1567	38.4738
1568	49.2755	1568	38.1397
1569	48.8988	1569	37.8175
1570	46.7304	1570	37.817
1571	46.1906	1571	37.7465
1572	45.8885	1572	37.7148
1573	45.4961	1573	37.4722
1574	46.1761	1574	37.5178
1575	46.3006	1575	37.4201
1576	46.6503	1576	37.1809
1577	45.6163	1577	37.1564
1578	44.908	1578	37.1075
1579	44.6568	1579	36.7139
1580	44.1099	1580	36.6502
1581	45.4286	1581	36.5383
1582	45.4108	1582	36.5174
1583	44.7719	1583	36.5707
1584	44.0961	1584	36.2944
1585	44.5588	1585	36.3342
1586	45.5023	1586	36.4105
1587	45.5439	1587	36.3016
1588	45.772	1588	36.0748
1589	45.9685	1589	36.2461
1590	46.4747	1590	36.1291
1591	45.9332	1591	36.6362
1592	45.9442	1592	36.7811
1593	45.8235	1593	37.0063
1594	45.6396	1594	37.2204
1595	45.7266	1595	37.57
1596	45.6061	1596	37.833
1597	46.0285	1597	38.0192
1598	44.9575	1598	38.3336
1599	44.0074	1599	38.5975
1600	44.9636	1600	38.5205
1601	46.2445	1601	38.5954
1602	45.1885	1602	39.0616
1603	44.9938	1603	39.1138
1604	45.4581	1604	39.3391
1605	44.5797	1605	39.5808
1606	44.3978	1606	39.5172
1607	43.8676	1607	39.7736
1608	43.4214	1608	39.7016
1609	43.3059	1609	39.7846
1610	43.6519	1610	39.8389
1611	44.0629	1611	39.8313
1612	45.0686	1612	39.5503
1613	43.2343	1613	39.5924
1614	44.0053	1614	39.6245
1615	42.973	1615	39.7392
1616	42.3945	1616	39.7116
1617	41.3664	1617	39.5555
1618	40.6744	1618	39.6752
1619	40.4037	1619	39.5684
1620	40.1362	1620	39.4541
1621	39.929	1621	39.3994
1622	39.961	1622	39.3412
1623	40.5346	1623	39.3907
1624	40.8738	1624	39.5451
1625	40.4875	1625	39.5391
1626	40.8689	1626	39.6598
1627	41.5715	1627	39.6061
1628	41.7776	1628	39.5624
1629	42.2363	1629	39.566
1630	42.4156	1630	39.2744
1631	43.0503	1631	38.7523
1632	42.0336	1632	38.4619
1633	42.3657	1633	38.3582
1634	42.8453	1634	37.9802
1635	43.7187	1635	38.107
1636	43.347	1636	38.0393
1637	42.7844	1637	37.9101
1638	42.9308	1638	38.1727
1639	42.8306	1639	38.4532
1640	43.1362	1640	38.1474
1641	42.79	1641	38.4111
1642	43.4941	1642	38.2428
1643	43.9766	1643	38.2484
1644	45.1231	1644	38.4346
1645	45.9079	1645	38.3417
1646	46.7504	1646	37.9321
1647	47.6861	1647	37.6903
1648	48.5961	1648	37.674
1649	49.2892	1649	37.6672
1650	51.4881	1650	37.5692
1651	50.9647	1651	37.5939
1652	50.0419	1652	37.8133
1653	50.5732	1653	37.692
1654	51.2238	1654	37.7466
1655	51.3691	1655	37.6172
1656	53.2566	1656	37.4296
1657	54.3969	1657	37.348
1658	54.6579	1658	37.1654
1659	54.1531	1659	36.9748
1660	54.5709	1660	36.9815
1661	54.0093	1661	36.9582
1662	53.7188	1662	36.959
1663	52.8987	1663	36.9164
1664	53.9697	1664	36.7069
1665	52.5418	1665	36.7869
1666	52.5605	1666	36.6737
1667	52.6539	1667	36.6989
1668	51.7288	1668	36.844
1669	51.5739	1669	36.8635
1670	51.0735	1670	37.0372
1671	50.6666	1671	37.1545
1672	50.6145	1672	36.6316
1673	51.1208	1673	36.1465
1674	50.4471	1674	35.756
1675	50.3462	1675	35.7368
1676	50.2635	1676	35.4073
1677	50.4036	1677	35.3254
1678	49.3933	1678	35.4514
1679	49.1628	1679	35.4359
1680	49.1702	1680	35.7605
1681	48.699	1681	36.0818
1682	48.8399	1682	36.4502
1683	49.0589	1683	37.183
1684	49.0348	1684	37.6526
1685	49.4812	1685	38.414
1686	50.8793	1686	39.1084
1687	50.7008	1687	40.9467
1688	51.8499	1688	41.8936
1689	51.4651	1689	42.4114
1690	52.2203	1690	44.6034
1691	52.6335	1691	45.2585
1692	52.9067	1692	45.8347
1693	52.4701	1693	47.5649
1694	53.4444	1694	48.2162
1695	52.1427	1695	48.4677
1696	51.4299	1696	49.4975
1697	50.9034	1697	51.0593
1698	51.7054	1698	52.4792
1699	51.5537	1699	52.9078
1700	51.2752	1700	53.4023
1701	49.6091	1701	53.8267
1702	50.1285	1702	54.5176
1703	50.2227	1703	55.727
1704	49.4762	1704	57.5814
1705	48.5538	1705	57.969
1706	47.77	1706	57.9302
1707	45.645	1707	57.8441
1708	43.9191	1708	58.71
1709	43.0502	1709	58.4001
1710	42.3166	1710	59.7962
1711	41.6281	1711	59.1929
1712	40.9941	1712	58.6476
1713	41.1028	1713	57.7523
1714	40.7394	1714	57.2525
1715	39.2659	1715	56.7856
1716	38.9455	1716	56.1067
1717	39.1014	1717	56.1238
1718	38.8925	1718	55.8816
1719	39.5409	1719	55.1861
1720	38.9106	1720	54.397
1721	39.3272	1721	53.8833
1722	40.0046	1722	52.791
1723	39.5538	1723	52.5834
1724	39.4295	1724	52.2228
1725	39.6371	1725	51.9439
1726	40.4159	1726	51.3732
1727	41.1498	1727	51.4449
1728	40.4421	1728	51.7584
1729	41.0551	1729	51.9618
1730	42.1416	1730	52.916
1731	42.3535	1731	52.7162
1732	42.6634	1732	52.7464
1733	42.9664	1733	53.1786
1734	44.366	1734	53.4322
1735	44.8263	1735	54.0847
1736	44.7778	1736	54.6536
1737	43.5966	1737	55.4346
1738	45.3691	1738	55.0589
1739	44.4979	1739	56.2871
1740	44.5918	1740	57.0402
1741	43.7017	1741	56.0442
1742	42.6726	1742	56.6709
1743	42.0977	1743	57.4867
1744	43.1145	1744	57.1244
1745	41.9535	1745	57.7912
1746	42.2832	1746	58.8896
1747	42.2571	1747	60.6086
1748	42.2017	1748	60.3479
1749	40.9378	1749	60.9871
1750	40.645	1750	61.3164
1751	40.5381	1751	61.4055
1752	40.7128	1752	61.7811
1753	40.1698	1753	61.9547
1754	39.0228	1754	62.9156
1755	38.6875	1755	61.139
1756	38.6391	1756	60.592
1757	38.9602	1757	61.3717
1758	39.6897	1758	61.6874
1759	39.8583	1759	60.7084
1760	41.6634	1760	61.1854
1761	42.5606	1761	59.2522
1762	43.4977	1762	58.9205
1763	44.1362	1763	58.997
1764	44.1169	1764	60.8236
1765	45.2289	1765	61.7033
1766	45.9731	1766	61.1559
1767	47.5992	1767	60.6405
1768	47.6336	1768	60.7449
1769	48.2615	1769	59.5511
1770	48.2137	1770	58.8251
1771	48.8564	1771	58.0525
1772	48.7448	1772	57.6135
1773	48.8461	1773	56.9283
1774	49.5228	1774	56.4901
1775	49.3481	1775	56.162
1776	49.7334	1776	57.2234
1777	49.3491	1777	56.7929
1778	49.0646	1778	56.5742
1779	50.713	1779	55.9912
1780	51.8906	1780	55.3928
1781	51.3304	1781	54.1361
1782	51.0208	1782	53.7161
1783	50.8827	1783	53.5634
1784	51.4716	1784	53.3316
1785	50.4402	1785	53.4153
1786	49.9341	1786	53.4578
1787	49.7004	1787	53.6931
1788	50.0604	1788	53.8903
1789	48.4014	1789	54.1793
1790	47.5473	1790	53.5832
1791	47.3103	1791	53.8977
1792	47.3139	1792	54.2751
1793	48.5662	1793	54.8836
1794	49.6015	1794	55.734
1795	49.568	1795	56.4407
1796	49.689	1796	57.0363
1797	48.6436	1797	57.7263
1798	47.8948	1798	56.9381
1799	47.7497	1799	58.3864
1800	47.8132	1800	57.6217
1801	47.9955	1801	57.9248
1802	47.4879	1802	58.2776
1803	47.0574	1803	58.9415
1804	45.8515	1804	60.0058
1805	45.9144	1805	59.0897
1806	45.9363	1806	59.8587
1807	45.9455	1807	60.8028
1808	46.3109	1808	61.2702
1809	45.5928	1809	62.1166
1810	45.4193	1810	63.0041
1811	45.0451	1811	63.4122
1812	44.3364	1812	64.2269
1813	43.5605	1813	65.4291
1814	43.1306	1814	65.9951
1815	42.8644	1815	64.6959
1816	42.0369	1816	63.3299
1817	42.1638	1817	63.3009
1818	41.0727	1818	63.416
1819	40.9397	1819	62.4413
1820	40.6173	1820	62.4406
1821	40.7939	1821	62.0993
1822	41.7929	1822	61.9704
1823	41.7824	1823	61.1803
1824	41.5483	1824	61.2801
1825	42.0376	1825	60.5332
1826	43.1742	1826	60.0273
1827	44.1938	1827	57.7951
1828	44.6151	1828	56.8621
1829	44.9578	1829	56.0317
1830	44.4013	1830	55.2175
1831	43.7699	1831	54.528
1832	43.4816	1832	53.5601
1833	43.9424	1833	52.8871
1834	44.4778	1834	52.3983
1835	44.299	1835	51.8608
1836	44.5027	1836	51.2956
1837	45.6215	1837	50.6871
1838	47.6016	1838	50.0132
1839	47.7802	1839	49.3903
1840	48.1575	1840	49.0018
1841	49.0499	1841	48.6534
1842	49.7751	1842	48.6432
1843	50.6497	1843	48.9555
1844	50.0107	1844	49.0315
1845	49.1843	1845	48.71
1846	48.2923	1846	48.4683
1847	48.1036	1847	48.3225
1848	48.8993	1848	48.3252
1849	49.0709	1849	48.2671
1850	48.7957	1850	47.0772
1851	48.3778	1851	46.7947
1852	48.1079	1852	46.6151
1853	48.1123	1853	46.6551
1854	48.6342	1854	46.6275
1855	49.758	1855	46.4276
1856	49.2106	1856	46.9608
1857	49.0552	1857	47.3038
1858	48.5885	1858	47.6349
1859	47.6508	1859	47.5786
1860	47.6826	1860	47.3407
1861	47.8119	1861	47.4354
1862	47.8722	1862	47.4703
1863	47.7886	1863	47.6904
1864	47.5288	1864	47.4463
1865	47.8675	1865	47.4308
1866	48.0928	1866	47.4524
1867	47.906	1867	47.502
1868	48.1247	1868	47.6932
1869	48.8598	1869	48.1398
1870	49.011	1870	47.9888
1871	49.096	1871	47.7421
1872	49.8423	1872	47.7955
1873	48.6043	1873	47.8652
1874	48.354	1874	47.7746
1875	47.9806	1875	47.304
1876	47.6783	1876	47.6242
1877	46.6984	1877	47.7834
1878	45.652	1878	48.0189
1879	45.7205	1879	48.4935
1880	47.1956	1880	48.7014
1881	47.7581	1881	48.8425
1882	48.2849	1882	48.8396
1883	48.3067	1883	49.3388
1884	48.756	1884	49.3092
1885	48.2103	1885	49.5217
1886	47.8185	1886	49.7275
1887	47.685	1887	49.8006
1888	46.8331	1888	49.9729
1889	45.8468	1889	50.1646
1890	45.1198	1890	50.523
1891	44.7474	1891	50.7922
1892	45.0161	1892	51.0032
1893	44.5085	1893	50.9278
1894	44.0329	1894	50.3661
1895	44.0851	1895	49.5959
1896	44.1011	1896	48.8698
1897	44.2696	1897	48.5125
1898	44.0977	1898	48.1955
1899	43.4122	1899	47.8524
1900	43.6988	1900	47.4513
1901	45.387	1901	47.1723
1902	45.5112	1902	46.8218
1903	46.2673	1903	46.9403
1904	46.8113	1904	47.0917
1905	46.8641	1905	47.1224
1906	46.7634	1906	47.2528
1907	46.329	1907	46.9076
1908	45.5971	1908	46.798
1909	45.8384	1909	46.4674
1910	46.4741	1910	46.3988
1911	46.7118	1911	46.4743
1912	48.2792	1912	46.5604
1913	46.4158	1913	46.6933
1914	46.7935	1914	46.669
1915	47.0752	1915	46.7478
1916	45.8902	1916	46.7067
1917	45.0465	1917	46.9383
1918	46.2261	1918	46.6362
1919	46.2237	1919	46.7102
1920	45.8351	1920	46.6316
1921	45.4992	1921	46.4647
1922	44.4796	1922	46.7551
1923	42.3455	1923	46.806
1924	41.3031	1924	46.7595
1925	40.8073	1925	47.0415
1926	40.2127	1926	47.2173
1927	39.9616	1927	46.8962
1928	39.7974	1928	46.9809
1929	40.147	1929	47.2264
1930	41.4936	1930	47.1618
1931	39.7557	1931	46.9639
1932	38.9361	1932	46.8889
1933	37.6092	1933	46.7197
1934	37.4571	1934	46.687
1935	36.763	1935	46.8957
1936	37.3934	1936	46.8277
1937	37.5274	1937	46.6981
1938	37.6874	1938	46.8028
1939	37.8736	1939	46.7688
1940	36.7462	1940	47.1176
1941	36.3903	1941	46.9375
1942	36.3858	1942	46.8993
1943	35.4748	1943	46.684
1944	35.6242	1944	46.7648
1945	36.0515	1945	46.9833
1946	36.3779	1946	46.8171
1947	37.2544	1947	47.0929
1948	38.1066	1948	47.1851
1949	39.7021	1949	47.6342
1950	40.9752	1950	47.5417
1951	43.1751	1951	47.7939
1952	42.9769	1952	47.9723
1953	45.0948	1953	48.2866
1954	44.8913	1954	48.3551
1955	45.1212	1955	48.4357
1956	45.0776	1956	48.3965
1957	45.2767	1957	48.3039
1958	45.759	1958	48.5481
1959	46.5658	1959	48.6715
1960	46.9021	1960	48.747
1961	47.0178	1961	49.1584
1962	47.2885	1962	48.922
1963	46.4162	1963	49.0863
1964	47.3423	1964	49.0851
1965	46.7961	1965	49.0463
1966	46.8505	1966	49.2844
1967	47.4345	1967	49.2043
1968	48.1895	1968	48.7857
1969	47.3766	1969	48.6722
1970	48.069	1970	48.4236
1971	47.2981	1971	48.0164
1972	46.5815	1972	47.9919
1973	47.1735	1973	47.6024
1974	48.3123	1974	47.6844
1975	48.0169	1975	47.5978
1976	47.5938	1976	47.1537
1977	47.6675	1977	47.2382
1978	47.7979	1978	47.4725
1979	48.1296	1979	47.3402
1980	48.1745	1980	47.0864
1981	47.0427	1981	46.9654
1982	47.2496	1982	47.0048
1983	47.4473	1983	46.8428
1984	47.6854	1984	46.8034
1985	47.6163	1985	46.527
1986	47.5634	1986	46.3553
1987	47.3253	1987	46.1698
1988	47.0466	1988	46.1149
1989	46.4325	1989	45.942
1990	46.0943	1990	45.6274
1991	46.4042	1991	44.9149
1992	47.0502	1992	44.5135
1993	47.3833	1993	43.6177
1994	47.8502	1994	43.0922
1995	48.5199	1995	42.3926
1996	49.1818	1996	41.8931
1997	49.9775	1997	41.4762
1998	50.7618	1998	41.2528
[truncated: 18,004 more rows]

## Sheet: S6F
x	IP6		BHC
0.005	2.03		3.02
0.0051	2.03		2.99
0.0052	2.03		2.98
0.0053	2.02		2.97
0.0054	2.02		2.97
0.0055	2.02		2.97
0.0056	2.02		2.96
0.0057	2.02		2.96
0.0058	2.02		2.97
0.0059	2.02		2.96
0.006	2.02		2.96
0.0061	2.02		2.97
0.0062	2.03		2.97
0.0063	2.03		2.97
0.0064	2.03		2.95
0.0065	2.03		2.96
0.0066	2.03		2.97
0.0067	2.03		2.98
0.0068	2.03		2.99
0.0069	2.03		3
0.007	2.03		3.01
0.0071	2.03		3.02
0.0072	2.03		3.04
0.0073	2.03		3.07
0.0074	2.03		3.09
0.0075	2.03		3.11
0.0076	2.03		3.13
0.0077	2.03		3.15
0.0078	2.03		3.17
0.0079	2.03		3.19
0.008	2.03		3.21
0.0081	2.03		3.23
0.0082	2.03		3.25
0.0083	2.03		3.27
0.0084	2.03		3.29
0.0085	2.03		3.31
0.0086	2.03		3.33
0.0087	2.03		3.35
0.0088	2.03		3.36
0.0089	2.03		3.38
0.009	2.03		3.39
0.0091	2.03		3.41
0.0092	2.03		3.42
0.0093	2.03		3.43
0.0094	2.03		3.44
0.0095	2.03		3.46
0.0096	2.03		3.48
0.0097	2.03		3.49
0.0098	2.03		3.5
0.0099	2.03		3.51
0.01	2.03		3.52
0.0101	2.04		3.53
0.0102	2.04		3.54
0.0103	2.04		3.54
0.0104	2.05		3.55
0.0105	2.05		3.57
0.0106	2.05		3.57
0.0107	2.05		3.58
0.0108	2.05		3.59
0.0109	2.05		3.6
0.011	2.05		3.61
0.0111	2.05		3.6
0.0112	2.05		3.6
0.0113	2.05		3.6
0.0114	2.05		3.61
0.0115	2.05		3.61
0.0116	2.05		3.62
0.0117	2.05		3.63
0.0118	2.05		3.64
0.0119	2.05		3.65
0.012	2.05		3.66
0.0121	2.05		3.67
0.0122	2.05		3.67
0.0123	2.04		3.67
0.0124	2.04		3.67
0.0125	2.04		3.67
0.0126	2.04		3.67
0.0127	2.04		3.69
0.0128	2.04		3.7
0.0129	2.04		3.72
0.013	2.04		3.74
0.0131	2.04		3.75
0.0132	2.04		3.76
0.0133	2.03		3.76
0.0134	2.03		3.78
0.0135	2.03		3.8
0.0136	2.03		3.81
0.0137	2.03		3.82
0.0138	2.03		3.83
0.0139	2.03		3.84
0.014	2.03		3.84
0.0141	2.03		3.86
0.0142	2.03		3.87
0.0143	2.03		3.87
0.0144	2.03		3.88
0.0145	2.03		3.89
0.0146	2.03		3.9
0.0147	2.03		3.91
0.0148	2.03		3.92
0.0149	2.03		3.93
0.015	2.03		3.94
0.0151	2.04		3.95
0.0152	2.04		3.96
0.0153	2.04		3.97
0.0154	2.04		3.97
0.0155	2.04		3.98
0.0156	2.04		4
0.0157	2.04		4
0.0158	2.04		4
0.0159	2.04		4
0.016	2.04		4
0.0161	2.04		3.99
0.0162	2.03		3.99
0.0163	2.03		3.99
0.0164	2.03		4
0.0165	2.03		3.99
0.0166	2.03		3.97
0.0167	2.03		3.95
0.0168	2.03		3.93
0.0169	2.03		3.91
0.017	2.03		3.89
0.0171	2.03		3.88
0.0172	2.03		3.86
0.0173	2.03		3.84
0.0174	2.03		3.83
0.0175	2.03		3.82
0.0176	2.03		3.8
0.0177	2.03		3.78
0.0178	2.03		3.77
0.0179	2.03		3.76
0.018	2.03		3.75
0.0181	2.03		3.74
0.0182	2.03		3.74
0.0183	2.03		3.73
0.0184	2.03		3.72
0.0185	2.03		3.71
0.0186	2.03		3.7
0.0187	2.03		3.69
0.0188	2.03		3.69
0.0189	2.03		3.68
0.019	2.03		3.68
0.0191	2.03		3.67
0.0192	2.03		3.67
0.0193	2.03		3.67
0.0194	2.03		3.67
0.0195	2.03		3.66
0.0196	2.03		3.65
0.0197	2.03		3.65
0.0198	2.03		3.65
0.0199	2.03		3.66
0.02	2.03		3.66
0.0201	2.02		3.66
0.0202	2.02		3.66
0.0203	2.02		3.66
0.0204	2.01		3.66
0.0205	2.01		3.65
0.0206	2.01		3.64
0.0207	2.01		3.63
0.0208	2.01		3.62
0.0209	2.01		3.6
0.021	2.01		3.6
0.0211	2.01		3.59
0.0212	2.01		3.58
0.0213	2.01		3.57
0.0214	2.01		3.56
0.0215	2.01		3.55
0.0216	2.01		3.53
0.0217	2.01		3.52
0.0218	2.01		3.51
0.0219	2.01		3.49
0.022	2.01		3.48
0.0221	2.01		3.47
0.0222	2.02		3.46
0.0223	2.02		3.45
0.0224	2.02		3.44
0.0225	2.02		3.43
0.0226	2.02		3.42
0.0227	2.02		3.4
0.0228	2.02		3.39
0.0229	2.02		3.38
0.023	2.02		3.36
0.0231	2.02		3.35
0.0232	2.02		3.34
0.0233	2.02		3.33
0.0234	2.02		3.31
0.0235	2.02		3.29
0.0236	2.02		3.28
0.0237	2.02		3.27
0.0238	2.02		3.26
0.0239	2.02		3.25
0.024	2.02		3.24
0.0241	2.02		3.22
0.0242	2.02		3.21
0.0243	2.02		3.2
0.0244	2.02		3.19
0.0245	2.02		3.18
0.0246	2.02		3.17
0.0247	2.02		3.16
0.0248	2.02		3.15
0.0249	2.02		3.15
0.025	2.02		3.15
0.0251	2.01		3.14
0.0252	2.01		3.13
0.0253	2.01		3.12
0.0254	2.01		3.12
0.0255	2.01		3.11
0.0256	2.01		3.09
0.0257	2.01		3.08
0.0258	2.01		3.07
0.0259	2.01		3.07
0.026	2.01		3.07
0.0261	2.01		3.07
0.0262	2.01		3.07
0.0263	2.01		3.07
0.0264	2.01		3.07
0.0265	2.01		3.07
0.0266	2.01		3.07
0.0267	2.01		3.07
0.0268	2.01		3.07
0.0269	2.01		3.07
0.027	2.01		3.08
0.0271	2.01		3.09
0.0272	2.01		3.09
0.0273	2.01		3.09
0.0274	2.01		3.09
0.0275	2.01		3.09
0.0276	2.01		3.09
0.0277	2.01		3.09
0.0278	2.01		3.09
0.0279	2.01		3.09
0.028	2.01		3.09
0.0281	2.01		3.09
0.0282	2.01		3.08
0.0283	2.01		3.08
0.0284	2.01		3.08
0.0285	2.01		3.08
0.0286	2.01		3.08
0.0287	2.01		3.08
0.0288	2.01		3.08
0.0289	2.01		3.08
0.029	2.01		3.08
0.0291	2.01		3.08
0.0292	2.02		3.09
0.0293	2.02		3.1
0.0294	2.02		3.1
0.0295	2.02		3.1
0.0296	2.02		3.1
0.0297	2.02		3.1
0.0298	2.02		3.1
0.0299	2.02		3.09
0.03	2.02		3.09
0.0301	2.03		3.09
0.0302	2.03		3.09
0.0303	2.03		3.09
0.0304	2.03		3.09
0.0305	2.03		3.1
0.0306	2.03		3.1
0.0307	2.03		3.1
0.0308	2.03		3.11
0.0309	2.03		3.11
0.031	2.03		3.1
0.0311	2.03		3.1
0.0312	2.03		3.1
0.0313	2.03		3.1
0.0314	2.03		3.1
0.0315	2.03		3.1
0.0316	2.03		3.1
0.0317	2.03		3.1
0.0318	2.03		3.1
0.0319	2.03		3.1
0.032	2.03		3.1
0.0321	2.04		3.1
0.0322	2.03		3.11
0.0323	2.03		3.11
0.0324	2.03		3.11
0.0325	2.03		3.11
0.0326	2.03		3.11
0.0327	2.03		3.11
0.0328	2.03		3.11
0.0329	2.03		3.1
0.033	2.03		3.1
0.0331	2.03		3.1
0.0332	2.03		3.1
0.0333	2.04		3.1
0.0334	2.04		3.1
0.0335	2.04		3.1
0.0336	2.04		3.1
0.0337	2.04		3.1
0.0338	2.04		3.1
0.0339	2.04		3.1
0.034	2.04		3.11
0.0341	2.04		3.11
0.0342	2.04		3.11
0.0343	2.04		3.11
0.0344	2.04		3.11
0.0345	2.04		3.11
0.0346	2.04		3.11
0.0347	2.04		3.11
0.0348	2.04		3.11
0.0349	2.04		3.1
0.035	2.04		3.09
0.0351	2.04		3.09
0.0352	2.04		3.09
0.0353	2.04		3.09
0.0354	2.04		3.08
0.0355	2.05		3.09
0.0356	2.05		3.09
0.0357	2.05		3.09
0.0358	2.05		3.09
0.0359	2.05		3.09
0.036	2.05		3.09
0.0361	2.05		3.09
0.0362	2.05		3.09
0.0363	2.05		3.09
0.0364	2.05		3.09
0.0365	2.05		3.09
0.0366	2.05		3.09
0.0367	2.05		3.09
0.0368	2.05		3.1
0.0369	2.05		3.1
0.037	2.05		3.09
0.0371	2.05		3.08
0.0372	2.05		3.08
0.0373	2.05		3.09
0.0374	2.05		3.1
0.0375	2.05		3.11
0.0376	2.05		3.12
0.0377	2.05		3.13
0.0378	2.05		3.14
0.0379	2.05		3.15
0.038	2.05		3.16
0.0381	2.05		3.17
0.0382	2.05		3.18
0.0383	2.05		3.19
0.0384	2.05		3.21
0.0385	2.05		3.22
0.0386	2.06		3.23
0.0387	2.06		3.24
0.0388	2.06		3.26
0.0389	2.06		3.28
0.039	2.06		3.29
0.0391	2.06		3.31
0.0392	2.06		3.32
0.0393	2.07		3.33
0.0394	2.08		3.34
0.0395	2.08		3.35
0.0396	2.09		3.37
0.0397	2.1		3.38
0.0398	2.11		3.39
0.0399	2.12		3.4
0.04	2.13		3.41
0.0401	2.13		3.43
0.0402	2.13		3.44
0.0403	2.13		3.45
0.0404	2.13		3.46
0.0405	2.14		3.45
0.0406	2.15		3.45
0.0407	2.15		3.47
0.0408	2.15		3.47
0.0409	2.16		3.48
0.041	2.16		3.49
0.0411	2.17		3.5
0.0412	2.18		3.51
0.0413	2.19		3.52
0.0414	2.2		3.53
0.0415	2.2		3.54
0.0416	2.21		3.55
0.0417	2.21		3.56
0.0418	2.21		3.57
0.0419	2.22		3.58
0.042	2.23		3.59
0.0421	2.23		3.6
0.0422	2.23		3.6
0.0423	2.24		3.61
0.0424	2.25		3.62
0.0425	2.25		3.63
0.0426	2.26		3.64
0.0427	2.27		3.65
0.0428	2.27		3.66
0.0429	2.27		3.67
0.043	2.27		3.68
0.0431	2.27		3.69
0.0432	2.27		3.7
0.0433	2.26		3.71
0.0434	2.26		3.72
0.0435	2.26		3.73
0.0436	2.26		3.74
0.0437	2.26		3.75
0.0438	2.26		3.76
0.0439	2.26		3.77
0.044	2.26		3.77
0.0441	2.26		3.78
0.0442	2.26		3.79
0.0443	2.26		3.8
0.0444	2.26		3.81
0.0445	2.26		3.82
0.0446	2.26		3.83
0.0447	2.26		3.84
0.0448	2.26		3.85
0.0449	2.26		3.87
0.045	2.26		3.88
0.0451	2.26		3.9
0.0452	2.26		3.91
0.0453	2.26		3.92
0.0454	2.26		3.93
0.0455	2.25		3.93
0.0456	2.25		3.94
0.0457	2.25		3.95
0.0458	2.25		3.97
0.0459	2.25		3.98
0.046	2.25		3.99
0.0461	2.25		4
0.0462	2.25		4.01
0.0463	2.25		4.02
0.0464	2.25		4.03
0.0465	2.26		4.04
0.0466	2.26		4.06
0.0467	2.26		4.07
0.0468	2.26		4.07
0.0469	2.26		4.08
0.047	2.26		4.09
0.0471	2.26		4.1
0.0472	2.27		4.11
0.0473	2.27		4.11
0.0474	2.27		4.11
0.0475	2.27		4.11
0.0476	2.27		4.11
0.0477	2.27		4.11
0.0478	2.27		4.11
0.0479	2.27		4.11
0.048	2.27		4.11
0.0481	2.27		4.11
0.0482	2.27		4.11
0.0483	2.27		4.11
0.0484	2.27		4.1
0.0485	2.27		4.1
0.0486	2.26		4.1
0.0487	2.26		4.1
0.0488	2.26		4.09
0.0489	2.26		4.08
0.049	2.26		4.08
0.0491	2.27		4.07
0.0492	2.26		4.06
0.0493	2.25		4.05
0.0494	2.24		4.05
0.0495	2.24		4.05
0.0496	2.23		4.04
0.0497	2.22		4.04
0.0498	2.21		4.04
0.0499	2.2		4.04
0.05	2.19		4.04
0.0501	2.18		4.03
0.0502	2.18		4.03
0.0503	2.18		4.03
0.0504	2.18		4.03
0.0505	2.17		4.04
0.0506	2.16		4.05
0.0507	2.16		4.04
0.0508	2.16		4.04
0.0509	2.15		4.04
0.051	2.15		4.05
0.0511	2.14		4.05
0.0512	2.13		4.05
0.0513	2.12		4.05
0.0514	2.11		4.05
0.0515	2.11		4.05
0.0516	2.1		4.05
0.0517	2.1		4.05
0.0518	2.1		4.05
0.0519	2.09		4.05
0.052	2.08		4.06
0.0521	2.07		4.06
0.0522	2.07		4.07
0.0523	2.06		4.07
0.0524	2.05		4.07
0.0525	2.05		4.07
0.0526	2.04		4.08
0.0527	2.03		4.09
0.0528	2.03		4.09
0.0529	2.03		4.11
0.053	2.03		4.13
0.0531	2.03		4.15
0.0532	2.03		4.17
0.0533	2.03		4.19
0.0534	2.03		4.2
0.0535	2.03		4.22
0.0536	2.03		4.22
0.0537	2.03		4.23
0.0538	2.03		4.23
0.0539	2.03		4.23
0.054	2.03		4.25
0.0541	2.03		4.26
0.0542	2.03		4.27
0.0543	2.03		4.28
0.0544	2.03		4.3
0.0545	2.04		4.3
0.0546	2.04		4.32
0.0547	2.04		4.32
0.0548	2.05		4.34
0.0549	2.05		4.34
0.055	2.05		4.35
0.0551	2.05		4.34
0.0552	2.05		4.36
0.0553	2.05		4.38
0.0554	2.05		4.39
0.0555	2.05		4.4
0.0556	2.05		4.42
0.0557	2.05		4.44
0.0558	2.05		4.45
0.0559	2.05		4.45
0.056	2.05		4.46
0.0561	2.05		4.47
0.0562	2.06		4.49
0.0563	2.06		4.5
0.0564	2.06		4.52
0.0565	2.05		4.54
0.0566	2.05		4.54
0.0567	2.05		4.56
0.0568	2.05		4.56
0.0569	2.05		4.57
0.057	2.05		4.59
0.0571	2.05		4.6
0.0572	2.04		4.61
0.0573	2.04		4.62
0.0574	2.04		4.64
0.0575	2.04		4.66
0.0576	2.04		4.67
0.0577	2.04		4.68
0.0578	2.04		4.69
0.0579	2.04		4.7
0.058	2.04		4.7
0.0581	2.04		4.71
0.0582	2.04		4.71
0.0583	2.05		4.73
0.0584	2.05		4.74
0.0585	2.05		4.76
0.0586	2.05		4.77
0.0587	2.05		4.79
0.0588	2.05		4.8
0.0589	2.05		4.81
0.059	2.05		4.82
0.0591	2.05		4.84
0.0592	2.05		4.85
0.0593	2.05		4.86
0.0594	2.05		4.88
0.0595	2.05		4.9
0.0596	2.05		4.91
0.0597	2.05		4.92
0.0598	2.05		4.93
0.0599	2.05		4.94
0.06	2.05		4.94
0.0601	2.05		4.95
0.0602	2.05		4.96
0.0603	2.05		4.97
0.0604	2.05		4.99
0.0605	2.05		5
0.0606	2.05		5.01
0.0607	2.05		5.03
0.0608	2.05		5.05
0.0609	2.05		5.07
0.061	2.05		5.08
0.0611	2.05		5.09
0.0612	2.05		5.11
0.0613	2.05		5.12
0.0614	2.05		5.13
0.0615	2.05		5.15
0.0616	2.05		5.17
0.0617	2.05		5.19
0.0618	2.05		5.21
0.0619	2.05		5.23
0.062	2.05		5.24
0.0621	2.05		5.25
0.0622	2.05		5.26
0.0623	2.05		5.28
0.0624	2.05		5.3
0.0625	2.05		5.32
0.0626	2.05		5.33
0.0627	2.05		5.33
0.0628	2.05		5.34
0.0629	2.05		5.34
0.063	2.05		5.34
0.0631	2.05		5.34
0.0632	2.05		5.34
0.0633	2.05		5.33
0.0634	2.05		5.34
0.0635	2.05		5.34
0.0636	2.05		5.36
0.0637	2.05		5.37
0.0638	2.05		5.39
0.0639	2.05		5.4
0.064	2.05		5.4
0.0641	2.05		5.41
0.0642	2.05		5.42
0.0643	2.05		5.43
0.0644	2.05		5.43
0.0645	2.04		5.45
0.0646	2.04		5.44
0.0647	2.04		5.46
0.0648	2.03		5.46
0.0649	2.03		5.47
0.065	2.03		5.48
0.0651	2.03		5.5
0.0652	2.03		5.5
0.0653	2.03		5.5
0.0654	2.03		5.51
0.0655	2.03		5.52
0.0656	2.03		5.52
0.0657	2.03		5.52
0.0658	2.03		5.52
0.0659	2.03		5.53
0.066	2.03		5.54
0.0661	2.03		5.55
0.0662	2.02		5.55
0.0663	2.02		5.56
0.0664	2.02		5.56
0.0665	2.02		5.56
0.0666	2.02		5.57
0.0667	2.02		5.56
0.0668	2.02		5.58
0.0669	2.02		5.58
0.067	2.02		5.58
0.0671	2.02		5.59
0.0672	2.02		5.59
0.0673	2.02		5.58
0.0674	2.02		5.58
0.0675	2.02		5.58
0.0676	2.02		5.58
0.0677	2.02		5.59
0.0678	2.02		5.6
0.0679	2.02		5.6
0.068	2.03		5.61
0.0681	2.03		5.62
0.0682	2.03		5.64
0.0683	2.02		5.64
0.0684	2.02		5.65
0.0685	2.02		5.64
0.0686	2.02		5.64
0.0687	2.03		5.64
0.0688	2.03		5.65
0.0689	2.03		5.64
0.069	2.03		5.63
0.0691	2.02		5.6
0.0692	2.02		5.61
0.0693	2.02		5.61
0.0694	2.02		5.61
0.0695	2.02		5.61
0.0696	2.02		5.62
0.0697	2.02		5.63
0.0698	2.02		5.62
0.0699	2.02		5.63
0.07	2.02		5.65
0.0701	2.02		5.65
0.0702	2.02		5.65
0.0703	2.02		5.66
0.0704	2.02		5.66
0.0705	2.02		5.67
0.0706	2.02		5.68
0.0707	2.02		5.68
0.0708	2.02		5.67
0.0709	2.02		5.66
0.071	2.02		5.66
0.0711	2.02		5.65
0.0712	2.02		5.63
0.0713	2.02		5.64
0.0714	2.02		5.65
0.0715	2.02		5.65
0.0716	2.02		5.64
0.0717	2.02		5.64
0.0718	2.02		5.64
0.0719	2.02		5.64
0.072	2.02		5.64
0.0721	2.02		5.65
0.0722	2.02		5.65
0.0723	2.02		5.64
0.0724	2.02		5.63
0.0725	2.03		5.63
0.0726	2.03		5.62
0.0727	2.03		5.63
0.0728	2.03		5.64
0.0729	2.03		5.63
0.073	2.04		5.63
0.0731	2.05		5.61
0.0732	2.05		5.61
0.0733	2.05		5.62
0.0734	2.05		5.62
0.0735	2.05		5.61
0.0736	2.05		5.61
0.0737	2.05		5.61
0.0738	2.05		5.61
0.0739	2.06		5.62
0.074	2.06		5.62
0.0741	2.06		5.62
0.0742	2.06		5.62
0.0743	2.06		5.62
0.0744	2.06		5.62
0.0745	2.06		5.62
0.0746	2.06		5.63
0.0747	2.06		5.62
0.0748	2.07		5.62
0.0749	2.07		5.6
0.075	2.07		5.59
0.0751	2.07		5.58
0.0752	2.07		5.58
0.0753	2.07		5.58
0.0754	2.07		5.56
0.0755	2.07		5.54
0.0756	2.07		5.52
0.0757	2.07		5.5
0.0758	2.07		5.5
0.0759	2.07		5.51
0.076	2.07		5.49
0.0761	2.07		5.49
0.0762	2.07		5.49
0.0763	2.07		5.49
0.0764	2.07		5.48
0.0765	2.07		5.48
0.0766	2.07		5.48
0.0767	2.07		5.49
0.0768	2.07		5.49
0.0769	2.07		5.5
0.077	2.07		5.5
0.0771	2.07		5.5
0.0772	2.07		5.5
0.0773	2.07		5.51
0.0774	2.07		5.51
0.0775	2.07		5.51
0.0776	2.08		5.51
0.0777	2.08		5.5
0.0778	2.08		5.48
0.0779	2.08		5.49
0.078	2.07		5.5
0.0781	2.08		5.5
0.0782	2.08		5.5
0.0783	2.08		5.5
0.0784	2.08		5.5
0.0785	2.08		5.51
0.0786	2.08		5.52
0.0787	2.07		5.51
0.0788	2.07		5.5
0.0789	2.07		5.51
0.079	2.07		5.52
0.0791	2.07		5.54
0.0792	2.07		5.54
0.0793	2.07		5.55
0.0794	2.07		5.55
0.0795	2.07		5.55
0.0796	2.07		5.55
0.0797	2.07		5.55
0.0798	2.07		5.56
0.0799	2.07		5.54
0.08	2.07		5.54
0.0801	2.07		5.55
0.0802	2.07		5.56
0.0803	2.07		5.54
0.0804	2.07		5.54
0.0805	2.07		5.53
0.0806	2.07		5.53
0.0807	2.07		5.52
0.0808	2.07		5.51
0.0809	2.07		5.52
0.081	2.07		5.51
0.0811	2.07		5.53
0.0812	2.07		5.53
0.0813	2.07		5.52
0.0814	2.07		5.5
0.0815	2.07		5.49
0.0816	2.07		5.5
0.0817	2.07		5.48
0.0818	2.07		5.48
0.0819	2.07		5.48
0.082	2.07		5.48
0.0821	2.07		5.47
0.0822	2.07		5.46
0.0823	2.07		5.45
0.0824	2.07		5.46
0.0825	2.06		5.45
0.0826	2.06		5.46
0.0827	2.06		5.45
0.0828	2.06		5.43
0.0829	2.06		5.44
0.083	2.05		5.44
0.0831	2.04		5.45
0.0832	2.04		5.45
0.0833	2.04		5.45
0.0834	2.04		5.44
0.0835	2.04		5.43
0.0836	2.04		5.43
0.0837	2.04		5.42
0.0838	2.04		5.42
0.0839	2.03		5.41
0.084	2.03		5.39
0.0841	2.03		5.39
0.0842	2.03		5.39
0.0843	2.03		5.37
0.0844	2.03		5.36
0.0845	2.03		5.35
0.0846	2.03		5.35
0.0847	2.04		5.34
0.0848	2.03		5.33
0.0849	2.03		5.35
0.085	2.03		5.35
0.0851	2.03		5.36
0.0852	2.03		5.35
0.0853	2.03		5.33
0.0854	2.03		5.34
0.0855	2.03		5.36
0.0856	2.03		5.37
0.0857	2.03		5.38
0.0858	2.03		5.38
0.0859	2.03		5.38
0.086	2.03		5.39
0.0861	2.03		5.39
0.0862	2.03		5.39
0.0863	2.03		5.37
0.0864	2.03		5.38
0.0865	2.03		5.37
0.0866	2.03		5.36
0.0867	2.03		5.36
0.0868	2.03		5.36
0.0869	2.03		5.36
0.087	2.03		5.36
0.0871	2.03		5.36
0.0872	2.03		5.35
0.0873	2.03		5.36
0.0874	2.03		5.35
0.0875	2.03		5.33
0.0876	2.02		5.33
0.0877	2.02		5.32
0.0878	2.02		5.32
0.0879	2.02		5.3
0.088	2.02		5.28
0.0881	2.02		5.26
0.0882	2.02		5.26
0.0883	2.02		5.25
0.0884	2.02		5.24
0.0885	2.02		5.23
0.0886	2.02		5.23
0.0887	2.02		5.23
0.0888	2.02		5.23
0.0889	2.02		5.23
0.089	2.02		5.24
0.0891	2.02		5.23
0.0892	2.02		5.23
0.0893	2.02		5.23
0.0894	2.02		5.23
0.0895	2.02		5.23
0.0896	2.02		5.23
0.0897	2.02		5.23
0.0898	2.02		5.24
0.0899	2.02		5.26
0.09	2.02		5.26
0.0901	2.02		5.25
0.0902	2.02		5.25
0.0903	2.02		5.25
0.0904	2.03		5.24
0.0905	2.03		5.25
0.0906	2.03		5.24
0.0907	2.03		5.24
0.0908	2.03		5.26
0.0909	2.03		5.26
0.091	2.03		5.27
0.0911	2.03		5.26
0.0912	2.03		5.27
0.0913	2.03		5.27
0.0914	2.03		5.28
0.0915	2.03		5.29
0.0916	2.03		5.29
0.0917	2.03		5.3
0.0918	2.03		5.28
0.0919	2.03		5.26
0.092	2.03		5.25
0.0921	2.03		5.26
0.0922	2.03		5.26
0.0923	2.03		5.27
0.0924	2.03		5.27
0.0925	2.03		5.28
0.0926	2.04		5.28
0.0927	2.04		5.29
0.0928	2.04		5.31
0.0929	2.04		5.31
0.093	2.04		5.3
0.0931	2.04		5.31
0.0932	2.04		5.31
0.0933	2.04		5.3
0.0934	2.04		5.31
0.0935	2.04		5.32
0.0936	2.04		5.32
0.0937	2.04		5.33
0.0938	2.04		5.33
0.0939	2.04		5.34
0.094	2.04		5.35
0.0941	2.04		5.34
0.0942	2.04		5.34
0.0943	2.04		5.36
0.0944	2.04		5.37
0.0945	2.04		5.38
0.0946	2.04		5.38
0.0947	2.03		5.4
0.0948	2.03		5.41
0.0949	2.03		5.41
0.095	2.03		5.42
0.0951	2.03		5.42
0.0952	2.03		5.43
0.0953	2.03		5.45
0.0954	2.03		5.45
0.0955	2.03		5.44
0.0956	2.03		5.45
0.0957	2.03		5.46
0.0958	2.03		5.45
0.0959	2.03		5.45
0.096	2.03		5.45
0.0961	2.03		5.45
0.0962	2.03		5.45
0.0963	2.03		5.46
0.0964	2.03		5.45
0.0965	2.04		5.45
0.0966	2.04		5.46
0.0967	2.04		5.46
0.0968	2.04		5.45
0.0969	2.04		5.44
0.097	2.04		5.44
0.0971	2.04		5.43
0.0972	2.04		5.45
0.0973	2.05		5.45
0.0974	2.05		5.45
0.0975	2.05		5.46
0.0976	2.05		5.47
0.0977	2.05		5.48
0.0978	2.05		5.5
0.0979	2.05		5.52
0.098	2.05		5.54
0.0981	2.04		5.56
0.0982	2.04		5.56
0.0983	2.04		5.57
0.0984	2.04		5.58
0.0985	2.04		5.58
0.0986	2.04		5.57
0.0987	2.04		5.57
0.0988	2.04		5.58
0.0989	2.04		5.57
0.099	2.04		5.57
0.0991	2.04		5.58
0.0992	2.04		5.58
0.0993	2.04		5.58
0.0994	2.04		5.57
0.0995	2.04		5.57
0.0996	2.04		5.56
0.0997	2.04		5.55
0.0998	2.04		5.54
0.0999	2.04		5.54
0.1	2.04		5.53
0.1001	2.04		5.53
0.1002	2.04		5.53
0.1003	2.04		5.55
0.1004	2.03		5.56
0.1005	2.03		5.56
0.1006	2.03		5.57
0.1007	2.03		5.58
0.1008	2.03		5.58
0.1009	2.03		5.58
0.101	2.03		5.58
0.1011	2.03		5.59
0.1012	2.03		5.6
0.1013	2.03		5.6
0.1014	2.03		5.6
0.1015	2.03		5.6
0.1016	2.03		5.6
0.1017	2.03		5.6
0.1018	2.03		5.62
0.1019	2.03		5.64
0.102	2.03		5.65
0.1021	2.03		5.65
0.1022	2.03		5.64
0.1023	2.03		5.65
0.1024	2.03		5.65
0.1025	2.03		5.65
0.1026	2.02		5.65
0.1027	2.02		5.65
0.1028	2.02		5.65
0.1029	2.02		5.65
0.103	2.02		5.66
0.1031	2.02		5.66
0.1032	2.02		5.65
0.1033	2.02		5.66
0.1034	2.02		5.66
0.1035	2.02		5.67
0.1036	2.02		5.67
0.1037	2.02		5.66
0.1038	2.02		5.64
0.1039	2.02		5.64
0.104	2.02		5.65
0.1041	2.02		5.66
0.1042	2.02		5.65
0.1043	2.02		5.65
0.1044	2.02		5.65
0.1045	2.02		5.65
0.1046	2.02		5.64
0.1047	2.03		5.62
0.1048	2.03		5.62
0.1049	2.03		5.62
0.105	2.03		5.62
0.1051	2.03		5.62
0.1052	2.03		5.62
0.1053	2.04		5.62
0.1054	2.04		5.62
0.1055	2.04		5.63
0.1056	2.04		5.62
0.1057	2.04		5.62
0.1058	2.04		5.62
0.1059	2.04		5.62
0.106	2.04		5.62
0.1061	2.04		5.62
0.1062	2.04		5.61
0.1063	2.04		5.62
0.1064	2.04		5.63
0.1065	2.03		5.63
0.1066	2.04		5.63
0.1067	2.04		5.63
0.1068	2.04		5.64
0.1069	2.04		5.65
0.107	2.04		5.65
0.1071	2.04		5.66
0.1072	2.04		5.66
0.1073	2.03		5.66
0.1074	2.03		5.67
0.1075	2.03		5.68
0.1076	2.03		5.68
0.1077	2.03		5.68
0.1078	2.04		5.68
0.1079	2.04		5.68
0.108	2.04		5.67
0.1081	2.04		5.67
0.1082	2.04		5.66
0.1083	2.04		5.65
0.1084	2.04		5.65
0.1085	2.04		5.65
0.1086	2.04		5.66
0.1087	2.04		5.67
0.1088	2.05		5.67
0.1089	2.05		5.69
0.109	2.05		5.68
0.1091	2.05		5.69
0.1092	2.05		5.68
0.1093	2.05		5.67
0.1094	2.05		5.68
0.1095	2.05		5.68
0.1096	2.05		5.69
0.1097	2.05		5.7
0.1098	2.05		5.7
0.1099	2.05		5.7
0.11	2.05		5.7
0.1101	2.05		5.7
0.1102	2.05		5.7
0.1103	2.05		5.69
0.1104	2.05		5.69
0.1105	2.05		5.69
0.1106	2.05		5.67
0.1107	2.05		5.67
0.1108	2.05		5.67
0.1109	2.05		5.66
0.111	2.05		5.66
0.1111	2.05		5.66
0.1112	2.05		5.66
0.1113	2.05		5.67
0.1114	2.05		5.68
0.1115	2.05		5.68
0.1116	2.05		5.68
0.1117	2.05		5.69
0.1118	2.05		5.69
0.1119	2.05		5.69
0.112	2.05		5.69
0.1121	2.05		5.69
0.1122	2.05		5.71
0.1123	2.05		5.7
0.1124	2.05		5.69
0.1125	2.05		5.69
0.1126	2.05		5.68
0.1127	2.05		5.67
0.1128	2.05		5.67
0.1129	2.05		5.67
0.113	2.05		5.67
0.1131	2.05		5.67
0.1132	2.06		5.66
0.1133	2.06		5.66
0.1134	2.06		5.65
0.1135	2.06		5.64
0.1136	2.06		5.64
0.1137	2.06		5.65
0.1138	2.06		5.67
0.1139	2.06		5.67
0.114	2.06		5.66
0.1141	2.06		5.66
0.1142	2.06		5.67
0.1143	2.06		5.67
0.1144	2.06		5.67
0.1145	2.06		5.67
0.1146	2.06		5.67
0.1147	2.05		5.68
0.1148	2.05		5.68
0.1149	2.05		5.68
0.115	2.05		5.68
0.1151	2.05		5.68
0.1152	2.05		5.67
0.1153	2.04		5.65
0.1154	2.04		5.66
0.1155	2.04		5.66
0.1156	2.04		5.67
0.1157	2.04		5.66
0.1158	2.04		5.67
0.1159	2.04		5.67
0.116	2.04		5.67
0.1161	2.04		5.67
0.1162	2.04		5.68
0.1163	2.04		5.68
0.1164	2.04		5.67
0.1165	2.04		5.68
0.1166	2.03		5.68
0.1167	2.03		5.67
0.1168	2.03		5.67
0.1169	2.03		5.67
0.117	2.03		5.66
0.1171	2.03		5.65
0.1172	2.03		5.62
0.1173	2.03		5.62
0.1174	2.03		5.62
0.1175	2.03		5.61
0.1176	2.03		5.61
0.1177	2.03		5.62
0.1178	2.02		5.62
0.1179	2.02		5.62
0.118	2.03		5.63
0.1181	2.03		5.62
0.1182	2.03		5.63
0.1183	2.03		5.64
0.1184	2.03		5.64
0.1185	2.03		5.64
0.1186	2.03		5.64
0.1187	2.03		5.64
0.1188	2.02		5.64
0.1189	2.02		5.64
0.119	2.02		5.65
0.1191	2.02		5.64
0.1192	2.02		5.65
0.1193	2.02		5.66
0.1194	2.02		5.66
0.1195	2.02		5.66
0.1196	2.02		5.65
0.1197	2.02		5.64
0.1198	2.02		5.65
0.1199	2.02		5.65
0.12	2.02		5.66
0.1201	2.03		5.66
0.1202	2.03		5.66
0.1203	2.03		5.67
0.1204	2.03		5.67
0.1205	2.03		5.67
0.1206	2.03		5.69
0.1207	2.03		5.69
0.1208	2.03		5.69
0.1209	2.03		5.7
0.121	2.03		5.7
0.1211	2.03		5.7
0.1212	2.03		5.69
0.1213	2.03		5.69
0.1214	2.03		5.69
0.1215	2.03		5.69
0.1216	2.04		5.69
0.1217	2.04		5.69
0.1218	2.04		5.68
0.1219	2.04		5.67
0.122	2.04		5.66
0.1221	2.04		5.66
0.1222	2.04		5.66
0.1223	2.04		5.67
0.1224	2.05		5.68
0.1225	2.05		5.68
0.1226	2.05		5.68
0.1227	2.05		5.69
0.1228	2.05		5.68
0.1229	2.06		5.68
0.123	2.06		5.68
0.1231	2.06		5.68
0.1232	2.05		5.7
0.1233	2.05		5.69
0.1234	2.05		5.7
0.1235	2.05		5.71
0.1236	2.05		5.71
0.1237	2.05		5.69
0.1238	2.05		5.69
0.1239	2.05		5.69
0.124	2.05		5.69
0.1241	2.05		5.69
0.1242	2.05		5.68
0.1243	2.05		5.68
0.1244	2.06		5.68
0.1245	2.06		5.66
0.1246	2.06		5.67
0.1247	2.06		5.67
0.1248	2.06		5.66
0.1249	2.07		5.66
0.125	2.07		5.66
0.1251	2.07		5.66
0.1252	2.07		5.67
0.1253	2.07		5.69
0.1254	2.08		5.69
0.1255	2.08		5.69
0.1256	2.08		5.68
0.1257	2.08		5.69
0.1258	2.09		5.68
0.1259	2.1		5.68
0.126	2.11		5.69
0.1261	2.11		5.68
0.1262	2.12		5.67
0.1263	2.13		5.66
0.1264	2.14		5.67
0.1265	2.15		5.66
0.1266	2.16		5.66
0.1267	2.17		5.66
0.1268	2.18		5.66
0.1269	2.19		5.65
0.127	2.2		5.66
0.1271	2.21		5.66
0.1272	2.22		5.69
0.1273	2.23		5.68
0.1274	2.24		5.66
0.1275	2.25		5.66
0.1276	2.26		5.64
0.1277	2.27		5.62
0.1278	2.28		5.6
0.1279	2.29		5.59
0.128	2.29		5.56
0.1281	2.29		5.55
0.1282	2.29		5.54
0.1283	2.29		5.53
0.1284	2.29		5.52
0.1285	2.29		5.52
0.1286	2.29		5.51
0.1287	2.29		5.5
0.1288	2.29		5.49
0.1289	2.29		5.47
0.129	2.29		5.46
0.1291	2.29		5.45
0.1292	2.29		5.43
0.1293	2.29		5.41
0.1294	2.29		5.39
0.1295	2.29		5.38
0.1296	2.29		5.38
0.1297	2.29		5.39
0.1298	2.29		5.39
0.1299	2.29		5.38
0.13	2.29		5.37
0.1301	2.28		5.37
0.1302	2.28		5.37
0.1303	2.28		5.37
0.1304	2.28		5.37
0.1305	2.28		5.37
0.1306	2.28		5.36
0.1307	2.28		5.36
0.1308	2.28		5.36
0.1309	2.28		5.36
0.131	2.28		5.35
0.1311	2.28		5.35
0.1312	2.28		5.36
0.1313	2.28		5.35
0.1314	2.28		5.34
0.1315	2.28		5.33
0.1316	2.28		5.32
0.1317	2.29		5.31
0.1318	2.3		5.31
0.1319	2.31		5.31
0.132	2.32		5.31
0.1321	2.33		5.3
0.1322	2.34		5.29
0.1323	2.35		5.28
0.1324	2.35		5.27
0.1325	2.36		5.26
0.1326	2.37		5.26
0.1327	2.38		5.25
0.1328	2.39		5.26
0.1329	2.39		5.25
0.133	2.4		5.24
0.1331	2.41		5.23
0.1332	2.42		5.22
0.1333	2.43		5.22
0.1334	2.44		5.21
0.1335	2.45		5.2
0.1336	2.46		5.19
0.1337	2.47		5.2
0.1338	2.48		5.19
0.1339	2.49		5.18
0.134	2.5		5.18
0.1341	2.51		5.17
0.1342	2.52		5.16
0.1343	2.53		5.15
0.1344	2.53		5.14
0.1345	2.54		5.15
0.1346	2.54		5.13
0.1347	2.55		5.13
0.1348	2.55		5.13
0.1349	2.54		5.12
0.135	2.54		5.11
0.1351	2.54		5.1
0.1352	2.54		5.09
0.1353	2.54		5.08
0.1354	2.53		5.07
0.1355	2.53		5.06
0.1356	2.53		5.06
0.1357	2.53		5.05
0.1358	2.52		5.05
0.1359	2.51		5.04
0.136	2.5		5.03
0.1361	2.5		5.03
0.1362	2.5		5.03
0.1363	2.49		5.03
0.1364	2.48		5.02
0.1365	2.47		5.02
0.1366	2.47		5.01
0.1367	2.47		5.01
0.1368	2.47		5
0.1369	2.47		5
0.137	2.47		4.99
0.1371	2.47		4.98
0.1372	2.47		4.97
0.1373	2.47		4.97
0.1374	2.47		4.98
0.1375	2.47		4.98
0.1376	2.47		4.99
0.1377	2.47		5
0.1378	2.47		5.01
0.1379	2.47		5
0.138	2.47		5.02
0.1381	2.48		5.03
0.1382	2.49		5.03
0.1383	2.5		5.03
0.1384	2.51		5.03
0.1385	2.52		5.03
0.1386	2.53		5.03
0.1387	2.54		5.03
0.1388	2.55		5.03
0.1389	2.56		5.04
0.139	2.57		5.04
0.1391	2.58		5.05
0.1392	2.59		5.06
0.1393	2.6		5.07
0.1394	2.61		5.08
0.1395	2.62		5.08
0.1396	2.63		5.08
0.1397	2.64		5.07
0.1398	2.65		5.06
0.1399	2.66		5.06
0.14	2.67		5.06
0.1401	2.68		5.05
0.1402	2.69		5.04
0.1403	2.7		5.03
0.1404	2.71		5.02
0.1405	2.72		5
0.1406	2.73		5
0.1407	2.74		4.99
0.1408	2.75		4.98
0.1409	2.76		4.97
0.141	2.77		4.97
0.1411	2.78		4.96
0.1412	2.79		4.95
0.1413	2.8		4.94
0.1414	2.81		4.94
0.1415	2.82		4.94
0.1416	2.82		4.94
0.1417	2.82		4.94
0.1418	2.82		4.94
0.1419	2.82		4.94
0.142	2.82		4.94
0.1421	2.82		4.93
0.1422	2.82		4.93
0.1423	2.82		4.93
0.1424	2.82		4.93
0.1425	2.82		4.93
0.1426	2.82		4.93
0.1427	2.82		4.93
0.1428	2.82		4.92
0.1429	2.82		4.91
0.143	2.82		4.9
0.1431	2.82		4.9
0.1432	2.82		4.9
0.1433	2.82		4.88
0.1434	2.82		4.88
0.1435	2.82		4.87
0.1436	2.82		4.87
0.1437	2.82		4.86
0.1438	2.82		4.86
0.1439	2.82		4.86
0.144	2.82		4.86
0.1441	2.82		4.86
0.1442	2.82		4.86
0.1443	2.82		4.86
0.1444	2.82		4.85
0.1445	2.82		4.84
0.1446	2.83		4.84
0.1447	2.83		4.84
0.1448	2.84		4.84
0.1449	2.85		4.84
0.145	2.86		4.84
0.1451	2.87		4.84
0.1452	2.88		4.84
0.1453	2.89		4.84
0.1454	2.9		4.84
0.1455	2.91		4.84
0.1456	2.92		4.83
0.1457	2.93		4.83
0.1458	2.94		4.82
0.1459	2.95		4.82
0.146	2.96		4.81
0.1461	2.97		4.81
0.1462	2.97		4.8
0.1463	2.98		4.8
0.1464	2.99		4.78
0.1465	3		4.78
0.1466	3		4.78
0.1467	3		4.78
0.1468	3		4.78
0.1469	3		4.78
0.147	3		4.78
0.1471	3		4.78
0.1472	3		4.77
0.1473	3		4.77
0.1474	3		4.77
0.1475	3		4.77
0.1476	3		4.77
0.1477	3		4.77
0.1478	3		4.77
0.1479	3		4.76
0.148	3		4.75
0.1481	3		4.74
0.1482	3		4.73
0.1483	3		4.73
0.1484	3		4.73
0.1485	3		4.71
0.1486	3		4.71
0.1487	3		4.7
0.1488	3		4.7
0.1489	3		4.7
0.149	3		4.7
0.1491	3		4.7
0.1492	3		4.7
0.1493	3		4.69
0.1494	3		4.68
0.1495	3		4.67
0.1496	3		4.67
0.1497	3		4.67
0.1498	3		4.66
0.1499	3		4.65
0.15	3		4.64
0.1501	3		4.65
0.1502	3		4.65
0.1503	3		4.64
0.1504	3		4.64
0.1505	3		4.65
0.1506	3		4.65
0.1507	3		4.64
0.1508	3		4.63
0.1509	3		4.63
0.151	3		4.63
0.1511	3		4.63
0.1512	3		4.61
0.1513	3		4.62
0.1514	3		4.62
0.1515	3		4.62
0.1516	3		4.62
0.1517	3		4.62
0.1518	3		4.62
0.1519	3		4.62
0.152	3		4.62
0.1521	3		4.63
0.1522	3		4.63
0.1523	3		4.63
0.1524	3		4.63
0.1525	3		4.63
0.1526	3		4.63
0.1527	3		4.63
0.1528	3		4.63
0.1529	3		4.63
0.153	3		4.64
0.1531	3		4.63
0.1532	3		4.63
0.1533	3		4.65
0.1534	3		4.65
0.1535	3		4.66
0.1536	3		4.66
0.1537	3		4.67
0.1538	3		4.66
0.1539	3		4.66
0.154	3		4.66
0.1541	3		4.66
0.1542	3		4.66
0.1543	3		4.66
0.1544	3		4.67
0.1545	3		4.67
0.1546	3		4.68
0.1547	3		4.68
0.1548	3		4.66
0.1549	3		4.66
0.155	3		4.66
0.1551	3		4.65
0.1552	3		4.65
0.1553	3		4.64
0.1554	3		4.63
0.1555	3		4.63
0.1556	3		4.64
0.1557	3		4.64
0.1558	3		4.65
0.1559	3		4.65
0.156	3		4.66
0.1561	3		4.66
0.1562	3		4.67
0.1563	3		4.66
0.1564	3		4.67
0.1565	3		4.67
0.1566	3		4.67
0.1567	3		4.67
0.1568	3		4.67
0.1569	3		4.67
0.157	3		4.66
0.1571	3		4.67
0.1572	3		4.68
0.1573	3		4.68
0.1574	3		4.67
0.1575	3		4.67
0.1576	3		4.67
0.1577	3		4.67
0.1578	3		4.67
0.1579	3		4.69
0.158	3		4.7
0.1581	3		4.71
0.1582	3		4.71
0.1583	3		4.71
0.1584	3		4.71
0.1585	3		4.73
0.1586	3		4.73
0.1587	3		4.73
0.1588	3		4.73
0.1589	3		4.73
0.159	3		4.73
0.1591	3		4.73
0.1592	3		4.73
0.1593	3		4.74
0.1594	3		4.75
0.1595	3		4.76
0.1596	3		4.76
0.1597	3		4.76
0.1598	3		4.77
0.1599	3		4.78
0.16	3		4.79
0.1601	3		4.79
0.1602	3		4.79
0.1603	3		4.8
0.1604	3		4.8
0.1605	3		4.8
0.1606	3		4.8
0.1607	3		4.81
0.1608	3		4.81
0.1609	3		4.81
0.161	3		4.81
0.1611	3		4.81
0.1612	3		4.83
0.1613	3		4.83
0.1614	3		4.83
0.1615	3		4.82
0.1616	3		4.82
0.1617	3		4.82
0.1618	3		4.81
0.1619	3		4.81
0.162	3		4.81
0.1621	3		4.81
0.1622	3		4.81
0.1623	3		4.81
0.1624	3		4.79
0.1625	3		4.78
0.1626	3		4.77
0.1627	3		4.77
0.1628	3		4.77
0.1629	3		4.78
0.163	3		4.78
0.1631	3		4.79
0.1632	3		4.79
0.1633	3		4.79
0.1634	3		4.79
0.1635	3		4.79
0.1636	3		4.79
0.1637	3		4.78
0.1638	3		4.78
0.1639	3		4.78
0.164	3		4.78
0.1641	3		4.78
0.1642	3		4.79
0.1643	3		4.79
0.1644	3		4.79
0.1645	3		4.8
0.1646	3		4.8
0.1647	3		4.8
0.1648	3		4.8
0.1649	3		4.8
0.165	3		4.79
0.1651	3		4.79
0.1652	3		4.78
0.1653	3		4.77
0.1654	3		4.77
0.1655	3		4.76
0.1656	3		4.75
0.1657	3		4.74
0.1658	3		4.73
0.1659	3		4.72
0.166	3		4.71
0.1661	3		4.7
0.1662	3		4.7
0.1663	3		4.7
0.1664	3		4.7
0.1665	3		4.69
0.1666	3		4.68
0.1667	3		4.67
0.1668	3		4.66
0.1669	3		4.65
0.167	3		4.65
0.1671	3		4.64
0.1672	3		4.63
0.1673	3		4.62
0.1674	3		4.62
0.1675	3		4.61
0.1676	3		4.6
0.1677	3		4.59
0.1678	3		4.58
0.1679	3		4.57
0.168	3		4.56
0.1681	3		4.55
0.1682	3		4.55
0.1683	3		4.54
0.1684	3		4.53
0.1685	3		4.52
0.1686	3		4.51
0.1687	3		4.51
0.1688	3		4.5
0.1689	3		4.49
0.169	3		4.48
0.1691	3		4.47
0.1692	3		4.46
0.1693	3		4.45
0.1694	3		4.44
0.1695	3		4.43
0.1696	3		4.42
0.1697	3		4.41
0.1698	3		4.4
0.1699	3		4.39
0.17	3		4.38
0.1701	3		4.37
0.1702	3		4.36
0.1703	3		4.35
0.1704	3		4.34
0.1705	3		4.33
0.1706	3		4.32
0.1707	3		4.31
0.1708	3		4.31
0.1709	3		4.29
0.171	3		4.28
0.1711	3		4.27
0.1712	3		4.26
0.1713	3		4.25
0.1714	3		4.24
0.1715	3		4.24
0.1716	3		4.23
0.1717	3		4.22
0.1718	3		4.23
0.1719	3		4.21
0.172	3		4.19
0.1721	3		4.18
0.1722	3		4.17
0.1723	3		4.16
0.1724	3		4.17
0.1725	3		4.17
0.1726	3		4.17
0.1727	3		4.16
0.1728	3		4.15
0.1729	3		4.14
0.173	3		4.13
0.1731	3		4.12
0.1732	3		4.11
0.1733	3		4.1
0.1734	3		4.09
0.1735	3		4.08
0.1736	3		4.07
0.1737	3		4.07
0.1738	3		4.07
0.1739	3		4.06
0.174	3		4.05
0.1741	3		4.04
0.1742	3		4.03
0.1743	3		4.02
0.1744	3		4.01
0.1745	3		4
0.1746	3		3.99
0.1747	3		3.98
0.1748	3		3.99
0.1749	3		3.98
0.175	3		3.98
0.1751	3		3.98
0.1752	3		3.98
0.1753	3		3.99
0.1754	3		3.99
0.1755	3		4
0.1756	3		4.01
0.1757	3		4.02
0.1758	3		4.03
0.1759	3		4.04
0.176	3		4.05
0.1761	3		4.06
0.1762	3		4.04
0.1763	3		4.04
0.1764	3		4.04
0.1765	3		4.04
0.1766	3		4.04
0.1767	3		4.03
0.1768	3		4.02
0.1769	3		4.01
0.177	3		4
0.1771	3		3.99
0.1772	3		3.98
0.1773	3		3.97
0.1774	3		3.96
0.1775	3		3.96
0.1776	3		3.96
0.1777	3		3.96
0.1778	3		3.96
0.1779	3		3.96
0.178	3		3.96
0.1781	3		3.95
0.1782	3		3.95
0.1783	3		3.96
0.1784	3		3.98
0.1785	3		3.98
0.1786	3		3.98
0.1787	3		3.99
0.1788	3		3.99
0.1789	3		4
0.179	3		4.01
0.1791	3		4.01
0.1792	3		4.02
0.1793	3		4.02
0.1794	3		4.02
0.1795	3		4.04
0.1796	3		4.04
0.1797	3		4.06
0.1798	3		4.07
0.1799	3		4.08
0.18	3		4.09
0.1801	3		4.11
0.1802	3		4.13
0.1803	3		4.14
0.1804	3		4.15
0.1805	3		4.16
0.1806	3		4.16
0.1807	3		4.16
0.1808	3		4.16
0.1809	3		4.18
0.181	3		4.2
0.1811	3		4.22
0.1812	3		4.24
0.1813	3		4.26
0.1814	3		4.28
0.1815	3		4.3
0.1816	3		4.31
0.1817	3		4.32
0.1818	3		4.32
0.1819	3		4.35
0.182	3		4.37
0.1821	3		4.37
0.1822	3		4.37
0.1823	3		4.37
0.1824	3		4.38
0.1825	3		4.39
0.1826	3		4.4
0.1827	3		4.41
0.1828	3		4.41
0.1829	3		4.42
0.183	3		4.42
0.1831	3		4.42
0.1832	3		4.43
0.1833	3		4.43
0.1834	3		4.43
0.1835	3		4.43
0.1836	3		4.43
0.1837	3		4.43
0.1838	3		4.43
0.1839	3		4.43
0.184	3		4.43
0.1841	3		4.43
0.1842	3		4.44
0.1843	3		4.44
0.1844	3		4.44
0.1845	3		4.45
0.1846	3		4.45
0.1847	3		4.45
0.1848	3		4.45
0.1849	3		4.45
0.185	3		4.45
0.1851	3		4.45
0.1852	3		4.47
0.1853	3		4.49
0.1854	3		4.5
0.1855	3		4.51
0.1856	3		4.52
0.1857	3		4.53
0.1858	3		4.54
0.1859	3		4.55
0.186	3		4.54
0.1861	3		4.55
0.1862	3		4.57
0.1863	3		4.58
0.1864	3		4.6
0.1865	3		4.6
0.1866	3		4.61
0.1867	3		4.62
0.1868	3		4.65
0.1869	3		4.68
0.187	3		4.69
0.1871	3		4.7
0.1872	3		4.71
0.1873	3		4.72
0.1874	3		4.73
0.1875	3		4.74
0.1876	3		4.74
0.1877	3		4.75
0.1878	3		4.75
0.1879	3		4.77
0.188	3		4.79
0.1881	3		4.82
0.1882	3		4.84
0.1883	3		4.84
0.1884	3		4.84
0.1885	3		4.84
0.1886	3		4.85
0.1887	3		4.86
0.1888	3		4.88
0.1889	3		4.89
0.189	3		4.9
0.1891	3		4.91
0.1892	3		4.92
0.1893	3		4.93
0.1894	3		4.93
0.1895	3		4.92
0.1896	3		4.94
0.1897	3		4.92
0.1898	3		4.92
0.1899	3		4.93
0.19	3		4.92
0.1901	3		4.91
0.1902	3		4.89
0.1903	3		4.88
0.1904	3		4.87
0.1905	3		4.88
0.1906	3		4.88
0.1907	3		4.88
0.1908	3		4.89
0.1909	3		4.88
0.191	3		4.86
0.1911	3		4.84
0.1912	3		4.82
0.1913	3		4.8
0.1914	3		4.78
0.1915	3		4.76
0.1916	3		4.75
0.1917	3		4.75
0.1918	3		4.74
0.1919	3		4.72
0.192	3		4.73
0.1921	3		4.74
0.1922	3		4.74
0.1923	3		4.74
0.1924	3		4.73
0.1925	3		4.72
0.1926	3		4.7
0.1927	3		4.7
0.1928	3		4.7
0.1929	3		4.69
0.193	3		4.7
0.1931	3		4.71
0.1932	3		4.7
0.1933	3		4.72
0.1934	3		4.74
0.1935	3		4.75
0.1936	3		4.77
0.1937	3		4.78
0.1938	3		4.78
0.1939	3		4.78
0.194	3		4.78
0.1941	3		4.78
0.1942	3		4.79
0.1943	3		4.79
0.1944	3		4.79
0.1945	3		4.78
0.1946	3		4.78
0.1947	3		4.78
0.1948	3		4.78
0.1949	3		4.78
0.195	3		4.79
0.1951	3		4.8
0.1952	3		4.77
0.1953	3		4.75
0.1954	3		4.75
0.1955	3		4.74
0.1956	3		4.73
0.1957	3		4.73
0.1958	3		4.71
0.1959	3		4.71
0.196	3		4.72
0.1961	3		4.72
0.1962	3		4.72
0.1963	3		4.72
0.1964	3		4.7
0.1965	3		4.7
0.1966	3		4.7
0.1967	3		4.71
0.1968	3		4.69
0.1969	3		4.67
0.197	3		4.67
0.1971	3		4.67
0.1972	3		4.69
0.1973	3		4.69
0.1974	3		4.69
0.1975	3		4.68
0.1976	3		4.68
0.1977	3		4.67
0.1978	3		4.67
0.1979	3		4.65
0.198	3		4.63
0.1981	3		4.61
0.1982	3		4.59
0.1983	3		4.58
0.1984	3		4.56
0.1985	3		4.56
0.1986	3		4.55
0.1987	3		4.54
0.1988	3		4.54
0.1989	3		4.52
0.199	3		4.5
0.1991	3		4.51
0.1992	3		4.49
0.1993	3		4.49
0.1994	3		4.5
0.1995	3		4.51
0.1996	3		4.5
0.1997	3		4.52
0.1998	3		4.53
0.1999	3		4.52
0.2	3		4.54
0.2001	3		4.53
0.2002	3		4.53
0.2003	3		4.54
0.2004	3		4.53
0.2005	3		4.52
0.2006	3		4.53
0.2007	3		4.54
0.2008	3		4.54
0.2009	3		4.55
0.201	3		4.56
0.2011	3		4.58
0.2012	3		4.59
0.2013	3		4.6
0.2014	3		4.6
0.2015	3		4.6
0.2016	3		4.61
0.2017	3		4.61
0.2018	3		4.62
0.2019	3		4.63
0.202	3		4.62
0.2021	3		4.62
0.2022	3		4.64
0.2023	3		4.65
0.2024	3		4.65
0.2025	3		4.65
0.2026	3		4.68
0.2027	3		4.69
0.2028	3		4.71
0.2029	3		4.71
0.203	3		4.7
0.2031	3		4.71
0.2032	3		4.72
0.2033	3		4.72
0.2034	3		4.7
0.2035	3		4.69
0.2036	3		4.67
0.2037	3		4.67
0.2038	3		4.69
0.2039	3		4.69
0.204	3		4.71
0.2041	3		4.73
0.2042	3		4.73
0.2043	3		4.74
0.2044	3		4.75
0.2045	3		4.75
0.2046	3		4.77
0.2047	3		4.78
0.2048	3		4.8
[truncated: 17,951 more rows]

## Sheet: S6G
x	IP6		BHC
0.005	4		3.87
0.0051	4		3.85
0.0052	4		3.84
0.0053	4		3.82
0.0054	4		3.8
0.0055	4		3.78
0.0056	4		3.76
0.0057	4		3.75
0.0058	4		3.76
0.0059	4		3.77
0.006	4		3.77
0.0061	4		3.77
0.0062	4		3.78
0.0063	4		3.79
0.0064	4		3.79
0.0065	4		3.8
0.0066	4		3.81
0.0067	4		3.82
0.0068	4		3.83
0.0069	4		3.85
0.007	4		3.87
0.0071	4		3.89
0.0072	4		3.91
0.0073	4		3.93
0.0074	4		3.95
0.0075	4		3.97
0.0076	4		3.99
0.0077	4		4.02
0.0078	4		4.04
0.0079	4		4.06
0.008	4		4.08
0.0081	4		4.1
0.0082	4		4.13
0.0083	4		4.16
0.0084	4		4.18
0.0085	4		4.2
0.0086	4		4.23
0.0087	4		4.25
0.0088	4		4.27
0.0089	4		4.28
0.009	4		4.29
0.0091	4		4.3
0.0092	4		4.32
0.0093	4		4.33
0.0094	4		4.34
0.0095	4		4.35
0.0096	4		4.36
0.0097	4		4.37
0.0098	4		4.4
0.0099	4		4.42
0.01	4		4.44
0.0101	4		4.47
0.0102	4		4.49
0.0103	4		4.5
0.0104	4		4.53
0.0105	4		4.55
0.0106	4		4.56
0.0107	4		4.58
0.0108	4		4.6
0.0109	4		4.61
0.011	4		4.62
0.0111	4		4.64
0.0112	4		4.66
0.0113	4		4.68
0.0114	4		4.7
0.0115	4		4.72
0.0116	4		4.74
0.0117	4		4.75
0.0118	4		4.76
0.0119	4		4.77
0.012	4		4.79
0.0121	4		4.8
0.0122	4		4.82
0.0123	4		4.84
0.0124	4		4.85
0.0125	4		4.87
0.0126	4		4.88
0.0127	4		4.9
0.0128	4		4.92
0.0129	4		4.94
0.013	4		4.96
0.0131	4		4.98
0.0132	4		5
0.0133	4		5.02
0.0134	4		5.04
0.0135	4		5.06
0.0136	4		5.08
0.0137	4		5.09
0.0138	4		5.11
0.0139	4		5.12
0.014	4		5.14
0.0141	4		5.16
0.0142	4		5.18
0.0143	4		5.19
0.0144	4		5.2
0.0145	4		5.22
0.0146	4		5.24
0.0147	4		5.25
0.0148	4		5.27
0.0149	4		5.3
0.015	4		5.33
0.0151	4		5.35
0.0152	4		5.37
0.0153	4		5.39
0.0154	4		5.41
0.0155	4		5.43
0.0156	4		5.45
0.0157	4		5.46
0.0158	4		5.47
0.0159	4		5.49
0.016	4		5.5
0.0161	4		5.52
0.0162	4		5.54
0.0163	4		5.56
0.0164	4		5.57
0.0165	4		5.58
0.0166	4		5.58
0.0167	4		5.58
0.0168	4		5.59
0.0169	4		5.58
0.017	4		5.57
0.0171	4		5.56
0.0172	4		5.55
0.0173	4		5.55
0.0174	4		5.55
0.0175	4		5.54
0.0176	4		5.53
0.0177	4		5.53
0.0178	4		5.53
0.0179	4		5.53
0.018	4		5.54
0.0181	4		5.55
0.0182	4		5.54
0.0183	4		5.53
0.0184	4		5.53
0.0185	4		5.52
0.0186	4		5.51
0.0187	4		5.51
0.0188	4		5.5
0.0189	4		5.51
0.019	4		5.51
0.0191	4		5.51
0.0192	4		5.5
0.0193	4		5.5
0.0194	4		5.5
0.0195	4		5.5
0.0196	4		5.5
0.0197	4		5.5
0.0198	4		5.49
0.0199	4		5.49
0.02	4		5.49
0.0201	4		5.48
0.0202	4		5.48
0.0203	4		5.49
0.0204	4		5.48
0.0205	4		5.48
0.0206	4		5.48
0.0207	4		5.48
0.0208	4		5.48
0.0209	4		5.49
0.021	4		5.49
0.0211	4		5.48
0.0212	4		5.47
0.0213	4		5.46
0.0214	4		5.45
0.0215	4		5.44
0.0216	4		5.43
0.0217	4		5.43
0.0218	4		5.44
0.0219	4		5.44
0.022	4		5.43
0.0221	4		5.43
0.0222	4		5.42
0.0223	4		5.41
0.0224	4		5.41
0.0225	4		5.41
0.0226	4		5.41
0.0227	4		5.41
0.0228	4		5.4
0.0229	4		5.4
0.023	4		5.39
0.0231	4		5.38
0.0232	4		5.38
0.0233	4		5.38
0.0234	4		5.37
0.0235	4		5.36
0.0236	4		5.35
0.0237	4		5.35
0.0238	4		5.34
0.0239	4		5.34
0.024	4		5.33
0.0241	4		5.33
0.0242	4		5.32
0.0243	4		5.32
0.0244	4		5.32
0.0245	4		5.31
0.0246	4		5.31
0.0247	4		5.31
0.0248	4		5.31
0.0249	4		5.3
0.025	4		5.29
0.0251	4		5.28
0.0252	4		5.27
0.0253	4		5.26
0.0254	4		5.25
0.0255	4		5.24
0.0256	4		5.24
0.0257	4		5.24
0.0258	4		5.24
0.0259	4		5.23
0.026	4		5.24
0.0261	4		5.23
0.0262	4		5.22
0.0263	4		5.21
0.0264	4		5.21
0.0265	4		5.2
0.0266	4		5.21
0.0267	4		5.21
0.0268	4		5.2
0.0269	4		5.2
0.027	4		5.21
0.0271	4		5.21
0.0272	4		5.22
0.0273	4		5.21
0.0274	4		5.2
0.0275	4		5.2
0.0276	4		5.2
0.0277	4		5.19
0.0278	4		5.19
0.0279	4		5.19
0.028	4		5.18
0.0281	4		5.17
0.0282	4		5.18
0.0283	4		5.19
0.0284	4		5.19
0.0285	4		5.19
0.0286	4		5.2
0.0287	4		5.21
0.0288	4		5.21
0.0289	4		5.2
0.029	4		5.21
0.0291	4		5.21
0.0292	4		5.22
0.0293	4		5.22
0.0294	4		5.22
0.0295	4		5.22
0.0296	4		5.23
0.0297	4		5.24
0.0298	4		5.24
0.0299	4		5.24
0.03	4		5.25
0.0301	4		5.26
0.0302	4		5.27
0.0303	4		5.27
0.0304	4		5.27
0.0305	4		5.27
0.0306	4		5.27
0.0307	4		5.27
0.0308	4		5.28
0.0309	4		5.27
0.031	4		5.27
0.0311	4		5.27
0.0312	4		5.27
0.0313	4		5.28
0.0314	4		5.29
0.0315	4		5.29
0.0316	4		5.29
0.0317	4		5.29
0.0318	4		5.28
0.0319	4		5.28
0.032	4		5.28
0.0321	4		5.28
0.0322	4		5.29
0.0323	4		5.3
0.0324	4		5.3
0.0325	4		5.29
0.0326	4		5.3
0.0327	4		5.3
0.0328	4		5.3
0.0329	4		5.29
0.033	4		5.29
0.0331	4		5.29
0.0332	4		5.28
0.0333	4		5.27
0.0334	4		5.27
0.0335	4		5.27
0.0336	4		5.27
0.0337	4		5.28
0.0338	4		5.28
0.0339	4		5.29
0.034	4		5.29
0.0341	4		5.29
0.0342	4		5.29
0.0343	4		5.3
0.0344	4		5.3
0.0345	4		5.31
0.0346	4		5.3
0.0347	4		5.3
0.0348	4		5.29
0.0349	4		5.29
0.035	4		5.29
0.0351	4		5.3
0.0352	4		5.3
0.0353	4		5.3
0.0354	4		5.3
0.0355	4.01		5.3
0.0356	4.02		5.29
0.0357	4.03		5.29
0.0358	4.04		5.3
0.0359	4.05		5.31
0.036	4.06		5.3
0.0361	4.07		5.31
0.0362	4.08		5.31
0.0363	4.09		5.32
0.0364	4.1		5.32
0.0365	4.11		5.33
0.0366	4.12		5.32
0.0367	4.13		5.32
0.0368	4.14		5.32
0.0369	4.15		5.32
0.037	4.16		5.31
0.0371	4.17		5.31
0.0372	4.18		5.3
0.0373	4.19		5.31
0.0374	4.19		5.32
0.0375	4.2		5.33
0.0376	4.21		5.34
0.0377	4.21		5.35
0.0378	4.22		5.36
0.0379	4.23		5.37
0.038	4.24		5.37
0.0381	4.25		5.38
0.0382	4.26		5.37
0.0383	4.27		5.36
0.0384	4.27		5.36
0.0385	4.28		5.37
0.0386	4.28		5.37
0.0387	4.28		5.37
0.0388	4.28		5.37
0.0389	4.28		5.38
0.039	4.28		5.38
0.0391	4.28		5.39
0.0392	4.28		5.39
0.0393	4.28		5.4
0.0394	4.28		5.41
0.0395	4.28		5.41
0.0396	4.28		5.4
0.0397	4.28		5.4
0.0398	4.28		5.41
0.0399	4.28		5.42
0.04	4.28		5.41
0.0401	4.28		5.41
0.0402	4.28		5.41
0.0403	4.28		5.41
0.0404	4.28		5.42
0.0405	4.28		5.43
0.0406	4.28		5.43
0.0407	4.28		5.43
0.0408	4.28		5.42
0.0409	4.28		5.42
0.041	4.28		5.42
0.0411	4.28		5.42
0.0412	4.28		5.43
0.0413	4.28		5.43
0.0414	4.28		5.43
0.0415	4.28		5.44
0.0416	4.28		5.45
0.0417	4.28		5.45
0.0418	4.28		5.45
0.0419	4.28		5.45
0.042	4.28		5.45
0.0421	4.28		5.45
0.0422	4.28		5.44
0.0423	4.28		5.43
0.0424	4.28		5.43
0.0425	4.28		5.43
0.0426	4.28		5.42
0.0427	4.28		5.41
0.0428	4.28		5.41
0.0429	4.28		5.41
0.043	4.28		5.41
0.0431	4.28		5.41
0.0432	4.28		5.41
0.0433	4.28		5.41
0.0434	4.28		5.41
0.0435	4.28		5.41
0.0436	4.28		5.41
0.0437	4.28		5.4
0.0438	4.28		5.4
0.0439	4.28		5.39
0.044	4.28		5.39
0.0441	4.28		5.38
0.0442	4.28		5.38
0.0443	4.28		5.37
0.0444	4.28		5.37
0.0445	4.28		5.36
0.0446	4.28		5.36
0.0447	4.28		5.36
0.0448	4.28		5.36
0.0449	4.28		5.36
0.045	4.28		5.36
0.0451	4.28		5.35
0.0452	4.29		5.34
0.0453	4.29		5.33
0.0454	4.29		5.32
0.0455	4.28		5.32
0.0456	4.27		5.32
0.0457	4.26		5.32
0.0458	4.26		5.31
0.0459	4.25		5.3
0.046	4.25		5.3
0.0461	4.25		5.29
0.0462	4.24		5.29
0.0463	4.24		5.28
0.0464	4.24		5.28
0.0465	4.24		5.27
0.0466	4.23		5.27
0.0467	4.22		5.27
0.0468	4.21		5.27
0.0469	4.21		5.27
0.047	4.21		5.27
0.0471	4.2		5.27
0.0472	4.2		5.27
0.0473	4.2		5.26
0.0474	4.21		5.25
0.0475	4.21		5.24
0.0476	4.21		5.23
0.0477	4.21		5.22
0.0478	4.2		5.21
0.0479	4.2		5.2
0.048	4.2		5.2
0.0481	4.19		5.19
0.0482	4.18		5.19
0.0483	4.17		5.19
0.0484	4.17		5.19
0.0485	4.16		5.18
0.0486	4.17		5.17
0.0487	4.17		5.16
0.0488	4.17		5.16
0.0489	4.17		5.15
0.049	4.17		5.14
0.0491	4.17		5.13
0.0492	4.18		5.12
0.0493	4.18		5.11
0.0494	4.18		5.1
0.0495	4.18		5.1
0.0496	4.18		5.1
0.0497	4.18		5.09
0.0498	4.18		5.08
0.0499	4.18		5.07
0.05	4.18		5.07
0.0501	4.18		5.06
0.0502	4.18		5.05
0.0503	4.18		5.04
0.0504	4.18		5.03
0.0505	4.18		5.02
0.0506	4.18		5.02
0.0507	4.18		5.02
0.0508	4.18		5.02
0.0509	4.18		5.02
0.051	4.18		5.02
0.0511	4.18		5.02
0.0512	4.18		5.01
0.0513	4.18		5
0.0514	4.18		4.99
0.0515	4.18		4.98
0.0516	4.18		4.97
0.0517	4.18		4.97
0.0518	4.18		4.97
0.0519	4.18		4.97
0.052	4.18		4.97
0.0521	4.18		4.97
0.0522	4.18		4.98
0.0523	4.18		4.99
0.0524	4.18		5
0.0525	4.18		5.01
0.0526	4.19		5.02
0.0527	4.2		5.03
0.0528	4.21		5.03
0.0529	4.22		5.04
0.053	4.23		5.05
0.0531	4.24		5.06
0.0532	4.25		5.07
0.0533	4.26		5.08
0.0534	4.27		5.09
0.0535	4.28		5.1
0.0536	4.29		5.11
0.0537	4.3		5.12
0.0538	4.31		5.12
0.0539	4.32		5.13
0.054	4.33		5.14
0.0541	4.34		5.15
0.0542	4.35		5.16
0.0543	4.36		5.17
0.0544	4.37		5.18
0.0545	4.38		5.19
0.0546	4.38		5.2
0.0547	4.38		5.21
0.0548	4.38		5.22
0.0549	4.38		5.23
0.055	4.38		5.24
0.0551	4.38		5.25
0.0552	4.37		5.27
0.0553	4.37		5.29
0.0554	4.37		5.31
0.0555	4.37		5.32
0.0556	4.37		5.33
0.0557	4.37		5.34
0.0558	4.36		5.35
0.0559	4.36		5.36
0.056	4.35		5.37
0.0561	4.34		5.38
0.0562	4.34		5.39
0.0563	4.33		5.4
0.0564	4.33		5.41
0.0565	4.32		5.42
0.0566	4.33		5.43
0.0567	4.34		5.44
0.0568	4.34		5.44
0.0569	4.33		5.45
0.057	4.32		5.46
0.0571	4.32		5.47
0.0572	4.32		5.48
0.0573	4.31		5.49
0.0574	4.3		5.5
0.0575	4.29		5.51
0.0576	4.28		5.52
0.0577	4.28		5.53
0.0578	4.29		5.54
0.0579	4.28		5.55
0.058	4.28		5.56
0.0581	4.29		5.57
0.0582	4.3		5.58
0.0583	4.3		5.59
0.0584	4.31		5.6
0.0585	4.32		5.61
0.0586	4.31		5.62
0.0587	4.32		5.63
0.0588	4.33		5.64
0.0589	4.34		5.65
0.059	4.35		5.66
0.0591	4.36		5.67
0.0592	4.36		5.68
0.0593	4.37		5.69
0.0594	4.38		5.7
0.0595	4.38		5.71
0.0596	4.38		5.72
0.0597	4.38		5.73
0.0598	4.39		5.74
0.0599	4.4		5.75
0.06	4.41		5.76
0.0601	4.41		5.77
0.0602	4.42		5.78
0.0603	4.42		5.78
0.0604	4.43		5.79
0.0605	4.44		5.8
0.0606	4.45		5.81
0.0607	4.46		5.82
0.0608	4.47		5.83
0.0609	4.48		5.84
0.061	4.49		5.85
0.0611	4.5		5.86
0.0612	4.51		5.87
0.0613	4.52		5.88
0.0614	4.53		5.89
0.0615	4.54		5.9
0.0616	4.55		5.91
0.0617	4.56		5.92
0.0618	4.57		5.93
0.0619	4.58		5.94
0.062	4.59		5.95
0.0621	4.59		5.96
0.0622	4.6		5.96
0.0623	4.6		5.96
0.0624	4.6		5.96
0.0625	4.6		5.96
0.0626	4.59		5.96
0.0627	4.58		5.96
0.0628	4.57		5.97
0.0629	4.56		5.97
0.063	4.55		5.97
0.0631	4.54		5.97
0.0632	4.53		5.97
0.0633	4.52		5.97
0.0634	4.51		5.97
0.0635	4.5		5.97
0.0636	4.5		5.97
0.0637	4.49		5.97
0.0638	4.49		5.97
0.0639	4.48		5.97
0.064	4.48		5.97
0.0641	4.48		5.97
0.0642	4.48		5.97
0.0643	4.48		5.97
0.0644	4.48		5.97
0.0645	4.48		5.97
0.0646	4.49		5.97
0.0647	4.5		5.97
0.0648	4.51		5.97
0.0649	4.52		5.97
0.065	4.53		5.97
0.0651	4.54		5.97
0.0652	4.55		5.97
0.0653	4.56		5.97
0.0654	4.57		5.97
0.0655	4.58		5.97
0.0656	4.59		5.97
0.0657	4.6		5.97
0.0658	4.61		5.97
0.0659	4.62		5.97
0.066	4.63		5.97
0.0661	4.64		5.97
0.0662	4.63		5.97
0.0663	4.63		5.97
0.0664	4.61		5.97
0.0665	4.61		5.97
0.0666	4.6		5.97
0.0667	4.59		5.97
0.0668	4.59		5.98
0.0669	4.59		5.98
0.067	4.59		5.98
0.0671	4.59		5.98
0.0672	4.58		5.98
0.0673	4.58		5.97
0.0674	4.58		5.97
0.0675	4.58		5.97
0.0676	4.58		5.97
0.0677	4.58		5.97
0.0678	4.57		5.97
0.0679	4.57		5.97
0.068	4.56		5.97
0.0681	4.55		5.97
0.0682	4.54		5.97
0.0683	4.54		5.97
0.0684	4.53		5.97
0.0685	4.52		5.97
0.0686	4.52		5.97
0.0687	4.51		5.97
0.0688	4.5		5.97
0.0689	4.49		5.96
0.069	4.48		5.95
0.0691	4.47		5.94
0.0692	4.46		5.94
0.0693	4.45		5.94
0.0694	4.44		5.94
0.0695	4.44		5.94
0.0696	4.44		5.94
0.0697	4.44		5.94
0.0698	4.43		5.93
0.0699	4.42		5.93
0.07	4.41		5.93
0.0701	4.41		5.93
0.0702	4.4		5.93
0.0703	4.4		5.94
0.0704	4.39		5.94
0.0705	4.38		5.94
0.0706	4.37		5.94
0.0707	4.36		5.94
0.0708	4.35		5.94
0.0709	4.34		5.94
0.071	4.33		5.94
0.0711	4.32		5.93
0.0712	4.31		5.93
0.0713	4.3		5.93
0.0714	4.29		5.93
0.0715	4.28		5.93
0.0716	4.27		5.93
0.0717	4.26		5.93
0.0718	4.25		5.93
0.0719	4.24		5.93
0.072	4.23		5.93
0.0721	4.23		5.93
0.0722	4.22		5.93
0.0723	4.22		5.93
0.0724	4.22		5.92
0.0725	4.22		5.92
0.0726	4.22		5.92
0.0727	4.22		5.92
0.0728	4.22		5.92
0.0729	4.22		5.92
0.073	4.22		5.92
0.0731	4.22		5.91
0.0732	4.22		5.91
0.0733	4.22		5.91
0.0734	4.22		5.91
0.0735	4.22		5.91
0.0736	4.21		5.91
0.0737	4.21		5.91
0.0738	4.2		5.92
0.0739	4.2		5.92
0.074	4.19		5.92
0.0741	4.18		5.92
0.0742	4.17		5.92
0.0743	4.16		5.92
0.0744	4.15		5.92
0.0745	4.14		5.92
0.0746	4.13		5.92
0.0747	4.12		5.92
0.0748	4.11		5.92
0.0749	4.1		5.91
0.075	4.09		5.91
0.0751	4.08		5.91
0.0752	4.07		5.91
0.0753	4.06		5.91
0.0754	4.05		5.89
0.0755	4.04		5.87
0.0756	4.03		5.85
0.0757	4.02		5.83
0.0758	4.01		5.82
0.0759	4		5.81
0.076	3.99		5.8
0.0761	3.98		5.8
0.0762	3.99		5.8
0.0763	3.99		5.8
0.0764	4		5.8
0.0765	4		5.8
0.0766	4		5.8
0.0767	4		5.8
0.0768	4		5.8
0.0769	4		5.8
0.077	4		5.8
0.0771	4		5.8
0.0772	4		5.8
0.0773	4		5.81
0.0774	4		5.81
0.0775	4		5.81
0.0776	4		5.81
0.0777	4		5.81
0.0778	4		5.8
0.0779	4		5.8
0.078	4		5.8
0.0781	4		5.8
0.0782	4		5.8
0.0783	4		5.8
0.0784	4		5.8
0.0785	4		5.8
0.0786	4		5.8
0.0787	4		5.8
0.0788	4		5.8
0.0789	4		5.81
0.079	4		5.82
0.0791	4		5.83
0.0792	4		5.83
0.0793	4		5.83
0.0794	4		5.83
0.0795	4		5.83
0.0796	4		5.83
0.0797	4		5.83
0.0798	4		5.84
0.0799	4		5.84
0.08	4		5.84
0.0801	4		5.84
0.0802	4		5.84
0.0803	4		5.83
0.0804	4		5.83
0.0805	4		5.83
0.0806	4		5.83
0.0807	4		5.83
0.0808	4		5.82
0.0809	4		5.82
0.081	4		5.82
0.0811	4		5.83
0.0812	4		5.83
0.0813	4		5.83
0.0814	4		5.83
0.0815	4		5.83
0.0816	4		5.83
0.0817	4		5.83
0.0818	4		5.83
0.0819	4		5.83
0.082	4		5.83
0.0821	4		5.83
0.0822	4		5.83
0.0823	4		5.83
0.0824	4		5.84
0.0825	4		5.84
0.0826	4		5.84
0.0827	4		5.84
0.0828	4		5.84
0.0829	4		5.84
0.083	4		5.84
0.0831	4		5.85
0.0832	4		5.85
0.0833	4		5.85
0.0834	4		5.85
0.0835	4		5.85
0.0836	4		5.85
0.0837	4		5.85
0.0838	4		5.85
0.0839	4		5.85
0.084	4		5.85
0.0841	4		5.85
0.0842	4		5.85
0.0843	4		5.85
0.0844	4		5.85
0.0845	4		5.85
0.0846	4		5.85
0.0847	4		5.85
0.0848	4		5.85
0.0849	4		5.86
0.085	4		5.86
0.0851	4		5.86
0.0852	4		5.86
0.0853	4		5.85
0.0854	4		5.87
0.0855	4		5.89
0.0856	4		5.91
0.0857	4		5.93
0.0858	4		5.94
0.0859	4		5.95
0.086	4		5.96
0.0861	4		5.96
0.0862	4		5.96
0.0863	4		5.95
0.0864	4		5.95
0.0865	4		5.95
0.0866	4		5.95
0.0867	4		5.95
0.0868	4		5.95
0.0869	4		5.95
0.087	4		5.95
0.0871	4		5.95
0.0872	4		5.95
0.0873	4		5.95
0.0874	4		5.95
0.0875	4		5.93
0.0876	4		5.93
0.0877	4		5.92
0.0878	4		5.92
0.0879	4		5.91
0.088	4		5.9
0.0881	4		5.89
0.0882	4		5.89
0.0883	4		5.89
0.0884	4		5.89
0.0885	4		5.89
0.0886	4		5.89
0.0887	4		5.89
0.0888	4		5.89
0.0889	4		5.89
0.089	4		5.89
0.0891	4		5.89
0.0892	4		5.89
0.0893	4		5.89
0.0894	4		5.89
0.0895	4		5.89
0.0896	4		5.89
0.0897	4		5.89
0.0898	4		5.89
0.0899	4		5.89
0.09	4		5.89
0.0901	4		5.89
0.0902	4		5.89
0.0903	4		5.89
0.0904	4		5.89
0.0905	4		5.89
0.0906	4		5.89
0.0907	4		5.89
0.0908	4		5.9
0.0909	4		5.9
0.091	4		5.9
0.0911	4		5.9
0.0912	4		5.9
0.0913	4		5.9
0.0914	4		5.9
0.0915	4		5.9
0.0916	4		5.9
0.0917	4		5.9
0.0918	4		5.9
0.0919	4		5.9
0.092	4		5.9
0.0921	4		5.9
0.0922	4		5.9
0.0923	4		5.9
0.0924	4		5.9
0.0925	4		5.9
0.0926	4		5.9
0.0927	4		5.9
0.0928	4		5.9
0.0929	4		5.9
0.093	4		5.9
0.0931	4		5.9
0.0932	4		5.9
0.0933	4		5.9
0.0934	4		5.9
0.0935	4		5.89
0.0936	4		5.89
0.0937	4		5.89
0.0938	4		5.89
0.0939	4		5.89
0.094	4		5.89
0.0941	4		5.89
0.0942	4		5.89
0.0943	4		5.89
0.0944	4		5.89
0.0945	4		5.89
0.0946	4		5.89
0.0947	4.01		5.89
0.0948	4.02		5.89
0.0949	4.03		5.89
0.095	4.04		5.89
0.0951	4.05		5.89
0.0952	4.06		5.89
0.0953	4.07		5.9
0.0954	4.08		5.9
0.0955	4.09		5.9
0.0956	4.1		5.9
0.0957	4.11		5.9
0.0958	4.12		5.9
0.0959	4.13		5.9
0.096	4.14		5.9
0.0961	4.15		5.9
0.0962	4.16		5.9
0.0963	4.17		5.91
0.0964	4.18		5.91
0.0965	4.19		5.91
0.0966	4.2		5.91
0.0967	4.21		5.91
0.0968	4.22		5.91
0.0969	4.23		5.91
0.097	4.24		5.91
0.0971	4.25		5.91
0.0972	4.26		5.91
0.0973	4.27		5.91
0.0974	4.28		5.91
0.0975	4.29		5.93
0.0976	4.3		5.93
0.0977	4.31		5.94
0.0978	4.32		5.95
0.0979	4.33		5.96
0.098	4.34		5.97
0.0981	4.35		5.98
0.0982	4.36		5.98
0.0983	4.37		5.98
0.0984	4.38		5.98
0.0985	4.39		5.98
0.0986	4.4		5.98
0.0987	4.41		5.98
0.0988	4.42		5.98
0.0989	4.43		5.98
0.099	4.44		5.98
0.0991	4.45		5.98
0.0992	4.46		5.98
0.0993	4.47		5.98
0.0994	4.48		5.98
0.0995	4.49		5.98
0.0996	4.5		5.98
0.0997	4.51		5.98
0.0998	4.52		5.98
0.0999	4.53		5.98
0.1	4.54		5.98
0.1001	4.55		5.98
0.1002	4.56		5.98
0.1003	4.57		5.99
0.1004	4.58		5.99
0.1005	4.59		5.99
0.1006	4.6		5.99
0.1007	4.61		5.99
0.1008	4.62		5.99
0.1009	4.63		5.99
0.101	4.64		5.99
0.1011	4.65		5.99
0.1012	4.66		5.99
0.1013	4.67		5.99
0.1014	4.67		5.99
0.1015	4.67		5.99
0.1016	4.67		5.99
0.1017	4.67		5.99
0.1018	4.67		5.99
0.1019	4.67		5.99
0.102	4.67		5.99
0.1021	4.67		5.99
0.1022	4.67		5.98
0.1023	4.67		5.98
0.1024	4.67		5.98
0.1025	4.67		5.98
0.1026	4.67		5.97
0.1027	4.67		5.97
0.1028	4.67		5.97
0.1029	4.67		5.97
0.103	4.67		5.97
0.1031	4.67		5.97
0.1032	4.67		5.97
0.1033	4.67		5.97
0.1034	4.67		5.97
0.1035	4.67		5.98
0.1036	4.67		5.98
0.1037	4.67		5.98
0.1038	4.67		5.98
0.1039	4.67		5.98
0.104	4.67		5.98
0.1041	4.67		5.98
0.1042	4.67		5.98
0.1043	4.67		5.98
0.1044	4.67		5.98
0.1045	4.67		5.98
0.1046	4.67		5.98
0.1047	4.66		5.97
0.1048	4.65		5.97
0.1049	4.64		5.97
0.105	4.63		5.97
0.1051	4.62		5.97
0.1052	4.61		5.97
0.1053	4.6		5.97
0.1054	4.59		5.97
0.1055	4.58		5.97
0.1056	4.57		5.97
0.1057	4.56		5.97
0.1058	4.55		5.97
0.1059	4.54		5.97
0.106	4.53		5.97
0.1061	4.52		5.97
0.1062	4.51		5.97
0.1063	4.5		5.97
0.1064	4.49		5.97
0.1065	4.48		5.97
0.1066	4.47		5.96
0.1067	4.46		5.96
0.1068	4.45		5.96
0.1069	4.44		5.96
0.107	4.43		5.95
0.1071	4.42		5.95
0.1072	4.41		5.95
0.1073	4.4		5.95
0.1074	4.39		5.95
0.1075	4.38		5.95
0.1076	4.37		5.95
0.1077	4.36		5.95
0.1078	4.35		5.95
0.1079	4.34		5.95
0.108	4.33		5.95
0.1081	4.32		5.95
0.1082	4.31		5.95
0.1083	4.3		5.95
0.1084	4.29		5.95
0.1085	4.28		5.95
0.1086	4.27		5.95
0.1087	4.26		5.95
0.1088	4.25		5.95
0.1089	4.24		5.95
0.109	4.23		5.95
0.1091	4.22		5.95
0.1092	4.21		5.95
0.1093	4.2		5.95
0.1094	4.19		5.95
0.1095	4.18		5.95
0.1096	4.17		5.95
0.1097	4.16		5.95
0.1098	4.15		5.95
0.1099	4.14		5.95
0.11	4.13		5.95
0.1101	4.12		5.95
0.1102	4.11		5.95
0.1103	4.1		5.95
0.1104	4.09		5.95
0.1105	4.08		5.95
0.1106	4.07		5.95
0.1107	4.06		5.95
0.1108	4.05		5.95
0.1109	4.04		5.95
0.111	4.03		5.95
0.1111	4.02		5.95
0.1112	4.01		5.95
0.1113	4		5.95
0.1114	4		5.95
0.1115	4		5.95
0.1116	4		5.95
0.1117	4		5.95
0.1118	4		5.95
0.1119	4		5.95
0.112	4		5.95
0.1121	4		5.95
0.1122	4		5.96
0.1123	4		5.96
0.1124	4		5.96
0.1125	4		5.96
0.1126	4		5.97
0.1127	4		5.97
0.1128	4		5.97
0.1129	4		5.97
0.113	4		5.97
0.1131	4		5.97
0.1132	4		5.96
0.1133	4		5.96
0.1134	4		5.96
0.1135	4		5.96
0.1136	4		5.96
0.1137	4		5.96
0.1138	4		5.96
0.1139	4		5.96
0.114	4		5.96
0.1141	4		5.96
0.1142	4		5.95
0.1143	4		5.95
0.1144	4		5.95
0.1145	4		5.95
0.1146	4		5.95
0.1147	4		5.96
0.1148	4		5.96
0.1149	4		5.96
0.115	4		5.96
0.1151	4		5.96
0.1152	4		5.96
0.1153	4		5.96
0.1154	4		5.96
0.1155	4		5.96
0.1156	4		5.96
0.1157	4		5.96
0.1158	4		5.96
0.1159	4		5.96
0.116	4		5.96
0.1161	4		5.96
0.1162	4		5.96
0.1163	4		5.96
0.1164	4		5.96
0.1165	4		5.96
0.1166	4		5.97
0.1167	4		5.97
0.1168	4		5.97
0.1169	4		5.97
0.117	4		5.98
0.1171	4		5.98
0.1172	4		5.97
0.1173	4		5.97
0.1174	4		5.97
0.1175	4		5.97
0.1176	3.99		5.97
0.1177	3.98		5.97
0.1178	3.97		5.97
0.1179	3.96		5.97
0.118	3.95		5.96
0.1181	3.94		5.96
0.1182	3.94		5.96
0.1183	3.94		5.96
0.1184	3.93		5.96
0.1185	3.93		5.96
0.1186	3.93		5.96
0.1187	3.93		5.96
0.1188	3.93		5.96
0.1189	3.93		5.96
0.119	3.93		5.96
0.1191	3.93		5.96
0.1192	3.93		5.96
0.1193	3.93		5.96
0.1194	3.93		5.96
0.1195	3.93		5.96
0.1196	3.93		5.96
0.1197	3.93		5.96
0.1198	3.93		5.96
0.1199	3.93		5.96
0.12	3.93		5.96
0.1201	3.93		5.96
0.1202	3.92		5.96
0.1203	3.91		5.96
0.1204	3.91		5.96
0.1205	3.9		5.96
0.1206	3.9		5.96
0.1207	3.9		5.96
0.1208	3.9		5.96
0.1209	3.9		5.96
0.121	3.9		5.96
0.1211	3.9		5.96
0.1212	3.9		5.96
0.1213	3.9		5.96
0.1214	3.9		5.96
0.1215	3.9		5.96
0.1216	3.9		5.96
0.1217	3.9		5.96
0.1218	3.9		5.96
0.1219	3.9		5.96
0.122	3.9		5.96
0.1221	3.9		5.96
0.1222	3.9		5.96
0.1223	3.9		5.96
0.1224	3.9		5.96
0.1225	3.9		5.96
0.1226	3.9		5.96
0.1227	3.9		5.96
0.1228	3.9		5.96
0.1229	3.9		5.96
0.123	3.9		5.96
0.1231	3.9		5.96
0.1232	3.91		5.97
0.1233	3.91		5.97
0.1234	3.91		5.97
0.1235	3.91		5.97
0.1236	3.91		5.97
0.1237	3.91		5.96
0.1238	3.91		5.96
0.1239	3.91		5.96
0.124	3.91		5.96
0.1241	3.91		5.96
0.1242	3.91		5.97
0.1243	3.91		5.97
0.1244	3.91		5.97
0.1245	3.92		5.96
0.1246	3.93		5.96
0.1247	3.94		5.96
0.1248	3.95		5.95
0.1249	3.96		5.95
0.125	3.97		5.95
0.1251	3.98		5.95
0.1252	3.99		5.95
0.1253	4		5.95
0.1254	4.01		5.95
0.1255	4.02		5.95
0.1256	4.03		5.95
0.1257	4.04		5.95
0.1258	4.05		5.95
0.1259	4.06		5.95
0.126	4.07		5.95
0.1261	4.07		5.95
0.1262	4.08		5.95
0.1263	4.09		5.95
0.1264	4.1		5.95
0.1265	4.11		5.95
0.1266	4.12		5.95
0.1267	4.13		5.95
0.1268	4.14		5.95
0.1269	4.15		5.95
0.127	4.16		5.95
0.1271	4.17		5.95
0.1272	4.18		5.96
0.1273	4.19		5.96
0.1274	4.19		5.96
0.1275	4.19		5.95
0.1276	4.2		5.94
0.1277	4.21		5.93
0.1278	4.22		5.92
0.1279	4.24		5.91
0.128	4.26		5.9
0.1281	4.27		5.89
0.1282	4.27		5.88
0.1283	4.27		5.87
0.1284	4.28		5.85
0.1285	4.28		5.84
0.1286	4.27		5.83
0.1287	4.26		5.82
0.1288	4.25		5.81
0.1289	4.24		5.79
0.129	4.23		5.77
0.1291	4.22		5.76
0.1292	4.21		5.75
0.1293	4.2		5.74
0.1294	4.19		5.73
0.1295	4.18		5.72
0.1296	4.17		5.71
0.1297	4.16		5.71
0.1298	4.15		5.71
0.1299	4.14		5.71
0.13	4.13		5.71
0.1301	4.12		5.71
0.1302	4.12		5.71
0.1303	4.12		5.71
0.1304	4.11		5.71
0.1305	4.11		5.71
0.1306	4.1		5.71
0.1307	4.09		5.71
0.1308	4.08		5.71
0.1309	4.07		5.71
0.131	4.06		5.71
0.1311	4.05		5.71
0.1312	4.04		5.71
0.1313	4.03		5.71
0.1314	4.02		5.71
0.1315	4.01		5.71
0.1316	4.01		5.7
0.1317	4.01		5.7
0.1318	4.01		5.7
0.1319	4.01		5.7
0.132	4.01		5.69
0.1321	4.01		5.69
0.1322	4.01		5.69
0.1323	4.01		5.69
0.1324	4.01		5.69
0.1325	4.01		5.69
0.1326	4.01		5.69
0.1327	4.01		5.69
0.1328	4.01		5.69
0.1329	4.01		5.69
0.133	4.01		5.69
0.1331	4.01		5.69
0.1332	4		5.69
0.1333	4		5.69
0.1334	4		5.69
0.1335	4		5.69
0.1336	4		5.69
0.1337	4.01		5.7
0.1338	4.02		5.7
0.1339	4.03		5.7
0.134	4.04		5.7
0.1341	4.05		5.7
0.1342	4.06		5.7
0.1343	4.07		5.7
0.1344	4.08		5.7
0.1345	4.08		5.71
0.1346	4.08		5.71
0.1347	4.08		5.71
0.1348	4.08		5.72
0.1349	4.08		5.72
0.135	4.08		5.72
0.1351	4.08		5.72
0.1352	4.08		5.71
0.1353	4.08		5.71
0.1354	4.08		5.71
0.1355	4.08		5.71
0.1356	4.08		5.71
0.1357	4.08		5.71
0.1358	4.08		5.71
0.1359	4.07		5.71
0.136	4.05		5.71
0.1361	4.05		5.71
0.1362	4.04		5.71
0.1363	4.03		5.71
0.1364	4.02		5.71
0.1365	4.01		5.71
0.1366	4.01		5.71
0.1367	4.01		5.71
0.1368	4.01		5.71
0.1369	4.01		5.71
0.137	4.01		5.71
0.1371	4.01		5.7
0.1372	4.01		5.7
0.1373	4.01		5.7
0.1374	4.02		5.7
0.1375	4.03		5.71
0.1376	4.04		5.72
0.1377	4.05		5.73
0.1378	4.07		5.74
0.1379	4.07		5.75
0.138	4.07		5.76
0.1381	4.08		5.77
0.1382	4.09		5.78
0.1383	4.1		5.79
0.1384	4.11		5.81
0.1385	4.12		5.82
0.1386	4.14		5.83
0.1387	4.16		5.84
0.1388	4.18		5.85
0.1389	4.2		5.87
0.139	4.22		5.89
0.1391	4.23		5.9
0.1392	4.24		5.91
0.1393	4.25		5.92
0.1394	4.26		5.93
0.1395	4.27		5.94
0.1396	4.28		5.95
0.1397	4.29		5.95
0.1398	4.3		5.95
0.1399	4.31		5.95
0.14	4.32		5.95
0.1401	4.33		5.95
0.1402	4.34		5.95
0.1403	4.35		5.95
0.1404	4.36		5.95
0.1405	4.37		5.95
0.1406	4.38		5.95
0.1407	4.39		5.95
0.1408	4.4		5.95
0.1409	4.41		5.95
0.141	4.42		5.95
0.1411	4.43		5.95
0.1412	4.44		5.95
0.1413	4.45		5.95
0.1414	4.46		5.95
0.1415	4.47		5.95
0.1416	4.47		5.96
0.1417	4.47		5.96
0.1418	4.47		5.96
0.1419	4.47		5.96
0.142	4.47		5.97
0.1421	4.47		5.97
0.1422	4.47		5.97
0.1423	4.47		5.97
0.1424	4.47		5.97
0.1425	4.47		5.97
0.1426	4.47		5.96
0.1427	4.47		5.95
0.1428	4.47		5.95
0.1429	4.47		5.95
0.143	4.47		5.95
0.1431	4.47		5.95
0.1432	4.47		5.95
0.1433	4.47		5.94
0.1434	4.47		5.94
0.1435	4.47		5.94
0.1436	4.47		5.94
0.1437	4.46		5.94
0.1438	4.45		5.94
0.1439	4.44		5.94
0.144	4.43		5.94
0.1441	4.42		5.94
0.1442	4.41		5.94
0.1443	4.4		5.94
0.1444	4.39		5.94
0.1445	4.38		5.94
0.1446	4.37		5.94
0.1447	4.36		5.94
0.1448	4.35		5.94
0.1449	4.34		5.94
0.145	4.33		5.94
0.1451	4.32		5.94
0.1452	4.31		5.95
0.1453	4.3		5.95
0.1454	4.29		5.95
0.1455	4.28		5.95
0.1456	4.27		5.95
0.1457	4.26		5.95
0.1458	4.25		5.95
0.1459	4.25		5.95
0.146	4.26		5.95
0.1461	4.26		5.95
0.1462	4.26		5.95
0.1463	4.26		5.95
0.1464	4.26		5.94
0.1465	4.26		5.93
0.1466	4.25		5.93
0.1467	4.25		5.93
0.1468	4.24		5.93
0.1469	4.23		5.93
0.147	4.22		5.93
0.1471	4.21		5.94
0.1472	4.2		5.94
0.1473	4.19		5.94
0.1474	4.18		5.94
0.1475	4.17		5.94
0.1476	4.16		5.94
0.1477	4.15		5.94
0.1478	4.13		5.94
0.1479	4.12		5.93
0.148	4.11		5.94
0.1481	4.1		5.94
0.1482	4.09		5.94
0.1483	4.08		5.94
0.1484	4.07		5.94
0.1485	4.06		5.93
0.1486	4.05		5.93
0.1487	4.04		5.93
0.1488	4.03		5.93
0.1489	4.02		5.93
0.149	4.01		5.93
0.1491	4.01		5.93
0.1492	4.01		5.93
0.1493	4.01		5.93
0.1494	4.01		5.93
0.1495	4.01		5.93
0.1496	4.01		5.93
0.1497	4.01		5.93
0.1498	4.01		5.93
0.1499	4.01		5.93
0.15	4.01		5.93
0.1501	4.01		5.93
0.1502	4.01		5.93
0.1503	4.01		5.93
0.1504	4.01		5.93
0.1505	4.01		5.93
0.1506	4.01		5.93
0.1507	4.01		5.93
0.1508	4.01		5.93
0.1509	4.01		5.93
0.151	4.01		5.93
0.1511	4.01		5.93
0.1512	4.01		5.92
0.1513	4.01		5.92
0.1514	4		5.92
0.1515	4		5.92
0.1516	4		5.92
0.1517	4		5.92
0.1518	4		5.92
0.1519	4		5.92
0.152	4		5.92
0.1521	4		5.92
0.1522	4		5.92
0.1523	4		5.92
0.1524	4		5.92
0.1525	4		5.92
0.1526	4		5.93
0.1527	4		5.94
0.1528	4		5.94
0.1529	4		5.94
0.153	4		5.94
0.1531	4		5.94
0.1532	4		5.94
0.1533	4		5.95
0.1534	4		5.95
0.1535	4		5.95
0.1536	4		5.95
0.1537	4		5.95
0.1538	4		5.95
0.1539	4.01		5.95
0.154	4.01		5.95
0.1541	4.01		5.95
0.1542	4.01		5.95
0.1543	4.02		5.95
0.1544	4.02		5.95
0.1545	4.03		5.95
0.1546	4.03		5.95
0.1547	4.04		5.95
0.1548	4.04		5.94
0.1549	4.04		5.94
0.155	4.04		5.94
0.1551	4.04		5.94
0.1552	4.04		5.94
0.1553	4.04		5.94
0.1554	4.04		5.94
0.1555	4.04		5.94
0.1556	4.04		5.94
0.1557	4.04		5.94
0.1558	4.04		5.94
0.1559	4.04		5.94
0.156	4.04		5.94
0.1561	4.04		5.94
0.1562	4.04		5.94
0.1563	4.04		5.94
0.1564	4.04		5.95
0.1565	4.04		5.96
0.1566	4.04		5.96
0.1567	4.02		5.96
0.1568	4.02		5.96
0.1569	4.02		5.96
0.157	4.01		5.96
0.1571	4.01		5.96
0.1572	4		5.96
0.1573	3.99		5.96
0.1574	3.99		5.96
0.1575	3.99		5.96
0.1576	3.99		5.96
0.1577	3.99		5.96
0.1578	3.98		5.96
0.1579	3.98		5.97
0.158	3.98		5.97
0.1581	3.98		5.97
0.1582	3.97		5.97
0.1583	3.97		5.97
0.1584	3.97		5.97
0.1585	3.96		5.98
0.1586	3.96		5.98
0.1587	3.96		5.98
0.1588	3.96		5.98
0.1589	3.96		5.98
0.159	3.95		5.98
0.1591	3.96		5.98
0.1592	3.96		5.98
0.1593	3.97		5.98
0.1594	3.98		5.98
0.1595	3.99		5.98
0.1596	3.99		5.98
0.1597	4		5.98
0.1598	4.01		5.98
0.1599	4.02		5.98
0.16	4.03		5.98
0.1601	4.03		5.98
0.1602	4.04		5.98
0.1603	4.04		5.98
0.1604	4.05		5.98
0.1605	4.05		5.98
0.1606	4.06		5.98
0.1607	4.07		5.98
0.1608	4.08		5.98
0.1609	4.08		5.98
0.161	4.1		5.98
0.1611	4.12		5.98
0.1612	4.14		5.99
0.1613	4.16		5.99
0.1614	4.19		5.99
0.1615	4.21		5.99
0.1616	4.23		5.99
0.1617	4.25		5.99
0.1618	4.27		5.99
0.1619	4.29		5.99
0.162	4.31		5.99
0.1621	4.33		5.99
0.1622	4.35		5.99
0.1623	4.37		5.99
0.1624	4.39		5.98
0.1625	4.41		5.98
0.1626	4.43		5.98
0.1627	4.45		5.98
0.1628	4.47		5.98
0.1629	4.49		5.98
0.163	4.51		5.98
0.1631	4.53		5.98
0.1632	4.55		5.98
0.1633	4.57		5.98
0.1634	4.59		5.98
0.1635	4.61		5.98
0.1636	4.63		5.98
0.1637	4.65		5.98
0.1638	4.67		5.98
0.1639	4.67		5.98
0.164	4.69		5.98
0.1641	4.71		5.98
0.1642	4.73		5.98
0.1643	4.74		5.98
0.1644	4.76		5.98
0.1645	4.77		5.98
0.1646	4.79		5.98
0.1647	4.8		5.98
0.1648	4.82		5.99
0.1649	4.84		5.99
0.165	4.86		5.99
0.1651	4.88		5.99
0.1652	4.9		5.99
0.1653	4.92		5.99
0.1654	4.94		5.99
0.1655	4.96		5.99
0.1656	4.98		5.98
0.1657	5		5.98
0.1658	5.02		5.98
0.1659	5.04		5.98
0.166	5.06		5.98
0.1661	5.08		5.98
0.1662	5.1		5.98
0.1663	5.12		5.97
0.1664	5.14		5.96
0.1665	5.16		5.95
0.1666	5.18		5.94
0.1667	5.21		5.93
0.1668	5.23		5.92
0.1669	5.25		5.9
0.167	5.28		5.89
0.1671	5.3		5.88
0.1672	5.33		5.87
0.1673	5.36		5.86
0.1674	5.38		5.85
0.1675	5.4		5.84
0.1676	5.42		5.83
0.1677	5.44		5.82
0.1678	5.46		5.8
0.1679	5.47		5.79
0.168	5.48		5.78
0.1681	5.49		5.77
0.1682	5.51		5.76
0.1683	5.52		5.75
0.1684	5.53		5.74
0.1685	5.55		5.73
0.1686	5.56		5.72
0.1687	5.58		5.71
0.1688	5.6		5.7
0.1689	5.62		5.69
0.169	5.65		5.68
0.1691	5.66		5.67
0.1692	5.68		5.66
0.1693	5.69		5.65
0.1694	5.7		5.64
0.1695	5.71		5.63
0.1696	5.73		5.62
0.1697	5.74		5.61
0.1698	5.75		5.6
0.1699	5.76		5.59
0.17	5.77		5.58
0.1701	5.79		5.57
0.1702	5.8		5.56
0.1703	5.82		5.55
0.1704	5.83		5.54
0.1705	5.85		5.53
0.1706	5.86		5.52
0.1707	5.87		5.51
0.1708	5.88		5.5
0.1709	5.9		5.49
0.171	5.9		5.48
0.1711	5.9		5.47
0.1712	5.9		5.46
0.1713	5.9		5.45
0.1714	5.9		5.44
0.1715	5.9		5.43
0.1716	5.9		5.42
0.1717	5.9		5.41
0.1718	5.9		5.41
0.1719	5.9		5.4
0.172	5.9		5.39
0.1721	5.9		5.38
0.1722	5.9		5.37
0.1723	5.9		5.36
0.1724	5.9		5.36
0.1725	5.9		5.35
0.1726	5.9		5.34
0.1727	5.9		5.33
0.1728	5.9		5.32
0.1729	5.9		5.31
0.173	5.9		5.3
0.1731	5.9		5.29
0.1732	5.9		5.28
0.1733	5.9		5.27
0.1734	5.9		5.26
0.1735	5.9		5.25
0.1736	5.9		5.23
0.1737	5.9		5.22
0.1738	5.9		5.21
0.1739	5.91		5.2
0.174	5.91		5.19
0.1741	5.91		5.18
0.1742	5.91		5.17
0.1743	5.91		5.16
0.1744	5.91		5.15
0.1745	5.91		5.14
0.1746	5.91		5.13
0.1747	5.91		5.12
0.1748	5.91		5.11
0.1749	5.91		5.1
0.175	5.91		5.09
0.1751	5.91		5.08
0.1752	5.91		5.07
0.1753	5.91		5.06
0.1754	5.91		5.05
0.1755	5.91		5.04
0.1756	5.91		5.04
0.1757	5.91		5.03
0.1758	5.91		5.02
0.1759	5.91		5
0.176	5.91		4.98
0.1761	5.91		4.97
0.1762	5.91		4.96
0.1763	5.91		4.96
0.1764	5.91		4.97
0.1765	5.91		4.97
0.1766	5.91		4.97
0.1767	5.91		4.98
0.1768	5.91		4.98
0.1769	5.91		4.99
0.177	5.91		4.99
0.1771	5.91		5
0.1772	5.91		5
0.1773	5.91		5.01
0.1774	5.91		5.02
0.1775	5.91		5.03
0.1776	5.91		5.04
0.1777	5.91		5.04
0.1778	5.92		5.05
0.1779	5.93		5.05
0.178	5.94		5.06
0.1781	5.95		5.07
0.1782	5.96		5.08
0.1783	5.97		5.09
0.1784	5.98		5.1
0.1785	5.99		5.11
0.1786	6		5.11
0.1787	6		5.12
0.1788	6		5.13
0.1789	6		5.14
0.179	6		5.15
0.1791	6		5.16
0.1792	6		5.17
0.1793	6		5.18
0.1794	6		5.19
0.1795	6		5.2
0.1796	6		5.21
0.1797	6		5.22
0.1798	6		5.23
0.1799	6		5.24
0.18	6		5.25
0.1801	6		5.26
0.1802	6		5.27
0.1803	6		5.28
0.1804	6		5.29
0.1805	6		5.3
0.1806	6		5.3
0.1807	6		5.31
0.1808	6		5.32
0.1809	6		5.33
0.181	6		5.34
0.1811	6		5.35
0.1812	6		5.36
0.1813	6		5.37
0.1814	6		5.38
0.1815	6		5.39
0.1816	6		5.4
0.1817	6		5.41
0.1818	6		5.41
0.1819	6		5.42
0.182	6		5.43
0.1821	6		5.44
0.1822	6		5.45
0.1823	6		5.45
0.1824	6		5.46
0.1825	6		5.47
0.1826	6		5.48
0.1827	6		5.49
0.1828	6		5.5
0.1829	6		5.51
0.183	6		5.52
0.1831	6		5.53
0.1832	6		5.54
0.1833	6		5.55
0.1834	6		5.56
0.1835	6		5.57
0.1836	6		5.59
0.1837	6		5.6
0.1838	6		5.61
0.1839	6		5.62
0.184	6		5.63
0.1841	6		5.64
0.1842	6		5.64
0.1843	6		5.65
0.1844	6		5.66
0.1845	6		5.67
0.1846	6		5.68
0.1847	6		5.69
0.1848	6		5.7
0.1849	6		5.71
0.185	6		5.71
0.1851	6		5.72
0.1852	6		5.73
0.1853	6		5.74
0.1854	6		5.75
0.1855	6		5.76
0.1856	6		5.77
0.1857	6		5.78
0.1858	6		5.79
0.1859	6		5.81
0.186	6		5.83
0.1861	6		5.84
0.1862	6		5.85
0.1863	6		5.86
0.1864	6		5.86
0.1865	6		5.86
0.1866	6		5.87
0.1867	6		5.86
0.1868	6		5.87
0.1869	6		5.88
0.187	5.99		5.89
0.1871	5.99		5.89
0.1872	5.99		5.9
0.1873	5.99		5.9
0.1874	5.99		5.9
0.1875	5.99		5.9
0.1876	5.99		5.9
0.1877	5.99		5.91
0.1878	5.99		5.92
0.1879	5.99		5.93
0.188	5.99		5.93
0.1881	5.99		5.93
0.1882	5.99		5.93
0.1883	5.99		5.93
0.1884	5.99		5.93
0.1885	5.99		5.92
0.1886	5.99		5.93
0.1887	5.99		5.93
0.1888	5.99		5.93
0.1889	5.99		5.93
0.189	5.99		5.93
0.1891	5.99		5.93
0.1892	5.99		5.93
0.1893	5.99		5.93
0.1894	5.99		5.93
0.1895	5.99		5.93
0.1896	5.99		5.93
0.1897	5.99		5.93
0.1898	5.99		5.93
0.1899	5.99		5.93
0.19	5.99		5.93
0.1901	5.99		5.93
0.1902	5.99		5.93
0.1903	5.99		5.93
0.1904	5.99		5.93
0.1905	5.99		5.93
0.1906	5.99		5.94
0.1907	5.99		5.94
0.1908	5.99		5.94
0.1909	5.99		5.94
0.191	5.99		5.94
0.1911	5.99		5.94
0.1912	5.99		5.94
0.1913	5.99		5.94
0.1914	5.99		5.94
0.1915	5.99		5.94
0.1916	5.99		5.93
0.1917	5.99		5.93
0.1918	5.99		5.93
0.1919	5.99		5.93
0.192	5.99		5.93
0.1921	5.99		5.93
0.1922	5.99		5.93
0.1923	5.99		5.94
0.1924	5.99		5.94
0.1925	5.99		5.94
0.1926	5.99		5.94
0.1927	5.99		5.94
0.1928	5.99		5.94
0.1929	5.99		5.94
0.193	5.99		5.94
0.1931	5.99		5.94
0.1932	5.99		5.94
0.1933	5.99		5.94
0.1934	5.99		5.94
0.1935	5.99		5.94
0.1936	5.98		5.94
0.1937	5.97		5.94
0.1938	5.96		5.93
0.1939	5.95		5.92
0.194	5.94		5.91
0.1941	5.93		5.9
0.1942	5.92		5.91
0.1943	5.91		5.9
0.1944	5.9		5.89
0.1945	5.89		5.88
0.1946	5.88		5.87
0.1947	5.87		5.86
0.1948	5.86		5.85
0.1949	5.85		5.84
0.195	5.85		5.85
0.1951	5.85		5.85
0.1952	5.85		5.84
0.1953	5.85		5.84
0.1954	5.85		5.84
0.1955	5.85		5.84
0.1956	5.85		5.84
0.1957	5.85		5.84
0.1958	5.85		5.84
0.1959	5.85		5.84
0.196	5.85		5.84
0.1961	5.85		5.84
0.1962	5.85		5.84
0.1963	5.85		5.84
0.1964	5.85		5.84
0.1965	5.85		5.85
0.1966	5.85		5.85
0.1967	5.85		5.86
0.1968	5.85		5.85
0.1969	5.85		5.84
0.197	5.86		5.83
0.1971	5.86		5.82
0.1972	5.85		5.82
0.1973	5.85		5.81
0.1974	5.85		5.8
0.1975	5.85		5.79
0.1976	5.85		5.78
0.1977	5.85		5.77
0.1978	5.85		5.76
0.1979	5.85		5.75
0.198	5.85		5.74
0.1981	5.85		5.73
0.1982	5.85		5.72
0.1983	5.85		5.71
0.1984	5.85		5.7
0.1985	5.85		5.7
0.1986	5.85		5.69
0.1987	5.85		5.69
0.1988	5.85		5.69
0.1989	5.85		5.68
0.199	5.85		5.67
0.1991	5.85		5.67
0.1992	5.85		5.66
0.1993	5.85		5.66
0.1994	5.85		5.66
0.1995	5.85		5.66
0.1996	5.85		5.66
0.1997	5.85		5.66
0.1998	5.85		5.66
0.1999	5.85		5.66
0.2	5.85		5.66
0.2001	5.85		5.66
0.2002	5.85		5.66
0.2003	5.85		5.66
0.2004	5.85		5.65
0.2005	5.85		5.65
0.2006	5.85		5.65
0.2007	5.85		5.65
0.2008	5.85		5.65
0.2009	5.85		5.65
0.201	5.85		5.65
0.2011	5.85		5.65
0.2012	5.85		5.65
0.2013	5.85		5.65
0.2014	5.85		5.65
0.2015	5.85		5.65
0.2016	5.85		5.66
0.2017	5.85		5.66
0.2018	5.85		5.66
0.2019	5.85		5.66
0.202	5.85		5.66
0.2021	5.85		5.66
0.2022	5.85		5.66
0.2023	5.85		5.66
0.2024	5.85		5.66
0.2025	5.85		5.65
0.2026	5.85		5.65
0.2027	5.85		5.65
0.2028	5.85		5.65
0.2029	5.85		5.64
0.203	5.85		5.64
0.2031	5.85		5.64
0.2032	5.85		5.64
0.2033	5.85		5.64
0.2034	5.85		5.63
0.2035	5.85		5.62
0.2036	5.86		5.61
0.2037	5.87		5.61
0.2038	5.88		5.62
0.2039	5.89		5.62
0.204	5.9		5.63
0.2041	5.91		5.64
0.2042	5.92		5.64
0.2043	5.93		5.65
0.2044	5.94		5.66
0.2045	5.95		5.66
0.2046	5.96		5.67
0.2047	5.97		5.68
0.2048	5.98		5.69
[truncated: 17,951 more rows]
