# Supplementary material for: Permeability of the HIV-1 capsid to metabolites modulates viral DNA synthesis
Source: PLoS Biol. 2020 Dec 17;18(12):e3001015. doi: 10.1371/journal.pbio.3001015 (PMC7775124; doi:10.1371/journal.pbio.3001015)
Supplement: S10 Data — Numerical data for panels A and B in S9 Fig. (XLSX) [file pbio.3001015.s041.xlsx]

## Sheet: S9A
Virus	Pre-Perm CA per IN		Post-Perm CA per IN
	Per Field	Average	Per Field	Average
02 (WT F-M) 60x 001	1.61717	1.54103	0.782677	0.673626
02 (WT F-M) 60x 002	1.4716		0.856802
02 (WT F-M) 60x 003	1.44959		0.720307
02 (WT F-M) 60x 004	1.48081		0.494845
02 (WT F-M) 60x 005	1.55182		0.514768
02 (WT F-M) 60x 006	1.67518		0.672355
03 (K203A F-M) 60x 001	2.14104	2.11738	0.533865	0.561745
03 (K203A F-M) 60x 002	2.06771		0.511078
03 (K203A F-M) 60x 003	2.04651		0.51772
03 (K203A F-M) 60x 004	2.1728		0.58125
03 (K203A F-M) 60x 005	2.14626		0.63369
03 (K203A F-M) 60x 006	2.12998		0.592867
Virus	Pre-Perm CA per IN		Post-Perm CA per IN
	Per Field	Average	Per Field	Average
01 (WT F-M) 60x 001	2.29532	2.06698	1.79198	1.81042
01 (WT F-M) 60x 002	2.10395		1.44595
01 (WT F-M) 60x 003	1.94624		1.80267
01 (WT F-M) 60x 004	2.24908		1.75
01 (WT F-M) 60x 005	1.69316		1.65947
01 (WT F-M) 60x 006	2.11411		2.41244
02 (E45A F-M) 60x 001	3.13605	2.77135	2.17188	3.12552
02 (E45A F-M) 60x 002	2.75831		2.79208
02 (E45A F-M) 60x 003	2.68928		2.83893
02 (E45A F-M) 60x 004	2.93285		3.32432
02 (E45A F-M) 60x 005	2.70953		3.15094
02 (E45A F-M) 60x 006	2.40204		4.475
05 (K25N F-M) 60x 001	3.17447	2.98593	0.682243	0.517534
05 (K25N F-M) 60x 002	3.02646		0.562842
05 (K25N F-M) 60x 003	2.81044		0.548077
05 (K25N F-M) 60x 004	2.97204		0.385057
05 (K25N F-M) 60x 005	2.88742		0.42328
05 (K25N F-M) 60x 006	3.04476		0.503704
Virus	Pre-Perm CA per IN		Post-Perm CA per IN
	Per Field	Average	Per Field	Average
01 (WT F-M) 60x 001	4.39873	4.63057	2.3121	1.89392
01 (WT F-M) 60x 002	4.86851		2.02717
01 (WT F-M) 60x 003	4.48204		1.77381
01 (WT F-M) 60x 004	4.6183		1.95575
01 (WT F-M) 60x 005	5.07438		1.55556
01 (WT F-M) 60x 006	4.34146		1.73913
02 (E45A F-M) 60x 001	6.13971	5.73798	5.44444	3.5924
02 (E45A F-M) 60x 002	4.77703		3.13462
02 (E45A F-M) 60x 003	6.11607		3.2
02 (E45A F-M) 60x 004	5.46479		3.45763
02 (E45A F-M) 60x 005	5.28108		2.52874
02 (E45A F-M) 60x 006	6.64921		3.78899
04 (K203A F-M) 60x 001	8.60345	8.51304	1.2625	1.43465
04 (K203A F-M) 60x 002	9.79825		1.34667
04 (K203A F-M) 60x 003	8.32283		1.2963
04 (K203A F-M) 60x 004	10		1.36
04 (K203A F-M) 60x 005	7.19697		1.34247
04 (K203A F-M) 60x 006	7.15672		2

## Sheet: S9B WT
CA-Cy5 MFI No Perm	CA-Cy5 MFI w/ Perm
590	640
922	645
593	580.5
615	607
642	495
1141	704
622.5	568
899	515
666	454.5
644	465
701	517
697	709
514.5	821
565	585
645	625
936	589
764	597
753	732.5
915	609
830	743.5
843	858
620.5	596
653	667
838	564.5
734.333	533
792	598
745	720
981.5	597
1093.5	659
1222	1268
1037.5	627.333
505	577
901.5	476.5
817	776
613	586
770	804
1251	782
804	617
1036	578
870	859
1288.5	1298
1058	1055.5
951	1133
847	759
1021	577
797	710
804	903
1179.5	677
1431.5	875
493	619
641.667	880.5
984.5	599
815	620
732.5	627
491	496
888.5	509.5
766	557.5
775	723
782	624
1697	576.5
774	682.5
995	645
1907	673
1982	655.5
1013	610
602.5	462
1041	579
843	569
844	624.667
500	699.5
867	895
733	624
695	497
995	458.5
1366	614.5
1324	592.5
1350	613.5
910	743
1059	1193
838	580
464	622
695	524.5
764	838
519	523
631	741
798	577
718	547
746	658
1286.5	1246
836	427
810.5	681
883.5	518
750.5	1341
1835	657.5
807.333	905.5
873	714
611	925
1218.5	527.5
1492.5	623
1396	577
1240.5	772
491.5	635.5
491	1219.5
1058	664.5
845.5	605
969	1322
1008	637
853	637
4095	576
1154	868
1753.5	575.5
591.5	930.5
788	646
592	1010.5
1410.5	919
1068	952.25
825	645
773	660.5
1402.5	457.5
664	731.5
1127	738
976	614.5
636	553
678	752
741	642
1026.5	1049.5
1486	1580.5
1012.5	687
1099	827
707.5	1429
1102.5	824
1175	544.5
978.5	1182
1960	712.5
1130	850
830.5	786
1371	639
915	600
997.333	625
1121.5	714.5
841	856
973	992
1258	718
673	1348
672	693
643	611.5
1648	700
1160	1090
694.5	760
1841.5	798
795	1360.5
1155.5	1354
726.5	547
760	616
1538	976
956	1478
667.5	1209
1007	1317
868	1462
1091	826.5
647	943
1190.5	858
977	758
1123	750
1161	600
834	998
764	625
1286	703
1169	1396
1076.5	675
1210	810
1246	897.5
1635.5	801
1032.67	1672.5
1140.5	1298
853	1137.5
1362.5	532
674	1240
1210	615
1747.5	1169
1133	1096.5
1944	915.5
837.5	898.333
1052	718
1704	660
762	1150
887	962
1250	585
517	838
979.5	1067.5
759	1052
1105.5	858
662.5	1365
1292	620
1942	771.5
461	1026
608	567
733	976.5
1084.5	708
1822.5	522
1218	961
593	863
1038	1128
1080	1346
692	793
1317	807
1447	417
2179	1084
897.5	1213
1318.5	564
712.5	1443
2402	756.5
1165	986
999	951
900	639.5
633.5	815
1589	649
2165	1269
834.5	834.5
1164.5	827
1670	1031.5
524.5	606
2257	871
1217	857
1268.5	1359.5
985	630
1465	1042.5
556.5	830.5
1630	739.5
1978	782.5
1466	740
2395.5	633
989	620
901.5	820
940.5	863.5
1183.5	823
1025.5	663
1963	773
1245	1146
627	600
1687	989
1388	657
1242	831
1295.5	1101
1925	1074
798.5	632
611	651
1062.5	838
1769.67	556
577	496
989.5	785
1390	948
1135	602
1160.5	494
1300.5	1036
1788	1167
893.5	881
1546	800
1031	792
686.5	1059
1264	1027.5
1249	982
615	654
1026	839
647.5	644
604	685.5
1032	771.5
1787	828.333
1650	584
1900.5	1255
1067.5	848
927.5	927.5
994.5	993.5
1186.5	843.5
1267	582
1617	1002
1755	972.5
2084	567
884	1056
1465	654.5
794	682
1477.5	1922.5
1332	930
1361	1102
1180.5	637
1579	1464
1326	498
1707	610
1700	726.5
733.5	788
1523	665
1618	861
1243.5	650
1682	893
1323	752
482.5	529
1922	1221.5
2954	1000.5
1772	932.5
885	616
1411.5	807
984	968.5
854	1142.5
516	902
1106.5	1327
1739	754.5
3138	727
983	672.5
1964	578
1566	859.5
760.5	687.5
637	862
828.333	1755
1413	778
917	674
1002	567.5
782.5	1491
1393.5	780
812	886
866.5	825
834	1187
1597	598
582.5	1099
670	560.5
505.5	686
611	3084
1252	765.5
711	652
801.333	702
964	528
651	1047
1132	653
1095.5	1256
676	1808
797	501
667	729.5
961	863
586	1126
1105	1037
811.5	964
1039.5	634.5
795	931
752	624
868	869
530	977
1045	1063
937	1417
1019	587
516.5	1432
1125	746.5
1081	955
792	729
709.667	1110
976.5	953.5
594	1019
882	1137
589.5	694.5
740.5	514
899	777.5
2316	493.5
806.5	1697
948	958
899.5	738
903	566
1065.5	629
1009	728
1608	620
951	486.5
1083	592
593.5	555.5
1249.5	530
720.5	874.5
1277	759.5
1167	474.5
992	775
1373	819.75
1036.5	608
1158	586
1042	788
823	995.5
661	751
835	1016
626	960
1102	562
1250	583
1016	879
995	560.5
1176	617.5
1110	955
898	937
1255	587.5
992	818
985	1398
1295	784
778	688.5
1066.5	654
988	885
993.5	1116
1039	527
1514	823
541.5	517
519.5	953
1313	583
2330.5	1186
1049	743
1140	980
1196	820
849	502
1664	682
857	611
1287.5	510.5
626	561
581	914
800	866
471	1286
1683	559
1117	1460
2525	685.5
1289	464
863	536
642.5	1080
1239	1264
544	855
626.5	1551
559.5	1049
1187	718.5
1121.33	1089.5
1333	754
1000.33	1133
976	972
830	630
1504	893
679	956
943.5	1102
1283.5	1340
1177	1133
711.5	586
900	1131
1478	922
1712.5	531
703	583
1503	547
758	561.5
2177	494.667
794	534.5
968	799
1827	500
1120	589.5
1436	564.5
939.5	667
696.5	725.5
1183	659
1490	523
792	701.5
783.5	753
1052.67	615
739.5	535
1393	451
723.5	606
1114	560
440	1147.5
1180	890
1453	1080.5
2526	687
1603	695
1575.5	867
815	626.5
914.5	564.5
777	492
1321	779
1003	715.5
3945.5	805.5
1166	853
759	487
1638	1454.5
1178	736
882.5	1089.5
1266	926.5
793	1216
1071.5	861.5
1263	677
844	1252.5
1149.67	799
1219	1026
1285	1051
1898	902.5
1561	737.333
1161.5	953
1494.5	739
1422	1064
1716	1205
478	1163
729	921.5
591	1139
914	1370
1712	1056.5
1246	1068
935.5	705
753	1021
1350.5	975
1192.5	907
1065	886
1466	507
859.5	1234
467	640
1053	1045
1573	832.5
1350	526
1019	832
1545.5	1022
2102	1070.5
474.5	962
1267.5	1609.5
1428.5	889
1186	711
1498	1422.5
1100.5	1044
531	783
2383	656
589	948
1100	801.5
1217	993.5
1066.5	755
750	881.75
708	546.5
1064.5	916
1365	559
951	972
1770	1669
2595.5	1285
530.5	1108.5
1975.5	1434.5
522	1130
668.5	698.5
954	2258.5
1269.5	521
3352	961
697.5	909
703	1270
1470	1295
1676.5	1022.5
1037	979
1622	1199.5
1720	1095
1857	421
1249.5	1076.5
1314.5	473.5
2050	1078.5
1744	995.5
2691	1010.5
1715	836.5
1532	494
1669.5	1882.5
979.333	968
1723.5	1319.5
1513	708
1148.5	1363.5
1034.5	1202
1253.5	1037.5
1629	1144
1717	1173
1803	637.5
1692.5	1319
804	603.5
766	780.5
2071	658
2204.5	1304
1021.5	481
2922	1250.5
456.5	717.5
3308	1284
1089	1383.5
770.5	663
1387	1287
2047.5	783
2390	882
527	506
1021.5	1308
813	978
840	893
554.667	594
2830	961
1045.5	2080
1931	789
1965	1113
887.5	1225.5
1594.5	1040
1219	1274
538	896
1823	692
1363.5	768
428.5	1406
1685.5	1052
1305	776
1643	1057
1472	1010.5
1105	1183.5
1462.5	952
599.5	514
1629	778.5
2364	771
1866	740.333
640	569.5
1592	804.5
1541.5	1167
1222	970
460	872
721	1255
1416	947
2013	1359.5
1450.5	687
1552	832.5
2162	684
1401	677
1981.5	616
1295.5	827
502	810
1208.5	492
1813.5	820
2053	1319.5
1032	1281
1510	712
2119	711
3465	621.5
737	1446
464	758.5
2708.5	516
1772	1183
1735	942
2155.5	938
2266	1072
1904	1439.5
2392	675
992	496
941	1635
3078	531
830	400
1071	1013
1148	1648
795	964
2735	899
2285	525
653	826.5
3838	835
1526.5	948
1987	1828
1362	905.5
1705.5	1036
819	727
1491	1168
1029	1943
2221	928
509	900
2561	1291.5
1100	1379
2168	534
1046	905
1017.5	629
1204	926
1910	852
1550	583
1854	1155.5
860.5	1183
1198	723
1022	1698
1721	772
1857.5	687
1210	668
1601	606
1574.5	976
1226	1593
1014	1173
1547	994
959	1043
1669.5	1171
857.5	627
1727	1047.5
1427.5	1182
1222	1710
1493.5	1176.5
1165	970
721	1631
2242	1129
1088	614.5
1730	1165
2914	802
1719.5	614.5
852	891.5
2474	2344
845	931.5
1397.5	936
1630.5	539
4011.5	623.5
669	1045
4044.5	1661
2355	856.5
1492	1164.5
1005	989
1032.5	1099.5
937	1207
1738.5	1469
1591	438
1245	736
836	1320
1046	1336
1264	1242.5
540.5	832
1598	1894
1283.5	949
1910	1337
1701	944.5
1518	454
1075	995.5
1091	1432
2076.5	833
1651.5	808
1737	1040
1546	704
2892	879
1750.5	866.5
1280	1095
1541	988
3196	1132
1700	1149
2810.5	565
1573.5	628
1186	1576
1902	1219
524.5	1642
750	2218
2461	806
1460.5	480
2193.5	780.5
1762	768
1487.5	1289.5
1072	470
2323.5	682
3945.5	474
4095	510
1475.5	1153
2285	678
1059	748
2019	577.5
1849	709.5
1594.5	470.5
3435	556
2931.5	765
1142	478.5
2873.5	1118
854	634.5
1935	583
788	551
434	791
970	640
2259	664.5
709	503
1132	541
1393	611
1020.5	559.5
611.5	649
1353.5	676
1014.5	504.75
1550	771
2074.5	648
1018.5	613
1257	611
1764.5	959
992	696
966.5	528.5
1766	935
1519	1131
1123	653.5
2044	724
1329.33	617
1165	578
963	781.5
965	898.5
550.5	594.5
1057	798
1416	533
1960	619
818	861
1698	1216
2159.5	452
1906.5	650.5
2316	728
803	1081
952.5	933
2030.5	932
1570	576
1113	1766
861	464
1237.5	571
1218.5	711.5
1344	929
1311	653
697.5	810
1265	496
936	793
1368.5	1206
1087	1039.5
1419	833
2752.5	924
2241	1208
2088	626
1765.5	880
2696	1653
1641.5	705
1734.5	761
988	803.5
1509	630
3203	518
1587	489
538	542
2062.5	637
1932.5	754
1630	584
692	838.5
451	982
1148	726
874	694
2116	882
2223	477
1625.5	640
2019	598
2140	1045.5
2068.5	747
2037.5	518
1593.5	542
2680	598
2546.5	706
562	615.667
1755.5	589
979.5	922
3699	1258
833	720.5
1230.5	868
1735	752
1440	498
1667	442
2137	722
3088.5	609.5
1732.5	572.5
2156	732
1558.5	1079.5
1067	605
1344	1038
1805	484
1770.5	472
2065	418
1421	705.5
2110.5	635
1168	856
2138	647
2393	1099
1436	1067
994.5	502
1491	912.5
1953	897
1651	855.5
987	1156
1278.5	1499
950	1220
1049.5	1352
2295	1538
3071.5	1269.33
763	889
1207	704
1831	1123
1511	1185
898.5	939.5
1192.5	1173
1729	1138
753	844
1905	884
2016	966
808.5	1160
1190	874
1456.5	1170.5
2199.5	1004
1556	1071
1403	1006
2243	774
2037	1054
1637	653
2098	883.5
1317	1731.5
2062	754
464.5	1071
1692.5	512.5
1601	1273.5
2078	1106
1564	1042
1616	1320
2475.5	1637.5
2974	846
1083	916
1522.5	424
1852.5	2211
3999	1546
2435	437
1342	1002.5
1330.5	1381.5
2005	1214.5
2182	994.5
553	1089
3419	536
1939	1392
741	1154.5
1544.5	1075
1555.5	1526
1283	541
1312	1053
2736	4095
2919	1546
1324.5	624
2746	811.5
1400.5	583
1224.5	597
2349	952
1912	1098.5
2792	617
1309.5	776
1361	869.5
1415	1502
1819	1096
1636	857
659	985
2018	1254
1724	1595
1692	1229
491	387.5
1286	1086
2572	2282
1304	747
531	965
1106.5	967.5
1771	1225.5
1041	1802
930	1483
1539	1086
807	768
559.5	1117
1310	967.5
1805.5	1908
2464	1419
656	1014
1006.5	590
1597	759.5
1050	1089.5
2991.5	894
898	903
2120	560
1596.5	757
2346	1696
2965	805
599	1309
1697	1029
1640.5	1040
1706	2239
1572	1609
1686.5	585.5
1361	494.667
1824	942
2411	1043
1249.5	950
1057.5	668.5
1133.5	1120
1539	1029
2128.5	896
1845	521
619	737
1725.5	1044
456	2706
2050	918
1351.5	1349
2056	1043
1548	1167
2124.5	463
649	724
1053	681
1736	877.5
1620	1343
966	869.5
1925	1017
2366	1180.5
1130	883
1025	787
498	898.5
1782.5	1036
612	1499.5
1824.5	1016.5
1179	798
2066	1007
2035	1592
1542	938.5
3224	874
2303	949
1075	1009
497.5	1087.5
929	950
1747.5	1145
1454	607
2402	827
1434	524.5
1308.5	576.5
1673.5	887.5
1884.5	1046
2975	810
1829	1073
1632	834
2056	856
2464.5	936
1473.5	931
1244.5	1103
930	987
1186	1526.5
2809.5	1565
541	1706
1619	947
1220	507
1841.5	1397
1678	1608
1942	1031.5
2774	2601.5
2249	880
1982.5	2130
1412	926.5
1981	1252
614	492.5
1934	1271
683	1667
2042	1217.5
2796	1374
477	468
1866	543
1236.5	882.5
1970	569.5
1968.5	757
594.5	536
1552.5	442
2827	761
2248	767
905	943
2211	670
1180	593.5
3901.5	755
1294	729
2162	528
2041.5	690
1477	630.5
2023	838
1360	655.5
2354	834.5
1808	588.5
1726	587
1681	2388
1848	606.5
2486	833
1565	1040.5
3182	876
1836	991
1604	661
855	1026.5
1839	1060
2248	805.5
1936.5	808.5
2201	2449
1791	1188
648.5	878
3416	588.5
1488	963
1908	630
2048	631
1710	1208
2279	1262.5
827	1046
1659	518
4095	829
1687	539.5
2664	754
1869	500
3450	508
4095	717.5
2271	839
682	536
1219.5	1026
474.5	754
929	491
1737.5	629
1551	486
396	851
690.5	992
693	628
2588	817.5
1399	575
1532.5	546
3117	936
1400	850
2076	737
1055.5	1371.5
3530	1112
2597.5	1081.5
1440	635
1365.5	581.5
1074.5	964
1931	758.5
1729.5	625
1746.5	760.5
1479	471.5
1560	751.5
2080	884.5
2740.5	852
3662	640
1240	716
1516	1083
2239	920.5
1248	590
2038	815
1229	871
704	1166
1407	800
2419	469.5
2026	1938.5
3297	1405
2104	481
1789	739
4095	991.5
2751	872
1859.5	554
3238.5	725
1852	1196
965	439
2899.5	771
1466.5	652
2216	466
537	843
1812.5	1602
1502.5	1174
1579	1150
2561	1113
385	991
1739.5	906
3944.5	1038
483	1177.5
1479.5	869
1030.5	973
1455.5	1627
1368.5	1226.5
2837.5	562
1902	1061
3238	1609
2729	834
2184	578.5
924	805
2245	2483
928.5	1015
868.5	625
948	930.5
1770.5	1946
2182	2011
2543	1090
1239	575
1233.5	977.5
604	962
2089	1178
2421.5	415
611	458
830	1144
1999.5	1120
2061	1281
1911.5	700
2772	574
965	1055
1391.5	1307
766	1433
1512	423
1792	932.5
1269	456
2427.5	1217
1447	489
1694	459
1062.5	2383
2020	1513
1719.5	3427
1102.5	1540
1243.5	985
3519	612
996.5	1033
1823	1580
2099	828
566.5	1334
2705	1086
2398	1742.5
1544	857
2495	1099
1121	1043.5
3287	1254.33
2137	470.5
2409	604
2983	1057
1372.5	635
736	1610
1162	1274
1702.5	1452
1001	558
3114	1324
2396	1041.5
1868	994
876.5	1861
3237	1665
1056	831
1081	459
1320	1001
1047.5	1992
2508	1093
1346	1338
1112	1019
637	1479
2204	506.667
1602.5	1826
1487	712
1313	726
1339	1411
2398.5	517
821.333	1500
1052.5	1178.5
780.5	1096
576.5	904
2049	953
3083	754
2749	726.5
1084	801
1020	1994
1268	1282.5
2037	698
1824.5	1209
2121.67	468
2609	1191
2007.5	689
1538	1761
1168.5	1017
1099	672
458.5	1215
1569.5	491
1890	1228
2092	942
959	761
2189	970
782	944
1590.5	958.5
1769.5	1044
2762	544
1270	2996
2194	940.5
783	524
1738.67	533
1180.5	822
1448	609
3221.5	700
3632.5	808
1642	603.5
1869.5	722
547.5	1026
3873	788
1022	731
2163	608
1821	689
2377	478
1044	842.5
2930	715.5
1349.5	943.5
2551	1025
2341	604.5
2520	619.5
591.5	1008
1090.5	1236
1493	817.5
1343	822.5
1408.5	738
1448.5	1641.5
901	707
1089	730.667
971	554
1933	1114
2974	1895
2186	572
759	1495.5
806	980
1682	987
1214	1052
560.5	1065
1315	557.5
2324.5	805
1593.5	597
2234.5	502
1266	548
814.5	531
2729.5	530
2756.5	736
1413	523.333
1256	706
611	632
868.5	812
1444	725
627	941
2352	756
1851.5	525.667
1694.5	673
1402	664.5
1994	1078
561	864
1262	616
1376.5	471.5
1596	520
520	815.5
1392	878
1245	1350
868.5	1344.5
699	850
372	728
1843.5	996
3338	829
2822	973
1728.5	709.5
1833	838
1406.5	1056
2100	532
1556	502
1982	796
702	726
1858.5	1090
956.5	725
1153.5	774
950	1071
2576	979.5
1341	732.5
2302	857
1971	1093
1239.5	1236
1914	1717
477	773
2839	1039.5
2205	1284.5
1460	1240
2183.5	722
1319.5	580.5
1326.5	568
1099.5	996
2429	656
728	1727
1022	1106
4095	1073
1453	863.5
1499	706
2568	1019
3841.5	1303.5
862	1057.5
2105	2173
2024	2247
1281	733
2616	1442.5
1505.5	548
2365	551
2423	1431
588	1317.5
2639	1491
2361	834
2821	809
613.5	1010
1495	504
958	1222
2071	956
1357	1165
1336	543
1319	969
837	510.5
1969	420.5
1799	1344
1850	557
1666	577
2251	892.5
1521.5	1094
1475	1068
1677	957
2113	1668
1288	947
1743	1287
2307	548
997	479
624.5	1022.5
718	1731
843.5	958
796	706
599.5	1181
533.5	1398
659.333	628
661	1465
978	568
713	1119.5
866	622
961	518
712.5	1569
552	994.5
1069	894
817	771
627	1170
938	1184
706	974.5
670	759
1082	1037
865	1292
602.5	1183
874	1015.5
1038	888
691.5	1267.5
533	937.5
677	1019
689	1256.5
747.5	505
683	505.5
1221.5	3910
839	812
1044.5	766
816	947
602.5	1464
916.5	1036.5
1100	1080
842	465
599.5	1268.5
477.5	895.5
501.5	453.5
746.5	564
467	860
664.5	477
762	955
1047	1250.5
969	1656
629	576
886	760
927	948
935	1299
867	983
689	1373
624	1025.5
897.5	1088
1121.5	1987.5
758	490
753	476
658.5	1152
834.5	477.5
519.5	1684
885	1390
1151	869
732	1181
714	422
679.5	1444
706.5	870.5
786	443
1189	1232
667.5	1066.5
619.5	1765
718	545
907	1184.67
642.5	1286
831	1200
786	742
623.5	2623
1101	1437
624	1441
645	582.5
722	2034
473.5	1243.5
820.5	694
1578	1451
802	1833
713	525
1334	1603
803	1459
1530	561
636.5	427
936	527.5
847	497
943.5	864
1436.5	1001
876.333	475
794	814
1719	516
1232	636.5
637	642.5
1314.5	566
1587	967
779	654.5
1462	1226
514	972
723	632.5
1052.5	599.5
1246.5	521.5
597.5	937.5
1153	1003
686	512
1233	688
1684	1016
781	806
1666	625
787	1133.5
918.5	1848
1390.5	406
644.5	599
470	505.5
1414.5	469
2119.5	527.5
1446.67	1037
620	466.5
1493.5	536.5
720	500
951.5	641
813	450
790	573
1122.5	480
1548.5	618
1145.5	511.5
969.5	835
1063	768
1644.5	844
1183	870
1195	1106
1786	557
504	478.5
777	795
790	775
666	877
1565	809.5
810	1175
1014	1970
805	859
1437.5	653.5
762	619
913	828.5
1318	905
714.5	924
1603.5	1343
906.5	596
860	773
1117	998
1112	1049
540.5	1083
731	555.5
587	564
1179	1279
1334	823
676.5	1118
909	1076
438	1049
725	728.5
572	780
1664	529
1599	1871
946	1033
1485	2608
2074	965
764	1160.5
1122	454
1575	729
1536	674
1874	986
2305.5	1485.5
1048.5	694
701.333	466
1249.5	1457
1287	1471
1370	1113
717.5	2145
1167	825.5
1126	482.5
1455	754
1771	422
1005	891
1205	942
1107	962
1527	803.5
2392	497
3028	534
1373	825
1482	640
1489	863.5
888	1702
1052.5	896.5
1203.5	621
3014.5	498
1352	1526
1065	544
1344	797.5
1142.5	461
686.5	552
2485	1131
2127	557
1379.5	920.5
1028.5	724
648.5	1017
590.5	952
981	613.5
861.5	820
1769	1051
1343	1217.5
648	860.5
1348.5	1127.5
1173	579
1386	811
1674	503
1241	879.5
1986	698.5
1201.5	1138
1358.5	476
926	899.5
1761	980
2202	907.5
667	2037
513	1680
1129	1239
1432	394
756	2548
1490	1406
832	1324.5
1176	1266
1020.5	375
656	1535
748	916.5
1486	1497
807	895
2170	936
465	1020
1091	1666.67
1332	951
1232	486
969	2182
1941	520
583	998
629.667	2071.5
1610
1620
2089.5
1608
893.5
669
1477.5
1490.5
3165
1559.5
1426
999
970
1651
842.5
1093.5
1863.5
1359
928
1586.5
2415
1040
1244
827
1429
1201
1380
2822
1099.5
518.5
1167.5
2693
924.5
1295
1373.5
2342
1330
1415.5
487.5
1080
1373.5
1538.5
2264
882
2359
2856
1401
1823
2496.5
1242
1697.5
847
1061.5
1357.5
2055.5
1886.5
845
1215
929
1172
783
1638
1624.5
2482
720
871.5
885.5
706.5
1090
733
553.5
592
1254
826
675
864
1370
1318
1251
604
605
615
1358.5
530
700
998
711
647.5
1126
1065
985
688
664
728
930
1015
909.5
970
576
1373
764
703.5
1638
2750.5
865
447
744
668
885
1051.5
756.5
671.5
1100.5
1220
1097
1199.5
951
1334
988.5
754
1219.5
601.5
1043.5
690
1319
971
1031
1218
1092
719
1124
1145
988
1037
675.5
477.5
1291
1351
1153
1580
1255
1157
819
980
1304
756.333
612
646
1354
685
1164
1198.5
469.5
614.5
754
1516.5
943
1197
840
1754.5
1090.5
1351
615
1219
1010
1933
1617
1268
767.5
1465
898
1002
1163
1443
2124
1792
663
1482.5
1046
1774.5
699
597.5
556.5
1543
774
867
761
497
1113.5
1828
1130
1066
1189
899
1437
712
897
945.5
643
1799
1038.67
1855.5
1029
1263
537.5
1582
1223
1181
1647
1196
1263.5
457
805.5
1678
601.5
1099
881
1271
1232
1540
1118.67
1424.5
1229
1745
2675
1134
1317
634
993.5
2296
1517.5
949
2097.5
2183
1179
636
1313
2357
1370.5
1571.5
953
1380
1063
1246.5
844
1170.5
653
1592
2147.5
1390
1463
1147
1602
571.5
1365.5
640
1183
865.5
1561.5
1047
1596
837.5
596
3750.5
920
1209
3165
788
599
780
1503.5
1118
1140
1081
1194
1895
1067
1357
1276
499.5
1783
1812
837.5
622
945
1125
1086.5
619
1359
1565.5
2099
2071
1043.5
1361.5
1978
594.5
1568
1111.5
984
601.5
1263
1969
1305
2045
1176
1098
1684
1361
1327
1299.5
1485
1386.5
516
2347.5
1373
955.5
1955.5
1697.5
824.5
1840
1381.5
1632
1507
1926
951.5
697
823
1258
1929
1639.5
2279
1585.5
1646.5
1745
1937
841
1415.67
799.75
1289
2141.5
2038
498
1268.5
1707
1264.5
878.5
1642
712.5
1591.5
717.5
861
1329
1393.5
672.5
1841
893
1565
3627
1708.5
1655
[truncated: 6,411 more rows]

## Sheet: S9B E45A
CA-Cy5 MFI No Perm	CA-Cy5 MFI w/ Perm
724	532
1603	466.5
1649	477
1596	752
617	759
1286	806
1273.5	808
1200	710
547	1191
895.5	535
975	580
881	819.5
1387	571
762	492
1298	1142
1289.5	723.5
1284	966
921	587
747.5	718
1609.5	1135
1287	867
1415	1146.5
1051	991.5
1029	1229
1204	667
1191	726.5
1036.5	693
1540	1524
1101	655
1240	572.25
433	831
1567	713
1243	710
863.5	553.5
1200	599
811	753
1590	473.5
1497	819
1502.5	422
1231.5	581
1206.5	604.5
1145	468.5
1597	513
1975	634
1097	1345
1541	744
1243	732.5
1177.5	532
1931	485
645.5	535.5
1605.5	1249.5
1395.5	1013.5
533.5	876.5
2096	873.5
1370	1850
1540.5	492
1408	479
1701	1334
2232	566
1431	1023
1174	1437.5
1214	1009.5
1409.5	1042.5
1160	1021
1706	501
882	1584
1770.5	873
859	795.5
1332.5	697
1489	1101
1545	428
1453	680
1597	957.5
1553	628
925	1077.5
448	946
1750	599
1819	540
870	522.5
1573	1034
1000	553.5
682	523
1495.5	2063
1358	1306
1271	1035
589	855
1666	1435.5
2223	410
620	457
1749	443
688	820
1291	472.5
2036	1081
764	522.5
1053	959
1657	563
953.5	539
1430	516
737	971
697	1324
1542	1241
1301	515
2090	704.5
1066	656
917	892
592	1193
1639.5	1631.5
1968.5	771
1262	1013
835	1063
1132	801.5
1001	710
1506	1576
2069	520
1316.5	1381
950	915
999	669
1142	799.5
878	715
1411	1510
524.5	1122
551.5	565
1240.5	539
1437	555
1753	1255.5
1059	841
1058	1602
2231	1434
1560.5	559.5
444	1519
1873	2041.5
1119	651
1340.5	777
1755	1797.5
1948	1595.5
1478	983.5
1806	870
1634	1799
1861	581
2476	1349
1520	998.5
653	639.5
1837.5	1010
998	1077.5
3131.5	1406
3221	678
1328.5	454
1543	1183
794.5	1129
1700.5	494.5
1125.5	481.5
1988.5	2327
1809.5	509
1469	1433
1215	1559
803	401
2893	1122
1869.5	446
1332.5	520.5
1827.5	595
2226	564
1446	1972
1050	1508
1624	898
1704	2061
2305	1838
3742	434
1949.33	573.5
4036	1130
1425	712
2774	676
1391	2609
4095	960
1724.67	1497.5
1567.5	681
2145	597
1353.5	648
567.5	458
863	1110.5
746	1950
1166.5	1324
1256	1680
502	546
789	435
759.5	1351
1864.5	518
1577.5	1278
2510	1537
2094	1295
1662	653
1769	1654
1878	518
889	2178
1574	514.5
2096	1182.5
1708	902
1503	458
1930	593
622	526
1858.5	518
1878	901
2129	583
854.5	485
678.5	745
2814	941.5
875.5	732
1171.5	466
679	711
1510.5	879
1042.5	777.5
1711.5	690
1018.5	509
2137	519
1236	742.5
1822	521
1520	536.5
1427	463
1468.5	864
2264.5	540
895	926.5
1542.5	811
3385.5	847
914.667	999
2029	808
674.5	933
1878	652.667
1083	1137
1033	544.5
1146.5	610.5
914.5	553
1218	1125
1029	526
1480.5	1174
1125.5	735
1159	498
897	1116
1140.5	1005.5
1280.5	790
576	811.5
1029.5	728
707.333	567
1287	897
2048	648
979	727
1955	2287
1027.5	1465
1362	1130
900	482
961	883
926	557
1182.5	729
801.5	763.5
720	714
2311	1608
465	1180
924	626.5
2015	993
1644	903
804	2058
1360.5	1739.5
731	539
1365	451.5
1251	952
1717.5	1815
1882	836
915.5	831
3752.5	716.5
1100	1032.5
1529	1601
1108	982.5
1720.5	1029
850.5	560
1780	1086
2329	1048.5
1786	483
971.5	536
1158	429.5
1509.5	477.5
1820	525.667
1890.5	912
877.5	1271
1541	801
1139	1097.5
1300.5	509
1491.5	534.5
1197	1141
1194.5	780
1134.5	584.5
557	531.5
1404	1635
517	453
1239.5	852
1491	754.5
1449	536
1092	405
1041.5	438
2042	1041.5
1411	1248
811	726
588	976
1395.5	444
1368.5	867.5
1024	861.5
1074	475
1010	1539.5
1237	608.5
1148.5	1328
1210.5	489
3102	1121
1605	536
1016	1294
1612.5	690.5
1258.5	1411.5
1527	2174
1187	462
943	1510
1015.5	573
806	769.5
1085.5	486
1350.5	1562.5
1488	388.5
805	1822
629.5	1389
1604	1119
1339	502.5
1071.5	1362
2080	1088
1719	540.5
492.5	1018
2789	2166.5
1221	1267
1235	1596.5
1447	1962.5
1166	1349.5
1716	858
1138	967
1543.5	559.5
1079.5	833
1233	438
668	1086
798	1062
2326	860
1913	557
781.5	451
768	1421.5
990	910
1318	1492
1793	489
1403	1153
1398	1477
1642	643
1102	1158
1359	1023
1475.5	603
1225.5	1304
1767.5	466
1269	679
1325	738
1526.33	1245
1541.5	516
1322	669
686.5	964.5
1350.5	616
551.5	764
1373	980
1709	1252
1557.5	717
923	550
1637	704
1576.5	845
728.5	965.5
1073.5	2923
699	1363.5
1344	1048
1301.5	991
1459	475
579	1040
1256	1027
1177	495.5
2766.5	634
1512	573
1233.5	483
523.5	820
955	504.5
1955	827
2520	749
1449	548
933	1039
1476.5	682.5
1531	960.5
1682.5	599.5
1430.5	894
828.5	441
1702	754.5
2295.5	719
1044.5	923
1754.5	966
701.5	510
1460.5	510
605.5	857
1372	648.5
1232.5	1321
1104	1426
1630	689
883	1505
1370	429
1420	477
1100.5	463
894	1426
1086	1019
1617	692
1365.5	1211
1597.5	432
1403.5	1242
1552	1425
1038	547
4061	1406
1210	1330
1537	768
1003	742
2047	981.5
1834	550
1850	534
1271	677.5
714	1104
1173	643
719	963.5
507.667	802
1452	611.5
2571	416
486	815
2334.5	737
985	677
1277.5	665.5
1078	573
3042.5	802.5
1759	808
2521	761.667
1128.5	845
2006	993
2375.5	1032
2540	1440.5
1268	502
607	1070
649	810
1726	1509.67
1563.5	416
821	812
815.5	1046
1190	686
1572	524.5
1619.5	592
1186	487
979.5	1353
1200	821
2687	553
418	662.5
1433.5	475
1345.5	530
2710	1368
2018	1419
1219.5	1173.5
2726	953
543	932
1948	664.5
1534	519
1929.5	546.5
1578	444
1265.5	610
1497	627
1603	489
1158	797.5
1697.5	765
3213	529
1635	829.5
1523.5	2227
1828	485.5
1525	1178
1917	1578
1434	524
1231.5	1016
1372.5	1190
1897	780.5
2076.5	1057.5
2048.5	758.5
1217	900
1206.5	882
1372	603
2733	1279.5
1336	1001.5
2437.5	430.5
1814.5	457.5
1392	671.5
1815	1454
1304	2497
769.5	923.5
1536	1138
1443	1529
1316	1169.5
1401	1350
1600.5	1237
1116	1459.5
1722.5	570.5
2047.5	1150.5
1408	582.5
1192.5	1215.5
945	1706
832	1463
1281	1134
1401	501
1557	963
1759	633
2415.5	1717
482	530
2022	1299
1690.5	1088
2087	470
1971.5	651.5
1376	2370
1796.5	912.5
2950	1020
1582.5	681.5
1515	748
606	1366
574.5	886
1436	708.5
2406	1356
2040.5	587.5
2165	722
1425	742
1360	687
2352	1531
1008	429
1541	1416.5
1916	1606
1330	568
2550	630
2164.5	558.5
657	445
1213	494
1081	581.5
957	534.5
1324	1050
1940	1344
1356.5	615.5
916	835
2037	535.5
532.5	669
470.5	884
1047	1364
940	1007.5
561.5	826
1915	825.5
1459	536.5
1659	621.333
1081.5	951
420	727.5
1549	763.5
2734	674.5
1094	873.5
961	831
1239	557.5
1347	676
891	640
1505	482
1828	829
1438	969
1068	621.5
1814	482
1744	529
2049	642.5
1638	592
1158.33	604.5
1995	932
1568	981
1844	649.25
600	596
709.5	892.5
1458	588.5
1411.5	580
1274	634
1022	548
1152	761
2053.5	629
2465.5	691.5
1578.67	641
1207.5	1285
1361	1125
618.5	1195.5
1536.5	1368
824.5	1646
1743	1282
2026.5	1075.5
1684.5	476
553	973.5
1405	1555
2202	548
1257	652
563	501.5
1447	427
1058	1701
1506	607.5
1429.5	501
588	555
1098	1805.5
1196	1209
1839.5	831.5
2903.5	1228.5
1654.5	1253
966.5	611
2245	897
548	1011
1020	773.5
1431.5	543
479	745.5
812	675
1002	786.5
1834.5	681
1562	1104
3583	558
1195	1322
1433.5	1299
811	446
1338	882
997.5	542
1174.5	1112
1350	1668
1256	961
997	562
1703	718.5
1840	823
1560	1052.5
1242.5	1838
1331.5	1498.5
1250	837
1086.5	1094
1712	1088
1653.5	644
1297	809
1561	958
1080	550
1037	664.5
1883	585
917	558.667
1722	1094
1551	1534
1264.5	921.5
1598.5	1283
964	1462.5
1341	540
1814.5	500
572	1628
1823	1302
1088	498
1489.5	533
1149	989
940	668.667
976	694
1941	917
1685	431
913	607
776	443
1178	922
572	1611
1060	1291.5
1851	569
1378	460
1472.5	1086.5
1286	1766
2124	503
1423	930
843	1049.5
725	996
835	459
849	514
1436.5	609
429	1153
490	1114
882.5	769.5
1141	629
1319	901
1543	525.5
1871	1606
794	913
1255	661
1244	2276
2175.5	464
1856	572
1940	855
1343	1533.5
1232.5	1079
1753	423
1507	485
2376	718
1591	831
1324.5	427
1199.5	1094
1987	1424
1396.5	602
847.667	1080
1724	1564
1570	676.5
1574	823.5
1527.5	652
3226.5	754
2040	452.5
1570	791
1319	1776
1337.5	1027.5
1842.5	1273.5
2239	1071
2533	673
1557	1842
1362	543
806	983
1571	1131.5
1017.5	1218.5
1630.25	1116
1377	680
1523	1183
1692	457
1872	816
1220	646
768	526
1348	1256
1339	428
1754	474
1938	2488.5
2691	586
1937.5	495.5
1179.5	509
1086	1841
535	1842.5
1876	464
2922	1155
568	699
3744	2061
1306.5	660
1582.5	1400.5
619	669
1173	627.5
1456.5	502
1472	742.5
678	600
2045.5	480
1285	615
573	723
2975	510.5
1618.5	565
1986	627
1282	657
949.5	621.5
879.5	444
1751	1098
939	714
1438	1043.5
1678	641
1466	476
1250.5	538
1672	548
1755	996
1517.5	574.5
969.5	763.5
1386	528
511	478
1583	511
1532.5	950.5
852.5	700.5
625.5	467
1478	1248
1196.5	788
793	662
685	633
1389.5	665
2210	639
965.5	648
731.5	746
1136.5	567
1070	659
509	813.5
635.5	626.5
1435	506
1596	492
1021.5	938
2685.5	691.5
1081	854
738	529
1883	839
1810.5	464
903.5	921
1606	726
2038	1124
949.5	494
2245.5	825
944	970
2145	623
1409	899
968.5	457.5
1237	751
1833	737
964	668.5
2904	617
944	517
2347	644
1344.5	640
2153.5	786.5
1655	842
1325	777.5
1209	579
1108	886.5
1480	951
844	420
1348.67	1262
1250.5	525
1071	506
1802	1356.5
1516	802
857	443
1088	494
1208	505
931	725
1114	1269
1733	466
913	512
1537.5	510.5
597.5	2132.5
1475	434
2566	504.5
1270	697.5
1328	679
912	756
913	729
735.5	829
842	721.5
745	793
586	757
1397	857
1036.5	777
1630	1762.5
1541.5	847.5
1229	724
1611	836.5
1406	1332
941	562
1683	541
880	1478.5
623	1156.5
1180	795
899.667	771
2164	485
1753	890
1627.5	568.5
701	804
1254	530
1588.5	1619.5
1030	1264.5
947	1671.5
1890	860.5
1317	1931
1495	753
1013	518
1532	1564.5
1450	639
1470.5	908.5
511	796
618	837.5
810	477
940	1926.5
1240	1304.5
921	751
1244	470
1331	990
889	1768
1983	915.5
1224	523
647	1220.5
787	1193.5
1166.5	1052
1083	2728
1354	581
1473	740
784	757
965	820
1369	865
430.5	537
1431	1513
1512.5	914
874	564
1122	2183
1989	635
1463	1217
1805.5	1025
1533	687
1358	527
888	622.5
2319	1554
696	559
1629	523
1685	1198
1173.5	1826
1011.5	1566
1607.5	1134
1642	844
1050	1362
893.5	1291.5
1415.5	578
1233	562
668	493
815	580
1699	1442.5
3393	574
3221.5	1702
1324	2008
1480	439
1314.67	456
1159	1139
1668.5	1446.5
466	747.5
1686	1367
933.5	1047.5
813	1304
919	568.5
1333	522
662	1371
518	690
1665	463
889.5	495
842	546
1404	425
492	1358
1420.33	432
495.5	613
2263	1039
2327	1358.5
2214.5	470
1476.5	809
1215	1136.5
2114	715.5
1522	509.333
2060	549
558	769
1254	502
1914	1576
1065.5	1078
913.5	1872
2419	659
1821	516
1703.5	635.5
1491	1331.5
992.5	480.5
3039.5	833
524	1504.5
603	577
470	727.5
1715.5	1277
997	932
1234	1835.5
2327	644
1639	1536.5
1421	847
1460.5	918.5
1597	674
751	859
656	601
1794.5	652
953	510.5
550.333	667.5
1069	873
1805	755
1368	889
2903	663
1453.5	693
1618.5	457
785	925
1856	1079
1122	583.5
2204	873
1408	751
1947	1328.5
658.5	783
1531	1003
1500	924
1695.5	729
1460	667
1748	1166
1509.5	708
2015	803
985	815
1095	974
1727.5	981
1401	515
1283	513
1237	632
1532	744
2455.5	2030
1717.5	517.5
1636	457.5
1724	440.5
1356.5	749
1412	571.5
3307.5	776
1803	580
895	1060
896	1485
996.5	957
1650	548
1933	564
1132	713
1458.5	524.5
2922.5	716.5
1376.5	865
1707.5	786.5
1932	652.5
1593	707
973	1441.5
869	1375
2144	863
1494	812
1382	923.5
1930.5	896
1341	705
677	953.5
1332	485
1461	447
614.5	1028.5
460	885
2281	1002.5
1690	970
4058.33	991
1567.5	530
956	873.5
1590	468
1131	678.5
680.5	1181
833.5	886.5
1156.5	1299
1618	466
689	650
1052	880
1074	1088
1599	1727.5
1128	732
670.5	1384.5
801	850
580.5	1084
581.5	399
491	904
783.5	769
557	467
807	476
621	495
1132.5	792
1315	520.5
995	419.5
1442	707
897	632
1474.5	651.5
1669	1461.5
1486.5	713
905.5	1206
732	1369
559	551
1609.5	776
1853.5	449
1324	1015
755	1024.5
1847	477.5
1198	513
1389	462
1387	825.5
2451	1301
1093	887
1388	781.5
1867	425
1166	468.5
1069	432.5
1160.33	514
950	681
689.5	542
1883	671
3152.5	940
536	1146.5
993	1010.5
1169	1221
1301	759
1533.5	975
1797	534
1517	1486
1123.5	1403
1633.5	1140
1471	1853
1649	412.5
515.5	964.5
1463	2747
2976	491
967	952
1113	710
1035.5	850
722	822
1705.5	493
1604	522.5
1336.5	905
815	1373.5
567	409
1498	1354
2933	510
1196	455
606	692.5
1320	626
771	1207
1317.5	871.5
2174	961.5
3704	1153
2399.5	1146
1432	1034
1647	420
1061.5	838.5
518	1264
1351.5	690
1172.5	874.5
536	982
800	500
878	1130.5
515	669
1220	523
1033	1341
2250	613
527	861
1218	983
1403.5	649
2019.5	830
1231	1263
1691.5	444
1895	708
1259	794
541	630
570.5	946.5
1168.5	1449
993	1019
1131	611
1354	707.5
948.5	719
1304.5	1018
1727	1124
1102.5	457
1547.5	636
1731	514
1526	544
1152	543
1393	565
573.5	705
599.5	1011
540	979
2298	488
1593.5	2464.5
1568.5	642
1114	923
2015.5	526
1454.5	1012
916	511
1154	700
1440	701.5
542.5	499
1633.5	1126
1080	1242.5
1693.5	879
1976	793
1885.5	552
3009	1017
1861	636
1843.5	448
2050	503.5
2999	638
863	1010
837.5	1772
2088.5	1007
1705	879
1317	1091.5
1537.67	1054.5
1404	785
429	536
1253	650.5
1490.5	927
1557	690
1758	1419
1439	651.5
455	618.5
792.5	1364.5
1183	1618
956.5	770
1521.5	1453
2123.5	1013
2036.5	893.5
1857	971
2224	768.5
1498	494
979.5	1086
1625.5	541
758.5	721
470	1734
501	731
1028.5	986
806.5	416
1403	1423
1856	1195
1418.5	766.5
1822	504.5
1640.5	764
1241	498.667
1740.5	893
509.5	738.5
1095.5	857.5
404	939
1386.5	932
3518.5	1063
2022	931.5
1832.67	537
1278.5	515
735	845
2443	1116.5
1273	1274
1233	883
2859.5	1106.5
2188	962
1140.5	721
1769	1092
2283	735
1924	761
1875	677
931	496
1299.5	488
636	435.5
2432.5	480
2268.5	522
1334	821
1318.5	1711
1683	841.5
1417	395
1781	977
853.5	561.5
2366.5	473
627	1174
1333.5	1519
1015	553.5
2555	970.5
507	570
2467	538
2574.5	480
1829	677
448	1974
469	938
824.5	506.5
1257	908
1431	518.5
420	1164
1614	1014
1492.5	711
2068	1129.5
1248.5	1333
2708	1011
1427.5	744.5
1089	1197
1979	467.5
899.5	1050
1635.5	1282.5
1126	541.5
1795	608
1474	638
506	1601
3349	1108.5
1340	878.5
1308	1365.5
1107.5	456.5
1737	882
2394	950.5
894	1770
577.5	745
1327	1046.5
1503	1382
2131.5	426
524	488
599	697
1390.5	441
1491	492
1275.5	874
1645	1027
1820.5	908.5
1463	808
1747	505
1212	465
2196	902
2011	827
1739	1178
1781	597
564	490
1593	572
1636	805
1057	792.5
1056	900
1535	618
2562.5	435
1531	666.5
1360.5	1329
1264	674
1664.5	556.5
3956	738
1666.5	840.5
568	1085
1612	938
1322	892
1226	1018
653	1195.5
2267.5	475.5
855	785
1220	583
1873	581
1592	822
1497.33	738
1702	436
1636	1301
701	565
1917	1218
947	779
587	745
1568	646
798.5	1434
1298	599.5
511	530
1368	424.5
696	1257
1767	589
1382	515
2034.5	702.5
2606	938
1350	1040
1150	1296
1691	1034.5
1401	753
1585.5	503
1023	672
790.5	473
906.5	637
3072	544
1396.5	504
881.5	935.5
1784	573
1567	773
1434	875.5
1320	702.5
873.5	1034
1811.5	1141
2054	449
810.5	925
2852	538.5
904	719
1220	783
2178.5	894
690.5	853.5
879.5	590
3213	714
1154	794
2430	1425
1246.5	869
899	473
634.5	601
905	999
1787.5	640
1356	767.5
791	707
759	627.5
855	747
1885	633
1697
2190
1998
458
1141
1411
1147
1418.5
1863
1236.5
2063
1110
1652
3676
4095
2205
861.5
1841
1381
1986
1543
1589
1585
1849
1705
1666
1777
802
619
1432.5
2159
872
570
1344
1196
1662
1456
543
2598
1460
1837.5
613
1060
953.5
1218
835
1148
1276.5
1947.5
1263
1101
1332
934
691.5
1714
1908
1861.5
1025
1804.5
1117
636
2268
634
882
1690
955.5
1370
1817
1654
795
2574
839
2045.5
1771.5
645.5
1556
467
1199.5
1341.5
640
1770.5
507
790
3699
2460.5
709.5
1547
2346
904
2093.5
991
1245
2497
1381
3913.5
1149
1503.5
1673
1942
1439
1131
1446.5
692
1638
1290
1902
1159
1969.5
1279
1281.5
1939
789.5
1385.5
713
1337
2575.5
1209.5
1121.67
1068
1803.5
1452
1536
891.5
1163
875.5
1557.5
1725.5
1230.5
1686
2192
482
1632
1609
1092
1059
569
610
566
1643
1216.5
1412
1780
1308.5
1563.5
1133
1233
939
1092.33
573
2351.5
655.5
1265.5
1099
1322
1662.5
1165
2090
1115
1107
962
650
1332.5
1437
1057
673
1877.5
3584
824.5
878.5
1072
1103
948
2009
902
639
1898
1023.5
2391.5
1078.5
1433
1590
889.5
1012.5
1352.5
1253.5
1200.5
1690
1144
1411.5
844
868
1544
432
1601.5
523.5
1101
1581
718
563
1530
1079
1719
1503
1132
1288
1127
704
848.5
1222.5
1430
673
942.5
1697
2184.5
608
1218
1064
971
636.5
788.5
1207
655
899.5
1598
1155
1308
1127
1448
747
1719
1040
2048
637
1279
1373
928
1085.5
1240
2041
1055
1694
468
1098
1261
1403.5
2026
1665
1459
2576.5
1257.5
1088.5
1093
1617
1708
1853
888
812
1072.5
1834.5
891
904.5
1175.5
1551.5
1571
1129
1435.5
1212.5
1304.5
2309
2377.5
1402
1566
1200
1399
1738
1499
1604
987
1991.5
1353
1976
1400.5
2230.5
1588
772.5
1233
806
809.5
1381
915
1797.5
2114
2208
1243
1610
1711.5
2477.5
1735
1765
853
2305
1949
1886.5
1564
966
1743
1718
1242
862
1638
701
1912
1510
2935
491
1704
1741
1915
1631
2130
1946.5
2112
933
2279
2081.5
1879
1617
1989
1265
896
1309
2204
894.5
1222
1297.5
2938
1839
2107.5
2193.5
1812
2817
1825
1612
844
1201
1597
438.5
3860
1197.5
1867.5
1895
1545
490
1326
1885.33
1178
1090
1002
904.5
2234.5
1160.5
1307.5
954
853.5
1424
1019
1699
901.5
1762.5
565
689
1416
907.5
786
1670.5
1398
1552
1951
733.5
1013
1064.5
1204.5
1984
1342
663.5
970.5
910
642
1606.5
785.667
1514.5
1430
1101
582
1817
752
510
490.5
1083
1168
1604
1252
891
1039.5
1250.5
1238
1330
1309
2283
1051
2008
2354
652
1014
2215.5
565
499
1017
1176
528
1718
446
1578
959
884.5
1497.5
863
418
1875
1697
3872.5
845
1510.5
1182.5
988
1227
1104
1548
765
1150.5
1005
1353
2022.5
924
1130
1313.5
2305.5
1185
1129
1657.5
949
498
1164
866
929
1226
1787
1030.67
1751
1386
867
1476.5
1788
1410
768
1154
906
1061.5
2164.5
2045
1053
1854
1431
2003
862
2087
1035.5
907
1679.5
1930
1904
2040
3230
962
1632
1635
576
1802
1112
1783
1074.5
1702
1686
1352.5
1808.5
865
2051.5
1232
1870
696
1129
1607.5
1464.5
609
1641
1676
1752.5
964
1728
952
456
867
1228.5
1817
1319
735
2261
1049
1467
4095
1888
1491
1369
1283
1211
844
1199
1721
1929
974
2074
1981.5
591
878.5
2907
1900
2085
1581
1838.5
1976
2144
1917
1000.5
856
2621.5
1597
1206
1731
1303
1605
2306
1294
1580.5
2349.5
1316.5
2295.5
1787.5
2266
2013
1564
871
1344
2799
1272.5
1809
715
798
1508.5
1471
2287.5
1405
1056
2453
1938.5
2349
1974
730
1367.5
657
1483
1140.5
2757
1907
468.5
1661
1203
2189
1440.5
998
1545
949.5
1623
1456
1074
1262.5
2146
2285
2329.5
1097.5
631.5
1790
1210
1329.5
1648.67
1700.5
1547
1167
2107.5
1473
1481
1169.5
2229
2074
1516.5
1913.5
576
1135
1273.33
1778.5
1189
2040.5
1562
1823.5
1809
522
2020
1014
[truncated: 3,251 more rows]

## Sheet: S9B K203A
CA-Cy5 MFI No Perm	CA-Cy5 MFI w/ Perm
1147.5	633
859	630.5
1165	607
695	508.667
1152	1633
734	549.5
795	414
859	572
795	499.5
759.5	743.5
954	837
1022	506
911.5	732
712.5	476
1075	477
1019.5	732
845	474.5
846	454.5
793	466
897.5	524
753	423.5
765	538
755	660.5
774	682
1425	686
745	510
781	492
825	1026.5
1005.5	529
1258	493.5
657	508
1719	641
1070.5	613
1053	617
652	446
885	565.5
876	3911
820	435.5
894.5	578
1391	613.5
1027	417
591	598.5
1106	477
789.5	751
881	539
1061	451
1024	541
1334	836
848	622
2599	493
1140	522
1350.5	518
943	424
1397.5	473
860	768
957	638
1213.5	857
805	661
471	1454.5
2316	751
1176	431
1108	528.5
751.5	471
894	565
885	410
1237	459.5
756	477
1396	589
681.5	1073
797.5	442.5
1323	472
628	973
1046	666
890.5	529
970	586
1644	570
1701.5	885
1198.5	483.5
928.5	527
1586	519
835.5	1239
1155.5	646
950	506
1123	533
825.5	446
1250	823
2073	527
1075.5	662.5
1293	581.5
901	511
1291	438
1182	470.5
1430.5	773.5
1286.5	669.5
1047	865.5
1497	544
1199	1249
1038.5	989.5
984	1072
1068	1598.5
616.5	686
1346.5	502.5
1032	493.25
773.5	654.5
680	562
820	588
882	1084.5
828	495
1435	463
955.5	540
960	607
1462	2443
1513	873.5
779	2258
993	464.5
1614	608
1229.5	1061.5
1176.5	695.5
946	1403
1777	512
1764	458
529.5	496
1235	532
846	485
879.5	538.5
889	882.5
1384	420
1356.5	938
1674	579
1492	1779
919.5	1065
2094	758
999.5	941
1358.5	452
1018.5	591
1116	539.5
1600	686
669.5	584
487	1212
962	439
1583	1188.5
1029	796
881	608
1298	419
1606	581.5
991	568
878	710
1193	619
1241.5	824.5
1021.5	659
768.667	546
1962	553.5
2059	796
1454	1400.5
1032	463
1122	565
621	2230
1469.5	417
1139	646.5
1949.5	453
967	471.5
1058.5	516.5
1016	868
739.5	931.5
1654	390
1299.5	805
1814	456
903.5	676
1229.5	452
1639	1293
802	506
538	734
1357	526
1503.5	467
722.5	546
1270	758
1807	484.5
1447	1611.5
1241.5	914
1482	629.5
1716	1862.5
1277	478.5
3453.5	476
1748	600
1061	657
1067.5	880
1570	1160
1745	390
1021.5	730
1347	500
909.5	1420.5
919	480
1519	555
1603.5	841.5
1205	653
757	510
782	522
1354	833.5
497	496.5
827	471
1566	1039
1159	945
1431	507
1249	541.5
626.5	628
1278	567
1281	617
906.5	482
1347	443
1767	427
1097	874
1975	444.5
1405	478
931	668
1159	542
1146.5	582
3640	549
1532	757
1507.5	407
2613	2749
1243	560
1302	619
1095	594
824.5	500
840	1911
1303	636
1687	463
1105	914.5
999	965.667
531	853.5
1154	713.5
1095.5	502
1181.5	468
1730.5	601
1472.5	503.5
1452.5	511
1235.5	689
1194.5	488
908	449
1915.5	656
1593	694.5
1291	429
2624	537
1099.5	470
1325	467
1109	824
797	608
1413	539
870	461
764	650.5
844.5	1039.5
1141	513
515	626
1123	1499.5
787	506
581	553.5
1278	580
1111.5	492
1067	590
793	613.5
981	492.5
687	555.5
2125.5	945
950.5	617.5
963	462.5
940	490.5
1031	418.5
682	794.5
711	753
747	651
1000	584
1251.5	604
1690	595
889	553
941	498
1093	735
1269.5	585
951	585
909	557
1630	583
1041.5	379
1239	664
836.5	525
1057	1811
1033.5	507
923.5	774
684	458.5
912	412.5
1367	557
1181	444
1391.5	833
1040	480
1135.5	467
914	533
950.5	440
935	439
572	4018.5
1212	518
750	446
1086	753
1564	464.5
1119	437
1065	534.5
1483	489
723	597
1252.5	448
966	458
1197.5	479
1247	475
972.5	446
1212	549
977	570
1302	783
483	615
1224	548
1537.5	457
851.5	622
912	448
1347	660
736	544
674	464
1519	573
1198	511.5
1009	1238.5
1264	606
895	650
829	407
1450	3759
1015.5	564
1270	693
895.5	449.5
823	759
905	985.5
1598	561
1189	1095.5
974	456
937	408
1004	527
980	450
1049	675.5
928	590
1007.5	457
1150	775
639	471
1092	476
744	485
1736	858
1082	676
1351	576
862	1038
646.5	1014
1210.5	531
1586	631.5
1308	1216.5
1131	565
1041	506
1071	824.5
992	689
1644	569.5
779	447
980	485.5
1074.5	474
871	619
2132.5	528.5
1301	826
1282	635
1225	1344.5
868	539
874	1611.5
1078	790
1631	838
1226	546
1035	506.5
2213	439.5
976	592
1799.5	528
1483	517
1273	595.5
1528	818.5
1551	417.5
827	1121
1252	455
1074	487
1206	624
604	500.5
1287	449
1273	519
744.5	699.333
587.5	752.5
1527	396
1062	534
1263.5	839
1388	467
2024	464
1364	760.5
938	1453
1327	981.5
2682	475
654	431
1782.5	560
1010	510
1430	592
977	614.5
1365	1630
1770	578.5
1367.5	488
943	561
902	755.5
1287	511
1655	470
1414	501
785	578
1484	470
882.333	608
2557	525
1519	577
1305	566
1430.5	669
1213.5	735
1104	862
1589	507.5
1009	476
1267.5	955.5
1429.5	629
1753.5	414
648	514.5
1359.5	816.5
1912	428.5
1472	433
896	508.5
1027	691
1405	507
543	680
841	416
1584	600
2144.5	437
1254	1804
1199	493
1917	582
1469.5	421
1217	469.5
1881	459
1331	453
1011	511
1741	1001.5
1865	1488
1608.5	498
830	445
1347	867
914.333	462
1589	464
1110	607
864.5	1433
1255	588
1475	416
801	732
2059.5	463
1182.5	1207
1503	548
1131	554.333
1497	612
1557	750
1303.5	446
949.5	410
1443	360
1197	537
1519	740
1858	539.5
689	508
2180.5	462
900	437
1047.5	949
1113	786
793.5	480.5
2340	536.5
526	543
1212	683
1508.33	976.5
602.5	570
1753.5	534
1874.5	581
1447	558
994	423
1220	499
2034	394.5
2336	640
854.5	526
1616.5	565
1564	520
1199	699
1989	475.5
2138	473
3151	487
1476	523
1934.5	641
1083	484
904	459
963	446
2097	680
1108	680
1252.5	737
749.5	518
2028	562
1703	850
1726	550
1784.5	1577
2455	745
1033	415.5
1501.5	464
1452	675.5
627	457.5
3842.5	478.5
933	443
1894.5	558
1881	1926
1836	438
1195	525.5
1917	479
1150.5	531
1638.5	691
1223.5	638
1267.67	653
1138.33	907
1151	1573.5
2242	1075
965.5	2047
1306	511
1714	446.5
1846	420
1460	419
1433.5	477
1370	536.5
1895	684
1202	530
1417	404.5
2552	830
2308	472
2466	638
1048.5	571
1668	471
823.5	442
605	470
760	829.5
1553.5	1008
1837	523
1584	507
1394.33	479
1033	470
1581	475
1584.5	560
587	518
557.5	632
1137	410
3041	697
878	535
1333	764.5
1284	459.5
1096.5	557
474	401
2351	932.5
1776	544.5
1391	615.5
614.5	536
1566	549
1443.33	400
1373	516
530.5	799
929	494.5
1070	420.5
2083	790
1743	462.5
863	489
852	1840
2502	1954
1469	652
1927	540
575	490.5
1803.5	462
632	423
2938	428
1522	570
2142	513
2079.5	598.5
1091	491
1696.5	551
1172.5	523.5
1066	424
1163	1247.5
1243.5	520.5
1463.5	767
1854	504
984	598
1252	601
1709	693
1245.5	422
872	507.5
1451.5	917
1868	568
921	627
2791	509
2083	874.5
1412	614.5
1474	648
994	1124
1896	428
1571	497
989	996
1554	551
2772.5	576
1235	535
1382.5	415
1680	434
1905	401.5
2279	548
834	452
1665	422
598	469
1624	461
674	529
1347	424.5
1834	759
1064	864
1157	515
1258	494
1099.5	418.5
884.5	622
1618	471
443	1228
1398	973
1216	821
1732	451
921
1502.5
704
1989
1057
1051.5
1489
1464
489
1783
1455
1995
1123
1510
1432
1602
2056.5
1321
2487
1547
1868.5
908.5
1221.5
1957
525
1524
765.5
1838
693
1498.5
930
1273.5
1740
1947
1831
1239
3400.5
1486.5
1439
1460
2536
2355
1451.5
978
988
1877.5
1521
1410
1999
1146.5
1608
1635
1797.5
686
1279
1486
3613
477
1457
1879.5
1728
1268.5
1000
774
1442.5
522
603
1133
2189
1608.5
1662.5
1002
1859
1232
1198
1779
2316.5
1384
2028
1508
1243.5
1608
1774
1813
1146.5
1763
1465
2559
433
1164
1511.5
3186
1281
1559
2075
467
541
1432
1766
1908
1832.5
931.5
1109.5
1347
1553
1008
1425.5
1434.5
1472
2028.5
1628.5
1597
1191
1576.5
672.5
1930
1029
1554.5
1060
1530.5
1624
1508.5
1770.5
2366
1316.5
1974
2158
975.5
2201.5
2547
2201
702.5
2190
2163
2065
1152
684
881
3264
699
624
1433.5
1926.5
1458
1257
2257
1588
1528
3062
1118
1598.67
1617
3050
1728.5
1808
1752
1597
691.5
841
927
1738
1271
1421.33
1743.5
1738
3940
3679
1446
1398
633
1097
1461
1037
972
1838.5
1093
1294.5
1518
2012
1627
1041
1107
1517
1470.5
1714.5
614
1759
1708
1677
1588
1131
1636
1616
2025
1525
2142
1223
583
1145
1885
1741.5
1053
2045
1669
532
2488.5
3154.5
1500
1775.5
1174
578.5
1524
1608
1358.5
1673
996
1693
1977
1938
1304.5
1128.5
2447
1852.67
447
1594
799
1537
2304
1407
1596.5
1148
1839
2224
1700.5
1300.5
1217
1021
1483
951.5
1517
1603
1430.5
1422.5
463
833
1716.5
618.5
1512
944
491
1666.5
1694
1563
877.5
1793
1327
2369
2228
2562.5
1607
713
998
2081
1157
2231
2466.5
1472
1100
1345
1203
2064
1545
1742
1171.5
1449.5
1377
1077
2431
1386
1404.5
1199.5
530
480
1931.5
1373
1940
1368
1832.5
1022
3843.5
2002
461
1661
493
2541.5
2091
1484.5
1803
722
1209.5
1293.5
3223
1717
1351
1812
1473.5
758
3381
1576.5
1600
1534
2375
1596.5
2057
1006
1583
1531
437
4051
474.5
942.5
1224.5
2026
1229.5
1359.5
1474
1116.5
554
1466.5
1609.5
2033
1344.5
1460
2259.5
1551.5
1422
3065
1434.5
2818
1153
1554.5
1128
878.5
1522.5
1900
2319
1884
1275
1006.5
2023.5
634
1979
1566
1416.5
1784.5
4026.5
1821
2322
2676.5
1615
1738
1404
677
3619.5
1075.5
1502
3621
575
1123
1154
912.5
828
1292
1106.5
794
656.5
934
897
876
992
896
1120.5
826.5
1165
835
1088.5
867
790
705
1120
824.5
760.5
855
1816
1062
1338.5
1590.5
1040.5
1176
1302
800
1643
1054
698
892
876
1892.5
1206
903
1445.5
495.5
697.5
1088
768.5
796.5
812
866
1056
1584
1100
707.5
650
1178
1483
1144
1186
1285.5
1066
731
1190.5
1334
1468
680
1044.5
680
1439
1052.5
1319
1544
601
942.5
1109
1097.5
1346
1073.5
995.5
937.5
1223
896
924.5
763.5
1338
1760
1391
1320.5
1018
1022
886
1261
768.5
1384
1608
495.5
857.5
593.5
1215.5
998
1020.5
1001.5
855
1033.5
1564
1174.5
1279.5
1650
813
1810
1113
645.5
1009
1022
1295
1130.5
1332
824
1010
2451.33
2106
1166
2017.5
949
716.5
1173
585
1703
1077.67
536.5
1357
2240
1681.5
677.5
2142
3304
1339.5
1337
810
709
1008
1343
1193
891
1682
1421
1216.5
1238
983
2173.5
1225
1380
2336
1042
1216
1202
1046.5
606.5
1824.5
983.5
1050
1113.5
1764.5
1067.5
610
823
1058.5
999
1381.5
982
1539
1430
1641.5
1058
687.5
1739.5
1830
1815
1298
1235
616
1606.5
2285
1478
2000
1437.5
2461.5
1503
883
1065
1001
638
1802.5
2030
1242
1464
1401
1121
1226
3085
840.5
921
1021.5
1983
1650
1147
1243
1395.5
1228
1780.5
918
1479
1194.5
517
1110
1301
1707
1949
2098
987
2937
733
1802.5
520.5
1759
861.5
1685
1676.5
1283
1392
1575.5
3343
1319
1346
979
1659
2247
1304.5
2058
1246.67
1317
1493
2811
1273.5
1530
984.5
1559.5
514
1054.5
1088
857.5
614
1052
852
1623.5
2195
1045
3070
716
1068
1713
990
1886
2764.5
2211
1650.5
2051
1735.5
1241
527
981.5
663
1171
520
1346.5
854
786
945
1105
1320.5
659
956
1016
1094.5
964
1040
1487
836.5
785
1184
546
653
1268
973
991
1247
848.5
831
1162.5
928
1099
966
1062
1981
1213.5
1277
752
856
1114
1216
801
1127
1298.5
932
818
2021
881.5
977
976
1231.5
916
1522
1368.5
1142.5
782
1298
911
835.5
1129
918
1594.5
1016
1501
1107.5
1520
1091
1318
943.5
887
1038.5
2042
842
916
1103
1422
1271
2695
1480
653
834.5
954
2981
1024
799
974.5
1374
1102.5
1485.5
1077
1219
925.5
836
702
1076
817
1107
995.5
459
1301.5
1694
725.5
1265
494
1417
1265
1145
1647.5
1179
962
999
1276.5
1298
801.5
1365
913
1244
1125
1495.5
911
1190.5
1037
1358
1132
1060.5
923
1851
779.5
1476.5
3945
669
1457.5
1567
975
870
1220
1788.5
2067
1807
948.5
1020
2698
1115
1100
951
1621
1094
889
1171
1455
2019
1158
858
1269
641.5
464
1115
980
985.5
1543
2114
1567
1333
987
1258
1137.5
924.5
828
1514
1260.5
1544.5
1529.5
1871
1981.5
1160.5
1372
1527
1064
1902
1783
855.5
1388
1475
816.5
1663
1565.5
1644
1384
1380
1326
1573.5
2762
585.5
2014.5
2076
1715.5
824
2654
2115
1584
1268
1197.5
1706
1171
1367
1678.5
1135
2070
2332
1323
1467
1368
2250
1319.5
1365.67
1936
1074.5
1300
733
1503
500
1569.5
1632.5
1034.5
914
1706.5
1649
2049
1361
1375
1429
1591
1495.5
1758.5
1523
1799
2135
1313
2553
1245.5
1138
1273
1410.5
1318
1788.5
2036
1825
1684
1578.5
1246
2629
1797
1577.5
536
1285
1866.5
2341
1560.5
1427
1495.5
1053
1610
865
1576
2757.5
1307
1253
1819
1912
1520.5
1983.5
1225
1308
1145.5
1392
1230
969.5
1066.5
1679.5
1520
1699
1936
1725.5
1518.5
902
1218.5
1092.5
2128
1869
1439
1341
3015
1849
2150
795.333
1091.5
1303
1572.5
1430
2171.5
1633
841
1676
1837
2166.5
1161
1628
1959
1352
1878
1451.5
539
1665
976.333
571
1217.5
1510.5
1461.5
1835
2227
751
1337.5
1521
1157
872
1919
1645
2228
1207
2848.5
1529
1936
3267.5
1595
2122
1786
943.5
1672
1126
627
1161.5
1213
1410.5
1541
3303
1433
1541
966
1316
2703.5
1340
757
1737
1597.5
2216
1858
3417
761
1328
1465
1322.5
1496
1687
804
2285.5
1367
3000.5
1785.5
1578.5
3838
1604
1183.5
616
1048
484
1070
3171
482
1415
1312
1651
1640.5
2512.5
721.5
2518
1168.5
2353
1660
1432.5
1445
1570
1805.5
1220.5
864.5
633
1329
1915
718.5
1635
2102
1472.5
2221.5
1075.5
1040.5
2418.5
1796
2248
1897
1802
1744.5
2023
568
1489
4053
4095
3729.5
2549.5
1786.5
2674
1251.5
1350
877
687
1274
1759
1571
542.5
3136
1656
2141
1321
2085
2104
1377.5
3019
1421.5
1592
4025
1468
1525
866
594
1443
1510.5
1387.5
1969
1537
1556.5
2606
1095
1025
1421
1261.5
1924
1358.5
2209
1656
1971.5
522.5
1622
1734.5
1567.5
1456
1337
1212
2360
2331
1281
1851.5
981
3281
1428
2028.5
1268.5
1456
962
1583.5
2461
1396
1935
1224.5
1233
1372
1326
930
3179
977
493
556
1587
2323.5
2125
1541
1627
2707
1572
2678
768.5
2163
997
1074
1000.5
2173
1360.5
1836
3654
1448.5
2068
1250
1257.5
2244
2128
1979
744.5
1385.5
1763
550
1040
1430.5
1775
2006.5
2148
579
1019.33
1167
1827
2066.5
1218
2191
1781
2130
1952
1733
2301
585
1458
1505.5
710
1656
1688.5
1251
592
1780
1729.5
618.5
707
1802.5
1842
782
1266.5
2564
565.5
1123.5
1351.5
1556
1179
1079
1279.5
1470
1886
552
2433.5
1568.5
1193.5
1579
1774.5
1712.5
1440
1911
1737
2290
443.5
1627
1564
1706
3050.67
1467
1451
2143
1165
728
1461
1216
1759
1230
1107.5
530
1400
1270
624
621
1594
562
697
1290
2097.5
1706.5
1519
1870
1163
1788
1437.5
2183
2419
1405
1501.5
1668
4040.5
1930
1836
2891
1681
2468.5
1600
2376
1332.5
1718
3842
4008
1408
1102
1802.5
2622.5
2369
2206
1786
2210
1970
1265
1571
2352.5
2172
1868
2085.5
2280.5
1582
2895.5
1249.5
1228
855
1200.5
1887
2807.5
2378.5
1293
1832
1381
1778
2314.5
1010.5
1381
619
2253
2773
1869.5
1788
2318
1831
1917
1682.5
1694
1955
571
1560
2204
2273.5
1778
3794
1744.5
1265.5
1322
1072
1854
1682
1753.5
1627.5
4056.5
2366.5
1869
1442
2233
1877
2027
1087.5
2055
529.5
1251
1254.5
1648
1882
1451
1401.5
2147
1188
791
2088
2149
2069
1422.5
2400
427.5
1105.5
2065
1716
723
1450
1344
1997
1117
2417
1455
2023
2242
1662
1917
2147
719
1519
2081
2920.67
2053
1752.67
585
2595.5
2086
2342
1973.5
1499
2317
2636
1389.5
1829
[truncated: 4,062 more rows]

## Sheet: S9B K25N
CA-Cy5 MFI No Perm	CA-Cy5 MFI w/ Perm
828	1471
1483.5	514
1315	561
1522	752
1558	1377
1097	1320
682.5	533.5
1398.5	638
654	863
1236	609.5
1421	699
694	1422
865	819
1005	1786
1032.5	927.667
846.5	602
1566	988
1129.5	759
916	693
1010	637
864.5	921
1031	658
1228	602
677	574.5
1107.5	875
1092	1053.5
1099	518.5
1131.5	547
989	836
782.5	611
1237	847
1146.5	903
1240	1056
818.5	902
1033	697.5
1179	564
985	693
890	991
1505	698
1419	565
774	577
718.5	1752
1213	640
1332	1162
974	926.5
1056	566.5
1729.5	908
1356	914.5
836.5	632
883	983.5
2100.5	640
1653	743
742.5	1181
2122.33	803
987	948
1103.5	1134
721.5	507
1321	610
937	884
632	643.5
990.5	673.5
1247	805.5
919	1666
960	738
1318	692
623	819
701	537
721	746
1085	593
930	559
1177.5	627.5
924	1585.5
1655	584
931	835.5
1340.5	647
899	1306
1731	678
756	570.5
985	615.5
1272	747
1183	1105
665	607
1666	645.5
933.667	555
1025.5	668
1544	1857
1596	646.5
895	1091
836	693
771	527
1142	608
1908	661
1000.5	588
2086	652.5
645	777
1398.5	570
2295.5	693
819.5	515
706.667	687
600	845
1588.5	619
1375	667
4095	781
795.5	743
834	625
4095	539
1669	1954.5
1759.5	585.5
977.5	583
1048	551
1323	3832
851.5	596
986	629
920.5	535
2353	596.5
942	814.5
1445	451
813	1028
2933.5	823.5
794.5	744.5
1074	980
1206.5	660.5
921	753.5
1390.5	634
2075	665
1859	549
1269.5	1072
819.5	701
1319	706.5
1202	664
859.5	553
1775.5	673
920	525.5
1304.5	851
2138	706
693	2568
1445	662
1257	533
1009	571
941	1409
1109	718.5
925	1206
1112	543.5
2260.5	588
752	994.5
2410.5	1003
862	528
1602.5	614
1260	830
1319.5	697
1142.5	850.5
1157	1122
982.5	660.5
950	2424
937	489
1450.5	649
883.5	778
1444	704
1431.5	892
1943	587
1346	532.5
906	553.5
934	836
902	555
953.5	2915
795	626
1311	563
1259	737.5
1446	910
1338.5	675
1640	550
2349	690.5
1874	603.5
1820.5	522
902	850.5
1529.5	2532
1063	679.5
1851.5	713
943.5	1848.5
1560.5	655.5
859	602
1169	685
1354	568.5
1751.5	554
589	720
1790.5	916
1649	582.5
1183.5	1673
1199	617
575	1725
1418	1179
1259	617
1077	986.5
815	2479
1062	944.333
916	542.5
1080	791
1700	939
730	1173
875.5	627.5
1134	490
1459	638
2066	623.5
967	590
723	971
1307.5	648
1093	623
719	731
913	508.5
858	1753
948	646
1234	533
1431.5	539
1430	632.5
902	682
1633	819
995.5	534
1346.5	712
2432	532
3389	679
1369	761
1033	789
944	611
1074	2187
1774	707
846	652
613	546
887	517
2618.5	629
1956	894.5
1498	806
1367	2672.5
1307.5	735
1306	1074.5
1909.5	544
1187	681
805	635.5
557	608
942.5	519
3242	777
865.5	613
731	588
1009	621
1659	582
1777	1021
1127.5	612
1430.5	1244
1267	689
1412	659.5
3335	709
684.5	658
2405.5	1079
754.5	1389.5
1343	1537.5
763.5	1644.5
1354	1596.5
1115	865
1275.5	737
1538.5	699
1012	1977.5
2127	695
1693	605
1577.5	544.5
1394	985.5
1589	583
1338.5	539.5
1260	583
2315	572.5
1716	575
619	534.5
1261	758
1807.5	941
1072	864
723.5	1259
2836	575
1374.5	556
1463	783
1935	779
1791	621
1213.5	513.5
1050.5	873
1917.5	643
3259	1295
1343	605
728	567
1391	1472
2368.5	631
709	795
1260	580
1005.5	1230
1926	751
975.667	934.5
819	1161
1591	670
1927	769
959.5	1350
1285.67	669
1055	629.5
951	736.5
2419.5	1455
674	572
922	1253.33
788	732.5
4095	549
1444	645
747	655
815.5	700
1029.5	638
1176	528
2129.5	1038
578	613
838	825
1585	531
1715	801
1187.5	640.5
896	1020
1238	554
1679	619
1578.5	586
1661	1050
575.5	845.5
683	652
1524	507
768.5	624.5
2727	575.5
1397	521.5
778.5	583
1085	676.5
1509	566.5
1199.5	1618
1859	1451
1786	781
830.5	730
1056	581
1203	681
923.5	499.75
1279	766
2617.5	775
1079	668
2410	1112
1268	527
1566	1451.5
1070.5	531
1732	1847.5
1272.5	568
708	586
1597	633
1005.5	602
1524	1021.5
680.5	823.5
1574	1204
1578.5	557
927.5	583
1429	691
2257	1188
1386	642
2183	663
661.5	673
967.5	655.5
1292.5	665
1546	780.5
1607	536
1860	623
3324	649.5
945	705
2630	1387
1476.5	2019.67
1362.5	492
1467	800
1037.5	532
2528.5	760
1110.5	1645
777	659
1357	876
825	684
3237.5	1056
1228	587
914	552
1158	602
1276	686
1498	828.667
1893.5	570
755.5	767
1266.5	601
2170	650
2710	947.5
1281	2163
1648	1432.5
796	1074
2806.5	559
1806.5	661.5
1561	945
718	533
1446	628
1130	543
2424	559.5
2460.5	637
1636	928
1393	673.5
1894.5	1101
579	578
2151	2584
861.5	2079
1313	963
1433	1221
1611.5	885
3530	940.5
807.5	797
1057	762
1379.5	560
2261	1582
773	547
764	877.5
798	942
1742	619
1397	577
851	815
1480	544
823	786
1239.5	792.5
1390	3755
615.5	776
497	615
1075	641
2221	1953.5
680	631
1029	669
3868	701
1470	564
822	706
2482	978
2810	956.5
1424.5	545
1847	1256
1482	1617
800	1044
978	598
1851	1382.5
1212	557
915	618
1678	2459
1556	648
1043.5	633
2332	752
978	821.5
2465	1566
1577	1100.5
889	987
1502	642.5
1949	722
962.5	749
1411	577
1598	1603.5
673	3329
949.5	648
1592	741
1483	1050
699	1132
1799.5	595
1143.5	1212
1141.5	1151
2577.5	725
855	639.5
1587	660
1553.5	1793
819.5	1481
1348	482
994	965
832	1934.5
1796	2361
1546	821
2093	1225
972	1195.5
1335	625
2425	716
968	880
3192	585
1082	554
859	754
1557	610
2398	1308.5
811	2036
1560.5	2130
755	608.5
644.5	803
2142	563
2651	1802
727	1780
1112	695.5
1172	913.5
918	651
1679	723
1937.5	650
986	746.5
1493	1044.5
1978	742
1688	4095
1170	882
1554.5	878.5
1534	2963
1310	742
1961	868
2560	527
2009	569
1850	3842
1703	724
3079	592
1341.5	868
1928.5	858
1580	2020.5
1438	919.5
1233	517
3735	2008
1795.5	1176
1904	656
2302.5	517
1088.5	743.5
1992	680
845	1010
2061	664
1621	730
951	964
1396.5	1042
811	787
951	913.5
1784	605
1419	1530
1941.5	784.5
870	552
1012.5	646.5
2317	1030
1527.5	791
1635	1883.5
4095	526
1045.5	1088.5
1730	721
1890	1427.5
1668	888
2018	813
741.5	1473
878.5	632.5
1770	586
2052	694
1080.5	658.5
895.5	850
689	610
1912.5	526
2106	645
3028	752
1270.5	1455
832.5	2050.5
1426.5	906
1420	581
2354	1660
4008	884
1571	675
2127	2275
1702.5	1789
1476	778.5
1031	568
1142	1659
1431	582
1771.5	668
811	666
1679	695
1052	556
1578	691
2826	603
4095	3028
1522	1531.5
2026.5	778
1420	581.5
1165.5	619
1368	566
2553.5	538
2504	1178.5
1957.5	700
1346	588
816	912.5
1385	605.333
1410.5	644.5
1641	729.5
696.25	581
2245.5	545
1243	799
1525	1287
1707.5	811
1808	1347.5
739	583
1018	829
2663	603
3751	733
2112	661
1667.5	804
2402.5	748
1280.5	580
1276.5	923.5
1798	960
2222	593
1803	944.5
1506.5	896
1410.5	591
1728	634
1464	987
1100.5	683
1034.5	585
1020.5	679
594.5	511
1032.5	1532
1618	775
1267.5	1287.5
2097	2206
3876	635.5
2236	664
1132.5	670
1345	1510
1904	611
1535	614.5
2137	654
2023	1759
1155.5	914
1814	1599.5
1916.5	632.5
2425.5	640
2102	1868
2554	814
957	1594.5
1166.5	624
1123	830
2006	599
1518.5	4026
1421	645.5
1424	847
1054	2180
1371.5	1578.5
1269	535
2336	809
1442.5	506
558	1301
2206.5	945
909.5	519
2127	657
1581	1050
1733	552
1130	761
1467	1097
1422.5	1494
1969	1516
1660	1238
1635	495.5
818.5	607
2638	544
1115	669
1989.5	588
1299	724
1822	1016.5
1570	650
1267.5	2466
574	659
1039	543
1402	516
814	968.5
2266	511.5
892	601
1512	556
659	701
1710.5	581
977	694.5
2404	711
2510	523.5
2281	609
1581	631.5
2139.5	573
1449	856.5
1312	640
963.5	608.5
1801	500
1548.5	1428
1250	1418
1193.5	694
1356	3552
1995	477
2081	496
1411	3569.5
2234.5	902
1129.5	525.5
1790	888
1492.5	3057
1264	573
832	612
2504	683
4095	1783.5
3998.5	3608
1964.5	544
1034	585.5
1904.5	696
1767	669.5
1876.5	638
2171	576
1485	564
744	633
1182	576
1447	573
1269	1041
906	615
1166	655
2136.5	666
2980	1969
1629	599
1487	837.5
2164.5	875
849	1012
2199	704
1504.5	1309
1786	619
2340	733
1896	1660
1628	786
1340	1214
1723	695
752.5	510
993.5	613
1486	610
1292	772
1929	1840
1097	651
3853	527.5
1812	1107
2748	1391
2015	647
2925	526
1990	632
1825.5	654
2052	1294
955.5	810
799	928
1761	640
2344	1137
1133	1025.5
2690	756
1930	867
2236	625
3299	676.5
1766	536
1155.5	738
887	626
1937.5	1316
2302.5	619
3044	514
871.5	625
1962	832
2009	723
1760	583.5
1960	626
1598	1798
2141	567
3310.5	607
1149.5	2208
1530	614
2324.5	547
2347	587
1671	974
1303.5	1013
1133	634
3112	565.5
742.5	661
1155	585
847.5	571.5
2355.5	581
797	516
1975.5	1340.5
1339	753
1908	560
886	927
1160	666
2333	643
1688.5	599
1495.5	1334
2049	536
2401	557
1267.5	784
1343	823
2888	537
2411	600
1328	821
3342	757
2022.5	993
1666.5	602
2452	815
1343	562
2073.5	822.5
1989	4084.5
2169	633
1731	577
1841.5	782
1909	962
2495	672
1856	595
1920	1097
1615.5	610.5
2452	584
1224	561
682	2128
3178	610.5
2127.67	566
2293	614
1592	594
1751	737
1233	1855
1559	585
1808	818
1049	1011
1872	795
2928	992
2019	654
1373	1241
1712	523
1393.5	654
1679	700
1165.5	670
791.5	674
1867	1752
3007	1826
1630	973.5
1438	633
953	545
1575	520.5
1845	713
1674.5	914
1818	591
1130.5	566
2075	2913
1134	582
2078	927.5
1087	905
1487	718
1761	532
1038.5	637
1881	551
1471	623
2133	675
2415	732
1917	656
1301	1136
2083	608.5
1332	855.5
1483	677.5
1090.5	989
1415	624
2376	602
861.5	576
1433	713
1195.5	463
1041	500
1246	602
1629	705
1764.5	724.5
2639	809
1561	758
2183.5	502
1159	1760
1178.5	649
1841	545
1683.5	789.5
1544	1146
2044	730
1365.5	680
1230.67	581
1794	628.5
2794.5	585.5
779	673
898	837
1792	670
2216	748
3267	1797
1464	1295
2147	726.5
3041	627
2208.5	703
1407	698
3641	858
1497.5	495.5
1703.5	598
2067	584
1812	764.5
2665.5	2083.5
1630.5	567
847	678
921	600
2254	671.5
1356.5	601
2134	662
1636	713.5
2400	623.5
971	688
2243	1426.5
2252.5	556
1127.5	691
1666.5	628
2022	1132
1926	848
1698	607
1388	1331
1857	606.5
1865.5	2465
2220.5	483.5
1381.5	655
1883.5	592
1706	834
1239	1156
2983	719
2427	1525
2312	566.5
2653	634
2591	689
4026.5	654
904	581
2798	609
1365	1607
1769	555
1787	829
2310	636
1997	994
2194.5	631.5
633.5	531
1825	794
1521.5	549
1924	1011
1618	653
1613	605
811.5	1487
1998	1214.5
1844	3069
1541.5	651
1199	764
2071	672
1704	700
1737	589
1047	729
747	865
1750.5	705.5
2063	512
2501.5	606
850	1575
934	573
1144.5	2369
1004	2128
967.5	795.5
1624	918
1882	797.5
1616	589
1196.5	578.5
1820	602
1311	3045
4068	543
2327	677.5
1153	946
956	610
1173	667
1224	627
2517	641
2927	535
2007.5	549.5
1374	605
1869.5	654
2024	593.5
1415	654.5
1339	677.5
3331	716
1910.5	836
3428.5	715
1088.5	840
3649	724.5
2722	3250
3233	1440
1805	1616
1373	600
2186.5	4017.33
1624.5	4095
1269	2395
2637.5	598.5
1666	758
769.5	4095
1535	785.5
1790	587
919	809
1455	498
538	553
970.5	581
1629	591
2882.5	810.5
1548	533
1775.67	629
2152	1578
1875	671
1305	512
995	789
2168	608
1380.5	915
1304	751.5
1507	660.5
1105	785
4080.5	575
3569	2607
2189	804
1076	711
1393.5	761
1564	898
2047	680.5
827.5	597.5
1275	706
775	583
4095	650.5
3760.5	577
1633	690
1373	3205
1161.5	743.5
1344.5	988.5
1442	586
2542	663.5
1319.5	625.5
1304	667
1636	986.5
1319.5	793
2338	605
1388	1488
3339	554
1716	836
2120	579
713	691
603	664
1112	564
1213	738
2025	616
2216	812
1822.5	564
2789	2946
1489.5	542.5
2748	641
1398	811
624.5	3923
1594.5	1243
3541.5	573.5
790	722
1510.5	683
1932	565.5
1505	729
2407	759.5
2654	678.5
1263.5	771
1506	926
2335.5	918
1427.5	1029
1429.5	769
894.5	1189
796.5	1288.5
1773	855.5
1414	595.5
833.5	751
2067	901
951.5	961
1595	816.5
1372	926
1365	704
1051	638
2916	814
1398	748
1861	708.5
1680.5	626.5
1239.5	533
1192.5	950
2301.5	626
1140	839
1157	642
1502	523
1752	609
2064	682
1241	790
880	876
2664	516
1022.5	593
2506.5	656.5
801.5	751
2498.5	584
707	953
1663	1386
717.5	582
1955	737
1142	1063
1959	730.5
1309	598
1515	560.5
2439	4095
1648	536
2446	641
1280	626
1885	702
1181	2182.5
2016	3176
1299	1028
1798	2275
2356	678.5
1622	680.5
1744.5	1848
1020	1009
1797.5	673
1528	704.5
974	1055.5
2034	998
1781	587
2050	564
1089	664
1174	568.5
1580.5	646
1216	654.5
2052	588
1185	1046
1624.5	545.5
785.5	597
1449	780.5
1803.5	3625
1774.5	1125
1607.5	632.5
1629	681
1413.5	739
1221	651
1060	929
1629.5	916
1364	747
864	648
2276	1661
1087	574
912	757
2421.5	563
1796	589.5
976.5	1261
1065.5	1110.5
2638	528
2399	1059
1614.5	595
1923.5	677
1571	719
1803.5	986
1435	748
1931.5	776
1223	760
1151	629
1650.5	595
1809	554
1819	1522
1106	574
3588	600.5
1618	616
1534	556
2209	733.5
2315.5	573
2755.5	558
2635	681
1376	780
1180.5	540
1489	517.5
2795.67	1084
1587.5	544
1617.5	589
1398.5	659
1230	584
1533	654
946	526
1350	549
580	858.5
1382.5	677
862	712.5
1312	1016
1868	1245
1201	1129.5
3271	476
2199	1316
2762	545
3213.5	723
2083	697
1137.5	891
1499	625
935.5	532
1241	799
1263	2261
1759	1041
1800	935
1724.5	641.5
2141.5	621
839.333	621
1841	1057.5
1486.5	1089
1277	771.5
1588	660.5
1704	1187
1180.5	566
1384.5	581.5
1566	770
1277	639
1131	601
1362	922
3196	899
802.5	1348
695.5	767
1751	619
1067.5	619
1256	740
2486.5	588
1143.5	576.5
1310	554
2136	2542
2567.5	641
1789	570.5
2495.5	652
3127	1108
1077.5	2234
1566.5	653.5
1808.5	951
1700	944
1560	4090
995	4027
803	4095
1204	979
1141	1775
881	580
1442	655
2903.5	796.5
1909.5	673
2064	894
900	666
1165	3339
1497	659
896	1101
1386	758
1027	3119.5
947.5	1005
2513	835
2137	2367
1137	678
2291	649
1382.5	921
1831	781
1374	2906.5
1240	602
1779	757
1382	595
1329	720
1041.5	531
1667	550
947	511
1464.5	2479
1038	768
1784	976.5
1580	607
1554.5	688
2167	721
1376	821.5
1508	974
1819.5	653
1206	577.5
659.5	1486
2658	1221
844	651
1584	1272.5
2540.5	668
969.5	634
2041	799.5
858	576
751.5	928.5
1177	712
2383	1313
911.5	1375.5
1158.5	853
1415.5	764
1711
1773
1233
2048
885
1277.5
1004.5
1801
674.5
2182.5
1925
1631
1561
2431
1611
1811
4095
1039.5
1721.5
1748.5
2494.5
1681
1271
1884
1377
1859
1023.5
974
1274
1081
1498
1106.5
1915
1142
971
4059.5
1821
2048
1402
1119
954.5
1822
2175
1111
1170
1208
1234
1800
858.5
1149
985.5
2176
1719
1527
1402
1424
889
1346
1673.5
757
1871
1389
1536
1706
1151.5
3162
1343
1686
2760
1791.5
1843
1354.5
1212
1948
2370
2020
850
2301
1364
1585.5
3321
1665
1826.5
2025
810.5
2293.5
854
2022
2352
1283
840.5
835
1723
1366
1790
2321.5
1142
2625
1261
2017
1260.5
2063.5
898
851
2769
1596
2528
3450.33
3917.5
1836
939
982.5
3012
1345
1680
1662.5
1969
1926
1710.5
1651
1933
1126
849
1504
1815.5
1490.5
1154
1110.5
962
3700
3807
708
2349.5
1280
1530
1839
847
936
1236
3409.5
2421
1546.67
1398.5
1950.5
730
690
1688
1907
1311
755
2618
2606
1579
1397
1034
1286
2405.5
1171
3528
1613
1421
1398
1146
1293
2722
2176
1099
1080
2098.5
1614
1941
1630
1194
2939
1149
1361.5
2087
2452
1825
1129
1430.5
1484
2287
1752
1294
1452
1916
2737
1361
1674
1332
3003.5
1469
820
906
1001
1162
1191
1504
1048
1519
1136
1675
1858.5
2325.5
1786
2469
3382
1589
2734
1909
1702.5
2128.5
1739.5
3981
795
1802
1525
2216.5
2303
1294
1185
1554
1500
2917
1298
2647.5
1860.5
1536
1916
976
897
1167
686
1967.5
2349
1416
1098
2502
1550
1705
1896
1367.5
1614
1067
2598
1744
1114.5
993
2722
1522
2036
1564
1467.5
1141
1605
900
1809
1430
1355
1360.5
1708
1299
2527
1604.5
1560
1252
979
1518
1130
1160.5
1411
2068.5
827
1737
2046
1104
2562
950
1174
1353.5
1222
1464.5
2347
978
2198.5
2202
2216.5
1072
1332
1975
1202
993.5
1595
2445
916.5
1197.5
2393.5
2146
655.5
1292
2459
1246
716
1234
3114
878
1567.5
1075
2097.67
1138
1474.5
1957.5
1879
1644
852
1407
1189.5
3972
1418
1526
972
1075
1650.5
1465
1400
1204
909
1410
1252
1037
1914
1314
1351
1515.5
1527.5
1666
1417
2084
1130
2023.5
1196
1096.5
1607.5
1284
1101
1640
1538.5
714
1006
3347
2337
1590.33
1067.5
3025
1151
1551
1794.33
1368
1148.67
747
3050
1906.67
1699
774
1254
1755
1259
1660
1566
1519
1338
4063
1587
2359
1818
1897
887
3050.5
1973
1331
1494
976
2745
1509
1116
932.5
964
1154
1328.5
1631.5
1601
839
1143.5
1837
1574
1063.5
1404
1845.5
1212
962
1515
1985.5
1498
1777
1779
2149
1658
2366.5
1124
932
1021.5
686
826
2554.5
750
2846
1010
1016
2039.5
608.5
3177
848
1219.5
1491.5
1464
1838
1403
1035
3841
2537
1454.5
1555
1617
3699
1640
888.5
1828.5
842.5
2529
831.5
2029
1077
2115
1767
1037
1947
1063
1458
1689
2956.5
1665
668.5
1138
1105
724
960.5
1148
1228
690
1360
1771.5
751.5
1382
1065
1755.5
1231
1051
1250.5
1113
895
1159.5
1358
1040.5
753
1640
980
1966
2018
2151
1849
1594
1283
1508.5
1528.5
1607
2013
2548.5
1380
1150
901.5
1932
971
1502
2488
1304
1294
1566
1360
925
1242
1338
2178
3070
1624
1617
777
1316
1683
1067.5
1427
1813
939
1673
1528
1754.5
1643
729
842
856
1695.5
1381
889
1976.5
1399
1130
1225
787
1354
1504
1278.5
766.5
1234
1217
1267
4095
4023
1339.5
2387
1106
4095
1055
4095
4095
833
546.5
1343.5
1189
910
2239
992
869
848
1213
1672.5
765.5
830
1655.5
2230
2038
1142
760
1549.5
897
948
1316
1016
1253
3734
869
1610.5
1204.5
1938.5
1062
1369
2086
1245
2294
970
1721
980
940
1279
751
1145
924
1254
833.5
896
933
813
1416
1386
1048
994
2438
1582.5
1450.5
1340
1365
1416
1483.67
1753.5
597
980.5
1210.5
1174
1253
2662
1806.5
912
1206
1278
1203
1860.5
1312
2351
1707
1349.5
1571
1513
957
807
719.5
1142
889
1374
1819.5
2512
774
1551
942
997
1996
1455
1183
2014
813
1578
1749
1813.5
971.5
937
2826
1869
640
1641
2956
1073
1144
1420
2398.5
1233.5
791
2117.5
811.5
908
989
901
2714
1790
1129
738
1088
938
1220.5
2331.5
1222
969
1474
1010
1576
1043
769
1419
1282
934
2053
1226.5
1512
1609
1169
1038
916
1246.5
789
1643
945
1231.75
1264
789
1238
875.5
2910
1145
1294.5
1318
1072
1047
1626
2542
1078
1279
3113
1436
883
1722.33
2797
1694
1623
819
1067.5
891
3095
3827
2962
1244
1371
1081
792
848
885.5
3191
1616
2366
[truncated: 10,796 more rows]
