# Supplementary material for: Permeability of the HIV-1 capsid to metabolites modulates viral DNA synthesis
Source: PLoS Biol. 2020 Dec 17;18(12):e3001015. doi: 10.1371/journal.pbio.3001015 (PMC7775124; doi:10.1371/journal.pbio.3001015)
Supplement: S11 Data — Numerical data for panels A, B, and C in S10 Fig. (XLSX) [file pbio.3001015.s042.xlsx]

## Sheet: S10AB
Virus	Incubation w/o IP6 CA per IN		Incubation w/ IP6 CA per IN
	Per Field	Average	Per Field	Average	FC w/o IP6
01 (WT F-M) 60x 001	0.422222	0.289398	0.992337	0.86868	3.42897
01 (WT F-M) 60x 002	0.248062		1.19113		4.11587
01 (WT F-M) 60x 003	0.0547945		0.72973		2.52154
01 (WT F-M) 60x 004	0.404908		0.88961		3.074
01 (WT F-M) 60x 005	0.357513		0.679348		2.34745
01 (WT F-M) 60x 006	0.248889		0.729927		2.52222
02 (K25N F-M) 60x 001	0.795756	0.778801	0.574468	0.553055	0.737632
02 (K25N F-M) 60x 002	0.774026		0.554656		0.712192
02 (K25N F-M) 60x 003	0.746114		0.532787		0.684112
02 (K25N F-M) 60x 004	0.741127		0.402256		0.516507
02 (K25N F-M) 60x 005	0.829114		0.363344		0.466543
02 (K25N F-M) 60x 006	0.786667		0.890819		1.14383
03 (E45A F-M) 60x 001	0.746114	0.789095	1.65079	1.51561	2.09201
03 (E45A F-M) 60x 002	0.826087		1.04348		1.32237
03 (E45A F-M) 60x 003	0.324324		1.1828		1.49893
03 (E45A F-M) 60x 004	0.27907		1.3301		1.6856
03 (E45A F-M) 60x 005	1.14663		1.50394		1.9059
03 (E45A F-M) 60x 006	1.41235		2.38258		3.01938
04 (K25N/E45A F-M) 60x 001	2.74398	2.79041	1.5	3.35084	0.537555
04 (K25N/E45A F-M) 60x 002	3.32881		2.2956		0.822673
04 (K25N/E45A F-M) 60x 003	3.37421		4.45946		1.59814
04 (K25N/E45A F-M) 60x 004	3.05246		4.11875		1.47604
04 (K25N/E45A F-M) 60x 005	2.62996		3.80899		1.36503
04 (K25N/E45A F-M) 60x 006	1.61307		3.92222		1.40561
05 (K203A F-M) 60x 001	0.315854	0.355941	0.291985	0.340705	0.820318
05 (K203A F-M) 60x 002	0.346966		0.379845		1.06716
05 (K203A F-M) 60x 003	0.373913		0.348592		0.979352
05 (K203A F-M) 60x 004	0.333333		0.357143		1.00338
05 (K203A F-M) 60x 005	0.38204		0.333333		0.936485
05 (K203A F-M) 60x 006	0.38354		0.333333		0.936485
Virus	Incubation w/o IP6 CA per IN		Incubation w/ IP6 CA per IN
	Per Field	Average	Per Field	Average	FC w/o IP6
01 (WT F-M) 60x 001	1.15741	1.1721	2.5	2.82527	2.13293
01 (WT F-M) 60x 002	1.1978		2.42857		2.07199
01 (WT F-M) 60x 003	1.27723		2.33019		1.98805
01 (WT F-M) 60x 004	1.46341		3.67097		3.13196
01 (WT F-M) 60x 005	0.855856		3.08075		2.6284
01 (WT F-M) 60x 006	1.08088		2.94118		2.50933
02 (K25N F-M) 60x 001	1.4507	1.58439	1.17933	1.01985	0.744346
02 (K25N F-M) 60x 002	1.71475		1.37349		0.866894
02 (K25N F-M) 60x 003	1.40615		1.1015		0.695224
02 (K25N F-M) 60x 004	1.59774		1.02804		0.648855
02 (K25N F-M) 60x 005	1.68639		0.776744		0.490249
02 (K25N F-M) 60x 006	1.65057		0.66		0.416565
03 (E45A F-M) 60x 001	1.60912	1.59616	2.18905	4.10736	1.37145
03 (E45A F-M) 60x 002	0.71978		4.9894		3.12587
03 (E45A F-M) 60x 003	1.68269		5.2482		3.28801
03 (E45A F-M) 60x 004	2.04563		6.16041		3.85952
03 (E45A F-M) 60x 005	1.61066		4.22314		2.64581
03 (E45A F-M) 60x 006	1.90909		1.83396		1.14898
04 (K25N/E45A F-M) 60x 001	5.54118	5.08664	1.55612	3.86022	0.305923
04 (K25N/E45A F-M) 60x 002	4.24633		1.81461		0.35674
04 (K25N/E45A F-M) 60x 003	5.15789		5.24316		1.03077
04 (K25N/E45A F-M) 60x 004	3.86352		5.59272		1.09949
04 (K25N/E45A F-M) 60x 005	5.13448		4.42857		0.870628
04 (K25N/E45A F-M) 60x 006	6.57643		4.52613		0.889808
05 (K203A F-M) 60x 001	0.83871	1.18713	1.94488	1.51708	1.63831
05 (K203A F-M) 60x 002	1.36036		1.44444		1.21675
05 (K203A F-M) 60x 003	1.16949		1.41667		1.19335
05 (K203A F-M) 60x 004	0.909091		1.38053		1.16291
05 (K203A F-M) 60x 005	1.20513		1.48214		1.24851
05 (K203A F-M) 60x 006	1.64		1.43382		1.20781

## Sheet: S10C WT
CA-Cy5 MFI No Incubation	CA-Cy5 MFI Incubation w/o IP6	CA-Cy5 MFI Incubation w/ IP6
466	266	489.5
479	289	495
481	291	495
490	291	496
517	292	505
520	294	506
523	297	508
523	298	509
523	299	522.5
524.5	300	526.5
527	503	527
527.5	503.5	527
528	515	529
532	521	531
532.5	522.5	533.5
533	526	536
534.5	532	536.5
535	533	537
536.5	535	538
539	537	539.5
539.5	540	541
539.5	540.5	542
542	543	542
543	545	544
543	547	544.5
544	548	547.5
544	549	549
544.5	549	549
545	549.5	549
546	550.5	549
546.5	551	549
547	551	550
548	554	552
548	555	552
548	556	555
550	558	555
551	558	557
553	559	558
553	561	558
554	561	559
554	561	561
554	562	561.5
554.5	562	564
555	563	565
555	564	566
556	564	567.5
556.5	566	568.5
558	566	568.5
558	566	569
558.5	567	570
559	567.5	570
559.5	567.5	570
559.5	568	571.5
560	568.5	571.5
561	569	572
561	569	573
561	570	574
562	570.5	574
564	571.5	574
564.5	572	575
566	572.5	577.5
568	573	578.5
569	574	579
570	576	580
570.5	577	580
570.5	577	580
571	579.5	580
572	580	581
572	580.5	585
573	581	585
573	581	586
574	581	587
575	582	587
575	582	588
575.5	582.5	588
576	583	589
576	583	589.5
576	584	590
577	584	591
577	585	592
577	585	592
577	585	592
578	586	593
578	586	593
578	586.5	593.5
578	587	594
580	587	594
581	588	594
581	588	594
581	588.5	594.5
581	588.5	595
581.5	589	595
582	590	596
583	590.5	596
583	590.5	597
583	591	597
583.5	591.5	598
584	592	599
584	592	599.5
584	592	599.5
584	593	600
584	593	600
584.5	594	600
585.5	595	601
586	595	601
586.5	595.5	601
587	596	601.5
587	596	604
587	596	604
587.5	597	604
588	597	604
588.5	597	604.5
588.5	597	605
589	598	605
589	598	605
589	599	606
589.5	599	606.5
590	599	606.5
591	600	608
591	600	608.5
592	600	609
592	600.5	610
594	601	610
594	601	610
594	602	610.5
594.5	602	611
594.5	603	611
595.5	603	611
596	604	611
596	604	611.5
596	604	612
596	604	612
596	605	612
596	607	612
596	607	612
596.5	607	612
597	608	612
598	608	612
598	608	612.5
599	608	613
600.5	609	613
601	609	613
602	609	613.5
602.5	609.5	613.5
603	610	616
603	611	616
605	611	617
605	611	618
605.5	612	618
607	612	618
607	612	618.5
607	612	619
607.5	612	620
607.5	612	620.5
608	613	620.5
609	613.5	621
609	614	621
609.5	614	621.5
610	615	622
610.5	615.5	622
611	616	622.5
611.5	617	623
611.5	617.5	623
611.5	618	623
612	618	623
612	618	623.5
612	618.5	623.5
614	619	623.667
614	619.5	624
614.5	620	624.5
614.5	620	625
615	621	625
615	621.5	625
615	622	625.5
616	622	626
616	622	626.5
616	622	626.5
616	623	627
616	623	627.5
616.5	623	627.5
617	623	628
617	623	628
617.5	624	628
617.5	624	628
620	624	629
620	624.5	629
620	625	629.5
621	625	629.5
621.5	625	630
621.5	625.5	630.5
621.5	626	631
622	626	631
622	627	631
622	627	631.5
622.5	627	632.5
622.5	628	632.5
623	628	632.5
623	628	633.5
624	628.5	633.5
625	628.5	633.5
625.5	629.5	633.5
625.5	630	634
626	630	634
626	630	634
626.5	630	634
627	630	635
628	630.5	635.5
628.5	630.5	635.5
629	630.5	636
630	631.5	636
631	632	637
631	632	638
631	632	638
631	632	638
631.5	633	638.5
633	633	640
633.5	633	640
634	633	640
634	633.5	641
634.333	633.5	641
636	633.5	641.5
636	634	641.5
636	634	641.5
636	634	642
637	635	643
637	635	643
637	635.5	643.5
637	636	643.5
637	636	644
637	636	644.5
637	636	644.5
638	637	645.5
639	638	645.5
639	638	645.5
641	638.5	645.5
641	639	646
643	639	646
643	639.5	647
644	640	647
644.5	640	648
646	640.5	648.5
646	640.5	649
646	641	649
647.5	641	649
647.5	641	650
648	642	650
648	642	650.5
648.5	642	650.5
649	642.5	650.5
649	643	650.5
649.5	643	651
649.5	644	651
649.5	644	651
650	644	651
650	644.5	651.5
650	645	652
650.5	645	652
652	645	652.5
652	645.5	652.5
652	645.5	652.5
653	646	653
653	646	653
654	646	653
654	646.5	653
654.5	647	653
655	647	653.5
655	647.5	653.5
656.5	648	653.5
657.5	648	654
658	649	654
658	649	654
658	649	655
659	650	655
659	650	655
660	651	656
660	651	656
661.5	651	656
661.5	651.5	656
662	652	656
662	652	656
662.5	652	656.5
663	652.5	656.5
664	653	656.5
664	653	657
664	653	657
664.5	653	657
665	654	657
665.5	654	657
665.667	655	657.5
666	655	658
666.5	656	658
666.667	656	658.5
667	656.5	658.5
668	657	658.5
668	657.5	659
668.5	657.5	659
668.5	658	659
669	658	659.5
669	658	660
669	658	660.5
669	658	660.5
669	659	661
670	659	661
670.5	659	661
671	659.5	661
674	660	661
674	660	661
674	660	661
675	660	661.5
675	660.5	662
675	661	662
676	661	663
677	662	663
677	662	663
677	662.5	663
677.5	663	663.5
678	663	664
678	663.5	664
679	664	664
679.5	664.5	664
680	665	664
680.5	665	664.5
681	665	664.5
681.5	666	665
682	666	665
682	666	666
682	666	666
682	666.5	666
683	667	666
683	667	666
683	667	666.5
684	667.5	666.5
685	667.5	666.5
685	668	667
685.5	668	667
686.5	668	667.5
687.5	668	667.5
687.5	668	668
688	668.5	668
689	669	669
689	669	669
689.5	669	669
689.5	669	670
690	669.5	670
690	670	670
690	670	670.5
690.5	670	671
691.5	670	671
692	670.5	671.5
692	671	672
692	672	672
692	672	672
693	672	672
694	672	672
694	672	672.667
696	672.5	673
696	673	673
696.5	673	673
696.5	673.5	673
697	674	673
698	674	674
698	675.5	674
698	675.5	674
699	676	675
699	676	675
699	677	675
701	677	675
702	677	675
702	677	675.5
702	677.5	676
702.5	678.5	676
703	679	676.5
703.5	679	677
705	680	677
706	680	677
706	681	677.5
706.667	681	677.5
709	682	678
709.5	682	678
710.5	682	678
711	682	678
712	682.5	678.5
712	683	679
712	683	679
712	683.333	679
712	683.5	679
713	683.5	679
714.5	684	680
714.5	684	680
715	684	680.5
716	684	680.5
717.5	684	681
717.5	684	681
718	684.5	681
718	684.5	681
718	685	681.5
718	685	681.5
719	685	681.5
719	685	681.5
719.5	686	682
719.5	686	682
720	686	683
720	686	683
720.5	686.5	683.5
721	686.5	683.5
722	687	683.5
722	687	683.5
723	687	684
723	687	685
725	688	685.5
725	688	685.5
726	688	686
726	689	686
726.5	689	686
728	689	686
729	689	686.5
730	689	687
730.5	689	687
731	689.5	687
731.5	690	687
732	690	687.5
733.5	690	688
737.5	690.5	688
737.5	691	688
737.5	691	689
738	691.5	689
738.5	691.5	689
739	691.5	689.5
739	692	690
739	692	690
740	692.5	690.5
740	693	690.5
743	693	690.5
743	693	690.5
744	693	691
747	693.5	691
748	694	691
748.5	694	691
749	694.5	691.5
749.5	694.5	692.5
749.5	694.5	693
749.5	694.5	693
749.5	695	693
750	695	693
750	695.5	693
750.5	696	693
751	697	694
752	697	694
752	697.5	694.5
752	698	694.5
752.5	699.5	694.5
753	700	695
753	700	695
753	700	695
753	700	695
754	701	695
754	702	695
755	702.5	695.5
755	703	696
755.5	703	698
756	703	698
756	703.5	698
756	704	698
758.5	704	698
758.5	705.5	698.5
759	706	699
760	706	699
761	706	699
763	707	699.5
764	707	700
765	707	700
765	707	700
765.5	707.5	700.333
766	708	700.5
766.5	709	701
766.5	710	701
766.5	710	701
767	711.5	701
767	712	701.5
768	712	702
769	713	702.5
770	713	703
772	713.5	703
772.5	715	703
773	715	704
773	716	704
774	718	704
775	718	705
775	718	705
775	719	705
775.5	719	705.5
777	719	707
778	721	707
779	721	707
780	721	707
781.5	721	707
781.5	721.5	707.5
782	722.5	707.5
782.5	723	707.5
782.5	723	707.5
783	723	708
783	723	708
784	723	708
784	723	708
784	723	708
785	724	708.5
786	724	709
787	724	709
790	724	709
793.5	724.333	709
793.5	725	710
793.5	726	710
794	726	710
795	726	710
795.5	726.5	710
796	727	710
796	728	711
797.5	728	711
798	728	711.5
799	729	711.5
799.5	729	711.5
800	730	712
800	730.5	712.5
800	731	712.5
800.5	731	713
801.5	731	713
802	731.5	714
802	732	714
804	732	714
804.5	732.5	714
805	733	714
806	733	714
807.5	733	715
809	733	715
811	733	715.25
811	733	716
812	734	716.5
813	734	717
813.5	734	717
816	734	717
816	734.5	717
818	735	717
819.5	735	717
820	735	717
820.5	735	718
821.667	735.5	718
822	735.5	718
822	736.5	718.5
823	737	719
823	737	719
824.5	737	719
825	737	719
827	738	720
827	738	720
827	738	720
828	738	720
830	738	720
830	738.5	720.5
830.5	739	721
830.5	739	721
831	739.5	721
831	740	721
831	740	722
831.5	740.5	722
831.5	741	722
833	741	723
834	741.5	723
835	743	723.5
835	743	723.5
835	743	724
836	744	724
836	744	724
836.333	744	724
837.5	744.333	724
838	744.5	725.5
838	745	725.5
838	745	726
838.5	746	726.5
839	746	727
839.5	746.5	727.5
840	747.5	728
840	748	728
840.5	748	728
840.5	748	728
841	748	728.5
841	748.5	728.5
843	749	728.5
843	749	728.5
844	750	729
845	751	729
846	751	729.5
846	753	731
846.5	753	731
846.5	753	731
847	753.5	731
850	754	731
850	754	731.5
851	755	731.5
851	755	732
851	756	732
851	756.5	732
852	757	732
852.5	757	733
853	757.5	733
853	758	733
853.5	758.5	733
854	759	733.5
854	759	733.5
854.5	759.5	734
855	760	734
855.5	760	735
856.5	760	735
857	760.5	735
860	761.5	735.5
860	762	735.5
860	762.5	736
862	762.5	736
862.5	765	736
863	765	736
863.5	766.5	736
863.5	767	736
864	767	736
866	768	736.5
866	768.5	736.5
867	769	736.5
869	769	737.5
870	769	738
870.5	769	738.5
871	770	739
871	770	739
872	770	739
873.5	770	739
873.5	770.5	739
874	771	739.5
875	771	740
875.5	773	740
876	773	740
876.5	773	740.5
877	774	741
878.5	775	741
879	775	741
880	776.5	741
880	777	741
881	777	741.5
881	777.5	742
882	778	742
882.5	779	742
882.5	780	742
883	780	742.5
883	780	743
884	780.5	743
884	781	743
884.5	781	743.5
886.5	781	743.5
886.5	781.5	743.5
887	782	744
887	782	744
887.5	783	744
887.5	784	744.5
887.5	784	745
888	785	745
889	785	745
889.75	785.5	745
890	786	745.5
891	787	745.5
891	787	745.5
892	787	746
892	789	746
892	789.5	746
892.5	790	746
893	790	746.5
893.5	791	747
894	791	747
895	791.667	747
896	793	747
896	793.5	747
896	794	747
896	794	747
898	794	747.5
898	795	747.5
898	795.5	748
898.5	796	748
899	796.5	748
899.5	796.5	748
900	797.5	748.5
900.5	798	748.5
900.5	798	749
901.5	798.5	749
902	799	749
902.5	799	749
903.5	799	749
904	800	749.5
904	801	750
904	801.5	750
904	802	750
905	802	750.5
905.5	802	751
906	802	751
907	802	751
908	803	751
908	803.5	751
908	803.5	751
908.5	804	751
909	804	751
909	804	751
909	804.5	751
909.5	805	752
910	805	752
911	805	752.667
911	805.5	753
911	805.5	753
911	806	753
912	806	753
913	806	753
913.5	806	753
914	806.5	754
914.5	807	754
915	808	754
915	808	754
915.5	808.5	754
915.5	808.5	754
915.5	809.5	754
916.5	810	754.5
917	810.5	754.5
917.5	810.5	754.5
918	811	755
918	811.5	755
918	812	755
918.5	812	755.5
921	813.5	756
923	813.5	756
923	814	756
923	814	756.5
924	814	757
924	814	757
925	815	758
926	816	758
926	816	758
926.5	816.5	758
926.5	817	758.5
927	817	759
927	817	759
927	817.5	759
927	818	759
927	818	759
927	819	759
927.5	819	759.5
928	819	759.5
928	819.5	761
928	820	761
928	820	761
928	820	761
928.5	820	761.5
929	821	762
929	821	762
930.5	822	762
930.5	822	762
930.5	822.5	762
931	823	762.5
931	824	763
932	825	763
932	826	763
934	826	763.5
934	826	764
935.5	827	764
936	827	764.5
936	828	764.5
936.5	828	765
939	828	765
940	830	765
940	830.5	765
940	831	765.5
940.5	831.5	765.5
941	832	765.5
941.5	833	766
942.5	833.5	766
943	833.5	766.5
943.5	833.5	766.5
944	834	767
945	834.667	767
946	835	767
946.5	835	767.5
947	835.5	768
947	836	768
947	837	768
947.5	837	768
948.333	840.5	768
948.5	841	768
949	841	768
949.5	842	768
950	844	768
950	844	768
950	845	768.5
951	845	768.5
951.5	846	769
952	846.5	769
952.5	846.5	769
953	847	769
954	847	770
954	847.5	771
954	848.5	771
956	849	771
956.5	849	771
957	849	771
958	849	771
958	849.5	771
958	850	771.5
958	850	772
959	851	772
959	851	772.5
959	851.5	772.5
959.5	852	772.5
960	852	772.5
960	852.5	773
961	853	773
961.5	853	773.5
962.5	853	774
963.5	853	774
964	854	774
964.5	854	774.5
965	854	775
965.5	855	775
966	856.5	775
966	856.5	775
966	857.5	775
967	857.5	775.5
967	857.5	776
967	858	776
967.5	858	776
968	858	776.5
968	859	776.5
968.333	860	777
968.5	861	777
970	861.5	777
971.5	861.5	777
972	862	777
972.5	862	777
973	862	777
973.5	862.667	777
973.5	863	777.5
974	863	777.5
974	863	777.5
974	864	777.5
974	865.5	777.5
974.5	867	778
974.5	867	778
975.5	867	778
975.5	867.5	778.5
976	867.5	778.5
977	868	779
977	868	779
977	868.5	779
979	869	779.5
979.5	869.75	779.5
980	870	779.5
981	870	779.5
981	871	780
981.5	871	780
982.333	872	780
982.5	872.5	780
983	873	780
983	873	781
983	874	781.5
983	874.5	782
983	877	782
984	877.5	782
984	878	782.5
985	878.5	783
985	878.5	783
986	878.5	783.5
987	879	783.5
987	880	784
987.5	881	784
988	881	784
988.5	882	784
989	883	784
990	884.5	784
990	884.5	784
990.5	887	784.5
990.5	887	785
992	887	785
992	887	785
992	888	785.5
992	889	785.5
993	889	786
993.5	889	786
994.5	889	786
994.5	889	786
995	890	786
995.5	890.5	786
996	891	786.5
996.333	891	787
996.5	891	787.5
997	893	787.5
997	893	787.5
997	893	787.5
997	894	788
997	894	788
997.5	895	788
998	897	788
998.5	898	788.5
999	898	788.5
999	898	788.5
999	899	788.5
999	899	789
1000	900	790
1000	901	790
1000.5	903	790
1001	903	790.5
1002	903.5	790.5
1002	904	791
1002.5	904	791
1002.5	904	791
1003	904.5	791
1003	905	791.5
1003	905	791.5
1003.5	905	792
1003.5	905.5	792
1004	906	792.5
1004.5	906	793
1004.5	906	793
1005	906	793
1005	907	793
1005	907.5	793
1006	909	793.5
1006	910	793.5
1006	910	793.5
1007	910.5	794
1007	911	794
1008	911.5	794
1008.5	912	794
1009	912	794
1009	912.5	794
1010	914	794
1011	914	795
1013	915	795
1014.5	915	795
1015	915	795
1016	916	795
1017	916	795
1017	917	795
1017	917.5	795.5
1017	918	795.5
1017	919	795.5
1018	920	796
1018	922	796
1018	923	796
1018.5	923	796
1018.5	924	796
1019	924	796.5
1020	924	796.5
1020	925.5	797
1020.5	926	797
1020.5	926	797
1021	926	797
1022.5	926.5	797
1023.5	927	797.5
1024.5	927	798
1025	928	798
1026	928	798
1026	928	798.5
1026	930	799
1027	930	799
1027.5	930.5	799
1028	932	799
1028	932	799
1029	933	799
1029.33	933.5	799
1030.5	934	799
1030.5	934	799
1031	935.5	799
1032	936	799.5
1032.5	936.5	800
1034	938	800
1034	940	800
1035	940	800
1035	940	800.5
1035	941	800.5
1036	943	801
1036	943.5	801
1036.5	944	801
1037	944	801
1037	947	801.5
1037.5	947	802
1038	947	802
1038	947.5	802
1038.5	947.5	802
1038.5	948	802
1040	949	802.5
1041	949.5	802.5
1041	949.5	803
1041.5	950	803
1042	950	803
1042.5	951	803
1043	952	803
1043	953	803.5
1043.5	953.5	804
1043.5	954	804
1044	956	804
1044.5	958	804
1045	959	804
1045	960	804
1046	961	804
1046	963	804
1046	965	804.5
1046.5	965.5	804.5
1047	965.5	805
1049	968	805
1049	970	805
1050	971	805.5
1050	974	805.5
1050	975	806
1050	975	806
1050.5	975	806
1051	977	806.5
1051	977	806.5
1051	978	806.5
1051	978.5	807
1051	979	807.5
1052	979.5	807.5
1052	980	808
1052	981	808
1053	981	808
1053	984	808
1053.5	985	808
1054	986	808.5
1054.5	987	808.5
1055	987	809
1055	988	809
1055.5	988	809
1056	989	809
1056	989	809
1056	989	809.5
1056	990	810
1057	990	810
1057	990	810
1058	990	810
1058	991	810.5
1058	991	811
1058.5	992	811
1058.5	994	811
1060	995	811
1060.5	995	811.5
1061	996	811.5
1061	996.5	811.5
1061	998	812
1062	999	812
1062	999	813
1062.5	1000.5	813
1063	1001	813
1063	1001	813
1063	1002	813
1063	1004	813
1063.5	1005	813
1063.5	1005	813.5
1063.5	1005.5	814
1064	1008	814.5
1064	1009	815
1065	1009	815
1066	1012	815
1066	1013	815
1066	1014.5	815
1066	1014.5	815
1066	1016	815
1067	1017	815
1067	1020	815
1067	1021	815.5
1067	1021	816
1067.5	1021.5	816
1068	1026	816.5
1068.5	1029	816.5
1068.5	1030	816.5
1071	1034	817
1071	1035	817
1071	1038.5	817
1071.5	1039	817
1071.5	1039	817
1072	1039.5	817
1072	1042	817.5
1072	1042	817.5
1072.67	1044	817.5
1073	1044	818
1074	1046	818
1074	1047	818
1074	1048	818
1074.5	1049	818.5
1075	1049	818.5
1075	1051	819
1075.5	1051	819
1076	1052.5	819
1076	1056	819
1076.5	1060	820
1077	1063	820
1077	1063.5	820
1078	1064	820
1078	1064.5	820
1078.5	1064.5	820.5
1079	1066	820.5
1079	1069.5	821
1079	1071	821
1079.5	1073	821
1080	1073	821
1080.5	1077	821
1081	1077	821
1081	1077	821
1081	1081	821.5
1081	1081	822
1081	1082	822
1081	1082	822
1081	1086	822
1083	1090.5	823
1083	1091	823
1083.5	1091	823.5
1083.5	1091.5	823.5
1083.5	1092	824
1084	1096	824
1084	1098	824.5
1084.67	1099	824.5
1085	1099.5	824.5
1085.5	1100.5	825
1086	1104	825
1086.5	1115	825
1087	1115	825.5
1087.5	1115	826
1088	1121.5	826
1088	1123	826
1088	1124	826
1088	1126.5	826
1088.5	1129	827
1089	1129.5	827
1089	1130	827
1090	1133	827
1090	1135	827
1090	1135	827
1091	1140	827
1091	1143	828
1091	1144	828.5
1091	1145	828.5
1092	1147	829
1094	1151	829
1095	1153.5	829
1095	1156	829
1097	1161	829.5
1097	1167	830
1097	1169	830
1098	1171	830
1098	1172	830
1099	1174	830
1099	1176	830.5
1099	1180	831.5
1099.5	1182	831.5
1099.5	1186	832
1100	1186	832
1100.5	1186.5	832
1101	1191	832
1101.5	1192	832.5
1102	1193	832.5
1103	1195	833
1103	1196	833
1103.5	1196	833
1104	1199	834
1105	1199	834
1105	1201.5	834
1105	1203.5	834.5
1105	1205	835
1106	1207	835
1106	1211	835
1106.5	1217	835
1107	1218	835.5
1107.5	1219.5	835.5
1108	1219.5	835.5
1108	1223.5	836
1108	1228	836
1108	1229	836
1108	1230	836.5
1108.5	1234	836.5
1109	1234.5	836.5
1109	1238	837
1110	1240	837
1110	1245	837
1110	1247	837
1110	1248	837
1111.5	1248	837
1112	1252.5	837.5
1112	1253	838
1112	1255	838
1112.33	1260	838
1112.5	1265	838
1112.5	1269	838
1113.5	1269	838
1113.5	1282	838
1114	1287	838
1114	1288.5	838.5
1114	1300	838.5
1114.5	1302.5	839
1115	1307	839.5
1115	1308	839.5
1116	1318.5	839.5
1116.5	1339	840
1116.5	1353	840
1117	1361	840
1117	1362	840
1118	1370	840.5
1118	1378	840.5
1118	1379	840.5
1118	1394	841
1118.5	1402.5	841.5
1118.67	1407	841.5
1119	1408	842
1119	1409	842
1120.5	1413.5	843
1121	1414.5	843
1121.5	1415	843
1122	1428	843
1122	1430	843
1122.5	1433	843
1123	1434	843
1123	1435	843.5
1123	1436	843.5
1123.5	1438	844
1123.5	1438.5	844
1123.5	1439	844
1124	1439.5	844
1124	1442	844
1124	1453	844
1124	1460	844.5
1124.5	1462	844.5
1125	1470.5	845
1125	1473	845
1125	1490	845
1126	1495	845.5
1127	1495	846
1127.5	1497	846
1127.67	1513	846
1128	1513	846
1128	1515.5	846
1128	1519	846
1128	1521	846
1128.5	1524	846
1129	1525	846
1129	1527.5	846.5
1129	1540	846.5
1129	1554.5	847
1129.5	1562.5	847
1130	1573.5	847
1130	1575	847
1130	1590	847
1131	1598	847
1131.5	1615	847
1132	1626.5	848
1132	1628	848
1133	1640	848
1133	1646.5	848
1134	1647	848
1134	1674	848
1134	1681	848
1134	1692	848
1134.5	1701	848
1135	1717	848.5
1135	1727	849
1135	1729	849
1135.5	1734.5	849
1135.5	1735.5	849
1136	1756	850
1136	1760	850
1136	1762	850
1136	1793	850.5
1136	1810.5	850.5
1136.5	1813	851
1136.5	1823	851
1137	1836.5	851
1138	1845	851
1138	1860	851
1138	1897	851.5
1138	1943	851.5
1138	1947.5	851.5
1138	1948	851.5
1138.5	1958	852
1138.5	1965	852
1139	2017	852
1139	2025	852
1139	2028.5	852
1139.5	2081	852
1139.5	2096.5	852.5
1140	2119	852.5
1140	2121	853
1140	2126	853
1140	2192	853.5
1140.5	2213	854
1141	2245	854
1141	2257	854
1141	2260.5	854
1141.5	2265	854.5
1143	2336	855
1143	2352	855.5
1143	2357	856
1143.5	2392	856
1143.5	2417	856
1144	2439	856
1145	2552	856.5
1145	2556	856.5
1145	2590	857
1145.5	2673	857
1146	2786	857
1147	2796.5	857
1147.5	2835	857
1148	2850	857
1148	2869	857.5
1148	2922	858
1148	2998	858
1148.5	3214	858
1149	3295	858
1149	3342	858
1149	3351	858
1149.5	3447	858.5
1149.5	3456.5	859
1150	3503	859
1150	3680	859
1150	3864	859
1151	3902	859.5
1151	3916	859.5
1151	3940.5	859.5
1151.5	3976	859.5
1152	3990	860
1152	4001.5	860
1152	4056.5	860.5
1152	4095	860.5
1152	4095	860.5
1152.5	4095	860.667
1152.5	4095	860.667
1152.5		861
1153		861
1153		861
1153		861
1153		861.5
1153		862
1153		862
1153		862
1154		862.5
1154		862.5
1154		863
1154		864
1155		864
1155		864
1155		864
1155.5		864
1156		864
1156		864
1156		864
1156		864
1157		864
1157.5		864.5
1157.5		865
1157.5		865.5
1158		865.5
1158.5		866
1158.5		866
1159		866
1159		866
1159		866.5
1159.5		866.5
1160		867
1160		867
1160.5		867
1161		867
1161		867
1161.5		867
1162		867.5
1162		867.5
1162		868
1162.5		868
1162.5		868
1163		868
1163		869
1163		869.5
1163		869.5
1163		870
1163.5		870
1163.5		870
1163.67		870.5
1164		870.5
1164		870.5
1164		871
1165		871
1165		871
1165.5		871
1165.5		871
1166		872
1166		872
1166		873
1167		873
1167		873
1167		873.5
1167		873.5
1168		873.5
1168		874
1168		874
1168.5		874
1169.5		874
1170		874.5
1170		874.5
1170		874.5
1170		875
1170		875
1170		875
1170.5		875
1171		875
1171		875.5
1172		875.5
1172		875.5
1172		875.5
1172		876
1173		876
1173		876
1173		876
1174.5		877
1175		877
1175		878
1175		878.5
1175.5		878.5
1175.5		879
1176		879
1176.5		879
1177		879
1177		879
1177		879.333
1177.33		879.5
1177.5		880
1178		880
1178		880
1179		880
1179		880
1179		880
1179.5		880.5
1180		880.5
1180		880.5
1180		880.5
1180.5		881
1181		881
1181.5		881
1183		881
1183		881
1183.5		881.5
1183.5		882
1184		882
1184		882
1184.5		882.5
1184.5		883
1185		883
1185.5		883
1185.5		883.5
1186		884
1187		884
1187		884
1187		884
1187		884
1187.5		884
1187.5		884.5
1187.5		884.5
1188.5		884.5
1189		884.5
1189		884.5
1190		885
1190.5		885
1191		885
1191		885
1191		885
1191		885.5
1191		885.5
1191.5		885.5
1192		886
1192		886
1193		886
1193		886
1193.5		886
1194		886
1194		886
1194		886
1195		886
1195		887
1195		887
1196		887
1197		887
1198		887
1198		887
1198.5		887
1199		887
1199		887.5
1199.5		888
1199.5		888
1200		888
1200		888
1201		888
1201		888
1201.5		888
1202		888
1202.5		888
1203.5		888.5
1204		888.5
1204		888.5
1204		889
1204		889
1204		889
1205		889
1205		889.5
1205		889.5
1205		889.5
1205		890
1206		890
1206		890
1206		890
1206		890.5
1207		891
1207.5		891
1208		891
1208.5		891
1208.5		891.5
1209		892
1209		892
1209		892
1209		892
1209.5		892.5
1210		892.5
1210		892.5
1210		893
1210.5		893
1211		893
1211		893
1211.5		893
1211.5		893
1211.5		893
1212		893.5
1212		894
1212		894
1212.5		894
1212.5		894
1212.5		894
1213		894
1213		894
1213		894.5
1214		894.5
1214		894.5
1214		894.5
1214		894.5
1214		895
1214		895
1214		895
1214.5		895
1215		895.5
1215		895.5
1215		896
1215		896
1215		896
1216		896
1217		896
1217		896.333
1217		896.5
1217.5		897
1217.5		897
1217.5		897
1217.67		897
1218		897.5
1218		897.5
1219		897.5
1219		897.5
1219.5		898
1219.5		898
1220		898
1220		898.5
1221		898.5
1222		899
1222		899
1222.5		899
1223		899
1223		899
1224		899.5
1224		900
1224		900
1224		900
1224		900
1224		900
1225		900.5
1225		900.5
1225		901
1225.5		901
1225.5		901
1225.5		901
1227		901
1228		901
1228		901.5
1228		901.5
1228		902
1228		902
1229		902
1229		902
1229.33		902
1229.5		902.5
1230		903
1230		903
1230		903
1230.5		903
1230.5		903.5
1231.5		903.667
1231.5		904
1231.5		904
1232		904
1232.5		904
1232.5		904.5
1232.5		905
1233		905
1233		905
1234		905
1234		905
1234		905
1234.5		905
1234.5		905
1235		905
1235		905.5
1235.5		906
1235.5		906
1236		906
1236		906.5
1236		906.5
1236.5		907
1236.5		907
1237		907
1237		907
1237		907
1237		907.5
1237.5		907.5
1237.5		908
1238.5		908
1239		908
1239.5		908
1240		908
1240		908.5
1240		909
1240.5		909
1241		909
1241		909
1241		909
1241		909.5
1241.5		910
1242		910
1242		910
1242		910
1242.5		910
1243		910.333
1243		910.5
1243.5		911
1243.5		911
1243.5		911
1244		911
1244		911
1244		911
1244		912
1245		912
1245		912
1245		912.5
1245.5		912.5
1246		913
1246.5		913
1246.5		913
1247		913
1247		913
1247		914
1247		914
1247		914
1247		914
1247.5		914
1247.5		914
1248		914
1248		915
1248		915
1248.5		915
1248.5		915
1249		915
1249		915
1250		915.5
1250.5		915.5
1250.5		915.5
1250.5		916
1250.5		916
1251		916
1251		916
1251		916
1251		916
1251		916.5
1251.67		916.5
1252		916.5
1252.5		917
1252.5		917
1253		917
1253		917.5
1253		917.5
1253.5		918
1253.5		918
1254		918
1254		918
1254		918
1254		918
1254.5		918
1255.5		918
1256		919
1256		919
1257		919
1257		919.5
1257		920
1257.5		920
1258		920
1258		920
1258		920
1258		920.5
1258.5		920.5
1258.5		921
1260		921
1260		921.5
1260		921.5
1260.5		921.5
1261		921.5
1261		922
1262		922
1262		922.5
1262		922.5
1262.5		922.5
1263		922.5
1263		923
1263		923
1263.5		923
1264		923.5
1264		923.5
1264.5		924
1264.5		924
1265		924
1265.5		924
1265.5		924
1265.5		924
1266		924
1266		924
1266.5		924.5
1266.5		925
1266.5		925
1267		925
1267		925
1267.33		925
1267.5		925
1268		925
1268		925
1268.5		925.5
1268.5		925.5
1269		926
1269		926
1269		926
1269		926.333
1269		926.5
1269		926.5
1269.5		927
1270		927
1270		927.5
1270		927.5
1270		928
1270.5		928
1271		928
1271		928
1271		928
1271.5		928
1271.5		928
1272		928.5
1272		929
1272.5		929
1273		929
1273		929.5
1273		930
1273		930
1273		930
1273.5		930
1273.5		930.5
1274		931
1274		931
1274.5		931
1274.5		931
1275		931
1276		931
1276.5		931
1277		931.5
1278		931.5
1278		931.5
1278		931.5
1278.5		932
1279		932
1279		932
1279		932
1280		932.5
1280		933
1280		933
1280		933.5
1281		933.5
1281		934
1281		934
1281.5		934
1281.5		934
1282		934
1282		934
1282.5		934
1283		934.5
1283.5		935
1283.5		935
1283.5		935.5
1284		935.5
1284		935.5
1284		935.5
1284		936
1284.5		936
1285		936
1285		936
1285		936
1285.5		936
1285.5		936
1285.5		936
1286		936.5
1286		937
1286.5		937
1287		937.5
1287		937.5
1287		938
1287		938
1287		939
1287.5		939
1288		939
1289		939.5
1289		939.5
1289		939.5
1289		940
1289		940
1289.5		940
1289.5		940
1290		940
1290		940
1290		940
1291		941
1291		941
1291		941
1291.5		942
1292		942
1292		942
1293		942
1293		942
1293		942
1293.5		942
1293.5		942.5
1294.5		942.5
1294.5		942.5
1295		942.667
1295		943
1295.5		943
1296		943
1296		943
1296		943.5
1296.5		943.5
1296.5		943.5
1296.5		944
1296.5		944
1297		944
1297		944.5
1297		944.5
1297.5		944.667
1298		945
1299		945
1299		945
1299		945
1300		945
1300		945.5
1300		946
1300		946
1301		946
1302		946
1302		946
1302		946.5
1302.5		946.5
1302.5		946.5
1302.5		947
1303		947
1303.5		947
1303.5		947
1304		947
1304		947
1304		947
1304.5		947
1305		947
1305		947.5
1305		948
1305		948
1306		948
1306		948
1306		948
1307		948.5
1307		948.5
1307.5		949
1308		949.5
1308		950
1308		950
1309		950
1309		950
1310		950
1310		950.5
1310.5		951
1311		951
1311		951
1311		951
1311		951.5
1311		952
1311		952
1311		952
1311		952.5
1312		953
1312		953
1312.5		953
1313		953
1313		953
1314		953
1314		953.5
1314		953.5
1315		953.5
1315.5		953.5
1315.5		954
1316		954
1316		954
1316.5		954.5
1316.5		954.5
1317		955
1317		955
1317		955
1317.5		955
1318		955
1319		955
1319		955.5
1319.5		955.5
1319.5		956
1320		956
1320		956.5
1320		957
1320		957
1320.5		957
1321		957
1321		957
1321.5		957.5
1321.5		958
1321.5		958
1322		958
1322		959
1322		959
1322		959
1322.5		959
1322.67		959
1323		959
1323		959
1323		959.5
1324		959.5
1324		959.5
1324		960
1324.5		960
1325		960
1325		960
1325		960
1325		960
1325		960.5
1325.5		960.5
1326		961
1326		961
1326.5		961
1327		961.5
1327		961.5
1327		961.5
1327		961.5
1327		962
1327		962
1327		962
1327.5		962.5
1328		962.5
1328.5		963
1329		963
1329		963
1329		963
1329		963
1330		963.5
1330.5		963.5
1331		963.5
1331		964
1331.5		964
1331.5		964
1332		964
1332		964
1332		964
1332		964.5
1333		964.5
1333		964.5
1333.5		964.5
1334		965
1334		965
[truncated: 4,412 more rows]

## Sheet: S10C E45A
CA-Cy5 MFI No Incubation	CA-Cy5 MFI Incubation w/o IP6	CA-Cy5 MFI Incubation w/ IP6
278	272	480
279	274	497.5
283	280	500
284	282	509
288	283	509.5
292	283	511
293	285	511
293	285	512
293	288	523
295	288	524
296	289	525
297	293	526
297	293	526.5
297	293	530
297	294	533
297	295	534
298	296	534
299	296	535
299	297	536
300	298	536
470	299	536
491	299	536
492	299	538
503	299	538
503	299	539
507	512	539
510	515	539.5
514	516	542
515	523	543
515.5	524	543
517	524	543
517	525	543
525.5	525	543.5
526	529.5	544
526.5	530	544
528	534	544.5
529	536.5	545
529	538	545
530	538	545
532	543.5	545
532	544	545
533	544.5	546.5
534	545	546.5
535	545	546.5
535	546	547
536	546	548
536	546.5	548
536	548	549
537	548	550.5
537.5	549	550.5
538	549	551
538	549	552
539	549	552
539	549.5	552
539	550	553
539	554	553
540	554.5	555
541	555	555
541.5	556	555
541.5	557	555
542	558	555
543	558	555.5
543	560	556
544	561	556
545	561	556.5
545	561	556.5
545	561.5	558
547	562	558
547	562	558
547.5	562	560
547.5	563	561
547.5	564	562
548	564	563
548.5	564	563
549	565	563
550.5	565.5	563
551	567.5	564
552	569	564
552	569.5	566
553	570.5	566
554	571	568
555	571	568
555	571	568.5
556	572	569
557.5	572.5	569
557.5	573	569.5
558	573	570
559	573.5	570.5
559.5	573.5	571.667
559.5	574	572
560	575	572
560	575	572
561.5	576	572.5
562	576	572.5
563	576	573
563	577	573
564	578	574
565	578	575
565	578	575
565.667	579	576
566	579.5	576
567	580	576.5
567	580	577
567.5	581	578
567.5	581	579
568	582	579
569	582.5	579.5
570	582.5	580
570.5	583	581
571	583	581.5
571	584	582
573	584	582
573	585	582
573	585	583
573.5	585	584.5
574	585.5	585
574	586	585
575	586	586
575	586.5	586
575	587	586.5
575	587.5	586.5
575	587.5	587
575.5	589	587
575.5	589	587
575.5	590	587.5
577	590	587.5
577	590	588
578	590	588
578.5	590	588
578.5	591	588.5
579	591	589.5
579	591	590
579	591.5	590
579.5	592	590
580	592	590.5
580	592	592
580	592	592
580	592.5	592
581	593	592.5
582	593	593
582	593	593.5
582	593.5	594
583	594	594
583	595	594
583	595	594
583	595	594.5
583	595	595
583	595.5	595
584	596	595
584	596	596.5
584	596	598
584	597	598
584	597	598
584.5	599	598.5
585	599	598.5
585	599	599
585.5	600	599
585.5	600	599
585.5	600	602
586	601	602
586	601	602
586	602	602
587	602	603
587	602.5	603.5
587.5	602.5	604
589	603	604
589	603	604
589	603.5	604
589	603.5	604.5
589.5	604	604.5
591	604	605
591	604	605
591	604	605
591	604	606
591	604.5	606
591.5	604.5	606
591.5	605	606.5
593	605	606.5
593	605	607
593	605	607
593	605	608
593.5	606	608
593.5	606	608.5
594	606	609
594	607	609
594	607	609
594.5	607	609
595	607	609
595	607	609
595	607	610
595	607	611
596	608	611
596.5	609.5	611
597	609.5	611.5
597	610	612
597	610	613
597	610	613
598	611	614
598	611	614
598	611	614
598.5	611.5	614
599	612	615
599	612	615
600	612	615
601	612	615.5
601	612	616
602	612.5	617
602	612.5	617
602.5	613	617.5
604	613	617.5
604	614	618
605	614	618
605	614	618
605.5	614.5	618
606	615	619
606	615	619
606	615	619.5
606	615	620
607	615	620.5
607	615	622
608	615	622
608	615	622
608	616	622.5
609	616	623
609	616	623
610	616.5	623.5
610	617	623.5
611	617	623.5
611.5	617	624
612	617.5	624.5
612	618	624.5
612	618	624.5
613	618.5	624.667
613	619	625
613.5	619	625
613.5	619	625
614	619.5	625.5
614	619.5	626
614	620	626.5
614	620	627
614	620	627
614	620	628
615	621	628
615	621	628
615	622	628.5
616	622	629
616	623.5	629.5
616	623.5	630
616	624	630
616.5	624	631
617	624.5	631
617	625	631
617.5	625	631
618	625.5	632.5
618	625.5	633
618	626	633
618	626	633.5
618	626	634
618	626	634.5
618.5	626	635
619	627	635
619	627	635
619	627	635
619	628	635
619	628	636
619	628	636
619.5	628.5	636
620	629	636
620	629	636
620	629	636.5
620	629	637.5
620.5	629	637.5
621	629	638
621	629	638
621	629.5	639.5
623	630	639.5
624	630	639.5
624	630	640
624	630.5	640
624.5	630.5	640
625	630.5	640.5
625	631	641
625	631	641.5
625.5	631	642
625.5	631	642.5
626	631	643
626	631	643.5
627	632	644
627	632	644
627	632.5	644.5
627.5	633	644.5
628.5	633.5	644.5
628.5	633.5	645
628.5	634	645
629	634	645
629	634	645
629	634	645
629	634	645.5
630	634	646
630.5	634.5	646
631	635	646.5
631	635	647
631	635.5	647
631.5	636	648
632	636	648
632	636	648
632	636	648.5
632	636	649
632	636.5	649
632.667	636.5	649
633	637	649
633	637	649
633	637	650
633	637	651
633.5	637	651
634	637	652
634	637.5	652.5
634	638	653
634	638	653
635	638.5	653
635	639	653.5
636	639	654
636	639.5	654
636	639.5	654.5
636	639.5	655
636	640	655
637	640	655
637	640	655.5
637.5	640	656
638	640	657
638	640.5	657
638	640.5	658
638	641	659
638.667	641	659
639	641	659.5
640	641	659.5
640	641	660
640	642	660
640.5	642	660.5
641	642	661
641	642	661
641	642	661
642	642	662
642	642	662
642	642.5	662.5
642	643	663
642.5	643	663
642.5	643	663.5
642.5	643	664
642.5	643	664
643	643	664
643	644	664.5
643	644	665
643	644	665
644.5	644	665
645	645	665
645	645	665.5
646	645	666
646	645	666
646.5	646	666
647	647	667.5
647	647	668
647	647	668
647.5	647.5	668
648	647.5	668
648	647.667	668.5
648	648	668.5
648.5	648	669
648.5	648	669
649	648.5	669
649	648.5	669
649.5	649	669
650	650	670
650	650	670
650	650	670
650	650	671
650	650.5	671
651	650.5	671
651	651	672
651	651.5	672
651	651.5	672.5
652	652	673
652	652	673.5
652	652	674.5
652	652	675
652.5	652	675
653	652	675
653	652	675
654	652	676
654	653	676
654	654	676
654	654	676.5
655	654.5	676.5
655	655	677
655.5	655	678
656	655	678.5
656	655	679
656	655	679
656	655.5	679
656.5	656	679.667
656.5	656	680
656.5	657	681
657	657	681
658.5	657	681.5
658.5	658	682
658.5	658	682
659	658	683
659	658	683
659	658	683
659.5	658.5	684
659.5	658.75	684
660	659	684.5
660	659	684.5
660	659.5	685
660	659.5	686
660	660	686
660.5	660	686
661	660	687
662	660.5	687
662	660.5	687
662	661	687
662	661	688
663	661	688
663	661	688.5
663	661.5	688.5
663	662	689
663.5	662	689
664	662	689.5
664	663	690
664	663	691
665	663	691
665	663	691
665	663	691.5
665	663	692
665	663.5	692.5
665	663.5	692.5
665.5	664	693
666	664	693
666	664	694
666	664	694
666	664	694.5
666	665	695
666	665	695.5
667	665	696
667	665	696.5
667	665	697
668	665.5	697
668	666	697.5
668	666	698
668	666	698
669	666.5	698
669	667	698
669	667	698
669	667	698.5
670	667	699
670	667	699
672	667	700
672.5	668	700
672.5	668	700
673	668	700.5
673	668	701
673	668	701
673.5	668.5	701
673.5	669	701.5
674	669	701.5
675.5	669	702
676	669.5	704
676.5	669.5	704
677	670	704
677	670	704.5
677	670	705
677	670	705
678	670.5	706
678.5	671	706
678.5	671	707
679	671.5	707
679	672	707
679	672	707.5
679	672.5	708
679	673	708
679.5	673	709
680	673	710
680	673	710.5
680	673.5	711
680	674	711
680	674	712
680.25	674	712
681	674	712
681	674	713.5
681.5	674	714
682	674	715
682	674	715
682	674.5	715.5
682.5	675	715.5
683	675	716
683	675	716.5
683	675	717
683	675.5	717.5
683	676	718
683.5	676	718.5
684	676	718.667
684	677	719
684	677.5	719
685	677.5	719
685	678	719
685	678	719
685.5	678	719
686	678	719.5
686	678	720
686	678.333	720
686	679	721
686	679	723
686.5	679	723
687	680	723.5
687	680	725
687	680	725
687.5	680	725.5
688	680	725.5
689	680	726
689	680	727
690	681	727.5
690	681	727.5
690	682	727.5
690	682	728
690	682	728
690	682	728
690	683	728
690.5	684	729
690.5	684	729
691	684	729
691	684	730
691.5	684.5	730
692	684.5	731
692	685.5	731
692	685.5	732
693	685.5	732
693	686	732
694	686	732
694	686	733
694	686.5	733
694	687	734
695	687	734.5
695	687	735
695	687	735
695	687	735
696	688	735
697	688	736
697	688	736
697.5	688	736
698	688	736
698	688	736
698	688.5	737
698	688.5	739
699	688.5	739
699.5	689	739.5
700	689	740.5
700	690	741
701	690	741
701	690	742
701	690	742.5
702	690	743
702	691	743
702	691	743.5
702	691.5	744
702.5	691.5	744
703	692	744
703	692	744.5
703	692	744.5
704.5	692	745
705	692	745
705	692	745
705	692	746
705	692.5	746.5
705	693	746.5
705	693	746.5
705	693	747
705.5	693	747
706	693	747
706	693.5	748
706	693.5	748
707	695	748
707	695	748
707	695	748.5
707.5	696	749
708	696	749
708	696	751
708.5	696	752
708.5	696	752
709	696	752
709	696.5	753
709	696.5	753
709	697	753
709	697	753
709.5	698	753.5
709.5	698	755
710	698	755
710	699	756
710	699	756
710	699.5	757
710.5	700	757.5
711	700	758.5
711	701	759
711	701	759.5
711.5	701	761
712	701	761
712	702.5	761
712	703	761
713	703	762
713	703	762
713	704	763
713	704	764
713	704	764
713.5	704	765
714	704	765
714	705	765
715	705.5	765.5
715	706	766
715.5	706	766
715.5	706	767
716	706	767
716	706	768.5
716	707	768.5
716	707	769
716	707	769
716	707.5	770
716.5	708	770
716.5	708	771
716.5	708	771
717	708	771.5
717	708	772
717	708	772
717	708	773
717	708	774
719	708	774
719	708.5	775
719	709	775
719	709	775
719	709	776
719	709.5	776
719.5	710	777
719.5	711	777
720	711.5	777
720	712	778
720	712	778
720.333	712	778
720.5	712	778.5
721	712.5	778.5
721	712.5	780
721	713	780
722	713	780.5
722	713.5	780.5
722.5	713.5	781
722.5	714	781.5
723	714	782
723	714	782
723	715	782.5
723.5	715	783.5
724	715	784
724.5	715	784.5
724.5	716	785
725	716.5	786
726	717.5	787
726	718	788
726	718	788.5
727	718	789
728.5	718	789.5
729.5	718	790
730	718.333	790.5
732	719	790.5
732	719	791
732	719	791
732	719	792
732	719	792
732	719	792.5
732.5	719	793
733	719.5	793.5
734	719.5	794
734	720	794
734	720	794.5
734	720.5	794.5
734.5	721	795
734.5	721	795
735	721	795
735	721	795.5
736	721.5	796
736.5	721.5	796.5
737	722	797
737	722	799
737.5	722	799.5
738	722	800
738	723	800
738.5	723	800
739	723	801
740	723	801.5
740	724	802
740.5	724	802
740.5	724.5	805.5
741	724.5	806.5
741.333	725	807
741.5	725	807
742	725	807.5
742	725	807.5
742	725.5	808
742	725.5	808
742	726	808
742	726	808.5
742.5	726	809
742.5	727	809
743	727	810.5
743	727	811
743	727	811
743.5	727	811
744	728	813.5
744	728	814
744	728	814
744	728	814
745	728	815
745	728	815
746	728	815
746	728.5	816
746.5	729	816.5
747	729	816.5
747	729	817
747	729	818
747	729.5	819
748	729.5	819
748	730	819.5
748.5	730	820
749	730	820
749	730	821
749.5	730.5	821
750	730.5	821.5
750	731	821.5
750	732.5	823
750	733	823
751	733	823
751.5	734	824
751.5	735	824
752	735	824
753	735	824.5
753.5	735	825
754	735	825
754	735	825
755	735.5	825.5
755	735.5	826
755.5	736	826
755.5	736	826
755.5	736	826.5
756	736	826.5
756	736	828
758	736	828.5
758	736.5	828.5
758	736.5	829
758.5	737	829
759	737	829
759	737.5	829
759.5	738	830
760	738.5	830
760	739	830.5
760	739	831
760	739	831
761.5	739	831
761.5	739	831
762	739.5	831
762	739.5	832
763	740	833
763	740	833
763	740	833.5
763	740	834
763.5	740	834.5
764	740.5	835
764	740.5	835
764	741	836
764	741	836
765	741	837
765	741	837
765	741	838
765	741	838
766.5	741.5	838.5
767	742	839
767	742	839
767	742	839
767	743	839.5
768	743.5	840
768	744	841
768.5	744	841
768.5	744	841.5
769	744	842
769	744	842
769.5	744	842
770	744.5	843
771	745	843
771	745	844
771	745	845
771.5	745	845
772	745.5	845
772	746	846
772	746	846
773	746	846
773	747	846.5
773	747	846.5
774	747	847
774	747	847
774.5	748	847.5
774.5	748	848
774.5	748	848
775	748.5	848.5
775	749	849
775.5	750	850.5
776	750	851
776	750	851
777	750	851
777	750	851
777	750.5	852
778	751	852.5
778	751	852.5
779	751.5	853.5
779	752	853.5
779	752	854
780.5	752	854
781	752	854
781	752.5	854
781	753	854
781	753	854.5
781	753	854.5
781.5	753.5	855
782	754	855.5
782	754	856
782	755	856
782.5	755	858
783	755	858.5
783	755	858.5
783	755.333	859
783	756	859
783.5	756	859.5
784	756.5	860
785	756.5	860
785	757	860
786	757	860
786	757	860
786	757.5	860
788	758	860.5
788	758	861.5
788	758	861.5
788.5	758	862
788.5	758.5	863
789	758.5	863
789	759	863
789.5	759	864
789.5	759	865
790	759.5	865
790	760	865
790.5	761	865
791	761	865.5
791	762	866
791.5	762	866
792	762	866
792.5	763	866
793	763	867
793	763	867
793	764	867
793	764	867
793	764	868
793	764	868
793.5	764	869
793.5	764	870
793.5	765	870
794	765	870.5
794	765	871
794	765.5	872
794.5	766	872
794.5	766	872
795	766	874
795	766	874.5
795.5	766.5	875
796	767	875.5
796	767	876
796	767	877
796	768	877
797	768	877
797	768	878
797	768.5	878.5
798	769	879
798.5	769	879
799.5	769	879
800	769	880.5
800	769	880.5
801	769	881
801	770	881
801	770	881
801.5	770.5	881.5
802	771	882
802.5	771	882
804	772	882
804	772	882.5
804.5	772	882.5
805	772	884
805.5	772	884
806	772	884
806	772	884.5
806	772	885
807	772.5	885.5
807	772.5	886
807.5	773	886
807.5	773	887
808	773	888
808	773	888
808	774	888
808	774	888.5
809.5	775	888.5
810	775	889
810	775	889
810.5	775.5	889
811.5	776	889.5
812	776	889.5
812	776	890
812	776	890
812	776	890.5
812.5	776.5	891
813	777	891
813.5	778	891.5
814	778	892
814	778	892
814	778	892
814	778.5	892.5
814.5	778.5	893
814.5	779.5	893
815	779.5	893
815	780	894
815	781	894
815	781	894.5
815.5	781.5	895
816	782	895.5
816	783	896
816.5	783	897
817	783	897
817	785	897
817	785	897
817.5	785	898.5
817.5	785	899
817.5	785.333	899
817.667	786	899
818	786	899
819	786	900
819	787	900
819.5	787	900
820	787	900
820	788	900
820.5	788	900.5
821	788	900.5
821	789	900.5
821	790	901
821	790	901
821	790.5	902
821	790.5	902
821	791	903
821.5	791	903
821.5	791	903
822	791	903.5
822	791	904
822	791.5	904
823.5	792	904.5
823.5	792	905
824	792	905
824	792.5	906
825	793	906
825.5	793	906.333
826	793	907
826	793	908
826	793.5	908.5
826	794	909
827	794.5	909
827.5	795	910
827.5	795	910
827.5	795.5	910
828	796	910.5
828	797	910.5
828	797	912
828.5	797	912
828.5	797.5	912
829	797.667	912.5
829.5	798	913
830	798	913
830	799	913.5
830	799	914
830	800	914
830	800.5	914.5
830	801	915
831	801	916
831	801	916
831	802	916.5
831	802	917
831	802	918.5
831.5	802	919
831.5	802.5	919
832	802.5	920
832	803	920
832.5	803	920
832.5	803.5	920.5
833	804	921
833	804.5	921
833.5	804.667	921.5
834	805	921.5
834	805	922
834.5	805	922
835.5	805	922.5
836	805	923
836	806	924
836	806	924.5
837	807	925
837	807	925.5
837.5	807	925.667
838	807	926
838	808	926
839	808	926
839	808	928
839.5	808	928
840	808	928
840	809	929.5
840	809	930
840	809	930.5
840	809	931
840	809	931
840	809	931.5
840.5	809	931.5
841	809	932
842	809.5	932
842	810	932
842	811	932.5
842.5	811	933
842.5	811	934
843	811.5	934
843	812	935
843.5	813	935
844	814	935.5
844	814	936
844	814	937
846	814	937
846	814.5	938
846.5	814.5	938.5
846.5	815.5	939
847	815.5	939
847.5	816	940
848	816	940
848.5	817	940
849	817	941.5
849	817	942
849	817	942
849	817	942.333
849.5	817.5	942.5
850	818	943.5
850	818.5	944
850	819	945
850	819.5	945.5
850	820	946
850	821	947.5
850.5	821	948
850.5	821	949
850.5	821	949
851	821.5	949
851	821.5	949
852	821.5	949.667
852	823	950
852	823	950
852	824	950
852	824.5	950.5
853	824.5	951
853	824.5	951
854	825	951.5
854	825	953
854.5	825	953
855	825	953
855	826	953
855	826	953
856	826	953
856	826.5	954
856	827	955
856.5	827	955.5
857	827	955.5
857.5	827.5	956
858	828	956
858	828.5	957
858.5	829	957
859	829	958
859	829	958
860	829	958
860	829.5	958.5
860	830	959
860	830	959
860.5	831	959
861	831	959
862	831	960
862	831	961.5
863.5	832	962
863.5	832	962
865	833	962.5
865.5	833	962.667
866	833	963.5
866	833	964
866	833	964.5
866.5	833.5	964.5
867	833.5	965
867	834	965
867	834	965
868	834	965.5
868.5	835	966
869	835	966.5
869	836	967
869	836	967
869	836.5	967
871	837	967
871	837	968
871	837.5	968
871	838	970
872	838	970.333
872	838.5	970.5
872	839	971
873	839	971
873	839	971
873.5	839	972
874	840	974
876	840.5	974.333
876	841	974.5
876	841	976
876.5	841	976
876.5	842	977
877	842	977
877	843	978
877	843	979
877.5	844	980
877.5	844	981
878	844.5	981
878.5	845.5	981.333
878.5	846	981.5
879	846	982
880	846.5	982
881	846.5	983
881	847	983
881.5	847.5	984
882	848	984
883	848	985
883	849	985
883.5	849	985
883.5	850	986
883.5	850	986
883.5	850	986.5
884	850	988
884	850	988.5
886	850.5	990
886	851	990
886	851	991
886.5	851	992
886.667	853	992.333
888	854	993
888	854	993
888	855.5	994
888	856	994
888	856	994
889	856	994
889	857	995
890	858	995
891	858	995.5
892	859	996
893	859.5	996.5
893	859.5	997
893	859.5	998
893	860	998.5
893.5	860	999.5
893.5	860	1000.5
894	860.5	1000.5
894	860.5	1000.5
894	861	1001.5
894.5	861	1002
895	862	1003
895	862	1003.5
896	862	1004
896.5	864	1004.5
897	865	1005
897.5	865	1006
898	865.5	1006
898	865.5	1007.5
898	865.5	1008
898	866	1009
898	866.5	1009
898.5	866.5	1009.5
899.5	867	1009.5
900	867.5	1009.5
900	867.5	1010
900	869	1011
900	869	1011
900	869	1011
900	869.5	1011
901	870	1011.5
901.667	870	1012
902	870	1012
902	872	1012
902	872.5	1012.5
903	873	1012.5
904	873	1013
904	874	1013
905	874	1013.5
905	875	1014
905.5	876	1014.5
906	877	1015.5
907	877.5	1016
907.5	878	1016
908	879	1016
908	879	1016.5
909	879	1017
909	880	1017
909	880	1019
909.5	880	1019
910	881	1019
910	881	1020
911	882.5	1020
911.5	882.5	1020.5
912	883	1021
913	883	1021
913	883	1022
913	883	1023
913	883	1024
913	884	1024
915	884	1025
915	884	1025
915	884	1025
915	884	1025
916	885	1025.5
916.5	885	1025.5
917	885.5	1026
917	886	1026.5
917.5	886	1028
918	887	1028
918	887	1029
919	887	1029
919.5	887	1029
919.5	888	1030
920	888.5	1031
920	888.5	1033
920	888.5	1033
920.5	889	1034
921	889.333	1034
921	889.5	1034
921	890	1034
921	890	1034
922	890.5	1035
922	890.5	1035
922	890.5	1035
922.5	891	1035
923	892	1035.5
923	892.5	1037
923	893	1037
924	893	1038
925	893	1039
925	893.5	1039
925.5	894	1039
926	895	1039
926	895	1039
926	895	1040.5
928	895	1040.5
930	895	1040.5
930	896	1041
930	896	1042
930.5	896	1042
931	897	1042
931	897.5	1042.5
931.5	897.5	1043
932	899	1043
932	899	1045.5
932	900	1046.5
934	900	1047
934.5	901	1047
935	901.5	1047
936	903	1048
936	903	1048
937	903.5	1048.5
937	903.5	1048.5
937	904	1048.5
938	904	1049
938.5	905	1049
939	905	1049.5
939	905	1050
939.5	905	1050
939.5	905	1051
940	906.5	1051.5
941	907	1052
941	908	1052
941.5	908.5	1053
941.5	908.5	1054
941.5	909	1054.5
942	909	1054.5
942	909.5	1055
942	910	1055
942	911	1055
944	911.5	1055.5
945	912	1056
945	912	1056
946	912	1056
946.5	913	1056.5
946.5	913	1057
947	914	1057.5
947	916	1060
947	916	1060
947.5	916	1061
948	916	1062
949	916	1062
949	917	1062
949.5	917	1063
950	917	1063
951	918	1063
951	918	1063
951	918.5	1063.5
951.5	921.5	1064
952	922	1064.5
952	922.5	1064.5
952	923	1065
952.5	923	1065.5
953.5	924	1066
954	924	1067
954	924.5	1068
954	925	1068
955	925	1068.5
955	926	1069.5
955	926.5	1072
955	927	1072
956	929	1073
957	930	1073
958	930	1073
958.5	930	1074
958.5	930	1074.5
958.5	931	1075
959	931	1075
961	931.25	1075.5
961.5	932	1076
962	932.5	1076
962	933	1076.5
962	933	1077
962	933	1077
963	934	1077
963.5	934	1077.5
963.5	935	1078
964	935	1078.5
964	935.5	1079
964	935.5	1080
965	936.5	1080
965	938	1080
965	938	1081
965	939	1082
966	939.5	1082.5
967	940.5	1083
968	941	1083
968	941.5	1083
968	942	1085
968	942	1085
968	942.5	1085
968.5	943	1085
969	944	1085
969	945	1085.5
969	945	1086
970	945.5	1087
970	947	1088
970.5	947	1088.5
971	947.5	1088.5
971.5	948	1090
971.5	949	1091.5
972	949	1091.5
973	949	1092
973	951	1092
973	951	1092
973.5	954	1093
974	954	1093.5
974	954	1093.67
974	955	1094
974	956.5	1094
974.5	956.5	1094
974.5	957	1095
975	957	1096.5
975.5	957	1097
976	958.5	1097
976	958.5	1097.5
976.5	960	1097.5
977	960.5	1098
978	961	1099
978.5	961	1099.5
979	962	1100.5
979	962.5	1101.5
980	962.5	1101.5
980	963	1102
980	963	1102
980	964.5	1103
980	965	1103.33
980.5	965	1103.5
980.5	966.5	1104
981	967.5	1104
981	968.5	1104.5
981	970	1105
981	970.5	1106
981.5	971	1107
981.5	972	1107
982	973	1107.5
982	973.5	1108
982	975.5	1109
983	976	1110.5
984	976	1111
984	976	1111.5
985.5	977	1112
986	977	1112.5
986	978	1113
986	978.5	1114
986	978.5	1114.5
986	980	1115
987	980	1115
987	982	1115.5
988	982.5	1116
988	984	1116.5
988	984	1117
988	984	1117.5
989	985	1118
989	985	1118
989.5	985	1119
989.5	985.5	1119
990	986	1120
990	987	1120
991	987	1121
991	988	1122
991	988	1122
992	989	1122
992	989	1123.5
992	989	1123.5
992	989	1124
992.5	989.5	1124.5
992.5	989.5	1124.5
993	991	1125.25
993	991.5	1126
994.5	992	1128
996	993	1128
996	994	1129
996	995.5	1129
996	996	1129.5
996	996	1129.5
996.5	996	1130
997.5	997	1130
998	997	1131
998	999	1131
998.5	999	1131.5
998.5	1001	1131.5
999	1002	1132.5
999	1002	1133
999	1002	1133
1000	1002.5	1133
1000	1002.5	1133
1000	1002.5	1134
1000.5	1004	1134.5
1000.5	1004	1135.5
1001	1006	1136
1002	1007.5	1136
1002.5	1008	1136
1003.5	1008.5	1137
1003.5	1009	1138
1003.5	1009.5	1138
1003.5	1010	1139
1004	1010	1139.5
1005.5	1010	1140
1005.5	1013.5	1140
1006	1015	1140
1006	1015.5	1140
1006	1017	1140.5
1006.5	1020	1140.5
1007	1022.5	1141
1007	1023	1142
1007.5	1024.5	1142
1008	1025	1142.5
1008	1025	1143
1008	1026	1144.5
1008.5	1027	1144.5
1009	1027	1145
1010	1027	1146
1010	1028	1147
1010	1029	1147
1010	1030	1147
1010.5	1031	1147
1011	1031	1148
1011	1032	1148
1011	1033	1148
1011	1034	1148.5
1011.5	1035	1152
1012.5	1036	1152
1012.5	1036	1153
1012.5	1036	1154
1013	1038	1155
1013	1038.5	1155.5
1013	1039.5	1156
1014	1041	1156
1014.5	1042	1156
1016	1042.5	1156
1016	1043.5	1156
1016	1044	1156
1016.5	1044	1157
1016.5	1045	1157
1017	1047	1157.5
1017	1048	1157.5
1017.5	1049	1157.5
1019	1049	1158
1019.5	1051	1158
1019.5	1052	1158
1019.5	1054	1158.5
1019.5	1056	1160
1020	1057.5	1160.5
1020	1058	1160.5
1021	1058	1162
1021	1059	1163
1022	1059	1163.5
1023	1059	1164
1023	1060	1164
1023.5	1060.5	1165
1024	1061	1165.5
1024.5	1062	1166.5
1025	1062	1166.5
1025	1062	1167
1025	1064	1169
1025.5	1064	1169
1026	1065	1169
1026	1065.5	1169
1026	1067	1170
1027	1068	1171.5
1027	1070	1172
1027	1070	1174
1027.5	1071	1175
1029	1072	1175
1030	1073.5	1177
1030.5	1073.5	1177.5
1031	1074	1178
1031	1074.5	1179
1031	1076	1181
1032	1077	1182
1032	1077.5	1182
1033.5	1078	1183
1033.5	1079	1184.5
1034	1080.5	1185
1034	1081	1185
1034.5	1081.5	1185
1036	1084	1185
1036	1084	1185.5
1036	1084	1185.5
1037	1084.5	1186
1037.5	1087	1187
1037.5	1088	1187
1038	1088	1187
1038	1090	1187.5
1038	1094	1188
1038	1094.5	1189
1038	1096	1189
1038	1096	1190
1039	1097	1192
1040	1097	1192.5
1040	1097.5	1192.5
1040.5	1098	1194
1041	1099	1194
1041.5	1100	1195
1041.5	1100	1195.5
1042	1101	1196
1042	1102	1196.5
1042	1103	1197
1042.5	1103	1199
1043	1105	1199
1043	1105	1199
1043.5	1105	1200
1044	1107.5	1200
1044	1109	1200
1045	1110	1201
1045.5	1113	1201
1046	1113	1203
1047	1116	1203
1048	1116	1204
1048	1117	1204
1048	1118	1204
1048	1119	1204.5
1048.5	1120	1207
1049	1121	1207
1049.5	1122	1207
1049.5	1122	1208
1051	1122	1208
1051	1123	1208.5
1051	1123	1209
1051.5	1124	1209.5
1052	1126	1209.5
1052	1127.5	1210
1052	1128	1211
1052	1128	1212
1052	1129	1213
1052.5	1129	1214
1053	1130	1214
1054	1133	1214.5
1054	1134	1215
1054	1134.5	1218
1056	1135	1218
1057.5	1135	1218
1057.5	1135.5	1218.5
1058	1136	1219
1058	1136.5	1219.5
1058	1137	1220
1058	1138	1220
1058	1138	1220.5
1058.5	1139	1221
1059	1142	1222
1059	1143	1222
1059.5	1143	1222.5
1060	1144	1223
1060	1145.5	1223
1060	1147	1223
1061	1147.5	1224
1061	1148	1225
1063	1148	1225
1063	1149	1225
1064	1150	1225.5
1064	1153	1225.5
1064	1154	1225.5
1064	1156	1226
1064	1157	1227
1064.5	1157	1227
1065	1158	1227
1065	1161	1227.67
1065.5	1161	1228
1065.5	1162	1228.5
1066	1163	1229
1067	1163	1229
1067	1163	1229
1067	1164	1229.5
1067	1164	1231.5
1067	1164.5	1232
1068	1164.5	1232.5
1068	1165	1233
1068	1168	1233
1068	1169	1235
1068.5	1169.5	1235
1069	1170	1235
1069	1170	1235
1070	1171	1235.5
1070	1172.5	1235.5
1070	1173	1239
1071	1174	1239
1071	1174	1239
1072	1175	1239.5
1072	1175	1242
1072	1178	1242
1072.5	1178.5	1242.5
1073	1179.5	1243
1073	1180	1243
1073	1180.5	1243.5
1074	1180.5	1244
1075	1181.5	1244
1075	1184.5	1244
1075	1186	1244.5
1075.5	1188	1246
1076	1188	1246
1076	1189.5	1246
1077	1190.5	1248
1078	1192.5	1249
1078	1194	1249
1078	1196	1249
1078.5	1196.5	1250
1078.5	1197.5	1250
1079	1198	1250.5
1079	1198	1250.5
1079	1198	1251
1080	1198	1253
1081	1201	1254
1081	1202	1255
1081	1205	1255.5
1081	1208	1256.5
1084	1208.5	1257
1084	1210.5	1257
1084	1211	1257
1084	1211	1259
1084	1211	1259
1084.5	1211.5	1259
1084.5	1214	1259
1084.5	1214	1260
1085	1214.5	1261
1085	1215	1261
1085	1215	1261
1085.5	1215	1261
1086.5	1217	1261
1087	1218	1261.5
1087	1218.5	1262.5
1089	1220	1263
1089.5	1222	1263
1089.5	1222.5	1264
1090	1222.5	1264
1091	1224	1264
1091	1225	1264.5
1091	1226	1266
1092	1229	1266
1092	1231	1266
1092.5	1232	1266
1093	1232.5	1268
1093	1233	1269
1093	1233	1270
1093	1237	1270
1093	1237	1272
1094	1238	1272
1094	1240	1272
1094.5	1240	1273
1094.5	1243	1273.5
1095.5	1244	1275
1095.5	1247	1275
1096	1248	1276.5
1097	1248	1276.5
1097	1253	1277
1099	1253.5	1277
1099.5	1254	1277
1099.5	1254	1277
1100	1256	1277
1100.5	1257	1279
1100.5	1259	1279
1101	1260	1279
1101	1261	1279.5
1101	1261.5	1280
1102.5	1261.5	1281
1103	1262	1282
1103	1264	1282
1104	1264.5	1283
1104	1265	1283.5
1104	1265	1284
1105	1269	1285
1105	1269.5	1285
1105	1272	1285
1105	1274	1285
1106.5	1276	1287
1107.5	1276	1288.5
1108	1276.5	1289
1108.5	1277	1290
1109	1277	1290
1109	1277.5	1290.5
1109	1278	1291
1110	1279	1292
1111.5	1285	1292
1112	1286	1292
1112	1286	1294
1112	1287	1294
1112.5	1289	1294
1112.5	1294.5	1297
1112.5	1296	1298
1113	1296	1300
1113.5	1301	1300.5
1114	1301.5	1301
1114	1303.5	1301
1115	1306	1301.5
1115	1308	1302
1115.5	1310	1303.5
1115.5	1312	1304
1116	1313	1305
1117	1313	1306
1117.5	1321.5	1306
1117.5	1322.5	1306
1118	1326	1306
1118	1327.5	1306.5
1119	1328	1307
1120	1331	1307.5
1121	1332.5	1308
1122	1337	1308
1122	1340	1308
1122.5	1341	1309
1123	1344	1309.5
1124	1344	1310
1124.5	1346	1313.5
1125	1348.5	1314.5
1125	1350.5	1315
1125.5	1351.5	1316
1126.5	1353	1317
1126.5	1353	1317.5
1127	1355.5	1318
1128	1356	1318
1128.5	1358	1318.5
1129	1364	1320
1129.5	1364.5	1320.5
1129.5	1365	1321
1130	1366	1321
1130	1367	1322
1130.5	1367	1323
1131.5	1367.5	1324
1131.5	1368	1324.33
1132	1370	1325
1132	1371	1326
1132.5	1371	1326
1133	1372	1327
1134.5	1373.67	1328
1134.5	1375	1330
1135	1379	1330
1136	1380	1331
1136	1382.5	1333
1136.5	1383	1333
1137	1384	1333
1137	1384.5	1334
1137	1386	1335
1138	1386	1335.5
1138	1387	1336
1138.5	1392	1336.33
1138.5	1393	1337
1139	1394	1337
1139.5	1396	1338
1140	1397.5	1338
1140	1401	1338
1140	1401	1341
1140.5	1403.5	1341
1141	1404	1342
1143.5	1404	1342
1144	1407	1342
1144	1408	1342.5
1144	1408.5	1342.5
1145	1411	1343
1145	1413	1344
1146	1413.5	1345
1146	1419	1346
1146	1419	1346.5
1146	1422	1346.5
1146	1425	1347
1146.5	1426	1348
1146.5	1426	1348.67
1147	1427.5	1349
1148	1428	1350.5
1148	1435	1351
1149	1435.5	1351
1149	1436	1352
1149	1437	1352
1149.5	1438	1353
1149.5	1440	1353.5
1150	1441	1354
1150	1441	1354.5
1150	1444	1355
1150.5	1447.5	1355
1151	1449	1355
1151.5	1452	1356
1151.5	1452	1357
1152	1453	1357
1152	1453	1357
1152	1456	1357.5
1153	1459.5	1358
1153	1461	1358
1153	1466	1358
1153	1467.5	1358
1153.5	1471	1362
1154	1474.5	1362
1154	1475	1362.5
1155	1477	1363
1155	1478	1363
1155	1481	1363
1156	1490	1364
1156	1490	1365
1156	1493	1365.33
1157	1495	1365.5
1157.5	1497	1366
1158	1499	1367.5
1158	1499	1367.5
1159	1500	1367.5
1159	1501	1367.5
1159	1502	1368.5
1159.5	1506	1369
1160	1506.5	1369
1161	1507.5	1369.5
1161	1510	1370
1162	1516	1371
1162	1516	1371
1162	1517	1372
1163	1518.5	1372
1163	1519	1374
1163	1519	1375
1163.5	1525	1375
1164	1528	1376
1165	1528.5	1376.5
1165	1530	1377
1166	1531.5	1379
1166	1535.5	1379.33
1166	1535.5	1379.5
1166	1537	1380
1167	1537	1380
1167	1539	1380
1167	1539.5	1380
1167	1542	1382
1167.5	1546	1384
1167.5	1547	1384
1168	1547.5	1384.5
1168	1551	1385.5
1168	1554	1386
1168	1555	1386
1168	1555	1386
1168.5	1556	1390
1169	1558	1391
1169	1559	1391
1169	1563	1391
1169.5	1565	1393
1169.67	1565	1395
1170	1568	1396
1172	1573.5	1396
1172.5	1578.5	1397
1173	1581	1398
1173	1581.5	1399
1173.5	1584	1400
1173.5	1591	1400
1173.5	1596	1400.5
1174	1596.5	1401
1174	1599	1401
1174.5	1599.5	1401
1175.5	1600	1402
1176	1601	1402
1176	1602	1403
1177	1604	1406
1180	1606	1408
1180	1606.5	1408
1180	1606.5	1409
1180	1607.67	1409.5
1180	1610	1411
1181	1611	1411.5
1181	1616	1412
1181.5	1616.5	1412
1183	1617.5	1412.5
1183.5	1618	1413
1184	1619	1413
1184	1619	1413
1184	1620	1413.5
1184	1621	1415
1185	1627	1415.5
1185.5	1630	1415.5
1186	1634	1416
1186	1634	1416
1187	1634	1417
1188.5	1637	1420
1188.5	1638	1420
1188.5	1639	1421
1189	1640.5	1421
1189	1641	1422
1190.5	1644	1422
1191	1645.5	1423
1191	1645.5	1423
1192	1647	1423.5
1193	1647	1424
1193	1648	1424
1193	1659	1425
1193.5	1668	1425
1194	1670	1425
1194	1672.5	1426.5
1194	1677	1426.5
1194	1679	1426.5
1195	1680	1427
1196	1685.5	1428
1199	1691	1428
1199	1692	1430
1199	1696	1431.5
1199.5	1696	1436
1200	1697.5	1436
1201	1699	1438
1201	1700	1439
1201.5	1700.5	1439.5
1201.5	1701	1440.75
1202	1704	1444
1202	1707	1445
1202	1727	1445.5
1202.5	1727	1446
1204	1728	1446
1204.5	1738	1446
1205	1738.5	1446.5
1206	1742	1448
1207	1751	1448
1207	1752	1448.5
1207	1753	1449
1209	1753	1449
1210	1753	1450
1210	1756	1451
1210	1759	1451
1211.5	1762	1452
1212.5	1765	1452
1213	1765.5	1453.5
1214.5	1777	1454.5
1214.5	1785	1455
1216	1790	1456
1216	1790	1456
1216.5	1791	1456
1217	1792.5	1458
1217	1803	1458
1217	1804	1458.5
1218	1806	1459
1218	1814.5	1459
1218	1821	1462
1219	1824	1463
1220.5	1826.5	1466
1222.5	1827	1467.5
1223	1831	1469
1223	1839	1469
1223.5	1840	1470
1224	1840	1470
1225	1840.5	1470
1226	1841	1473.5
1227.5	1845.5	1474
1227.5	1846	1474
1227.5	1853	1475
1228	1859	1475
1228	1862	1476
1228.5	1866	1477
1229	1876	1477.5
1229	1883	1478
[truncated: 872 more rows]

## Sheet: S10C K203A
CA-Cy5 MFI No Incubation	CA-Cy5 MFI Incubation w/o IP6	CA-Cy5 MFI Incubation w/ IP6
460	462	459
461	471	470
463	472	470
465	473	470.5
466	473	472.5
467.5	473	476.5
470	476.5	477.5
473.5	477	479
476	479	482
477.5	481	484
478	482	485
482.5	482	486
483	483	487
483	484	491.5
484	485	493
484	485	496
484	488	496
485	488	499
485.5	489	500
486	489	500.5
487	490	504
488	490	505
489.5	490.5	505.5
490	491	506
490	492	506.5
490.5	492	507
491	492	508
491	492	510
492	493	510
492	494	511
492	495	511
493	496	512
494	496	513
494	497.5	513.5
494	498	513.5
494	499	514
494	500	515
494.5	500	515
495	500.5	516
495	500.5	517
495.5	502	518
495.5	502	519
496	503	519.5
496	503.5	520
496	504	520
497	504	521
497	504	521
497	504.5	521.5
497	505	522
497	505	522
497.5	505	523
498	506	523
498	507	523.5
498	507	524
498.5	507.5	525.5
499	508	526
499	508.5	526.5
499	509	527
499	509	528
499.5	509	528
499.5	509	528
500	509.5	528.5
500	509.5	529
500.5	510	529
501	511	530
501	511.5	531
501.5	512	532
502	512	532
502	512.5	532
502	513	532.5
502.5	513	533
502.5	513	533
503	513.5	533
503	514	533.5
503	515	533.5
504	515	535
504	516	535
504	517	535
504.5	517	535
504.5	517	536.5
505	517.5	537
505	518	537
505	518	537
506	518	537
506	518	538
507	518	538
507	519	538.5
507	519	538.5
507.5	519	539
508	519	539
508	520	539
508	520	539
508	520	540
508	520	540
508	521	540
509	521	540.5
509	521	540.5
509	521	541
509	521	541
509.5	522	542
510	522	542
510	522	542
510	522	542
510	522	542.5
510	523	543
510.5	523	543
510.5	523	543
511	523	543.5
511	524	544
511	524	545
512	524	547
512	525	547
512	525	547
512	525	547
512	525	548
512	525	548
512.5	525.5	550
512.5	525.5	551
513	527	552
513	527	552
513	527	552
513	527	552
513	527	552
513.5	527	552
514	527	552
514	527.5	552.5
514	528	553
514	528	553
514	528	553
514.5	528	553
515	528	554
515	528.5	554
515	529	554
516	529	556
516	529.5	556
516	530	556
516	530	556.5
516	530.5	558
516	531	558.5
516.5	531	559
516.5	531	559
516.5	531	559
516.5	531	559
517	531	559.5
517	531	560.5
517	531	561
517	531	561
517	532	562
518	532	562
518	532	563
518	532	563
518	532	563
518.5	532	563
518.5	532	564
519	532	564.5
519	532.5	565.5
519	532.5	565.5
519	533	565.5
519	533	566
519	533	566.5
519.5	533	567
519.5	533	567.5
519.5	533	568
520	533	568
520	533	568.5
520	533	568.5
520	533.5	569
520	534	569
520	534	569
520	535	570
520.5	535	570
520.5	535	570.5
520.5	535	571
520.5	535	571
521	535	571.5
521	535	572
521	535	572.5
521	535.5	573
521	535.5	573
521	535.5	573.5
521	535.5	574
521	536	574
521	536	574
521.5	536	574.5
522	536.5	575.5
522	536.5	575.5
522	537	575.5
522	537	576
522	537	576
522	537.5	576
522.5	538	576
523	538	577
523	538.5	577
523	539	577
523	539	577.5
523	539	578
523	539	578
523.5	539	578
523.5	539.5	578.5
524	539.667	579
524	540	579
524	540	580
524	540	580
524	540	580
524	540	580
524	540	580
524	540	580
524.5	540.5	581.5
525	540.5	582
525	541	582
525	541	582.5
525	541	582.5
525	541	584
525	541	584
525	541	584
525	541	584.5
525	541	585
525	541	585
525.5	541.5	585
525.5	542	585
525.5	542	585
526	542	585
526	542	585.5
526	543	586
526	543	586
526	543	586
526	543	586
526	543	586.5
526.5	543	587
527	544	587.5
527	544	588.5
527	544	588.5
527	544	588.5
527	544	589
527	544.5	589
528	544.5	589
528	544.5	590
528	545	591
528	545	591
528	545	592
528	545	592
528	545	592
528	545	593
528.5	545.5	593.5
528.5	545.5	594
529	545.5	594.5
529	546	594.5
529	546	595
529	546	595
529	546	596
529	546	596
529	546	597
529	546.5	597
529	546.5	598
529	546.5	598
529	546.5	598
529.5	546.5	598
530	547	598
530	547	599
530	547.5	599
530	548	599.5
530	548	600
530	548	600
530	548	601
530	548	601
530	548.5	602
530	549	603
530	549	603
530.5	549	603
530.5	549	603
530.5	549	604
530.5	549.5	604
530.5	549.5	604.5
530.5	549.5	605
531	550	605
531	550	605
531	550	605.5
531	550	606
531	550	606
531	550.5	607
531.5	550.5	607
531.5	550.5	607
531.5	550.5	608
532	551	608
532	551	608
532	551	608.5
532	551	609.5
532.5	551.5	609.5
533	552	610
533	552	610
533	552	610
533	552	611
533	552.5	611
533	553	611
533	553	611
533	553	612
533	553	613
533	553	613
533	553	614
533	553	615
533	553	616
533	554	616
533.5	554	616
533.5	554	616.5
534	554	616.5
534	554	617
534	554	617
534	554	617
534	554	618
534	555	618
534	555	618
534	555	618.5
534	555	619
534	555	619
534	555	619
534	555	619
534.5	555	620
534.5	555.5	620
534.5	556	620.5
535	556	622
535	556	622
535	556	622
535	556	622
535	556	623
535	556	624
535	556.5	625
535	557	625
535	557	625
535.5	557	625
535.5	557	626
535.5	557	626
535.5	557	626
535.5	557	627
536	557.5	629
536	557.5	629.5
536	558	630
536	558	631
536	558	631
536	558	631
536	558	631.5
536	558	632
536	558	632
536	558	632
536.5	558	633
536.5	558	633
536.5	558.5	633
536.5	558.5	634
536.5	558.5	634
537	559	634.5
537	559	635
537	559	635
537	559	636
537	559	637
537	559	637.5
537	559	638
537	559	638
537	559	638.5
537	559	640
537	559	640
537.5	559	640
537.5	559.5	642.5
537.5	560	643.5
538	560	644
538	560	645
538	560	645.5
538	560	646
538	560	647
538	560	647.5
538	560	648
538	560	648
538	560.5	648
538	561	648
538	561	649
538	561	649
538	561	650
538.5	561	650
538.5	561	651
538.5	561	651
539	561	651.5
539	561.5	652
539	561.5	652
539	562	652
539	562	652
539.5	562	652
540	562	652.5
540	562	653
540	562	653
540	562.5	653.5
540	562.5	655
540	563	655
540	563	655.5
540	563	655.5
540	563	656
540.5	563	656
540.5	563	657
540.5	563	658
541	563	658.5
541	563.5	659
541	564	659
541	564	659
541	564	660
541	564	661
541.5	564	661
541.5	564	661
542	564	661.5
542	564.5	661.5
542	564.5	663
542	565	663
542	565	664
542	565	664.5
542	565	665
542.5	565	665.5
542.5	565	666
542.5	565	667
543	565.5	668.5
543	566	668.5
543	566	669
543	566	669.5
543	566	670
543	566	670.5
543	566	670.5
543	566.5	671
543	566.5	671
543	567	671
543	567	671
543	568	672
543	568	672
543	568	672
543	568	673
543	568	673
543	568	674
543	568	674
543	568	674
543	568	675
543.5	568.5	677
543.5	568.5	677
543.5	568.5	678
543.5	569	680
544	569	680
544	569	681
544	569	681
544	570	681.5
544	570	683.5
544	570	684
544	570	685
544.5	570.5	685
544.5	570.5	685.5
544.5	570.5	686
544.5	570.5	686.5
544.5	571	686.5
544.5	571	687.5
545	571	688
545	571	688
545	571	688.5
545	571	690
545	572	690.5
545	572	692
545	572	693
545	572	693.5
545	572	694
545	572	694
545	573	696
545.5	573	697
545.5	573	697
545.5	573	699
545.5	573.5	701
545.5	574	703
546	574	703
546	574	703
546	574	704
546	574	704
546	574	706
546	574	707
546	574	708
546	574.5	708
546	575	708
546	575	710
546	575	710
546	575	711
546	575	711.5
546.5	575	712
546.5	575	712
546.5	575	714
547	575.5	714.333
547	575.5	714.5
547	575.667	716
547	576	716
547	576	717
547	576.5	717
547	576.5	725.5
547	577	726
547	577	726
547	577	726
547	577	726
547	577	727.5
547	577	729
547	577	729
547	577	731
547	577.5	731
547	578	732
547	578	736
547.5	578	736
547.5	578	737
547.5	578	737
547.5	578	737.5
547.5	578	738
547.5	578	739
547.5	578	739
547.5	578	739.5
547.5	579	740
547.5	579	741
548	579	742
548	579	742.5
548	580	744
548	580	745
548	580	747
548	580	748
548	580	749
548	581	750.5
548	581	751
548	581	752
548.5	581	753
548.5	581	753.5
548.5	581	754
549	581	757
549	581	757
549	581.5	757
549	581.5	760
549	581.5	763
549	582	763
549	582	763
549	582	763.5
549	582	766
549	582	766
549	582	766.5
549	583	767
549	583	768
549.5	583	770
549.5	583	771.5
549.5	583	773
549.5	583	773
550	583	776
550	583.5	776
550	583.5	777.5
550	584	778.5
550	584	778.5
550	584	779
550	584	780
550	584	781.5
550	584	782.5
550	584	783
550	584	783.5
550	584.5	784
550	584.5	784
550	585	786
550	585	789.5
550.5	585	793
550.5	585	795.5
550.5	585	796
550.5	585	796.5
550.5	585	798
550.5	585	800
550.5	585.5	801
550.5	585.5	802
550.5	586	804.5
551	586	806
551	587	807
551	587	807
551	587	808
551	587	808
551.5	587	809
551.5	587	810
551.5	587	810.5
551.5	587	813
552	587	815.5
552	588	816
552	588	817
552	588	817.5
552	588	818
552	588	819
552	588	819
552	588	825
552	589	829
552	589	830
552	589	831
552.5	589	839
552.5	589	840
552.5	589	840
552.5	589.5	842.5
552.5	589.5	845
552.5	589.5	846
553	589.5	849.5
553	590	850
553	590	857
553	590	857.5
553	590	863
553	590	863
553	590	866
553	590	867
553	590.5	867
553	591	871
553	591	874
553	591	875
553	591	875.5
553	591.5	879
553	592	881
553.5	592	884.5
553.5	592	885
553.5	592	887
553.5	592	887
554	592	888
554	592	890
554	592	897
554	592.5	898
554	592.5	902
554	592.5	905.5
554	593	909.5
554	593	910
554	593	912.5
554.5	593	925
554.5	593	925.5
554.5	593	927
555	593	928
555	593	936
555	593	941
555	593	942
555	593.5	943
555	594	947.5
555	594	948.5
555	594	954
555	594	954
555	594	954.5
555	594	960.5
555	594	977
555	594.5	980.667
555	595	985.5
555.5	595	996
555.5	595	998
555.5	595	1001
555.5	595	1007
555.5	595	1009.5
555.5	595	1014
555.5	595	1017
556	595	1018
556	595.5	1024
556	595.5	1025
556	596	1027
556	596	1048.5
556	596	1051
556	596	1057
556	596	1076
556	597	1078
556	597	1088
556	597	1089
556	597.5	1109.5
556	597.5	1110
556	597.5	1112
556	598	1118
556	598	1118
556	598	1118
556.5	598	1125
556.5	598.5	1138
556.5	598.5	1155.5
556.5	599	1155.5
556.5	599	1157
557	599	1173.5
557	599	1180.5
557	599	1202
557	599	1216
557	599	1220
557	599.5	1235
557	599.5	1236
557	600	1249
557	600	1252
557	600	1254.5
557.5	600	1277
557.5	601	1277
557.5	601	1287
557.5	601	1291
557.5	601	1295
557.5	601	1299.5
558	601	1309.5
558	601.5	1344
558	602	1380
558	602	1400.5
558	602	1436
558	602	1450
558	602	1486
558	603	1497
558	603	1510.5
558	603	1583
558	603	1634
558.5	603	1635
558.5	603	1688
558.5	603	1692
558.5	604	1716
558.5	604	1741.5
558.5	604	1747
559	604	1749
559	604	1755.5
559	604	1819
559	604	1876.5
559	604	1988
559	604	2061.5
559.5	604	2065
559.5	604.5	2097
559.5	604.5	2133
559.5	605	2207
560	605	2553.5
560	605	2683
560	605	2891
560	605	2906
560	605.5	4088.5
560	606
560	606
560	606
560	606
560	606
560	606
560	606.5
560	606.5
560.5	606.5
560.5	607
560.5	607
560.5	607
561	607
561	607.5
561	607.5
561	608
561	608
561	608
561	608
561	608
561	608.333
561	609
561	609
561	609
561	610
561	610
561	610
561	610.5
561	611
561.5	611
561.5	611
561.5	611
562	611
562	611
562	611
562	611
562	611.5
562	612
562	612.5
562	612.5
562	613
562	613
562	613
562.5	613
562.5	613.5
562.5	613.5
563	613.5
563	614
563	614
563	614
563	614.5
563	614.5
563	615
563	615
563	615
563	615
563	616
563	616
563	616
563.5	617
563.5	617
563.5	617
563.5	617
563.5	617
563.5	617
563.5	618
563.667	618
564	618
564	618
564	618
564	618
564	618
564	618
564	618
564	618.5
564	618.5
564	619
564	619
564	619.5
564	619.5
564	620
564	620
564	620
564	620
564	620
564	621
564	621
564	621
564.5	621
564.5	621
565	621.5
565	621.5
565	622
565	622
565	622.5
565	622.5
565	623
565	623
565	623
565.5	623
565.5	624
566	624
566	624
566	624
566	624
566	625
566	625.5
566	626
566	626
566	626
566	626.5
566	626.5
566	626.5
566	627
566.333	628
566.5	628
566.5	628
566.5	628
567	629
567	629
567	629
567	629
567	629
567	629
567	629.5
567	630
567	630
567	630
567	630
567	630.5
567	630.5
567	631
567.5	631
567.5	631
567.5	631
567.5	631
568	631
568	631.5
568	631.5
568	632
568	632
568	632
568	632
568.333	632
568.5	633
568.5	633
568.5	633
568.5	633
568.5	633
568.5	633
569	633.5
569	634
569	634
569	634
569	634.5
569	634.5
569	635
569	635
569	635
569	635
569	635.5
569	635.5
569	636
569	636
569	636
569	636
569.5	636
569.5	636
569.5	636
569.5	636
569.5	636.5
570	637
570	637
570	638
570	638
570	638
570	638
570	638.5
570	638.5
570	639.5
570	640
570	640
570	640
570.5	641
571	641
571	641
571	641
571	641
571	641.5
571	642
571	642
571	642
571	642
571.5	642
571.5	642
571.5	642.5
571.5	642.5
572	643
572	643
572	643
572	643
572	643
572	643
572	643.5
572	644
572	644
572	644
572	644
572.5	644
572.5	644.5
572.5	645
572.5	645
573	645
573	645
573	645
573	645.5
573	646
573	646
573	646
573	647
573	647
573	647
573.5	647
573.5	648
573.5	648
573.5	648.5
573.5	649
574	649
574	649
574	649
574	649.5
574	650
574	650
574	650
574	650
574	650
574	650.5
574	650.5
574	651
574	651
574	651.5
574	651.5
574	652
574	652
574	652.5
574	653
574	653
574.5	654
574.5	654
575	655.5
575	655.5
575	656
575	656
575	656
575	656
575	656.5
575	657
575	657
575	657
575	657
575	657
575	657.5
575	658
575	658
575	658
575	658.5
575	659
575	659
575.5	660
575.5	660
576	660.5
576	661
576	661
576	661
576	661
576	661.5
576	662
576	662.5
576	663
576	663
576	663
576	664
576.5	664
576.5	664.5
576.5	665
576.5	665
576.5	666
576.5	666
577	667
577	667
577	667
577	667
577	667
577	667.5
577	668
577	668
577	668
577	668.5
577	668.5
577	669
577	669
577	669
577	669
577	670
577	670
577	670
577.5	671
577.5	671
577.5	671
577.5	671
578	671.5
578	672
578	672
578	672
578	673
578	673
578	673
578	673
578	674
578	674
578	674
578	674
578	674.5
578	676
578	676.5
579	676.5
579	677
579	677
579	677
579	678
579	678
579	679
579	679
579	679
579	679.5
579	680
579	680
579	680
579	680
579	680.5
579	681
579	681
579	681
579.5	681
579.5	681.5
579.5	682
579.5	682
579.5	682
579.5	682
579.5	682
580	682
580	683
580	683
580	683
580	685
580	685
580	685
580	686
580	686
580	686
580	686
580	686
580	686
580	686
580	686
580	687
580	687
580.5	687.5
580.5	688
580.5	688
580.5	688
581	688.333
581	689
581	689
581	689
581	689.5
581	689.5
581	690
581	690
581	690.5
581	691
581	691
581	692
581.5	693
581.5	693
581.5	693
581.5	693
582	694
582	695
582	695
582	695
582	695.5
582	696
582	696.5
582	697
582	697
582	697.5
582	698
582	698
582	699
582	699
582	699
582	699
582	699
582.5	699.5
582.5	700
583	700
583	701
583	701
583	702
583	702
583	702
583	702
583	702
583.5	703
583.5	704
583.5	704
583.5	704
583.5	705
583.5	705
584	705
584	706
584	706
584	706.5
584	707
584	707
584	707
584	708
584	708.5
584	709
584	709
584	710
584	710
584	710
584	710
584	711
584	711
584	711
584	711
584.5	711
584.5	713
585	714
585	714
585	714
585	714.5
585	715
585	716
585	716
585	717
585	717
585	718
585	718
585.5	718.5
585.5	718.5
585.5	719
586	719.5
586	721
586	721
586	721
586	721.5
586	721.5
586	722
586	723
586	723
586.5	723
586.5	723
586.5	724
587	724.5
587	725.5
587	726
587	726
587	726
587	727
587	727
587	727.5
587	728
587.333	728
587.5	728
587.5	728
587.5	728.5
588	729
588	729.5
588	729.5
588	730
588	731
588	732
588	732
588	732.5
588	732.5
588	733.5
588	734
588	734
588	734
588	734.5
588	736
588	736
588.5	737
589	737
589	737
589	737
589	737.5
589	738
589	738
589	739
589	739
589	739.5
589	741
589	741
589	741
589	742
589	743
589	743
589	744.333
589.5	745
589.5	746
589.5	747
589.5	748
590	749
590	749
590	749.5
590	749.5
590	750
590	752
590	752
590	754
590	755
590	755.5
590	756.5
590	757
590	757
590	758
590.5	758
590.5	758
591	758
591	758
591	758.5
591	759
591	759
591	760
591	762
591	764
591	764
591	765
591	765.5
591	766.5
591.5	767
591.5	767
591.5	768
591.667	770
592	770
592	771
592	771
592	772
592	774.5
592	779
592	779
592	779
592	780
592	781
592	781
592	781
592	782
592	782.5
592	783
592	783
592	783
592.5	785
592.5	786
592.5	786
592.5	788
592.5	788.5
592.5	789
593	790
593	793
593	794
593	795
593	796
593	796
593	800
593	800
593	800.5
593	801
593	801.5
593	801.5
593	803
593	804
593	804.5
593	805
593	805
593	807
593	807.5
593.5	807.5
593.5	808
593.5	810
593.5	812
593.667	813
594	813.5
594	814
594	816
594	816.5
594	817
594	817.5
594	820
594	820
594	821
594	821
594	822
594	822
594	823
594	825
594	826
594	826
594	828
594.5	830
595	833
595	834
595	834
595	834.5
595	834.5
595	837
595	839.5
595	841
595	842.5
595	843
595	844
595	845
595	849
595	849.5
595	850
595	850
595	850
595.5	851
595.5	851.5
595.5	855.5
595.5	856.5
595.5	858
595.5	859
596	859
596	859
596	860.5
596	861
596	862
596	862
596	862
596	862.5
596	863
596	866.5
596	867
596	869
596.5	869
596.5	870.5
597	870.5
597	872
597	874
597	877
597	877.333
597	878
597	879
597	881
597	882
597	883
597	883
597	884
597	886
597	896
597.5	897
597.5	899
597.5	899.5
597.5	900
597.5	902
598	904
598	906
598	908
598	910
598	910
598	910
598	912
598	913.5
598	914
598	915.5
598	916.5
598	923
598	925
598.5	925
598.5	926
598.5	927
598.5	933
598.5	934
598.5	935
599	938
599	939
599	939
599	941.5
599	945
599	948
599	949.5
599	954
599	955
599	956
599	961
599	964
599	965.5
599	966
599.5	969
599.5	969
600	969.5
600	969.5
600	971
600	972
600	978
600	985.5
600	988
600	988
600	993
600	999
600	1001.5
600.5	1009.5
600.5	1013
600.5	1015
600.5	1016
600.5	1020
601	1020
601	1025
601	1025
601	1030
601	1033
601	1038
601	1043.5
601	1047
601	1047
601	1048
601.5	1049.5
601.5	1051
601.5	1054.5
601.5	1056
601.5	1059
602	1059
602	1063
602	1067
602	1068
602	1069
602	1083
602	1084
602	1085.5
602	1087
602	1091
602	1098
602	1099
602.5	1108.5
602.5	1110.5
602.5	1116
602.5	1134
603	1142
603	1152
603	1161
603	1166
603	1180.5
603	1181
603	1188
603	1208.5
603	1213
603	1233
603	1234
603	1266
603	1267
603	1279
603	1298
603	1299
603	1318
603	1327
603	1337
603	1342
603	1363
603.5	1367
604	1449
604	1450
604	1506
604	1546
604	1571
604	1583
604	1595
604	1636
604	1660
604	1670
604	1689
604	1712
604	1727
604	1793
604	1820
604.333	1836.5
604.5	1848
604.5	1848.5
604.5	1867
605	1900.5
605	1916
605	1934.5
605	1976
605	2006.5
605	2008
605	2072
605	2125
605	2194.5
605	2267
605	2362.5
605	2497
605	2811
605	3235
605	3839
605	3880
605
605
605
605
605
605
605
605
605.333
605.5
605.5
606
606
606
606
606
606
606.5
606.5
606.5
606.5
607
607
607
607
607
607
607
607
607
607
607
607
607
607.5
607.5
607.5
607.5
607.5
607.5
608
608
608
608
608
608
608
608
608
608
608
608
608.5
608.5
609
609
609
609
609
609
609
609
609
609
609
609.5
609.5
609.5
610
610
610
610
610
610
610
610
610
610
610
610
610
610
610
611
611
611
611
611.5
611.5
611.5
611.5
611.5
612
612
612
612
612
612
612
612
612
612
612
612.5
612.5
613
613
613
613
613
613
613
613
613
613.5
613.5
613.5
613.5
614
614
614
614
614
614
614
614
614.5
614.5
614.5
614.5
614.5
615
615
615
615
615
615
615
615
615
615
615
615.5
616
616
616
616
616
616
616
616
616
616
616
616
616.5
616.5
616.5
616.5
616.5
616.5
616.5
617
617
617
617
617
617
617
617
617.5
617.5
618
618
618
618
618
618
618
618
618
618
618
618
618
618
618
618
618.5
618.5
618.5
618.5
618.5
618.5
619
619
619
619
619
619
619
619.5
620
620
620
620
620
620
620.5
620.5
620.5
621
621
621
621
621
621
621
621
621
621
621
621
621
621
621
621
621.5
621.5
621.5
621.5
621.5
622
622
622
622
622
622
622
622
622
622
622
622
622
622
622
622.5
622.5
622.5
622.5
622.5
623
623
623
623
623
623
623
623
623
623
623
623
623
623.5
623.5
624
624
624
624
624
624
624
624
624
624
624
624
624
624
624
624
624
624
624.5
625
625
625
625
625
625
625
625
625
625
625
625
625
625
625
625
625
625.5
625.5
625.5
625.5
626
626
626
626
626
626
626
626
626
626
626
626
626
626.5
627
627
627
627
627
627
627
627
627
627
627.5
627.5
627.5
627.5
628
628
628
628
628
628
628
628
628
628.5
628.5
628.5
628.5
628.5
628.5
629
629
629
629
629
629
629
629
629
629
629
629
629
629
629
629
629
629.5
629.5
629.5
629.5
629.5
629.5
630
630
630
630
630
630
630
630
630
630
630
630
630
631
631
631
631
631
631
631
631
631
631.5
631.5
631.5
631.5
632
632
632
632
632
632
632
632
632
632
632
632
632.5
632.5
632.5
632.5
633
633
633
633
633
633
633
633
634
634
634
634
634
634
634
634
634
634
634
634
634.5
634.5
635
635
635
635
635
635
635
635
635
635
635.5
635.5
635.5
635.5
635.5
636
636
636
636
636
636
636
636
636
636
636
636.5
636.5
637
637
637
637
637
637
637
637
637.5
637.5
637.5
638
[truncated: 2,046 more rows]

## Sheet: S10C K25N
CA-Cy5 MFI No Incubation	CA-Cy5 MFI Incubation w/o IP6	CA-Cy5 MFI Incubation w/ IP6
289	278	469.5
289	287	485
289	288	486
291	291	486
292	292	486.5
295	293	487
295	293	488
295	293	489
296	294	490
296	294	491.5
300	294	492
481	295	492
499.5	296	492
500	296	493
501	297	497.5
503	297	497.5
519	298	497.5
519.5	298	498
522	299	498
526	299	498.5
526	494	498.5
528	498	500
529	502	500
530	507	502
530.5	511.5	505
532	518	505
533	518	505.5
535	520	507
537	521	507
537	522.5	507
538.5	524	507
538.5	526	508
538.5	529	508
538.5	530	508
539	530	508
540	530.5	509
542.5	531	509.5
543.5	532	509.5
544	532.5	510.5
545	533	511
545	533	511
545	535	512
545	536	512
545	536	512
548	536	512
549	537	512
549.5	538	513
551	539	513
552	539	513
552.5	539	513.5
552.5	541	514
553	542	514
554.5	542	515
556	542	515
557	542	516
559	542	516.5
561	545	517
561	545	518
561	545	518
562.5	548	518
564	548.5	518
564	550	519
564	551	519
565	551	519
567	551	519
568	552.5	519
568	553	519
568	553	519.5
568	554	520
569	554.5	520
570	554.5	520
571	555	520
571	555.5	520
572	555.5	520.5
573	556	522
573.5	556	522
575	556.5	522
576	557.5	522.5
577	558	523
577.5	558	523
578	559	523
578	559	523
578	559	523
578	560.5	523.5
579	561	524
579.5	561	524.5
580	561	525
580	561	525
580.5	561.5	525.5
581	563	526
581.5	566	526
582	566	526
582	566	526
582	566.333	526
582.5	567	528
583	567	528
583.5	567	528
584	568	528
584	569	529
584	569	529
584	570	529
585	571	529
585	571	529
585.5	571.5	529
586	573	529
587	574	529
588	574	529
589	575	529
589	575.5	529.5
589	576	530
590	577	530
591	577	530
591	577	530
592	579	531
592	579	531
592	579	531
592.5	579.5	531
593	580	531
594	580	531
594	580.5	531.5
594	581	531.5
594	581	532
594	581	532
595	582	532
596	582	532
597	584	532
599	584	532
599	584	532
600	584.5	532
600.5	585	533
601	586	533
601	586	533
601	587	533
601.5	588	533
601.5	588	534
602.5	588.5	534
603.5	588.5	534
605	589	534
605	589	534
606	590	534
606	590	534
606.5	590	534
607	590	535.5
607.5	591	535.5
608	592	536
608	592	536
610	592	536
610	593	536
610.5	593.5	536
611	594	536.5
612	595	537
612	595	537
613	595	537
614	595.5	537
615	595.5	537
615.5	596	537
616	596	537.5
617.5	596.5	538
618	597	538
619.5	597	538
620	597	538
620	597	538
621	597	539
622	599	539
622	599.5	539
623	601	539
623	601	539
623.25	602	539
624	602	539.5
627	602	539.5
627	603	540
627	603	540
627	603	540
627	603	540
628.5	603.5	540
629	603.5	540.5
630	604.5	541
630.5	604.5	541
632	605	541
632.5	605	541
633	605	541
634.5	605.5	541
635	606.5	541
635	608	542
635.5	608.5	542
636	609.5	542
638	609.5	542.5
638	610	542.5
638.5	610	542.5
639	610	543
639.5	611	543
640	611.5	543
640	612	543
641	612	544
642	612	544
642	612	544
642.5	612.667	544
642.5	613	544
643	613	544
643	613.5	544
645.5	614	544
646	615	544.5
646	615	544.5
649.5	615	545
649.5	615.5	545
650	616	545
650	616.5	545
650	617	545
651	617.5	545
652	618	545
653	618	545
654.5	619	545
655.5	619	545
656	620	545
656.5	620	545
657	620	545.5
657.5	620.5	545.5
658	620.5	546
658.5	621	546
658.5	621	546
660	621	546
660	621	546
660	621	546
660.5	621.5	546
661	621.5	546.5
663	622	547
663.5	622	547
664	622	547
664	622.5	547
665	623	547.5
665	623	547.5
665	623.5	548
666	623.5	548
667	624	548
667	624	548
669	624	548
670	624	548
672	624	548
672.5	624.5	548
674.5	625	548
675	625	548.5
677	625	548.5
677	625.5	548.5
677.5	625.5	548.5
678	626	549
678	627	549
678	627.5	549
679	628	550
679.5	628	550
680	629	550
681	629	550
683	629.5	550.5
684	630	550.5
686	630	551
686.5	630	551
689	630.5	551
690	631	551
690	631	551
691	631	551
691	631.5	551
691	632	551
691.5	632	551
692	632	551.5
693	633	551.5
693	634	552
696	634	552
696	634	552
697	635	552
697	635	552
697	635.5	552
697	636.5	552
697	637	552.5
697	637	552.5
698	637	553
698.5	637	553
700	639	553
700	639	553
701	639	553
702	640	553.5
703	640.5	554
705	641	554
706	641	554
707	641	554
707	641	554
708	642	554
709	642.5	554
709	642.5	554
709	643.5	554
709	643.5	554.5
710	644.5	554.5
710	646	555
711	646	555
713	646	555
714	646	555
714	646	555
714	647	555
715	648.5	555
716	649	555.5
717	650	555.5
718	650.5	556
718.5	651	556
718.5	651	556
719	652	556
720	652.5	556
720	653	556
720	653	556
720.5	653	556
721	653	556
721.5	653	556.5
722	653.5	557
722.5	654	557
723	654	557
725	654	557
727	654	557.5
727	654	557.5
727.5	655	557.5
728	655.5	557.5
728	655.5	557.5
729	656	557.5
730	657.5	558
730.5	658	558
732	658	558
733.5	659	558
735	659	558
737	659.5	558
738	660	558.5
738	660	558.5
738	660	558.5
738	661	559
742	662	559
743	663	559
743.5	664	559
744.5	664.5	559
745	664.5	559
746	665	559
747	665	559
747.5	666	559
747.5	667	559
748	667.5	560
749	668	560
749	668.5	560
750	669	560
751	670	560
752	671	560.5
753.5	672	560.5
753.5	672	560.5
754	672.5	561
754	673	561
756	674	561
756	674	561
756	674.333	561
757	675.5	561
757	676	561
758.5	676	561
760	678	561
760	678	561
761	679	561.5
761	680	562
763	682	562
766.5	683	562
769	683	562
769	683	562
770	684	562
771	685	562
771.5	686	562.5
772	686.5	562.5
772.5	687	562.5
773	687.5	563
773	687.5	563
774	688	563
774	688	563
774	688.5	563
774	689	563
776	689	564
777	689	564
777.5	689.5	564
778	690	564
778	690	564
778	690	564
779	690.5	564
781	690.5	564.5
781.5	691	564.5
784	691	565
785	691	565
785	691.5	565
786.5	692	565
788	692	565
788	693	565
788	693	565
788	693	565.5
789	694	565.5
790	694	565.5
792	694	566
794	697	566
794.5	697.5	566
794.5	698.5	566
794.5	698.5	566
797	699	566
797	699	566
798	699	566.5
798	699	567
798	700	567
798	700.5	567
800	701	567
800	702	567
801	702	567
801.5	704	567
802	705	567
802.5	707	567
803	707	567.5
804	707	567.5
804	707	567.5
804.5	707.5	567.5
805	707.5	567.5
806	708	567.5
807	709	568
810.5	710	568
814	710.5	568
814	711	568
817.5	712	568
820	712	568
820	712.5	568
821	712.5	568
822.5	712.5	568
822.667	713	568.5
824	714	568.5
824	714	568.5
827	715.5	569
827	716	569
827	716.5	569
829	717.5	569
830	718	569
831.5	718	569
833	718.5	569
834	719	569.5
835.5	721.5	569.5
837	722	570
838	722	570
839	723	570
840	723	570
840	725	570
841	725	570.5
844.5	726.5	570.5
845	727	571
851	728	571
851.5	728	571
851.5	729	571
853	729	571
853	729	571
854	729	571
854	730.5	571
858	730.5	571
859	731	571
860	731	571.5
860.5	731	571.5
861	731	571.5
862	731	571.5
862	732	572
862	733.5	572
864	733.5	572
865	734	572
866.5	734.5	572
867	735	572
867	736	572.5
871	736	572.5
871	737	572.5
871.5	737	573
875	737	573
878.5	738	573
881	738.5	573
885	739	573
886.5	739	573
889	740	573
890.5	740.5	573.5
891.5	741	573.5
892	742	574
894	742	574
896.5	743	574
899	743.5	574
900	745	574
901	747.5	574
903	748	574
903	748	574
905.5	749	574
906.5	750	574
910	750	574
913	751.5	574
913.5	752	574.5
914	752.5	575
916	753	575
922	753	575
929.5	753.5	575
931	754	575
933	754	575
933.5	755	575
935	755	575
938	755	575
943	755	575
946	756	575
946	757	575
949	758	575
954	758	575.5
955	758.5	575.5
956	759.5	576
956.5	760	576
960.5	760	576
961	760	576
963	760.5	576
963.5	763	576
964	763	576
965	764	576
966	764	576.5
966.5	764	577
970	765	577
971	765	577
974	766.5	577
974	767	577
975	768	577.5
981.5	769	577.5
982	769	577.5
983.5	769	578
984.5	770	578
993	770.667	578
993.5	771	578
995	771	578
995	771	578
1000	771	578
1000.5	772	578
1001.5	772	578
1011	772	578.5
1018	773	579
1023.5	773	579
1025	774	579
1034	774.5	579
1036	775	579
1037	775	579
1039	775	579
1039.5	776	579
1043.5	778	579
1043.5	778	579
1045	778	579
1048	779	579
1049	779.5	579.5
1051	780	579.5
1052	781	580
1053.5	781	580
1055.5	781.5	580
1056	784	580
1059	785.5	580
1060	786	580.5
1065	786.5	580.5
1066	788	580.5
1066	789	581
1071	789	581
1079	791	581
1081	791	581
1081	792	581
1083.5	794	581
1084.5	795	581
1086	795	581
1086.5	795	581
1087	795	581
1097	795	581.5
1097.5	795	581.5
1100.5	795.5	582
1102	796	582
1104	797	582
1107	797.5	582
1109	798	582
1111	800	582
1112	800	582.5
1113	801.5	583
1114.5	803	583
1122.5	803	583
1126	803	583
1135	804	583
1136	804	583.5
1136	804	583.5
1136.5	804	583.5
1138.5	805	583.5
1151	806	583.5
1158	808	584
1168	809	584
1173	810	584
1189	812	584
1189.5	812	584
1194.5	814	584
1196	815	584
1199	815	584.5
1201	816	585
1231	816	585
1250	818	585
1263	818	585
1278	819	585
1293.5	822	585
1296	822.5	585.5
1298	823	585.5
1303	824.5	585.5
1304.5	826	585.5
1305	826	585.5
1311	826	586
1320	826	586
1326	828	586
1327	831	586
1331.5	831	586
1332	831	586
1334	832	586
1358.5	836	586
1370.5	836	586.5
1388.5	837.5	587
1413	838	587
1431	838	587
1460	840	587
1464	841	587
1468.5	841	587
1493	842	587
1556.5	842	587.5
1559	846	588
1573	848	588
1604	848.5	588
1604	849	588
1618	849	588
1618	851	588
1658.5	854	588.5
1698.5	854.5	589
1754	856	589
1785	858	589
1802	858	589
1851	860	589
1880	860	589.5
1902	862	590
1911.5	864	590
1922	865	590
1954.5	867	590
2012	867	590
2019	867.5	590
2036	870	590
2283	870.5	590
2342	872	590.5
2707	872.5	590.5
2917	873	591
3021	874	591
3025	874.5	591
3534	877	591
3912.5	877	591
4035	878	591
	880	591
	882	591
	883	591
	884	591.5
	887	592
	887	592
	890	592
	891	592
	891	592.333
	892	592.5
	893	593
	896	593
	896.5	593
	898	593
	899	593
	899	593
	900	593
	903	593
	903.5	593
	904	593
	905.5	593
	906	593
	908.5	593
	910	593.5
	912.5	593.5
	913.5	594
	914	594
	914	594
	918.5	594
	919	594
	925	594
	926	594
	928	594
	929	594
	929	594.5
	932	595
	937	595
	939	595
	940.5	595
	940.5	595
	941	595
	941	595
	942	595
	942	595
	943	595
	944	595
	944	596
	944	596
	944.5	596
	945	596
	950	596
	952	596
	953	596
	954	596.5
	955	597
	958	597
	959	597
	960	597
	961	597
	961	597
	962	597
	962	597.5
	969	598
	970	598
	970	598
	971	598
	976	598
	976.5	598
	977	598
	978	598
	979	598
	982	598
	982	598
	983.5	598.5
	984.5	598.5
	989	598.5
	990	599
	994	599
	1002	599
	1002.5	599
	1005	599
	1006	599
	1007	599
	1008	599.5
	1009	599.5
	1011.5	600
	1012	600
	1013.5	600
	1015	600
	1019	600
	1021	600
	1021	600.5
	1021.5	600.5
	1023	600.5
	1025	600.5
	1036	600.5
	1036.5	601
	1037.5	601
	1039	601
	1042	601
	1047	601
	1047.5	601
	1050	601
	1050	601
	1051	601
	1053	602
	1054	602
	1054	602
	1055	602
	1055	602
	1056	602
	1057	602
	1061	602.5
	1069	602.5
	1074	602.5
	1078	602.5
	1087	602.5
	1095.5	603
	1097	603
	1099	603
	1102	603
	1104	603
	1109	603
	1109	603
	1112.5	603
	1115.5	603.5
	1116	603.5
	1116.5	603.667
	1119	604
	1121	604
	1124	604
	1128	604
	1130	604
	1136	604
	1153	604
	1154	604
	1160	604
	1166.5	604
	1182	604
	1189	604
	1191	604.5
	1213.5	604.5
	1216	604.5
	1220	604.5
	1226	604.5
	1228	604.5
	1228	605
	1233	605
	1233	605
	1241	605
	1241.5	605
	1244.5	605
	1256	605
	1259	605
	1263	605
	1273	605
	1279	605
	1283	605
	1287.5	605
	1295	605
	1319.5	605
	1324.5	605.5
	1325	605.5
	1333	605.5
	1338	606
	1381	606
	1382	606
	1384	606
	1401	606
	1402	606
	1411	606.5
	1419	607
	1435	607
	1450	607
	1450	607
	1462	607
	1495.67	607
	1516	607
	1518.5	607
	1542	607
	1544	607
	1548	607
	1564	607
	1575	607.5
	1591	607.5
	1593	608
	1599.5	608
	1606	608
	1627	608
	1634.5	608
	1647	608
	1671	608
	1709	608
	1736	608
	1776	608
	1859.5	608
	1861	608.5
	1874	608.5
	1909	608.5
	1947	609
	1964	609
	1964	609
	2163	609
	2427	609
	2498	609
	2521.5	609
	2547	609
	2592.5	609
	3168	609
	3489	609
	3490	609
	3730	609
	3879.5	609
	4080	609
	4095	609
	4095	609
	4095	609
		609.5
		609.5
		609.5
		610
		610
		610
		610
		610
		610
		610
		610
		610
		610
		610
		610
		610
		610.5
		611
		611
		611
		611
		611
		611
		611
		611
		611
		611
		611
		611
		611
		611
		611
		611
		611.5
		611.5
		611.5
		611.5
		611.5
		612
		612
		612
		612.5
		612.5
		613
		613
		613
		613
		613
		613
		613
		613
		613
		613
		613
		613.5
		613.75
		614
		614
		614
		614
		614
		614
		614
		614
		614
		614.5
		614.5
		614.5
		614.5
		615
		615
		615
		615
		615
		615
		615.5
		616
		616
		616
		616
		616
		616
		616
		616
		616
		616
		616
		616
		616
		616
		616
		616.5
		616.5
		616.5
		617
		617
		617
		617
		617
		617
		617
		617
		617
		617
		617.5
		617.5
		617.5
		618
		618
		618
		618
		618
		618
		618
		618
		618
		618.5
		618.5
		618.5
		619
		619
		619
		619
		619
		619.5
		619.5
		620
		620
		620
		620
		620
		620
		620.5
		620.5
		621
		621
		621
		621
		621
		621
		621
		621.5
		621.5
		621.5
		622
		622
		622
		622
		622
		622
		622
		622
		622
		622
		622.5
		623
		623
		623
		623
		623
		623
		623
		623.5
		624
		624
		624
		624
		624
		624
		624
		624
		624
		624.5
		624.5
		625
		625
		625
		625
		625
		625
		625
		625
		625
		625
		625
		625.5
		625.5
		626
		626
		626
		626
		627
		627
		627
		627
		627
		627
		627
		627
		627
		627
		627
		627
		627.333
		627.5
		628
		628
		628
		628
		628
		628
		628
		628
		628
		628.5
		628.5
		628.5
		629
		629
		629
		629
		629
		629
		629
		629
		629.5
		629.5
		629.5
		629.5
		630
		630
		630
		630
		630
		630
		630.5
		631
		631
		631
		631
		631
		631
		631.5
		631.5
		631.5
		631.5
		631.5
		631.5
		632
		632
		632
		632
		632
		632
		632
		632
		632
		632
		632
		632
		632
		632
		632.5
		632.5
		633
		633
		633
		633
		633
		634
		634
		634
		634
		634
		634
		634
		634
		634
		634
		634
		634
		634
		634.5
		635
		635
		635
		635
		635
		635
		635
		635
		635
		635.5
		635.5
		635.5
		635.5
		636
		636
		636
		636
		636
		636.5
		636.5
		636.5
		637
		637
		637
		637
		637
		637
		637
		637
		637
		637
		637.5
		638
		638
		638
		638
		638
		638
		638
		638
		638
		638
		638
		638
		638.333
		638.5
		638.5
		639
		639
		639
		639
		639
		639
		639
		639
		640
		640
		640
		640
		640
		640
		640.5
		640.5
		640.5
		641
		641
		641
		641
		641
		641
		641
		641
		641.5
		642
		642
		642
		642
		642
		642
		642
		643
		643
		643
		643
		643
		643
		643.5
		643.5
		644
		644
		644
		644
		644
		644
		644
		644
		644
		644
		644
		644.5
		645
		645
		645
		645
		645
		645
		645
		645
		645
		645
		645.5
		645.5
		646
		646
		646
		646
		646
		646
		646.5
		646.5
		647
		647
		647
		647
		647
		647
		647
		647
		647.5
		647.5
		647.5
		648
		648
		648
		648
		648
		648
		649
		649
		649
		649
		649
		649
		649
		649
		649.5
		649.5
		649.5
		650
		650
		650
		650
		650
		650
		650
		650
		650
		650.5
		651
		651
		651
		651
		651
		651
		651
		652
		652
		652
		652
		652
		652
		652
		652.5
		652.5
		652.5
		653
		653
		653
		653
		653
		653
		653.5
		653.5
		653.5
		654
		654
		654
		654
		654
		654
		654
		654
		654
		654
		654
		654.5
		654.5
		655
		655
		655
		655
		655
		655
		655
		655
		655
		655
		655
		655.5
		655.5
		655.5
		655.5
		656
		656
		656
		656
		656
		656
		656
		656
		656.5
		656.5
		656.5
		656.5
		657
		657
		657
		657
		657
		657
		657
		657
		657.5
		657.5
		658
		658
		658
		658
		658
		658
		658
		658
		658.5
		658.5
		659
		659
		659
		659
		659
		659.5
		659.5
		659.5
		659.5
		660
		660
		660
		660
		660
		660
		660.5
		660.5
		660.5
		660.5
		660.5
		660.5
		661
		661
		661
		661
		661
		661
		661.5
		662
		662
		662
		662
		662
		662
		662
		662
		662.5
		662.5
		662.5
		663
		663
		663
		663
		663
		663
		663
		663
		663
		663
		663
		663
		663
		663.5
		663.5
		664
		664
		664
		664
		664
		664
		664
		664
		664
		664
		664
		664.5
		664.5
		665
		665
		665
		665
		665
		665
		665.5
		666
		666
		666
		666
		666
		666
		666.333
		666.5
		666.5
		666.5
		666.5
		667
		667
		667
		667
		667
		667
		667
		667
		667
		667
		667
		667
		667.5
		667.5
		667.5
		668
		668
		668
		668
		668
		668
		668
		668
		668
		668.5
		668.5
		668.5
		668.667
		669
		669
		669
		669.5
		669.5
		669.5
		669.5
		669.5
		670
		670
		670
		670
		670
		671
		671
		671
		671
		671
		671
		671
		671
		671.5
		672
		672
		672
		672
		672
		672
		672
		672
		672.5
		672.5
		672.5
		672.5
		673
		673
		673
		673
		673
		673
		673
		673.5
		674
		674
		674
		674
		674
		674
		674
		674
		674.5
		675
		675
		675
		675
		675
		675
		675
		675.5
		675.5
		675.5
		676
		676
		676
		676
		676
		676.5
		677
		677
		677
		677
		677
		677
		677
		677.5
		677.5
		678
		678
		678
		678
		678
		678
		678.5
		678.5
		679
		679
		679.5
		680
		680
		680
		680
		680
		680
		680
		680
		680.5
		680.5
		681
		681
		681
		681
		681
		681
		681
		681
		681.5
		682
		682
		682
		682
		682
		682
		682
		682
		682
		682
		682.5
		683
		683
		683
		683
		683
		683
		683
		683
		683
		683.5
		683.5
		684
		684
		684
		684
		684
		684.5
		685
		685
		685
		685
		685
		685
		685
		685
		685.5
		686
		686
		686
		686
		686
		686
		686
		686
		686.5
		686.5
		686.5
		687
		687
		687
		687
		687
		687
		687.5
		687.5
		688
		688
		688
		688
		689
		689
		689
		689
		689
		689
		689.5
		689.5
		690
		690
		690
		690
		690.5
		690.5
		690.5
		691
		691
		691
		691
		691.5
		691.5
		691.5
		692
		692
		692
		692.5
		693
		693
		693
		693
		693.5
		693.5
		693.5
		694
		694
		694
		694
		694
		695
		695
		695
		695
		695
		695
		695
		695
		695
		695
		695
		695
		695
		695
		695
		695
		695
		695.5
		696
		696
		696
		696.5
		696.5
		697
		697
		697
		697
		697
		697
		697.5
		697.5
		698
		698
		698
		698
		698
		698.5
		699
		699
		699
		699
		699
		699
		699
		699
		699.5
		699.5
		700
		700
		700
		700
		700
		700
		700
		700
		700.5
		701
		701
		701
		701
		701
		701
		701.5
		702
		702
		703
		703
		703
		703
		703
		703
		703
		703
		703
		703.5
		703.5
		704
		704
		704
		704
		704
		704.5
		705
		705
		705
		705
		706
		706
		706
		706
		706
		706
		707
		707
		707
		707
		707
		707
		707.5
		707.5
		707.5
		707.5
		707.5
		708
		708
		708
		708
		708
		708
		708
		708
		709
		709
		709
		709
		709
		709
		709
		709
		709.5
		709.5
		710
		710
		710
		710
		710.5
		710.5
		711
		711
		711
		711.5
		712
		712
		712
		712
		712
		712
		712
		713
		713
		713
		713
		713
		714
		714
		714
		714
		714
		714.5
		715
		715
		715
		715
		715
		715.5
		715.5
		715.5
		715.5
		716
		716
		716
		716
		716.5
		717
		717
		717
		717.5
		717.5
		717.5
		717.5
		717.5
		718
		718
		718
		718
		718.5
		718.5
		719
		719
		719
		719.5
		719.5
		719.5
		720
		720
		720
		720.5
		720.5
		722
		722
		722
		722
		722
		722.5
		723
		723
		723
		723
		723
		723
		723.5
		723.5
		724
		724
		724
		724
		724
		724
		725
		725
		725
		725
		725
		725
		725.5
		725.5
		725.5
		726
		726
		726
		726
		727
		727
		727
		727
		727
		727
		728
		728
		728
		728
		728
		728
		728.5
		729
		729
		729
		729
		729
		729
		730
		730
		730
		730
		730
		730.5
		730.5
		731
		731
		731
		731
		731
		731
		731
		731
		731
		731.5
		731.5
		732
		732
		732
		732.5
		732.5
		733
		733
		733
		733
		733.5
		733.5
		733.5
		733.5
		734
		734
		734
		734
		734.5
		734.5
		735
		735
		735
		735
		735.5
		736
		736
		736
		736
		736
		736
		736.5
		736.5
		737
		737
[truncated: 1,236 more rows]
