# Supplementary material for: Permeability of the HIV-1 capsid to metabolites modulates viral DNA synthesis
Source: PLoS Biol. 2020 Dec 17;18(12):e3001015. doi: 10.1371/journal.pbio.3001015 (PMC7775124; doi:10.1371/journal.pbio.3001015)
Supplement: S12 Data — Numerical data for panel C in S11 Fig. (XLSX) [file pbio.3001015.s043.xlsx]

## Sheet: Sheet1
	3P05			5MCY
x	y		x	y
0	1.4283		0	1.44386
0.1	1.35258		0.1	1.56922
0.2	1.51225		0.2	1.59262
0.3	1.56037		0.3	1.60982
0.4	1.6484		0.4	1.548
0.5	1.73334		0.5	1.72515
0.6	1.63275		0.6	2.06939
0.7	1.61409		0.7	2.11016
0.8	1.62467		0.8	2.1691
0.9	1.70392		0.9	1.98225
1	1.76808		1	2.1643
1.1	1.63295		1.1	2.16239
1.2	1.61397		1.2	2.2294
1.3	1.66622		1.3	2.21603
1.4	1.73651		1.4	2.11972
1.5	1.68241		1.5	2.17154
1.6	1.74767		1.6	2.09785
1.7	1.78784		1.7	2.08222
1.8	1.88531		1.8	1.97525
1.9	1.86258		1.9	2.03432
2	1.91639		2	1.92164
2.1	1.9868		2.1	2.09435
2.2	2.03976		2.2	1.94318
2.3	1.88447		2.3	1.89996
2.4	1.98823		2.4	1.88588
2.5	1.90017		2.5	2.03268
2.6	2.09835		2.6	2.13061
2.7	1.99255		2.7	2.14958
2.8	2.0941		2.8	2.26856
2.9	2.00846		2.9	2.14515
3	2.00368		3	2.12823
3.1	2.0225		3.1	2.26058
3.2	1.99927		3.2	2.11542
3.3	1.95997		3.3	1.99157
3.4	2.04135		3.4	2.18544
3.5	2.10307		3.5	1.99626
3.6	2.058		3.6	2.01404
3.7	2.04997		3.7	2.1936
3.8	1.92089		3.8	2.212
3.9	1.87847		3.9	2.29929
4	1.96842		4	2.2486
4.1	1.87261		4.1	2.11804
4.2	1.92732		4.2	2.29816
4.3	1.89421		4.3	2.13954
4.4	1.97196		4.4	2.21827
4.5	2.24096		4.5	2.33099
4.6	2.13182		4.6	2.26504
4.7	2.20386		4.7	2.31935
4.8	2.12117		4.8	2.30345
4.9	2.15254		4.9	2.3224
5	2.10319		5	2.51851
5.1	1.94347		5.1	2.42375
5.2	2.02994		5.2	2.45065
5.3	2.11303		5.3	2.52865
5.4	2.11326		5.4	2.41091
5.5	2.21479		5.5	2.20405
5.6	2.14186		5.6	2.08199
5.7	1.95654		5.7	2.2937
5.8	1.92706		5.8	2.29518
5.9	2.06222		5.9	2.20553
6	2.02497		6	2.16667
6.1	1.96577		6.1	2.09701
6.2	1.83328		6.2	2.22765
6.3	1.87029		6.3	2.28985
6.4	1.97609		6.4	2.0818
6.5	1.93057		6.5	1.92997
6.6	1.85799		6.6	1.98134
6.7	1.84058		6.7	2.06972
6.8	1.81494		6.8	2.07852
6.9	1.96115		6.9	2.00282
7	1.88173		7	2.20212
7.1	1.98098		7.1	2.20122
7.2	1.87328		7.2	2.07966
7.3	1.85795		7.3	2.2422
7.4	2.08005		7.4	2.25287
7.5	2.02821		7.5	2.07567
7.6	2.00072		7.6	1.94341
7.7	2.0086		7.7	1.94997
7.8	1.95859		7.8	1.87227
7.9	2.0062		7.9	2.09855
8	2.0341		8	2.06705
8.1	2.12121		8.1	2.21024
8.2	2.12138		8.2	1.98982
8.3	1.96038		8.3	2.0531
8.4	2.10409		8.4	1.96355
8.5	1.87415		8.5	2.18938
8.6	1.80224		8.6	2.15404
8.7	1.95431		8.7	2.13224
8.8	2.16012		8.8	2.06631
8.9	2.12311		8.9	2.25265
9	2.06924		9	2.16589
9.1	1.95729		9.1	2.04265
9.2	1.99751		9.2	2.06477
9.3	1.88431		9.3	2.11247
9.4	2.01223		9.4	2.07853
9.5	1.90945		9.5	2.18063
9.6	1.87409		9.6	2.21266
9.7	2.00488		9.7	2.18343
9.8	2.14512		9.8	2.24453
9.9	2.00191		9.9	2.17687
10	1.9075		10	2.17553
10.1	1.90179		10.1	2.19278
10.2	1.96245		10.2	2.24072
10.3	1.81889		10.3	2.26903
10.4	1.87865		10.4	2.42331
10.5	1.85107		10.5	2.44746
10.6	1.72884		10.6	2.4638
10.7	1.86503		10.7	2.49086
10.8	1.99581		10.8	2.40292
10.9	2.15738		10.9	2.24729
11	2.05945		11	2.27895
11.1	2.05338		11.1	2.35098
11.2	2.06931		11.2	2.41487
11.3	2.00077		11.3	2.4451
11.4	2.03567		11.4	2.25236
11.5	2.07791		11.5	2.46635
11.6	2.13667		11.6	2.34383
11.7	2.05364		11.7	2.25268
11.8	2.12161		11.8	2.47752
11.9	2.09242		11.9	2.52983
12	2.05242		12	2.47561
12.1	2.05518		12.1	2.28463
12.2	1.99785		12.2	2.26702
12.3	2.17353		12.3	2.39417
12.4	2.02106		12.4	2.42876
12.5	1.94227		12.5	2.35504
12.6	1.98596		12.6	2.46961
12.7	2.11181		12.7	2.43585
12.8	1.94144		12.8	2.37162
12.9	2.05963		12.9	2.17316
13	2.12726		13	2.2077
13.1	2.06562		13.1	2.47313
13.2	2.08589		13.2	2.38462
13.3	2.00444		13.3	2.30251
13.4	2.09935		13.4	2.19765
13.5	1.95107		13.5	2.2027
13.6	1.77572		13.6	2.32951
13.7	1.93142		13.7	2.27943
13.8	2.06516		13.8	2.31107
13.9	1.88691		13.9	2.26073
14	2.04066		14	2.35645
14.1	1.94127		14.1	2.29495
14.2	1.99826		14.2	2.23464
14.3	1.94121		14.3	2.39165
14.4	1.93204		14.4	2.3889
14.5	2.11362		14.5	2.36032
14.6	2.16883		14.6	2.45706
14.7	1.85286		14.7	2.40958
14.8	1.82674		14.8	2.46641
14.9	1.90553		14.9	2.49692
15	1.98935		15	2.4083
15.1	1.99031		15.1	2.26301
15.2	1.87858		15.2	2.29248
15.3	1.91041		15.3	2.21456
15.4	1.89636		15.4	2.30941
15.5	1.78353		15.5	2.36741
15.6	1.88355		15.6	2.34322
15.7	1.92396		15.7	2.39515
15.8	1.83548		15.8	2.30257
15.9	1.83755		15.9	2.36359
16	1.90403		16	2.39781
16.1	1.843		16.1	2.42178
16.2	1.92572		16.2	2.47863
16.3	1.89338		16.3	2.50866
16.4	1.82745		16.4	2.34258
16.5	1.77311		16.5	2.54812
16.6	1.81466		16.6	2.4129
16.7	1.82774		16.7	2.32736
16.8	1.78598		16.8	2.53282
16.9	1.76427		16.9	2.3616
17	1.88678		17	2.24606
17.1	1.96774		17.1	2.31154
17.2	1.8938		17.2	2.30759
17.3	1.93967		17.3	2.28739
17.4	2.00678		17.4	2.34195
17.5	2.12064		17.5	2.32044
17.6	2.06927		17.6	2.35635
17.7	1.96098		17.7	2.43991
17.8	2.11337		17.8	2.46322
17.9	2.08617		17.9	2.37053
18	2.0739		18	2.35632
18.1	2.1486		18.1	2.39728
18.2	2.16605		18.2	2.40282
18.3	2.17156		18.3	2.36452
18.4	2.12149		18.4	2.51524
18.5	2.03684		18.5	2.47287
18.6	2.27138		18.6	2.43916
18.7	2.11833		18.7	2.34291
18.8	2.0793		18.8	2.39155
18.9	2.14713		18.9	2.34949
19	2.17653		19	2.36774
19.1	2.03299		19.1	2.33715
19.2	2.09255		19.2	2.32118
19.3	2.124		19.3	2.40477
19.4	2.16862		19.4	2.29622
19.5	2.28014		19.5	2.37278
19.6	2.15602		19.6	2.32407
19.7	2.2738		19.7	2.46365
19.8	2.11795		19.8	2.43382
19.9	2.10349		19.9	2.5033
20	2.179		20	2.39976
20.1	2.38228		20.1	2.56223
20.2	2.28551		20.2	2.57799
20.3	2.15738		20.3	2.4676
20.4	2.1521		20.4	2.55458
20.5	2.19495		20.5	2.5095
20.6	2.42667		20.6	2.45195
20.7	2.17677		20.7	2.51628
20.8	2.20416		20.8	2.60315
20.9	2.18156		20.9	2.55008
21	2.25561		21	2.42722
21.1	2.17633		21.1	2.31035
21.2	2.13557		21.2	2.412
21.3	2.14267		21.3	2.37336
21.4	2.13479		21.4	2.43969
21.5	2.16746		21.5	2.40614
21.6	2.08714		21.6	2.41818
21.7	2.12013		21.7	2.59275
21.8	2.10962		21.8	2.45641
21.9	2.05912		21.9	2.49871
22	2.11642		22	2.43718
22.1	2.1193		22.1	2.55926
22.2	2.10235		22.2	2.33632
22.3	2.19299		22.3	2.30465
22.4	2.26125		22.4	2.19038
22.5	2.38659		22.5	2.16699
22.6	2.24192		22.6	2.06799
22.7	2.1146		22.7	2.15587
22.8	2.18983		22.8	2.28852
22.9	2.18556		22.9	2.22829
23	2.03641		23	2.17805
23.1	2.18414		23.1	2.26049
23.2	2.38415		23.2	2.35146
23.3	2.29556		23.3	2.22195
23.4	2.26673		23.4	2.44128
23.5	2.28869		23.5	2.46248
23.6	2.24936		23.6	2.31596
23.7	2.20287		23.7	2.40955
23.8	2.06296		23.8	2.3797
23.9	2.00218		23.9	2.28084
24	2.06271		24	2.42067
24.1	2.17459		24.1	2.49634
24.2	2.09548		24.2	2.40406
24.3	2.19132		24.3	2.40557
24.4	2.01907		24.4	2.61915
24.5	2.28199		24.5	2.68755
24.6	2.20025		24.6	2.6037
24.7	2.12968		24.7	2.57146
24.8	2.23326		24.8	2.45594
24.9	2.22556		24.9	2.51512
25	2.25611		25	2.4052
25.1	2.32764		25.1	2.22344
25.2	2.2905		25.2	2.26815
25.3	2.22717		25.3	2.41315
25.4	2.35585		25.4	2.5936
25.5	2.22984		25.5	2.61261
25.6	2.39622		25.6	2.30371
25.7	2.39913		25.7	2.35292
25.8	2.4581		25.8	2.29246
25.9	2.47766		25.9	2.42764
26	2.52703		26	2.45721
26.1	2.45776		26.1	2.4902
26.2	2.39945		26.2	2.59577
26.3	2.42848		26.3	2.44004
26.4	2.42209		26.4	2.58213
26.5	2.15907		26.5	2.44331
26.6	2.401		26.6	2.48238
26.7	2.38052		26.7	2.60074
26.8	2.28859		26.8	2.58562
26.9	2.32612		26.9	2.55236
27	2.40331		27	2.391
27.1	2.33188		27.1	2.5194
27.2	2.49434		27.2	2.41817
27.3	2.49073		27.3	2.48565
27.4	2.3717		27.4	2.45979
27.5	2.52465		27.5	2.69019
27.6	2.5182		27.6	2.392
27.7	2.44425		27.7	2.54682
27.8	2.47251		27.8	2.41
27.9	2.50871		27.9	2.54343
28	2.31596		28	2.49666
28.1	2.38532		28.1	2.41551
28.2	2.49695		28.2	2.43451
28.3	2.37133		28.3	2.54149
28.4	2.3466		28.4	2.4794
28.5	2.36447		28.5	2.66326
28.6	2.47551		28.6	2.4995
28.7	2.25886		28.7	2.50987
28.8	2.44127		28.8	2.45385
28.9	2.51406		28.9	2.36695
29	2.57007		29	2.40908
29.1	2.61869		29.1	2.33476
29.2	2.52415		29.2	2.30893
29.3	2.38377		29.3	2.36525
29.4	2.57403		29.4	2.38102
29.5	2.37217		29.5	2.4417
29.6	2.29287		29.6	2.51363
29.7	2.25685		29.7	2.31428
29.8	2.40114		29.8	2.43018
29.9	2.28437		29.9	2.52691
30	2.38292		30	2.45962
30.1	2.54967		30.1	2.36206
30.2	2.59071		30.2	2.35896
30.3	2.52682		30.3	2.32949
30.4	2.37369		30.4	2.3807
30.5	2.32845		30.5	2.41961
30.6	2.3925		30.6	2.43314
30.7	2.40777		30.7	2.41646
30.8	2.44489		30.8	2.28993
30.9	2.47188		30.9	2.19887
31	2.33383		31	2.19721
31.1	2.18073		31.1	2.32293
31.2	2.40821		31.2	2.29497
31.3	2.31215		31.3	2.35532
31.4	2.27525		31.4	2.30503
31.5	2.33379		31.5	2.35336
31.6	2.34188		31.6	2.35459
31.7	2.18351		31.7	2.55059
31.8	2.23637		31.8	2.38284
31.9	2.09414		31.9	2.46843
32	2.12995		32	2.35356
32.1	2.07672		32.1	2.4139
32.2	2.14624		32.2	2.33087
32.3	2.18528		32.3	2.44748
32.4	2.24922		32.4	2.38738
32.5	2.32631		32.5	2.68705
32.6	2.29051		32.6	2.69737
32.7	2.2522		32.7	2.56638
32.8	2.20823		32.8	2.47423
32.9	2.26298		32.9	2.51781
33	2.16068		33	2.51102
33.1	2.20798		33.1	2.52126
33.2	2.27206		33.2	2.57398
33.3	2.3786		33.3	2.52713
33.4	2.37908		33.4	2.38636
33.5	2.25187		33.5	2.44721
33.6	2.2674		33.6	2.39326
33.7	2.22039		33.7	2.37269
33.8	2.27222		33.8	2.3914
33.9	2.28527		33.9	2.59313
34	2.16025		34	2.50851
34.1	2.12392		34.1	2.37953
34.2	2.1506		34.2	2.41403
34.3	2.22416		34.3	2.6035
34.4	2.1299		34.4	2.58134
34.5	2.20302		34.5	2.39234
34.6	2.2274		34.6	2.3767
34.7	2.30785		34.7	2.46558
34.8	2.26377		34.8	2.29685
34.9	2.39828		34.9	2.50321
35	2.45618		35	2.50749
35.1	2.32113		35.1	2.3619
35.2	2.53694		35.2	2.5668
35.3	2.33683		35.3	2.65711
35.4	2.37464		35.4	2.64469
35.5	2.46478		35.5	2.73961
35.6	2.3788		35.6	2.6744
35.7	2.45948		35.7	2.50852
35.8	2.53288		35.8	2.41388
35.9	2.43166		35.9	2.52376
36	2.22914		36	2.65645
36.1	2.31347		36.1	2.64131
36.2	2.35915		36.2	2.62822
36.3	2.10516		36.3	2.69617
36.4	2.30077		36.4	2.50004
36.5	2.33941		36.5	2.67513
36.6	2.14337		36.6	2.68369
36.7	2.23024		36.7	2.61259
36.8	2.29976		36.8	2.7846
36.9	2.22829		36.9	2.8102
37	2.23773		37	2.8299
37.1	2.3845		37.1	2.76577
37.2	2.27041		37.2	2.69228
37.3	2.36329		37.3	2.60505
37.4	2.43621		37.4	2.52212
37.5	2.32145		37.5	2.67869
37.6	2.32894		37.6	2.57564
37.7	2.47481		37.7	2.66582
37.8	2.33451		37.8	2.66867
37.9	2.40103		37.9	2.61283
38	2.34558		38	2.48703
38.1	2.48485		38.1	2.60032
38.2	2.48141		38.2	2.59535
38.3	2.48562		38.3	2.66092
38.4	2.60529		38.4	2.49792
38.5	2.4135		38.5	2.41213
38.6	2.54132		38.6	2.56119
38.7	2.41764		38.7	2.39823
38.8	2.5104		38.8	2.55239
38.9	2.3066		38.9	2.6057
39	2.31009		39	2.49577
39.1	2.33897		39.1	2.4213
39.2	2.39614		39.2	2.31699
39.3	2.41879		39.3	2.34414
39.4	2.31936		39.4	2.31168
39.5	2.42255		39.5	2.37005
39.6	2.33469		39.6	2.32935
39.7	2.32973		39.7	2.41346
39.8	2.46792		39.8	2.40213
39.9	2.24183		39.9	2.25655
40	2.331		40	2.2065
40.1	2.56037		40.1	2.48385
40.2	2.55789		40.2	2.39233
40.3	2.40997		40.3	2.44294
40.4	2.42207		40.4	2.30198
40.5	2.38438		40.5	2.26903
40.6	2.36305		40.6	2.21396
40.7	2.29723		40.7	2.37298
40.8	2.34637		40.8	2.31246
40.9	2.58264		40.9	2.30192
41	2.7243		41	2.25538
41.1	2.61372		41.1	2.37602
41.2	2.57284		41.2	2.40228
41.3	2.48161		41.3	2.46589
41.4	2.57044		41.4	2.30868
41.5	2.3756		41.5	2.40183
41.6	2.56972		41.6	2.41095
41.7	2.49283		41.7	2.28081
41.8	2.38636		41.8	2.30751
41.9	2.41416		41.9	2.37487
42	2.38489		42	2.36024
42.1	2.29215		42.1	2.36071
42.2	2.31282		42.2	2.33716
42.3	2.36152		42.3	2.26612
42.4	2.20332		42.4	2.33403
42.5	2.29091		42.5	2.49274
42.6	2.35333		42.6	2.40117
42.7	2.41047		42.7	2.58045
42.8	2.28229		42.8	2.43029
42.9	2.47101		42.9	2.34976
43	2.56819		43	2.50585
43.1	2.45615		43.1	2.34154
43.2	2.28362		43.2	2.61041
43.3	2.45395		43.3	2.47364
43.4	2.28337		43.4	2.46587
43.5	2.33003		43.5	2.38555
43.6	2.37303		43.6	2.43443
43.7	2.44427		43.7	2.47874
43.8	2.42125		43.8	2.40459
43.9	2.46805		43.9	2.52385
44	2.33574		44	2.40108
44.1	2.47513		44.1	2.52101
44.2	2.49578		44.2	2.55106
44.3	2.39422		44.3	2.43382
44.4	2.25558		44.4	2.49602
44.5	2.32301		44.5	2.50086
44.6	2.333		44.6	2.54596
44.7	2.5364		44.7	2.55036
44.8	2.38359		44.8	2.5303
44.9	2.47591		44.9	2.4098
45	2.38691		45	2.49914
45.1	2.33783		45.1	2.61153
45.2	2.53645		45.2	2.51823
45.3	2.46353		45.3	2.56872
45.4	2.64825		45.4	2.50687
45.5	2.66736		45.5	2.54473
45.6	2.6613		45.6	2.5541
45.7	2.605		45.7	2.65133
45.8	2.6213		45.8	2.46397
45.9	2.68912		45.9	2.38646
46	2.71279		46	2.54868
46.1	2.55549		46.1	2.53823
46.2	2.6397		46.2	2.52612
46.3	2.8526		46.3	2.59607
46.4	2.69459		46.4	2.70074
46.5	2.7731		46.5	2.628
46.6	2.71998		46.6	2.5401
46.7	2.71041		46.7	2.58262
46.8	2.71158		46.8	2.56263
46.9	2.51021		46.9	2.48787
47	2.59909		47	2.44516
47.1	2.75269		47.1	2.46001
47.2	2.82017		47.2	2.45555
47.3	2.69317		47.3	2.3719
47.4	2.69977		47.4	2.41269
47.5	2.80422		47.5	2.54934
47.6	2.76522		47.6	2.51341
47.7	2.85552		47.7	2.45603
47.8	2.82446		47.8	2.41859
47.9	2.94962		47.9	2.51669
48	3.00821		48	2.48247
48.1	3.0562		48.1	2.69873
48.2	2.94059		48.2	2.56996
48.3	2.95294		48.3	2.46157
48.4	2.82137		48.4	2.34001
48.5	2.92585		48.5	2.40535
48.6	3.01283		48.6	2.49261
48.7	2.88551		48.7	2.4504
48.8	2.86302		48.8	2.4287
48.9	2.86442		48.9	2.37228
49	2.84663		49	2.45297
49.1	2.82475		49.1	2.45254
49.2	2.887		49.2	2.23086
49.3	2.88711		49.3	2.31675
49.4	2.96301		49.4	2.44163
49.5	2.87853		49.5	2.38748
49.6	2.84177		49.6	2.34147
49.7	2.99508		49.7	2.27343
49.8	2.91921		49.8	2.30919
49.9	2.86085		49.9	2.27745
50	2.90266		50	2.22088
50.1	2.73422		50.1	2.164
50.2	2.67315		50.2	2.31185
50.3	2.95907		50.3	2.44247
50.4	2.97773		50.4	2.44278
50.5	3.00739		50.5	2.28808
50.6	2.97715		50.6	2.40825
50.7	3.04334		50.7	2.32084
50.8	3.12001		50.8	2.25107
50.9	2.93524		50.9	2.37072
51	2.82796		51	2.24466
51.1	2.76798		51.1	2.27699
51.2	2.69593		51.2	2.33496
51.3	2.5974		51.3	2.24687
51.4	2.53845		51.4	2.36058
51.5	2.61289		51.5	2.43205
51.6	2.60654		51.6	2.37397
51.7	2.96053		51.7	2.45063
51.8	2.80843		51.8	2.33356
51.9	2.7738		51.9	2.36777
52	2.70505		52	2.14192
52.1	2.81042		52.1	2.34752
52.2	2.7865		52.2	2.35295
52.3	2.58117		52.3	2.35146
52.4	2.52514		52.4	2.31425
52.5	2.50165		52.5	2.13931
52.6	2.56296		52.6	2.15561
52.7	2.57739		52.7	2.26788
52.8	2.67527		52.8	2.1763
52.9	2.51659		52.9	2.10529
53	2.54747		53	2.26565
53.1	2.649		53.1	2.46878
53.2	2.46606		53.2	2.37877
53.3	2.53421		53.3	2.40332
53.4	2.37507		53.4	2.31561
53.5	2.63747		53.5	2.28397
53.6	2.54532		53.6	2.33996
53.7	2.48456		53.7	2.29236
53.8	2.47921		53.8	2.47484
53.9	2.63925		53.9	2.51105
54	2.58275		54	2.40185
54.1	2.38034		54.1	2.3787
54.2	2.55353		54.2	2.29726
54.3	2.60802		54.3	2.3594
54.4	2.57404		54.4	2.27517
54.5	2.72375		54.5	2.36481
54.6	2.67564		54.6	2.18185
54.7	2.61576		54.7	2.14311
54.8	2.65306		54.8	2.26183
54.9	2.51738		54.9	2.17421
55	2.58396		55	2.21196
55.1	2.60741		55.1	2.14274
55.2	2.73968		55.2	2.1655
55.3	2.64275		55.3	2.37171
55.4	2.61033		55.4	2.26558
55.5	2.58126		55.5	2.34942
55.6	2.65363		55.6	2.13227
55.7	2.73313		55.7	2.21117
55.8	2.71728		55.8	2.25136
55.9	2.64281		55.9	2.20635
56	2.62941		56	2.26595
56.1	2.7852		56.1	2.35798
56.2	2.6493		56.2	2.36907
56.3	2.67705		56.3	2.38825
56.4	2.7719		56.4	2.25241
56.5	2.70085		56.5	2.39073
56.6	2.78663		56.6	2.23803
56.7	2.85882		56.7	2.37146
56.8	2.57854		56.8	2.33168
56.9	2.53777		56.9	2.17386
57	2.49637		57	2.17861
57.1	2.47728		57.1	2.11679
57.2	2.5657		57.2	2.23596
57.3	2.51659		57.3	2.28619
57.4	2.48587		57.4	2.24713
57.5	2.48936		57.5	2.21523
57.6	2.47219		57.6	2.02497
57.7	2.67195		57.7	2.01343
57.8	2.74287		57.8	2.07947
57.9	2.65964		57.9	2.05099
58	2.73802		58	2.16837
58.1	2.80218		58.1	2.0891
58.2	2.62338		58.2	2.28584
58.3	2.77729		58.3	2.44314
58.4	2.61753		58.4	2.31297
58.5	2.56422		58.5	2.19671
58.6	2.56609		58.6	2.19444
58.7	2.62259		58.7	2.2515
58.8	2.61755		58.8	2.25921
58.9	2.61881		58.9	2.17992
59	2.66433		59	2.24893
59.1	2.52136		59.1	2.25937
59.2	2.65612		59.2	2.15689
59.3	2.73965		59.3	2.02895
59.4	2.56496		59.4	2.15895
59.5	2.55706		59.5	2.09621
59.6	2.62474		59.6	2.03182
59.7	2.77879		59.7	2.08835
59.8	2.79709		59.8	2.18645
59.9	2.83494		59.9	2.13879
60	2.62716		60	2.05627
60.1	2.94071		60.1	2.05448
60.2	2.90719		60.2	2.06225
60.3	3.02144		60.3	2.03744
60.4	2.88577		60.4	2.22962
60.5	2.84154		60.5	1.97764
60.6	2.80188		60.6	2.08817
60.7	2.68264		60.7	2.17415
60.8	2.65169		60.8	2.15428
60.9	2.64577		60.9	2.17358
61	2.64196		61	2.21478
61.1	2.65074		61.1	2.08304
61.2	2.61633		61.2	2.17566
61.3	2.66257		61.3	2.08398
61.4	2.63054		61.4	1.9545
61.5	2.6941		61.5	2.09633
61.6	2.93502		61.6	2.2863
61.7	2.97345		61.7	2.2501
61.8	3.03133		61.8	2.23715
61.9	2.96451		61.9	2.16127
62	2.91249		62	2.39046
62.1	2.80956		62.1	2.40574
62.2	2.7649		62.2	2.26321
62.3	2.7877		62.3	2.30438
62.4	2.75756		62.4	2.4091
62.5	2.90763		62.5	2.3219
62.6	2.88578		62.6	2.23601
62.7	2.70577		62.7	2.38551
62.8	2.76296		62.8	2.09285
62.9	2.86912		62.9	2.12918
63	2.95337		63	2.09184
63.1	2.88128		63.1	2.23198
63.2	2.9385		63.2	2.12295
63.3	2.94968		63.3	2.16367
63.4	2.81385		63.4	2.04624
63.5	2.726		63.5	2.14703
63.6	2.69853		63.6	2.18555
63.7	2.54585		63.7	2.18385
63.8	2.49407		63.8	2.11431
63.9	2.55587		63.9	2.07783
64	2.64405		64	2.25612
64.1	2.52481		64.1	2.01958
64.2	2.53886		64.2	2.15516
64.3	2.69935		64.3	2.21628
64.4	2.7171		64.4	2.36343
64.5	2.69714		64.5	2.33509
64.6	2.48716		64.6	2.30631
64.7	2.51434		64.7	2.28888
64.8	2.66196		64.8	2.30821
64.9	2.71322		64.9	2.42003
65	2.68244		65	2.53041
65.1	2.76596		65.1	2.41385
65.2	2.85378		65.2	2.23137
65.3	2.7946		65.3	2.04815
65.4	2.74426		65.4	2.0549
65.5	2.86967		65.5	2.13453
65.6	2.76641		65.6	2.2427
65.7	2.57456		65.7	2.18293
65.8	2.6597		65.8	2.10759
65.9	2.62408		65.9	2.12529
66	2.72458		66	2.21052
66.1	2.59845		66.1	2.27022
66.2	2.81484		66.2	2.3155
66.3	2.77554		66.3	2.13557
66.4	2.75838		66.4	2.05162
66.5	2.69841		66.5	2.11241
66.6	2.5801		66.6	2.11233
66.7	2.87967		66.7	2.09433
66.8	2.85432		66.8	2.29731
66.9	2.83841		66.9	2.22326
67	3.05756		67	2.22988
67.1	3.0534		67.1	2.22316
67.2	2.97552		67.2	2.09057
67.3	2.88264		67.3	2.04278
67.4	2.97493		67.4	2.07663
67.5	2.98991		67.5	2.18856
67.6	3.07325		67.6	2.03633
67.7	3.07042		67.7	2.17276
67.8	3.00155		67.8	2.064
67.9	2.82049		67.9	2.11964
68	2.96323		68	2.30206
68.1	2.58334		68.1	2.13135
68.2	2.75936		68.2	2.17396
68.3	2.77228		68.3	2.07603
68.4	2.86138		68.4	2.115
68.5	3.04954		68.5	2.08985
68.6	2.91242		68.6	2.16171
68.7	2.88082		68.7	2.1994
68.8	2.89416		68.8	2.0538
68.9	2.90048		68.9	2.01837
69	3.0118		69	2.04173
69.1	2.88239		69.1	1.96758
69.2	2.8308		69.2	2.18846
69.3	2.79696		69.3	2.10961
69.4	2.76274		69.4	2.1407
69.5	2.72581		69.5	2.20651
69.6	2.46617		69.6	2.19671
69.7	2.60363		69.7	2.16324
69.8	2.56952		69.8	2.22322
69.9	2.60659		69.9	2.1672
70	2.46673		70	2.13388
70.1	2.50056		70.1	2.20443
70.2	2.64789		70.2	2.12832
70.3	2.50453		70.3	2.04697
70.4	2.58821		70.4	2.16491
70.5	2.43215		70.5	2.03603
70.6	2.58421		70.6	1.99566
70.7	2.44202		70.7	2.1888
70.8	2.71139		70.8	2.1221
70.9	2.58877		70.9	2.19089
71	2.64386		71	2.25066
71.1	2.4864		71.1	2.19882
71.2	2.52326		71.2	2.29209
71.3	2.64566		71.3	2.09708
71.4	2.66224		71.4	2.11919
71.5	2.59482		71.5	2.27247
71.6	2.71149		71.6	2.31058
71.7	2.76203		71.7	2.47052
71.8	2.61305		71.8	2.3304
71.9	2.61088		71.9	2.24417
72	2.66669		72	2.20252
72.1	2.6105		72.1	2.12532
72.2	2.67014		72.2	2.12897
72.3	2.76409		72.3	2.21006
72.4	2.88624		72.4	2.20069
72.5	2.69708		72.5	2.18002
72.6	2.8867		72.6	2.20474
72.7	2.74133		72.7	2.1432
72.8	2.89402		72.8	2.09133
72.9	3.10565		72.9	2.21124
73	2.82854		73	2.357
73.1	2.90623		73.1	2.26902
73.2	2.73194		73.2	2.14949
73.3	2.90259		73.3	2.09558
73.4	2.84192		73.4	2.26448
73.5	2.95842		73.5	2.35914
73.6	2.71513		73.6	2.34077
73.7	2.67067		73.7	2.33983
73.8	2.72514		73.8	2.13171
73.9	2.7554		73.9	2.21972
74	2.77011		74	2.17148
74.1	2.74597		74.1	2.1757
74.2	2.9942		74.2	2.26914
74.3	2.85815		74.3	2.26495
74.4	2.96941		74.4	2.18821
74.5	3.00363		74.5	2.27042
74.6	2.86892		74.6	2.21992
74.7	2.76292		74.7	2.37541
74.8	2.75824		74.8	2.26122
74.9	2.93692		74.9	2.18988
75	2.94165		75	2.17506
75.1	2.78012		75.1	2.13174
75.2	2.97431		75.2	2.19855
75.3	2.83339		75.3	2.27696
75.4	2.65836		75.4	2.22813
75.5	2.91501		75.5	2.38522
75.6	2.75858		75.6	2.32741
75.7	2.68572		75.7	2.47347
75.8	2.78898		75.8	2.39207
75.9	2.7063		75.9	2.1773
76	2.74928		76	2.30864
76.1	2.70784		76.1	2.35233
76.2	2.74803		76.2	2.41373
76.3	2.82652		76.3	2.32955
76.4	2.91058		76.4	2.32011
76.5	2.75116		76.5	2.29812
76.6	3.02441		76.6	2.25556
76.7	2.87794		76.7	2.32141
76.8	2.69002		76.8	2.35162
76.9	2.87177		76.9	2.29831
77	2.96363		77	2.38275
77.1	3.10452		77.1	2.23429
77.2	3.11058		77.2	2.21559
77.3	3.01881		77.3	2.18902
77.4	2.90696		77.4	2.29933
77.5	2.86696		77.5	2.24066
77.6	2.86112		77.6	2.36112
77.7	2.89209		77.7	2.34121
77.8	2.88278		77.8	2.18911
77.9	3.03481		77.9	2.47886
78	2.84983		78	2.50225
78.1	2.7762		78.1	2.41208
78.2	2.92849		78.2	2.26999
78.3	2.8502		78.3	2.33703
78.4	2.84465		78.4	2.10581
78.5	3.03319		78.5	2.25852
78.6	2.95729		78.6	2.41705
78.7	3.03584		78.7	2.33258
78.8	3.01613		78.8	2.37084
78.9	2.84023		78.9	2.19483
79	2.70661		79	2.23759
79.1	2.79667		79.1	2.29858
79.2	2.8036		79.2	2.18204
79.3	2.77192		79.3	2.14288
79.4	2.91137		79.4	2.12442
79.5	3.00372		79.5	2.1881
79.6	2.81		79.6	2.15631
79.7	3.01657		79.7	2.16437
79.8	2.89419		79.8	2.15568
79.9	2.84838		79.9	2.16563
80	2.87163		80	2.27557
80.1	2.90602		80.1	2.43742
80.2	2.73043		80.2	2.28421
80.3	2.72581		80.3	2.45305
80.4	2.82163		80.4	2.44627
80.5	2.86727		80.5	2.31934
80.6	2.78595		80.6	2.31812
80.7	2.81717		80.7	2.41278
80.8	3.02805		80.8	2.3092
80.9	2.87731		80.9	2.29115
81	2.73085		81	2.26381
81.1	2.73088		81.1	2.3379
81.2	2.5261		81.2	2.25867
81.3	2.67898		81.3	2.28591
81.4	2.63752		81.4	2.22616
81.5	2.68751		81.5	2.20396
81.6	2.80357		81.6	2.35409
81.7	2.7253		81.7	2.44964
81.8	2.91534		81.8	2.55332
81.9	2.97353		81.9	2.55682
82	2.95442		82	2.49531
82.1	2.91563		82.1	2.45545
82.2	3.00084		82.2	2.44689
82.3	2.96464		82.3	2.34435
82.4	3.10945		82.4	2.41439
82.5	3.0275		82.5	2.39823
82.6	2.78469		82.6	2.41961
82.7	2.93101		82.7	2.45828
82.8	2.83494		82.8	2.33157
82.9	2.84156		82.9	2.32405
83	3.03885		83	2.24449
83.1	3.03363		83.1	2.33387
83.2	2.98951		83.2	2.32791
83.3	2.84441		83.3	2.21466
83.4	2.83571		83.4	2.40145
83.5	2.78144		83.5	2.30517
83.6	3.13325		83.6	2.25623
83.7	3.18807		83.7	2.26288
83.8	3.16021		83.8	2.23322
83.9	3.12805		83.9	2.24983
84	2.95678		84	2.48696
84.1	2.97464		84.1	2.23656
84.2	3.11339		84.2	2.14285
84.3	3.04019		84.3	1.9896
84.4	2.90572		84.4	2.21432
84.5	2.8036		84.5	2.30568
84.6	2.61748		84.6	2.21128
84.7	2.76409		84.7	2.31598
84.8	3.14043		84.8	2.43932
84.9	3.03486		84.9	2.43923
85	2.9863		85	2.37382
85.1	2.83146		85.1	2.19401
85.2	2.62932		85.2	2.14509
85.3	2.69776		85.3	2.16065
85.4	2.71295		85.4	2.19402
85.5	2.66675		85.5	2.35082
85.6	2.77618		85.6	2.27326
85.7	2.70826		85.7	2.01593
85.8	2.63619		85.8	1.99109
85.9	2.67064		85.9	1.8962
86	2.7893		86	2.02837
86.1	2.83392		86.1	2.11571
86.2	3.02841		86.2	2.26415
86.3	2.78377		86.3	2.13018
86.4	2.79394		86.4	2.19233
86.5	2.73305		86.5	2.16406
86.6	2.75268		86.6	2.26514
86.7	2.8664		86.7	2.32566
86.8	2.72762		86.8	2.46648
86.9	2.6575		86.9	2.26748
87	2.66155		87	2.33869
87.1	2.70873		87.1	2.43646
87.2	2.67388		87.2	2.33105
87.3	2.63216		87.3	2.31255
87.4	2.65528		87.4	2.13202
87.5	2.52104		87.5	2.34153
87.6	2.54206		87.6	2.32415
87.7	2.58577		87.7	2.3031
87.8	2.51401		87.8	2.38658
87.9	2.67407		87.9	2.43346
88	2.51093		88	2.34681
88.1	2.54675		88.1	2.33114
88.2	2.66248		88.2	2.37747
88.3	2.70913		88.3	2.33665
88.4	2.88949		88.4	2.22426
88.5	2.55792		88.5	2.18005
88.6	2.58696		88.6	2.1825
88.7	2.58606		88.7	2.2674
88.8	2.82398		88.8	2.3497
88.9	2.89338		88.9	2.21849
89	2.94314		89	2.29136
89.1	2.84534		89.1	2.29221
89.2	2.90763		89.2	2.32265
89.3	2.76568		89.3	2.40751
89.4	2.65887		89.4	2.08831
89.5	2.63677		89.5	2.06715
89.6	2.4997		89.6	2.19377
89.7	2.65776		89.7	2.19595
89.8	2.72684		89.8	2.26826
89.9	3.06919		89.9	2.21623
90	3.0008		90	2.15441
90.1	2.77933		90.1	2.20167
90.2	2.87114		90.2	2.2526
90.3	3.01838		90.3	2.26488
90.4	3.04061		90.4	2.22636
90.5	3.19526		90.5	2.12795
90.6	2.93678		90.6	2.21613
90.7	2.82813		90.7	2.31441
90.8	2.96794		90.8	2.28204
90.9	2.79671		90.9	2.46306
91	2.78789		91	2.32007
91.1	2.78976		91.1	2.4452
91.2	2.81997		91.2	2.31848
91.3	2.78834		91.3	2.35818
91.4	2.83292		91.4	2.42637
91.5	2.96587		91.5	2.23675
91.6	2.90463		91.6	2.33477
91.7	2.87775		91.7	2.31308
91.8	2.78213		91.8	2.23541
91.9	2.86506		91.9	2.35614
92	2.70087		92	2.33085
92.1	2.86205		92.1	2.37465
92.2	2.76857		92.2	2.36218
92.3	2.93416		92.3	2.26962
92.4	3.04496		92.4	2.24851
92.5	2.95491		92.5	2.19229
92.6	3.01521		92.6	2.29109
92.7	2.93172		92.7	2.13267
92.8	2.80369		92.8	2.28591
92.9	2.9272		92.9	2.23033
93	3.06809		93	2.256
93.1	2.98394		93.1	2.13691
93.2	3.01526		93.2	2.21954
93.3	2.93921		93.3	2.20865
93.4	2.83185		93.4	2.13941
93.5	2.87666		93.5	2.10126
93.6	2.8706		93.6	2.21093
93.7	3.01507		93.7	2.34067
93.8	2.91718		93.8	2.40786
93.9	3.00013		93.9	2.32916
94	3.05634		94	2.27615
94.1	2.9357		94.1	2.33438
94.2	3.05527		94.2	2.33932
94.3	2.93129		94.3	2.31389
94.4	3.01219		94.4	2.3061
94.5	3.01555		94.5	2.59129
94.6	3.02715		94.6	2.37353
94.7	3.06913		94.7	2.39218
94.8	3.10812		94.8	2.31722
94.9	3.19452		94.9	2.20394
95	3.11988		95	2.20563
95.1	3.14178		95.1	2.28846
95.2	2.85807		95.2	2.32932
95.3	2.75776		95.3	2.25768
95.4	3.075		95.4	2.20023
95.5	3.16926		95.5	2.21843
95.6	2.95194		95.6	2.2636
95.7	2.79841		95.7	2.32946
95.8	2.79579		95.8	2.25388
95.9	3.01502		95.9	2.14922
96	2.96537		96	2.23739
96.1	3.03399		96.1	2.31325
96.2	2.94904		96.2	2.34666
96.3	3.1244		96.3	2.38095
96.4	3.18605		96.4	2.38931
96.5	3.16357		96.5	2.46743
96.6	3.11777		96.6	2.51687
96.7	2.97224		96.7	2.55265
96.8	3.01052		96.8	2.52508
96.9	3.04873		96.9	2.59788
97	3.01602		97	2.76878
97.1	2.92529		97.1	2.62802
97.2	3.05763		97.2	2.54295
97.3	3.03132		97.3	2.49375
97.4	2.99179		97.4	2.30668
97.5	3.13949		97.5	2.35502
97.6	2.83807		97.6	2.19808
97.7	2.89196		97.7	2.28063
97.8	2.93314		97.8	2.362
97.9	2.87724		97.9	2.46292
98	3.01804		98	2.44179
98.1	3.08698		98.1	2.29988
98.2	2.90979		98.2	2.29414
98.3	3.03972		98.3	2.24583
98.4	2.95596		98.4	2.2376
98.5	2.95076		98.5	2.30186
98.6	2.91858		98.6	2.36459
98.7	2.86107		98.7	2.42356
98.8	2.90179		98.8	2.25002
98.9	2.94438		98.9	2.38807
99	2.80212		99	2.52043
99.1	3.06132		99.1	2.52063
99.2	3.07725		99.2	2.34882
99.3	2.90511		99.3	2.41618
99.4	3.02167		99.4	2.49038
99.5	2.73956		99.5	2.58475
99.6	3.05125		99.6	2.66087
99.7	3.00899		99.7	2.43114
99.8	3.11721		99.8	2.4397
99.9	3.08016		99.9	2.39145
100	3.15061		100	2.47796
100.1	3.07794		100.1	2.56463
100.2	3.12746		100.2	2.58772
100.3	2.91776		100.3	2.49332
100.4	2.80776		100.4	2.4237
100.5	2.86483		100.5	2.38461
100.6	2.84549		100.6	2.42266
100.7	2.81715		100.7	2.51882
100.8	2.7063		100.8	2.44687
100.9	2.79929		100.9	2.50274
101	2.95654		101	2.55237
101.1	2.94285		101.1	2.407
101.2	2.91916		101.2	2.41546
101.3	2.9096		101.3	2.39189
101.4	3.05842		101.4	2.44554
101.5	3.00644		101.5	2.3772
101.6	2.86056		101.6	2.44316
101.7	3.02758		101.7	2.25678
101.8	3.16162		101.8	2.40501
101.9	2.98161		101.9	2.3417
102	3.11553		102	2.2671
102.1	3.04206		102.1	2.36391
102.2	3.02952		102.2	2.37075
102.3	3.05483		102.3	2.45513
102.4	3.11912		102.4	2.42128
102.5	3.18294		102.5	2.54162
102.6	2.9739		102.6	2.58883
102.7	3.00621		102.7	2.60102
102.8	3.05294		102.8	2.56533
102.9	3.07987		102.9	2.42363
103	3.07688		103	2.35439
103.1	3.13697		103.1	2.3498
103.2	3.23209		103.2	2.21307
103.3	3.08658		103.3	2.14433
103.4	2.9934		103.4	2.39564
103.5	3.01851		103.5	2.32868
103.6	2.91236		103.6	2.43605
103.7	2.93199		103.7	2.51861
103.8	3.06398		103.8	2.54602
103.9	2.93086		103.9	2.42064
104	3.00417		104	2.34469
104.1	2.96503		104.1	2.34045
104.2	2.99937		104.2	2.32074
104.3	2.88736		104.3	2.29306
104.4	2.97758		104.4	2.1838
104.5	2.89113		104.5	2.3187
104.6	3.00817		104.6	2.42094
104.7	2.80968		104.7	2.22796
104.8	2.83449		104.8	2.35781
104.9	2.95293		104.9	2.56731
105	2.8575		105	2.52903
105.1	2.97915		105.1	2.62549
105.2	2.93937		105.2	2.6117
105.3	3.01598		105.3	2.58497
105.4	3.20382		105.4	2.5592
105.5	3.01964		105.5	2.56479
105.6	3.04332		105.6	2.44284
105.7	3.07042		105.7	2.34573
105.8	2.94871		105.8	2.39381
105.9	2.94092		105.9	2.34569
106	3.06037		106	2.47573
106.1	3.09104		106.1	2.43797
106.2	3.01784		106.2	2.34986
106.3	3.01065		106.3	2.53066
106.4	2.89887		106.4	2.60813
106.5	2.84736		106.5	2.42868
106.6	3.04943		106.6	2.47593
106.7	3.05268		106.7	2.44429
106.8	3.1215		106.8	2.49003
106.9	3.11379		106.9	2.60745
107	2.91447		107	2.56345
107.1	2.91526		107.1	2.38519
107.2	2.94757		107.2	2.51601
107.3	3.10963		107.3	2.62307
107.4	3.23843		107.4	2.66756
107.5	3.11738		107.5	2.8893
107.6	3.02127		107.6	2.76674
107.7	2.97065		107.7	2.65046
107.8	3.1919		107.8	2.74238
107.9	3.10158		107.9	2.57002
108	3.04277		108	2.70945
108.1	2.97355		108.1	2.56597
108.2	3.20651		108.2	2.54914
108.3	3.03704		108.3	2.39746
108.4	2.99018		108.4	2.29569
108.5	2.95975		108.5	2.30469
108.6	2.87888		108.6	2.3835
108.7	2.88179		108.7	2.51634
108.8	2.97552		108.8	2.38911
108.9	2.90683		108.9	2.37456
109	2.81124		109	2.30697
109.1	2.79621		109.1	2.17368
109.2	3.03938		109.2	2.12783
109.3	2.99087		109.3	2.22823
109.4	3.12124		109.4	2.27886
109.5	3.11675		109.5	2.38076
109.6	3.21893		109.6	2.37354
109.7	3.29317		109.7	2.39324
109.8	3.14283		109.8	2.53858
109.9	3.19206		109.9	2.40759
110	3.22006		110	2.4298
110.1	3.27871		110.1	2.30412
110.2	3.03018		110.2	2.31312
110.3	3.07965		110.3	2.33079
110.4	3.00272		110.4	2.19716
110.5	2.97065		110.5	2.26711
110.6	3.18901		110.6	2.35749
110.7	2.96018		110.7	2.44969
110.8	2.98473		110.8	2.42727
110.9	2.90295		110.9	2.32016
111	3.04656		111	2.42783
111.1	3.02258		111.1	2.25411
111.2	2.95215		111.2	2.15669
111.3	2.83493		111.3	2.31773
111.4	3.05628		111.4	2.07552
111.5	2.98822		111.5	2.14329
111.6	3.10777		111.6	2.20207
111.7	2.9388		111.7	2.27714
111.8	3.13145		111.8	2.23557
111.9	3.11074		111.9	2.34461
112	3.13692		112	2.2716
112.1	3.02732		112.1	2.28614
112.2	3.3075		112.2	2.30329
112.3	3.11732		112.3	2.26294
112.4	3.14167		112.4	2.24812
112.5	3.06639		112.5	2.26026
112.6	3.18081		112.6	2.29549
112.7	3.08321		112.7	2.33794
112.8	3.16499		112.8	2.30392
112.9	3.02132		112.9	2.40229
113	3.24739		113	2.20713
113.1	3.11725		113.1	2.30218
113.2	3.11247		113.2	2.24667
113.3	3.21756		113.3	2.31358
113.4	3.01121		113.4	2.25286
113.5	3.01941		113.5	2.33332
113.6	3.0292		113.6	2.40174
113.7	2.98874		113.7	2.41733
113.8	3.06251		113.8	2.42068
113.9	3.03128		113.9	2.59709
114	2.95245		114	2.45213
114.1	3.04016		114.1	2.51612
114.2	3.10123		114.2	2.58866
114.3	3.06866		114.3	2.523
114.4	2.85991		114.4	2.55145
114.5	2.82806		114.5	2.70653
114.6	2.87414		114.6	2.79486
114.7	2.82061		114.7	2.66946
114.8	2.93525		114.8	2.6851
114.9	2.85212		114.9	2.61906
115	2.93155		115	2.47747
115.1	2.93856		115.1	2.53732
115.2	2.93468		115.2	2.51191
115.3	2.79124		115.3	2.36696
115.4	2.84904		115.4	2.47417
115.5	2.696		115.5	2.6178
115.6	2.80619		115.6	2.57804
115.7	2.82881		115.7	2.69151
115.8	2.84137		115.8	2.68855
115.9	2.77362		115.9	2.79142
116	2.77847		116	2.61534
116.1	2.82455		116.1	2.53743
116.2	2.74963		116.2	2.56661
116.3	2.85545		116.3	2.46791
116.4	2.89225		116.4	2.52763
116.5	2.78323		116.5	2.60729
116.6	2.74889		116.6	2.54686
116.7	2.76241		116.7	2.59944
116.8	2.83601		116.8	2.4813
116.9	2.99347		116.9	2.4078
117	2.91142		117	2.44818
117.1	3.12474		117.1	2.41392
117.2	2.99022		117.2	2.41625
117.3	2.90593		117.3	2.36438
117.4	2.81619		117.4	2.51054
117.5	2.96145		117.5	2.49636
117.6	3.00534		117.6	2.33061
117.7	3.08244		117.7	2.52296
117.8	3.13366		117.8	2.46346
117.9	3.06442		117.9	2.45247
118	3.37871		118	2.31995
118.1	3.12448		118.1	2.36634
118.2	3.01195		118.2	2.56185
118.3	2.964		118.3	2.55681
118.4	3.06226		118.4	2.51252
118.5	3.09212		118.5	2.39325
118.6	2.94931		118.6	2.46695
118.7	2.94802		118.7	2.63576
118.8	3.0429		118.8	2.67938
118.9	2.93577		118.9	2.59219
119	2.84101		119	2.74819
119.1	2.94875		119.1	2.66041
119.2	2.8693		119.2	2.44738
119.3	2.90628		119.3	2.5595
119.4	2.78631		119.4	2.30208
119.5	2.76574		119.5	2.43636
119.6	3.01066		119.6	2.35117
119.7	3.02252		119.7	2.45133
119.8	2.93415		119.8	2.5721
119.9	3.0067		119.9	2.47495
120	2.90445		120	2.39602
120.1	2.99716		120.1	2.54942
120.2	3.09316		120.2	2.5515
120.3	3.14543		120.3	2.40898
120.4	2.96818		120.4	2.41518
120.5	2.99746		120.5	2.28589
120.6	2.87446		120.6	2.2662
120.7	2.89703		120.7	2.44555
120.8	2.86946		120.8	2.3446
120.9	2.9936		120.9	2.32043
121	2.86526		121	2.40613
121.1	3.01901		121.1	2.28853
121.2	3.03144		121.2	2.4543
121.3	2.99308		121.3	2.48019
121.4	2.92947		121.4	2.5565
121.5	2.97792		121.5	2.4641
121.6	2.89645		121.6	2.3572
121.7	3.06339		121.7	2.38019
121.8	2.91062		121.8	2.43149
121.9	2.87335		121.9	2.53158
122	2.88237		122	2.57275
122.1	2.83332		122.1	2.58105
122.2	2.90744		122.2	2.70262
122.3	2.89467		122.3	2.50738
122.4	2.911		122.4	2.45628
122.5	2.92697		122.5	2.5259
122.6	3.00563		122.6	2.34663
122.7	3.03847		122.7	2.52306
122.8	2.95632		122.8	2.61496
122.9	2.99471		122.9	2.48248
123	3.02833		123	2.56113
123.1	2.92902		123.1	2.50345
123.2	2.87535		123.2	2.57377
123.3	2.92165		123.3	2.61543
123.4	2.89818		123.4	2.60387
123.5	3.03199		123.5	2.3865
123.6	2.81073		123.6	2.46445
123.7	2.90458		123.7	2.47645
123.8	2.81132		123.8	2.39709
123.9	2.83707		123.9	2.48528
124	2.90025		124	2.62084
124.1	2.92418		124.1	2.5327
124.2	2.82745		124.2	2.52633
124.3	2.88473		124.3	2.61279
124.4	2.95564		124.4	2.58949
124.5	2.91597		124.5	2.45676
124.6	2.91322		124.6	2.41003
124.7	2.89381		124.7	2.39525
124.8	2.70425		124.8	2.45098
124.9	2.79515		124.9	2.272
125	2.80924		125	2.45236
125.1	3.0375		125.1	2.46788
125.2	3.02235		125.2	2.53209
125.3	3.1341		125.3	2.49956
125.4	3.2625		125.4	2.43922
125.5	3.23138		125.5	2.54369
125.6	3.03042		125.6	2.4507
125.7	3.14353		125.7	2.5324
125.8	3.12585		125.8	2.54533
125.9	3.27172		125.9	2.61711
126	3.26767		126	2.50925
126.1	3.22497		126.1	2.50348
126.2	3.31688		126.2	2.47668
126.3	3.18625		126.3	2.43362
126.4	3.28054		126.4	2.47816
126.5	3.21817		126.5	2.46121
126.6	3.20198		126.6	2.36508
126.7	3.22436		126.7	2.43865
126.8	3.19483		126.8	2.4149
126.9	2.9943		126.9	2.66192
127	3.25013		127	2.65542
127.1	3.30894		127.1	2.60686
127.2	3.22271		127.2	2.50129
127.3	3.23041		127.3	2.56353
127.4	3.34197		127.4	2.52834
127.5	3.20417		127.5	2.50116
127.6	2.97075		127.6	2.59836
127.7	3.03733		127.7	2.5486
127.8	3.17754		127.8	2.54133
127.9	3.06667		127.9	2.56485
128	3.17068		128	2.50489
128.1	3.0707		128.1	2.48658
128.2	3.29638		128.2	2.57865
128.3	3.21217		128.3	2.52374
128.4	2.84015		128.4	2.5625
128.5	3.04218		128.5	2.55703
128.6	2.75254		128.6	2.46684
128.7	2.7546		128.7	2.52733
128.8	2.92094		128.8	2.45247
128.9	2.91556		128.9	2.75292
129	2.89774		129	2.78275
129.1	2.75494		129.1	2.68279
129.2	2.79503		129.2	2.78362
129.3	3.02377		129.3	2.73653
129.4	3.00043		129.4	2.78982
129.5	2.96424		129.5	2.91687
129.6	3.00871		129.6	3.07536
129.7	2.96346		129.7	2.90809
129.8	2.91899		129.8	2.84834
129.9	2.92726		129.9	2.7552
130	3.01353		130	2.74362
130.1	2.95877		130.1	2.92278
130.2	3.04407		130.2	2.77287
130.3	2.93221		130.3	2.76916
130.4	3.00635		130.4	2.73099
130.5	2.99286		130.5	2.88943
130.6	2.82736		130.6	2.96651
130.7	2.91231		130.7	2.88258
130.8	2.88018		130.8	2.72603
130.9	2.86388		130.9	2.80616
131	2.78061		131	2.78895
131.1	2.9143		131.1	2.52991
131.2	2.8113		131.2	2.50189
131.3	2.77566		131.3	2.75513
131.4	2.96205		131.4	2.63817
131.5	2.99409		131.5	2.73158
131.6	2.88328		131.6	2.65708
131.7	2.82744		131.7	2.70209
131.8	3.00621		131.8	2.68831
131.9	2.99031		131.9	2.82778
132	3.04155		132	2.54435
132.1	2.92182		132.1	2.55605
132.2	2.903		132.2	2.6551
132.3	2.83646		132.3	2.64359
132.4	2.80989		132.4	2.57224
132.5	2.87327		132.5	2.52667
132.6	2.8809		132.6	2.70436
132.7	3.01388		132.7	2.616
132.8	2.97805		132.8	2.5546
132.9	2.97965		132.9	2.5803
133	2.80624		133	2.50796
133.1	2.74735		133.1	2.64329
133.2	2.63308		133.2	2.55134
133.3	2.79973		133.3	2.70688
133.4	2.77872		133.4	2.73794
133.5	2.7176		133.5	2.47511
133.6	2.76999		133.6	2.5106
133.7	2.73436		133.7	2.52458
133.8	2.76224		133.8	2.68124
133.9	2.84648		133.9	2.64217
134	2.79701		134	2.70029
134.1	2.92121		134.1	2.76166
134.2	3.06552		134.2	2.6833
134.3	3.12277		134.3	2.56269
134.4	2.93919		134.4	2.7633
134.5	3.04228		134.5	2.66565
134.6	3.03392		134.6	2.58925
134.7	3.00196		134.7	2.73691
134.8	2.82841		134.8	2.68667
134.9	2.75973		134.9	2.6367
135	2.99381		135	2.69838
135.1	2.91859		135.1	2.5764
135.2	2.94198		135.2	2.68882
135.3	3.14247		135.3	2.64305
135.4	3.13818		135.4	2.81069
135.5	3.1947		135.5	2.73023
135.6	2.91761		135.6	2.74014
135.7	3.01059		135.7	2.60152
135.8	3.0747		135.8	2.60309
135.9	2.95121		135.9	2.53101
136	3.03921		136	2.5872
136.1	3.12981		136.1	2.56162
136.2	3.12774		136.2	2.8105
136.3	3.17545		136.3	2.74711
136.4	3.03229		136.4	2.66232
136.5	3.10141		136.5	2.72774
136.6	3.09652		136.6	2.7633
136.7	3.04219		136.7	2.76012
136.8	2.91307		136.8	2.67515
136.9	2.91914		136.9	2.57114
137	2.95307		137	2.59625
137.1	3.08728		137.1	2.59646
137.2	3.16194		137.2	2.51153
137.3	2.98041		137.3	2.517
137.4	2.94029		137.4	2.62092
137.5	2.95197		137.5	2.71256
137.6	2.96039		137.6	2.72168
137.7	2.75814		137.7	2.68716
137.8	3.0129		137.8	2.46304
137.9	2.95852		137.9	2.78528
138	3.04066		138	2.56391
138.1	3.0869		138.1	2.54201
138.2	2.98911		138.2	2.68357
138.3	2.94347		138.3	2.50916
138.4	2.96668		138.4	2.7148
138.5	2.91664		138.5	2.74343
138.6	2.84688		138.6	2.60129
138.7	2.99799		138.7	2.48807
138.8	2.94753		138.8	2.33505
138.9	2.95021		138.9	2.42682
139	2.89024		139	2.40037
139.1	2.97819		139.1	2.448
139.2	3.0283		139.2	2.53345
139.3	2.99685		139.3	2.31821
139.4	2.8995		139.4	2.37547
139.5	3.0142		139.5	2.41194
139.6	2.79329		139.6	2.31095
139.7	2.92971		139.7	2.25322
139.8	2.86302		139.8	2.26441
139.9	2.94304		139.9	2.45654
140	2.94051		140	2.32035
140.1	2.90556		140.1	2.21032
140.2	3.1956		140.2	2.27357
140.3	2.99544		140.3	2.15512
140.4	3.09359		140.4	2.20455
140.5	2.96148		140.5	2.406
140.6	3.05309		140.6	2.26788
140.7	2.84939		140.7	2.37653
140.8	2.99368		140.8	2.47963
140.9	3.09857		140.9	2.36039
141	3.08023		141	2.37655
141.1	2.99163		141.1	2.41133
141.2	2.81213		141.2	2.37113
141.3	2.88477		141.3	2.20752
141.4	2.82218		141.4	2.29439
141.5	2.85295		141.5	2.23638
141.6	2.79134		141.6	2.31148
141.7	2.80417		141.7	2.32396
141.8	2.94838		141.8	2.29368
141.9	2.80116		141.9	2.36318
142	2.79613		142	2.36014
142.1	2.86031		142.1	2.25662
142.2	2.98872		142.2	2.28369
142.3	2.92137		142.3	2.35597
142.4	3.03604		142.4	2.40351
142.5	3.05459		142.5	2.24549
142.6	3.1109		142.6	2.39844
142.7	3.24547		142.7	2.36115
142.8	3.1244		142.8	2.31189
142.9	3.05145		142.9	2.46926
143	3.00531		143	2.35035
143.1	3.10303		143.1	2.34783
143.2	3.21748		143.2	2.32448
143.3	3.29843		143.3	2.32286
143.4	3.19267		143.4	2.45881
143.5	3.06513		143.5	2.41069
143.6	3.20812		143.6	2.55814
143.7	3.22721		143.7	2.44951
143.8	3.20212		143.8	2.41339
143.9	3.29486		143.9	2.36407
144	3.07836		144	2.43558
144.1	3.21924		144.1	2.40637
144.2	3.07722		144.2	2.44456
144.3	2.92928		144.3	2.3425
144.4	3.06003		144.4	2.35612
144.5	3.14369		144.5	2.47698
144.6	3.14732		144.6	2.52343
144.7	2.9977		144.7	2.46597
144.8	3.08228		144.8	2.37941
144.9	3.19431		144.9	2.40304
145	3.2742		145	2.56387
145.1	3.19775		145.1	2.33723
145.2	3.26295		145.2	2.28602
145.3	3.21481		145.3	2.21804
145.4	3.07473		145.4	2.27375
145.5	3.11232		145.5	2.26336
145.6	3.14331		145.6	2.3601
145.7	3.19813		145.7	2.39883
145.8	3.09714		145.8	2.3583
145.9	3.21653		145.9	2.25847
146	3.15316		146	2.36633
146.1	3.1378		146.1	2.35549
146.2	3.16863		146.2	2.42546
146.3	3.26611		146.3	2.38827
146.4	3.13543		146.4	2.43973
146.5	3.06404		146.5	2.53419
146.6	3.21586		146.6	2.35799
146.7	3.36247		146.7	2.51445
146.8	3.23297		146.8	2.43934
146.9	3.16906		146.9	2.3846
147	3.13941		147	2.3241
147.1	3.12854		147.1	2.29159
147.2	2.99967		147.2	2.3874
147.3	2.95024		147.3	2.36029
147.4	3.00465		147.4	2.29302
147.5	2.92928		147.5	2.30513
147.6	2.97725		147.6	2.52454
147.7	2.88018		147.7	2.34866
147.8	3.11264		147.8	2.48206
147.9	2.89151		147.9	2.45046
148	2.95563		148	2.47784
148.1	3.00175		148.1	2.58651
148.2	2.78982		148.2	2.55134
148.3	2.92426		148.3	2.65504
148.4	3.07304		148.4	2.51617
148.5	2.93674		148.5	2.46422
148.6	3.11439		148.6	2.60134
148.7	2.98064		148.7	2.43442
148.8	3.09876		148.8	2.42331
148.9	3.06198		148.9	2.48458
149	3.10893		149	2.47569
149.1	3.27707		149.1	2.36281
149.2	2.95194		149.2	2.43575
149.3	2.95126		149.3	2.46813
149.4	3.15761		149.4	2.58126
149.5	3.1109		149.5	2.51741
149.6	3.2835		149.6	2.51053
149.7	3.04342		149.7	2.49354
149.8	3.27256		149.8	2.49853
149.9	3.25155		149.9	2.55187
150	3.38245		150	2.52386
150.1	3.30016		150.1	2.57511
150.2	3.22623		150.2	2.65197
150.3	3.29081		150.3	2.49127
150.4	3.1485		150.4	2.48371
150.5	3.24966		150.5	2.46627
150.6	3.18245		150.6	2.41794
150.7	3.32651		150.7	2.46562
150.8	3.38898		150.8	2.43996
150.9	3.19824		150.9	2.48477
151	3.14137		151	2.45199
151.1	3.2386		151.1	2.31397
151.2	3.35288		151.2	2.35085
151.3	3.17389		151.3	2.41124
151.4	3.23611		151.4	2.45761
151.5	3.09285		151.5	2.33217
151.6	3.27981		151.6	2.48486
151.7	3.06584		151.7	2.48477
151.8	3.16656		151.8	2.57256
151.9	3.02188		151.9	2.46253
152	3.12718		152	2.50151
152.1	2.98851		152.1	2.41596
152.2	2.99907		152.2	2.33941
152.3	3.0846		152.3	2.47405
152.4	3.09793		152.4	2.54668
152.5	2.94545		152.5	2.36564
152.6	3.11082		152.6	2.36542
152.7	3.00278		152.7	2.32169
152.8	2.9227		152.8	2.38772
152.9	3.17162		152.9	2.45777
153	3.18396		153	2.40381
153.1	3.08239		153.1	2.44969
153.2	2.94532		153.2	2.49861
153.3	2.79966		153.3	2.59574
153.4	2.91577		153.4	2.70472
153.5	3.03972		153.5	2.58884
153.6	2.91759		153.6	2.373
153.7	2.83514		153.7	2.58007
153.8	2.98808		153.8	2.51662
153.9	2.96904		153.9	2.63692
154	3.16464		154	2.60132
154.1	3.03476		154.1	2.4524
154.2	3.1498		154.2	2.42438
154.3	2.96777		154.3	2.35028
154.4	2.88345		154.4	2.45319
154.5	3.02432		154.5	2.51711
154.6	2.91245		154.6	2.41657
154.7	3.00861		154.7	2.43703
154.8	3.00371		154.8	2.55562
154.9	2.82935		154.9	2.4737
155	2.83732		155	2.50111
155.1	2.88871		155.1	2.45905
155.2	3.00448		155.2	2.3296
155.3	3.03898		155.3	2.41555
155.4	2.95677		155.4	2.29958
155.5	2.93937		155.5	2.34286
155.6	2.98055		155.6	2.29771
155.7	3.05149		155.7	2.21932
155.8	2.97398		155.8	2.33213
155.9	3.04031		155.9	2.38763
156	2.97005		156	2.63293
156.1	3.09407		156.1	2.30337
156.2	2.96434		156.2	2.44381
156.3	2.98048		156.3	2.42416
156.4	2.87666		156.4	2.46345
156.5	2.8708		156.5	2.45065
156.6	3.08637		156.6	2.36445
156.7	3.243		156.7	2.47446
156.8	3.17964		156.8	2.43655
156.9	3.08664		156.9	2.569
157	3.13716		157	2.5718
157.1	3.23677		157.1	2.62241
157.2	3.06512		157.2	2.49385
157.3	3.18051		157.3	2.50263
157.4	3.23396		157.4	2.54705
157.5	3.25145		157.5	2.60932
157.6	3.28962		157.6	2.61205
157.7	3.32844		157.7	2.47248
157.8	3.3861		157.8	2.48154
157.9	3.37632		157.9	2.51659
158	3.13009		158	2.63656
158.1	3.37672		158.1	2.73572
158.2	3.27247		158.2	2.59129
158.3	3.22964		158.3	2.5855
158.4	3.15101		158.4	2.47678
158.5	3.23983		158.5	2.4097
158.6	3.35273		158.6	2.40674
158.7	3.29708		158.7	2.46551
158.8	3.30734		158.8	2.52731
158.9	3.20811		158.9	2.51428
159	3.41283		159	2.50399
159.1	3.28262		159.1	2.44554
159.2	3.21283		159.2	2.45022
159.3	3.14767		159.3	2.4877
159.4	3.19285		159.4	2.46265
159.5	3.23457		159.5	2.4852
159.6	3.11777		159.6	2.56871
159.7	3.06774		159.7	2.54067
159.8	3.09876		159.8	2.49874
159.9	2.97824		159.9	2.44655
160	3.01054		160	2.66391
160.1	3.04061		160.1	2.62913
160.2	3.17212		160.2	2.487
160.3	3.2072		160.3	2.63924
160.4	3.10806		160.4	2.62651
160.5	3.1344		160.5	2.42992
160.6	3.1165		160.6	2.41313
160.7	2.9507		160.7	2.3951
160.8	3.06013		160.8	2.2552
160.9	2.94884		160.9	2.41086
161	3.08268		161	2.41032
161.1	3.17626		161.1	2.55786
161.2	3.06841		161.2	2.59369
161.3	3.02792		161.3	2.37498
161.4	2.89813		161.4	2.46938
161.5	2.96632		161.5	2.6851
161.6	3.07232		161.6	2.62248
161.7	3.01609		161.7	2.63294
161.8	3.08747		161.8	2.60567
161.9	3.13626		161.9	2.57585
162	3.00634		162	2.50703
162.1	3.05173		162.1	2.54748
162.2	2.9903		162.2	2.41403
162.3	3.12572		162.3	2.29007
162.4	3.16983		162.4	2.41897
162.5	3.1517		162.5	2.57271
162.6	2.9138		162.6	2.54364
162.7	3.21037		162.7	2.49848
162.8	3.14379		162.8	2.65972
162.9	3.1621		162.9	2.46995
163	3.0863		163	2.65769
163.1	3.10152		163.1	2.70405
163.2	3.24962		163.2	2.61665
163.3	3.19645		163.3	2.87291
163.4	3.22882		163.4	2.84236
163.5	3.32646		163.5	2.86761
163.6	3.39637		163.6	2.7617
163.7	3.35387		163.7	2.56485
163.8	3.24264		163.8	2.71981
163.9	3.1974		163.9	2.63795
164	3.32032		164	2.53189
164.1	3.24722		164.1	2.32888
164.2	3.27451		164.2	2.54877
164.3	3.25338		164.3	2.50202
164.4	3.22707		164.4	2.42498
164.5	3.26717		164.5	2.54115
164.6	3.11423		164.6	2.45118
164.7	3.07773		164.7	2.35825
164.8	3.04366		164.8	2.45321
164.9	3.22033		164.9	2.37149
165	3.10528		165	2.43465
165.1	3.11786		165.1	2.31475
165.2	3.12076		165.2	2.17577
165.3	3.1598		165.3	2.36842
165.4	3.18928		165.4	2.40127
165.5	3.19186		165.5	2.32059
165.6	3.25874		165.6	2.43242
165.7	3.30642		165.7	2.37647
165.8	3.23135		165.8	2.47255
165.9	3.31141		165.9	2.33968
166	3.25361		166	2.38091
166.1	3.39382		166.1	2.39956
166.2	3.21158		166.2	2.44016
166.3	3.16868		166.3	2.48832
166.4	3.18743		166.4	2.46544
166.5	3.14572		166.5	2.44787
166.6	3.16202		166.6	2.43316
166.7	3.09987		166.7	2.41326
166.8	3.00169		166.8	2.45347
166.9	3.07403		166.9	2.54419
167	3.01309		167	2.52244
167.1	3.15029		167.1	2.56494
167.2	3.04457		167.2	2.48473
167.3	3.09898		167.3	2.50771
167.4	3.05896		167.4	2.66097
167.5	3.146		167.5	2.65957
167.6	2.97238		167.6	2.55457
167.7	3.1368		167.7	2.68804
167.8	3.00264		167.8	2.60039
167.9	3.25804		167.9	2.70099
168	3.2328		168	2.70346
168.1	3.2949		168.1	2.74806
168.2	3.34198		168.2	2.55858
168.3	3.21386		168.3	2.64034
168.4	3.28683		168.4	2.56506
168.5	3.40367		168.5	2.49904
168.6	3.27326		168.6	2.44313
168.7	3.30511		168.7	2.57405
168.8	3.34118		168.8	2.53162
168.9	3.32688		168.9	2.74169
169	3.28321		169	2.56993
169.1	3.21107		169.1	2.56199
169.2	3.11868		169.2	2.58252
169.3	3.20127		169.3	2.49362
169.4	3.13741		169.4	2.40549
169.5	3.19275		169.5	2.46929
169.6	3.24814		169.6	2.52623
169.7	3.3016		169.7	2.62149
169.8	3.2415		169.8	2.48596
169.9	3.22601		169.9	2.57818
170	3.23357		170	2.51012
170.1	3.25122		170.1	2.36896
170.2	3.1018		170.2	2.2789
170.3	3.20702		170.3	2.36269
170.4	3.19568		170.4	2.23688
170.5	3.09607		170.5	2.24522
170.6	3.14676		170.6	2.32892
170.7	3.36587		170.7	2.40806
170.8	3.23003		170.8	2.35907
170.9	3.10321		170.9	2.37572
171	3.28874		171	2.50821
171.1	3.28291		171.1	2.58802
171.2	3.14559		171.2	2.49304
171.3	3.2353		171.3	2.59559
171.4	3.14645		171.4	2.53018
171.5	3.42242		171.5	2.52029
171.6	3.49363		171.6	2.45868
171.7	3.50124		171.7	2.51458
171.8	3.41962		171.8	2.51739
171.9	3.27236		171.9	2.49939
172	3.18791		172	2.59699
172.1	3.29018		172.1	2.55863
172.2	3.17145		172.2	2.70456
172.3	3.372		172.3	2.64994
172.4	3.48641		172.4	2.83451
172.5	3.25846		172.5	2.82512
172.6	3.23839		172.6	2.5653
172.7	3.15456		172.7	2.74484
172.8	3.28567		172.8	2.66716
172.9	3.09522		172.9	2.52542
173	3.03115		173	2.72771
173.1	3.14847		173.1	2.85129
173.2	3.25395		173.2	2.8367
173.3	3.09983		173.3	2.71764
173.4	3.11193		173.4	2.66326
173.5	3.16515		173.5	2.65284
173.6	3.1858		173.6	2.51697
173.7	3.22073		173.7	2.54443
173.8	3.12402		173.8	2.62178
173.9	3.4354		173.9	2.61289
174	3.18763		174	2.60115
174.1	3.22317		174.1	2.65559
174.2	3.22082		174.2	2.43464
174.3	3.12857		174.3	2.73595
174.4	3.19296		174.4	2.67822
174.5	3.11033		174.5	2.69873
174.6	3.22246		174.6	2.70964
174.7	3.32001		174.7	2.49029
174.8	3.16347		174.8	2.58905
174.9	3.18186		174.9	2.68315
175	3.13979		175	2.81948
175.1	3.1813		175.1	2.75618
175.2	3.19507		175.2	2.84285
175.3	3.08694		175.3	2.84604
175.4	3.26709		175.4	2.78944
175.5	3.25514		175.5	2.67187
175.6	3.24481		175.6	2.56903
175.7	3.26621		175.7	2.58778
175.8	3.25482		175.8	2.58381
175.9	3.30302		175.9	2.60093
176	3.29209		176	2.65497
176.1	3.09545		176.1	2.5614
176.2	3.19254		176.2	2.73342
176.3	3.21601		176.3	2.56355
176.4	2.95873		176.4	2.70328
176.5	3.0083		176.5	2.63786
176.6	3.06699		176.6	2.57956
176.7	3.01794		176.7	2.49545
176.8	3.05071		176.8	2.57709
176.9	2.94362		176.9	2.51538
177	3.01037		177	2.65302
177.1	3.05914		177.1	2.63211
177.2	3.16609		177.2	2.66966
177.3	3.01985		177.3	2.65742
177.4	3.11206		177.4	2.57211
177.5	3.32732		177.5	2.69212
177.6	3.00539		177.6	2.56261
177.7	3.22076		177.7	2.61448
177.8	3.09731		177.8	2.63551
177.9	3.04627		177.9	2.72664
178	3.18817		178	2.62176
178.1	2.99615		178.1	2.63754
178.2	2.90652		178.2	2.74329
178.3	2.89164		178.3	2.64736
178.4	2.93618		178.4	2.79658
178.5	2.68713		178.5	2.68168
178.6	2.84386		178.6	2.63441
178.7	2.95027		178.7	2.74861
178.8	3.09312		178.8	2.76746
178.9	2.93076		178.9	2.8315
179	2.855		179	2.72334
179.1	3.00974		179.1	2.74867
179.2	3.03429		179.2	2.76755
179.3	3.02296		179.3	2.65579
179.4	3.19545		179.4	2.55441
179.5	3.13593		179.5	2.76225
179.6	3.04383		179.6	2.50741
179.7	3.12293		179.7	2.5974
179.8	3.01455		179.8	2.62394
179.9	3.14914		179.9	2.6915
180	2.85816		180	2.74606
180.1	3.04228		180.1	2.76164
180.2	3.06287		180.2	2.83222
180.3	3.10309		180.3	2.85293
180.4	3.03344		180.4	2.85001
180.5	3.14213		180.5	2.9971
180.6	3.07239		180.6	2.77647
180.7	3.10773		180.7	2.67001
180.8	3.08696		180.8	2.84205
180.9	3.18441		180.9	2.79384
181	3.19526		181	2.82801
181.1	3.19547		181.1	2.81915
181.2	2.93301		181.2	2.67569
181.3	2.84319		181.3	2.56565
181.4	2.98189		181.4	2.63661
181.5	3.03303		181.5	2.75295
181.6	3.09823		181.6	2.77504
181.7	3.02185		181.7	2.75702
181.8	2.96649		181.8	2.83496
181.9	2.88594		181.9	2.94715
182	2.92762		182	2.84541
182.1	3.05845		182.1	2.88566
182.2	3.10376		182.2	2.73897
182.3	2.95211		182.3	2.58423
182.4	3.04059		182.4	2.63851
182.5	3.11797		182.5	2.60642
182.6	3.118		182.6	2.5829
182.7	3.16487		182.7	2.51469
182.8	2.96928		182.8	2.62939
182.9	3.16569		182.9	2.61383
183	3.13945		183	2.67599
183.1	2.93917		183.1	2.69703
183.2	2.84281		183.2	2.67817
183.3	2.98503		183.3	2.76377
183.4	2.96229		183.4	2.67416
183.5	2.99031		183.5	2.65299
183.6	2.91283		183.6	2.62296
183.7	2.95146		183.7	2.7439
183.8	2.89265		183.8	2.76696
183.9	3.11144		183.9	2.70934
184	2.97306		184	2.6827
184.1	2.89036		184.1	2.54914
184.2	3.11497		184.2	2.56118
184.3	2.90977		184.3	2.68204
184.4	2.95942		184.4	2.58897
184.5	2.87404		184.5	2.66061
184.6	2.94138		184.6	2.64937
184.7	2.75327		184.7	2.50494
184.8	2.98068		184.8	2.70544
184.9	2.84352		184.9	2.53956
185	2.90176		185	2.51604
185.1	2.96969		185.1	2.56335
185.2	2.89762		185.2	2.52097
185.3	2.94126		185.3	2.53722
185.4	2.96909		185.4	2.57566
185.5	2.90548		185.5	2.65338
185.6	2.88795		185.6	2.70344
185.7	2.82751		185.7	2.55051
185.8	2.85019		185.8	2.60816
185.9	2.7774		185.9	2.58372
186	2.81315		186	2.54414
186.1	2.78027		186.1	2.46654
186.2	2.78553		186.2	2.56863
186.3	2.95997		186.3	2.51788
186.4	3.05939		186.4	2.50138
186.5	2.97186		186.5	2.70115
186.6	3.06643		186.6	2.62899
186.7	2.96363		186.7	2.5932
186.8	2.71199		186.8	2.68458
186.9	3.01497		186.9	2.6122
187	3.0608		187	2.55164
187.1	2.9839		187.1	2.5844
187.2	2.86846		187.2	2.4913
187.3	2.90189		187.3	2.5691
187.4	3.01503		187.4	2.51589
187.5	3.00984		187.5	2.58701
187.6	3.00346		187.6	2.50395
187.7	3.082		187.7	2.50546
187.8	3.13186		187.8	2.71444
187.9	2.97278		187.9	2.85658
188	3.13024		188	2.84368
188.1	2.98768		188.1	2.73876
188.2	2.88229		188.2	2.66144
188.3	2.90166		188.3	2.66904
188.4	2.93656		188.4	2.71578
188.5	2.79066		188.5	2.92068
188.6	3.1452		188.6	2.78305
188.7	3.20421		188.7	2.73365
188.8	3.21211		188.8	2.70103
188.9	3.02488		188.9	2.70213
189	3.1397		189	2.7086
189.1	3.11165		189.1	2.63144
189.2	3.23766		189.2	2.80348
189.3	3.10714		189.3	2.83491
189.4	3.23431		189.4	2.82984
189.5	3.20394		189.5	2.96837
189.6	3.35249		189.6	3.01025
189.7	3.29734		189.7	2.90808
189.8	3.30955		189.8	3.02593
189.9	3.25688		189.9	2.87666
190	3.29634		190	3.07098
190.1	3.2536		190.1	3.05387
190.2	3.26752		190.2	2.78876
190.3	3.27776		190.3	2.8332
190.4	3.22397		190.4	2.86616
190.5	3.26625		190.5	2.76621
190.6	3.19338		190.6	2.76275
190.7	3.28041		190.7	2.74042
190.8	3.23403		190.8	2.72133
190.9	3.03417		190.9	2.71608
191	3.01852		191	2.63936
191.1	3.20968		191.1	2.63164
191.2	3.20913		191.2	2.68906
191.3	3.22322		191.3	2.63646
191.4	3.17448		191.4	2.60461
191.5	3.22807		191.5	2.54806
191.6	3.35468		191.6	2.63225
191.7	3.25769		191.7	2.52504
191.8	3.22529		191.8	2.59934
191.9	3.26299		191.9	2.78259
192	3.28706		192	2.65132
192.1	3.20455		192.1	2.75196
192.2	3.33347		192.2	2.69998
192.3	3.42351		192.3	2.71631
192.4	3.2184		192.4	2.75584
192.5	3.15656		192.5	2.73399
192.6	3.13911		192.6	2.73678
192.7	2.99305		192.7	2.57733
192.8	3.06407		192.8	2.59792
192.9	3.02304		192.9	2.48898
193	3.04335		193	2.56911
193.1	2.9928		193.1	2.74629
193.2	3.14369		193.2	2.66845
193.3	3.02594		193.3	2.80332
193.4	3.08707		193.4	2.83319
193.5	3.07303		193.5	2.7716
193.6	3.15807		193.6	2.92407
193.7	3.0986		193.7	2.9762
193.8	3.09852		193.8	2.91049
193.9	3.17467		193.9	2.81432
194	3.25447		194	2.84726
194.1	3.12675		194.1	2.9299
194.2	3.178		194.2	3.02202
194.3	2.90362		194.3	2.96832
194.4	2.84319		194.4	2.90486
194.5	2.87914		194.5	2.7607
194.6	2.86083		194.6	2.582
194.7	2.96071		194.7	2.47946
194.8	2.84315		194.8	2.55845
194.9	2.89098		194.9	2.65008
195	2.96198		195	2.65591
195.1	2.92836		195.1	2.59162
195.2	2.83046		195.2	2.51478
195.3	2.97728		195.3	2.60063
195.4	2.94214		195.4	2.60234
195.5	3.04859		195.5	2.62255
195.6	2.99445		195.6	2.5599
195.7	2.96613		195.7	2.62336
195.8	3.01506		195.8	2.60275
195.9	3.13771		195.9	2.50195
196	3.13616		196	2.62119
196.1	3.07073		196.1	2.58904
196.2	3.09582		196.2	2.54423
196.3	3.03184		196.3	2.58369
196.4	3.15639		196.4	2.65152
196.5	3.05111		196.5	2.68904
196.6	3.15678		196.6	2.51276
196.7	3.0025		196.7	2.46242
196.8	3.19615		196.8	2.56127
196.9	3.01891		196.9	2.5952
197	3.12158		197	2.43887
197.1	3.1204		197.1	2.698
197.2	3.11273		197.2	2.52391
197.3	3.10377		197.3	2.53704
197.4	3.1507		197.4	2.47783
197.5	3.01739		197.5	2.48186
197.6	3.19169		197.6	2.38726
197.7	2.99349		197.7	2.39452
197.8	3.22136		197.8	2.37212
197.9	3.11393		197.9	2.39112
198	3.11526		198	2.33281
198.1	3.09343		198.1	2.50971
198.2	3.04955		198.2	2.29307
198.3	2.86243		198.3	2.48883
198.4	3.05402		198.4	2.35747
198.5	2.99437		198.5	2.39805
198.6	3.16496		198.6	2.39279
198.7	2.99042		198.7	2.4781
198.8	2.94554		198.8	2.55588
198.9	2.9711		198.9	2.63681
199	2.96191		199	2.6092
199.1	2.86283		199.1	2.52469
199.2	2.9077		199.2	2.53919
199.3	2.88605		199.3	2.5633
199.4	2.80237		199.4	2.62979
199.5	2.87526		199.5	2.62339
199.6	2.90938		199.6	2.58186
199.7	2.90441		199.7	2.44629
[truncated: 402 more rows]
