# Supplementary material for: Permeability of the HIV-1 capsid to metabolites modulates viral DNA synthesis
Source: PLoS Biol. 2020 Dec 17;18(12):e3001015. doi: 10.1371/journal.pbio.3001015 (PMC7775124; doi:10.1371/journal.pbio.3001015)
Supplement: S13 Data — Numerical data for panels A, B, and C in S14 Fig. (XLSX) [file pbio.3001015.s044.xlsx]

## Sheet: S14A
x	y
0	0
0.025	0.5594
0.05	0.6548
0.075	0.74443
0.1	0.77473
0.125	0.77221
0.15	0.81305
0.175	0.85825
0.2	0.85469
0.225	0.91406
0.25	0.90828
0.275	0.93032
0.3	0.95487
0.325	0.96363
0.35	0.92614
0.375	0.94554
0.4	1.01912
0.425	1.03855
0.45	1.07398
0.475	1.09507
0.5	1.13012
0.525	1.1868
0.55	1.19254
0.575	1.20514
0.6	1.21955
0.625	1.18331
0.65	1.16613
0.675	1.15351
0.7	1.1389
0.725	1.16151
0.75	1.19454
0.775	1.20084
0.8	1.21958
0.825	1.23102
0.85	1.26169
0.875	1.26432
0.9	1.30808
0.925	1.35506
0.95	1.34364
0.975	1.34102
1	1.32531
1.025	1.33229
1.05	1.3475
1.075	1.36295
1.1	1.37798
1.125	1.35069
1.15	1.32875
1.175	1.34587
1.2	1.35973
1.225	1.37481
1.25	1.39551
1.275	1.35306
1.3	1.39031
1.325	1.3549
1.35	1.35793
1.375	1.35092
1.4	1.41258
1.425	1.43292
1.45	1.44076
1.475	1.48167
1.5	1.50155
1.525	1.46226
1.55	1.44438
1.575	1.44386
1.6	1.48177
1.625	1.45271
1.65	1.47125
1.675	1.46886
1.7	1.48772
1.725	1.47762
1.75	1.46374
1.775	1.46834
1.8	1.45731
1.825	1.47928
1.85	1.49595
1.875	1.50096
1.9	1.48327
1.925	1.48303
1.95	1.52822
1.975	1.46651
2	1.4561
2.025	1.4421
2.05	1.44172
2.075	1.46597
2.1	1.4646
2.125	1.47131
2.15	1.42835
2.175	1.51732
2.2	1.51497
2.225	1.5445
2.25	1.57168
2.275	1.5492
2.3	1.56164
2.325	1.60416
2.35	1.6246
2.375	1.59488
2.4	1.58566
2.425	1.59372
2.45	1.61738
2.475	1.62781
2.5	1.60173
2.525	1.60617
2.55	1.66569
2.575	1.65977
2.6	1.64278
2.625	1.61557
2.65	1.56754
2.675	1.55512
2.7	1.57945
2.725	1.57286
2.75	1.59411
2.775	1.59448
2.8	1.63648
2.825	1.6084
2.85	1.66623
2.875	1.69511
2.9	1.69617
2.925	1.7502
2.95	1.74946
2.975	1.7502
3	1.77315
3.025	1.73835
3.05	1.74994
3.075	1.76747
3.1	1.75136
3.125	1.8181
3.15	1.83512
3.175	1.82195
3.2	1.802
3.225	1.80571
3.25	1.8057
3.275	1.81228
3.3	1.79883
3.325	1.82629
3.35	1.82195
3.375	1.85748
3.4	1.86272
3.425	1.84959
3.45	1.82556
3.475	1.84887
3.5	1.82265
3.525	1.82551
3.55	1.85783
3.575	1.89725
3.6	1.87228
3.625	1.90181
3.65	1.86789
3.675	1.82176
3.7	1.86227
3.725	1.90829
3.75	1.93188
3.775	1.95805
3.8	1.94515
3.825	1.91364
3.85	1.9587
3.875	1.99935
3.9	1.95976
3.925	1.96751
3.95	1.98324
3.975	1.9705
4	1.93413
4.025	1.94672
4.05	1.97715
4.075	1.95687
4.1	1.94418
4.125	1.90433
4.15	1.91545
4.175	1.8655
4.2	1.87821
4.225	1.89501
4.25	1.88103
4.275	1.83259
4.3	1.82345
4.325	1.86338
4.35	1.87885
4.375	1.82625
4.4	1.85211
4.425	1.85815
4.45	1.87013
4.475	1.87658
4.5	1.88543
4.525	1.8586
4.55	1.86296
4.575	1.84065
4.6	1.84674
4.625	1.85337
4.65	1.90879
4.675	1.90876
4.7	1.90949
4.725	1.89376
4.75	1.87508
4.775	1.91045
4.8	1.85285
4.825	1.86337
4.85	1.84371
4.875	1.8669
4.9	1.86648
4.925	1.84496
4.95	1.77454
4.975	1.76595
5	1.78185
5.025	1.77714
5.05	1.74909
5.075	1.78064
5.1	1.80829
5.125	1.80507
5.15	1.83449
5.175	1.84923
5.2	1.83384
5.225	1.8654
5.25	1.8604
5.275	1.90158
5.3	1.90656
5.325	1.88497
5.35	1.85846
5.375	1.84752
5.4	1.86074
5.425	1.89052
5.45	1.89189
5.475	1.87225
5.5	1.86391
5.525	1.8497
5.55	1.9035
5.575	1.90548
5.6	1.88771
5.625	1.86244
5.65	1.90067
5.675	1.87775
5.7	1.88661
5.725	1.87478
5.75	1.88373
5.775	1.9053
5.8	1.8913
5.825	1.9032
5.85	1.8583
5.875	1.89113
5.9	1.87683
5.925	1.885
5.95	1.84589
5.975	1.8382
6	1.82549
6.025	1.82912
6.05	1.83654
6.075	1.81314
6.1	1.81664
6.125	1.84327
6.15	1.84649
6.175	1.89292
6.2	1.88902
6.225	1.90742
6.25	1.91292
6.275	1.92351
6.3	1.89085
6.325	1.85867
6.35	1.91329
6.375	1.92597
6.4	1.94292
6.425	1.91125
6.45	1.9024
6.475	1.87838
6.5	1.92578
6.525	1.90299
6.55	1.86852
6.575	1.88737
6.6	1.90557
6.625	1.89058
6.65	1.8132
6.675	1.82395
6.7	1.83998
6.725	1.83243
6.75	1.8302
6.775	1.85325
6.8	1.8785
6.825	1.89955
6.85	1.90116
6.875	1.9326
6.9	1.94276
6.925	1.92314
6.95	1.89149
6.975	1.891
7	1.91962
7.025	1.90811
7.05	1.88167
7.075	1.9359
7.1	1.9575
7.125	1.94773
7.15	1.98799
7.175	1.99773
7.2	1.97862
7.225	2.00085
7.25	1.9833
7.275	1.99392
7.3	2.0046
7.325	2.00449
7.35	1.9747
7.375	1.95509
7.4	1.95275
7.425	1.94709
7.45	1.90262
7.475	1.92778
7.5	1.96073
7.525	1.99593
7.55	1.94003
7.575	1.93268
7.6	1.86863
7.625	1.88013
7.65	1.86039
7.675	1.90128
7.7	1.87134
7.725	1.82801
7.75	1.82862
7.775	1.86027
7.8	1.90072
7.825	1.87392
7.85	1.89672
7.875	1.91321
7.9	1.92969
7.925	1.904
7.95	1.88946
7.975	1.90637
8	1.84387
8.025	1.81226
8.05	1.83055
8.075	1.85059
8.1	1.77908
8.125	1.77887
8.15	1.84673
8.175	1.80533
8.2	1.84883
8.225	1.85421
8.25	1.84483
8.275	1.84926
8.3	1.88223
8.325	1.87142
8.35	1.86169
8.375	1.85041
8.4	1.86555
8.425	1.90571
8.45	1.8947
8.475	1.93651
8.5	1.95346
8.525	1.92715
8.55	1.88435
8.575	1.91522
8.6	1.91716
8.625	1.89762
8.65	1.88666
8.675	1.86757
8.7	1.87693
8.725	1.85611
8.75	1.91588
8.775	1.86766
8.8	1.88034
8.825	1.86995
8.85	1.91282
8.875	1.91341
8.9	1.91209
8.925	1.93775
8.95	1.94174
8.975	1.92981
9	1.96989
9.025	1.94894
9.05	1.93764
9.075	1.95218
9.1	1.93488
9.125	1.96785
9.15	1.94099
9.175	1.95749
9.2	1.99919
9.225	1.96013
9.25	2.01929
9.275	1.99545
9.3	2.0256
9.325	2.0292
9.35	2.05557
9.375	2.02
9.4	2.03839
9.425	2.06617
9.45	2.0542
9.475	2.09453
9.5	2.06944
9.525	2.10062
9.55	2.05744
9.575	2.05975
9.6	2.04907
9.625	2.03608
9.65	2.06056
9.675	2.00118
9.7	2.01499
9.725	1.99582
9.75	2.00437
9.775	2.03079
9.8	2.01772
9.825	2.03051
9.85	2.04627
9.875	2.01531
9.9	2.04476
9.925	2.0305
9.95	2.10172
9.975	2.06416
10	2.06461
10.025	2.07541
10.05	2.08768
10.075	2.10082
10.1	2.12139
10.125	2.10249
10.15	2.03605
10.175	2.03245
10.2	2.02388
10.225	2.02077
10.25	2.00262
10.275	2.03074
10.3	2.03165
10.325	2.00929
10.35	2.0477
10.375	2.07048
10.4	2.11894
10.425	2.17465
10.45	2.1709
10.475	2.17858
10.5	2.17176
10.525	2.16338
10.55	2.20081
10.575	2.27474
10.6	2.2271
10.625	2.22931
10.65	2.245
10.675	2.24174
10.7	2.25708
10.725	2.27807
10.75	2.2957
10.775	2.27716
10.8	2.25401
10.825	2.29113
10.85	2.31713
10.875	2.35478
10.9	2.29898
10.925	2.27788
10.95	2.29573
10.975	2.29423
11	2.27087
11.025	2.2794
11.05	2.24956
11.075	2.21878
11.1	2.18175
11.125	2.22401
11.15	2.18263
11.175	2.1695
11.2	2.16131
11.225	2.23972
11.25	2.16471
11.275	2.14549
11.3	2.17006
11.325	2.20655
11.35	2.18338
11.375	2.19429
11.4	2.20015
11.425	2.20722
11.45	2.19741
11.475	2.22094
11.5	2.2351
11.525	2.19199
11.55	2.21141
11.575	2.21892
11.6	2.22559
11.625	2.27278
11.65	2.34336
11.675	2.33029
11.7	2.34376
11.725	2.36259
11.75	2.28393
11.775	2.2883
11.8	2.28803
11.825	2.26997
11.85	2.25345
11.875	2.23108
11.9	2.25177
11.925	2.28473
11.95	2.26034
11.975	2.26689
12	2.2789
12.025	2.2699
12.05	2.24205
12.075	2.23442
12.1	2.21222
12.125	2.18491
12.15	2.2022
12.175	2.22447
12.2	2.18408
12.225	2.21963
12.25	2.18107
12.275	2.22802
12.3	2.17267
12.325	2.1853
12.35	2.18911
12.375	2.21746
12.4	2.18887
12.425	2.17168
12.45	2.23231
12.475	2.23438
12.5	2.27111
12.525	2.26522
12.55	2.26042
12.575	2.27217
12.6	2.20216
12.625	2.27172
12.65	2.20109
12.675	2.17935
12.7	2.25248
12.725	2.22225
12.75	2.26256
12.775	2.26011
12.8	2.28697
12.825	2.291
12.85	2.32478
12.875	2.34845
12.9	2.3313
12.925	2.30648
12.95	2.303
12.975	2.32157
13	2.2909
13.025	2.3
13.05	2.31048
13.075	2.28771
13.1	2.31623
13.125	2.31711
13.15	2.31312
13.175	2.33174
13.2	2.2695
13.225	2.26496
13.25	2.26069
13.275	2.2588
13.3	2.2905
13.325	2.23622
13.35	2.25133
13.375	2.19687
13.4	2.25783
13.425	2.25828
13.45	2.24334
13.475	2.25186
13.5	2.2278
13.525	2.2069
13.55	2.24019
13.575	2.22004
13.6	2.22539
13.625	2.19976
13.65	2.24848
13.675	2.23645
13.7	2.23969
13.725	2.2728
13.75	2.28136
13.775	2.27895
13.8	2.30881
13.825	2.30734
13.85	2.3359
13.875	2.3726
13.9	2.38598
13.925	2.38279
13.95	2.37358
13.975	2.37201
14	2.37631
14.025	2.36409
14.05	2.35744
14.075	2.382
14.1	2.39433
14.125	2.40923
14.15	2.39525
14.175	2.36515
14.2	2.32346
14.225	2.31617
14.25	2.35029
14.275	2.34798
14.3	2.34029
14.325	2.32678
14.35	2.32612
14.375	2.33399
14.4	2.38917
14.425	2.35321
14.45	2.33335
14.475	2.30747
14.5	2.30756
14.525	2.27218
14.55	2.23853
14.575	2.25675
14.6	2.28088
14.625	2.30212
14.65	2.2933
14.675	2.31849
14.7	2.28796
14.725	2.28089
14.75	2.29413
14.775	2.26333
14.8	2.29853
14.825	2.26579
14.85	2.27126
14.875	2.27241
14.9	2.22809
14.925	2.25593
14.95	2.22365
14.975	2.22418
15	2.27276
15.025	2.29266
15.05	2.26664
15.075	2.2652
15.1	2.25038
15.125	2.25808
15.15	2.29033
15.175	2.31042
15.2	2.31431
15.225	2.29336
15.25	2.31681
15.275	2.30683
15.3	2.33158
15.325	2.33261
15.35	2.32457
15.375	2.3286
15.4	2.30909
15.425	2.34034
15.45	2.31216
15.475	2.34714
15.5	2.3545
15.525	2.4028
15.55	2.41778
15.575	2.44413
15.6	2.38577
15.625	2.35793
15.65	2.29007
15.675	2.3118
15.7	2.34483
15.725	2.4051
15.75	2.38998
15.775	2.41009
15.8	2.43189
15.825	2.39526
15.85	2.40327
15.875	2.46396
15.9	2.43182
15.925	2.36843
15.95	2.34843
15.975	2.35823
16	2.32418
16.025	2.36685
16.05	2.32907
16.075	2.33855
16.1	2.32517
16.125	2.33752
16.15	2.33065
16.175	2.34405
16.2	2.33867
16.225	2.37363
16.25	2.37617
16.275	2.35045
16.3	2.34108
16.325	2.33084
16.35	2.3267
16.375	2.32851
16.4	2.29199
16.425	2.32536
16.45	2.28848
16.475	2.25105
16.5	2.28755
16.525	2.30371
16.55	2.34522
16.575	2.35125
16.6	2.38587
16.625	2.3967
16.65	2.38447
16.675	2.38352
16.7	2.37125
16.725	2.43265
16.75	2.38921
16.775	2.36638
16.8	2.34615
16.825	2.34133
16.85	2.33096
16.875	2.32355
16.9	2.27588
16.925	2.31692
16.95	2.29416
16.975	2.30653
17	2.33615
17.025	2.30462
17.05	2.28466
17.075	2.30084
17.1	2.29803
17.125	2.2875
17.15	2.26875
17.175	2.26668
17.2	2.29713
17.225	2.27852
17.25	2.27039
17.275	2.29325
17.3	2.31245
17.325	2.33745
17.35	2.36926
17.375	2.39443
17.4	2.3264
17.425	2.34309
17.45	2.33465
17.475	2.35836
17.5	2.37226
17.525	2.32602
17.55	2.3564
17.575	2.34019
17.6	2.39012
17.625	2.41953
17.65	2.45389
17.675	2.39292
17.7	2.43308
17.725	2.45183
17.75	2.44494
17.775	2.4382
17.8	2.39286
17.825	2.37998
17.85	2.42935
17.875	2.41389
17.9	2.38385
17.925	2.3815
17.95	2.43421
17.975	2.39659
18	2.41482
18.025	2.39482
18.05	2.40493
18.075	2.35294
18.1	2.33443
18.125	2.28914
18.15	2.28476
18.175	2.32645
18.2	2.29053
18.225	2.30201
18.25	2.33979
18.275	2.37085
18.3	2.36639
18.325	2.4021
18.35	2.38306
18.375	2.41034
18.4	2.37936
18.425	2.33988
18.45	2.38315
18.475	2.36721
18.5	2.40281
18.525	2.39698
18.55	2.39291
18.575	2.40801
18.6	2.38748
18.625	2.42
18.65	2.40407
18.675	2.38951
18.7	2.38598
18.725	2.35403
18.75	2.37535
18.775	2.38286
18.8	2.39559
18.825	2.40353
18.85	2.37187
18.875	2.38626
18.9	2.41695
18.925	2.44993
18.95	2.41259
18.975	2.38887
19	2.41411
19.025	2.38644
19.05	2.39663
19.075	2.38767
19.1	2.39708
19.125	2.37195
19.15	2.35517
19.175	2.38559
19.2	2.40645
19.225	2.38926
19.25	2.36232
19.275	2.35461
19.3	2.34247
19.325	2.34407
19.35	2.31105
19.375	2.29241
19.4	2.30145
19.425	2.2435
19.45	2.24041
19.475	2.27859
19.5	2.27825
19.525	2.28193
19.55	2.24528
19.575	2.2799
19.6	2.2939
19.625	2.31273
19.65	2.28316
19.675	2.29406
19.7	2.32588
19.725	2.25713
19.75	2.28095
19.775	2.30879
19.8	2.23982
19.825	2.27443
19.85	2.23102
19.875	2.23379
19.9	2.24279
19.925	2.18914
19.95	2.17927
19.975	2.17985
20	2.23848
20.025	2.21439
20.05	2.19528
20.075	2.18354
20.1	2.18992
20.125	2.18501
20.15	2.1716
20.175	2.20219
20.2	2.19089
20.225	2.24719
20.25	2.25507
20.275	2.25976
20.3	2.24391
20.325	2.19846
20.35	2.22702
20.375	2.25308
20.4	2.2297
20.425	2.18825
20.45	2.26388
20.475	2.26064
20.5	2.25766
20.525	2.24206
20.55	2.23168
20.575	2.20998
20.6	2.21735
20.625	2.21622
20.65	2.22777
20.675	2.26588
20.7	2.24393
20.725	2.24809
20.75	2.28586
20.775	2.25767
20.8	2.2733
20.825	2.28729
20.85	2.29337
20.875	2.28452
20.9	2.28014
20.925	2.23218
20.95	2.24816
20.975	2.25587
21	2.27905
21.025	2.26351
21.05	2.20443
21.075	2.24513
21.1	2.26268
21.125	2.24354
21.15	2.25008
21.175	2.29978
21.2	2.21817
21.225	2.25724
21.25	2.24179
21.275	2.28935
21.3	2.27954
21.325	2.29163
21.35	2.32281
21.375	2.30517
21.4	2.34725
21.425	2.35626
21.45	2.29129
21.475	2.32964
21.5	2.35359
21.525	2.35675
21.55	2.31832
21.575	2.3116
21.6	2.27759
21.625	2.26727
21.65	2.29496
21.675	2.3174
21.7	2.31161
21.725	2.28586
21.75	2.28028
21.775	2.28689
21.8	2.25321
21.825	2.29198
21.85	2.29534
21.875	2.30275
21.9	2.30905
21.925	2.36879
21.95	2.38657
21.975	2.39775
22	2.38039
22.025	2.36363
22.05	2.37741
22.075	2.39249
22.1	2.40045
22.125	2.39848
22.15	2.40071
22.175	2.36485
22.2	2.36699
22.225	2.36308
22.25	2.38173
22.275	2.3876
22.3	2.42687
22.325	2.37568
22.35	2.45
22.375	2.41644
22.4	2.44983
22.425	2.44625
22.45	2.49696
22.475	2.50953
22.5	2.55287
22.525	2.51379
22.55	2.53432
22.575	2.55262
22.6	2.55606
22.625	2.53402
22.65	2.47072
22.675	2.46666
22.7	2.43521
22.725	2.40951
22.75	2.41144
22.775	2.4484
22.8	2.4322
22.825	2.43902
22.85	2.45683
22.875	2.50662
22.9	2.50072
22.925	2.49682
22.95	2.48328
22.975	2.47306
23	2.44354
23.025	2.41827
23.05	2.42081
23.075	2.42713
23.1	2.50037
23.125	2.5089
23.15	2.5308
23.175	2.51987
23.2	2.54073
23.225	2.52952
23.25	2.52834
23.275	2.45964
23.3	2.48329
23.325	2.48662
23.35	2.48172
23.375	2.4424
23.4	2.41029
23.425	2.44184
23.45	2.44099
23.475	2.4494
23.5	2.43483
23.525	2.45956
23.55	2.42146
23.575	2.39773
23.6	2.37908
23.625	2.40309
23.65	2.44004
23.675	2.3922
23.7	2.38935
23.725	2.43473
23.75	2.46297
23.775	2.42404
23.8	2.47162
23.825	2.46116
23.85	2.46237
23.875	2.45886
23.9	2.46428
23.925	2.46554
23.95	2.43761
23.975	2.45105
24	2.45552
24.025	2.49145
24.05	2.46329
24.075	2.46849
24.1	2.42363
24.125	2.38885
24.15	2.4115
24.175	2.36917
24.2	2.34438
24.225	2.33951
24.25	2.34508
24.275	2.34708
24.3	2.36867
24.325	2.36689
24.35	2.32194
24.375	2.29849
24.4	2.27216
24.425	2.28437
24.45	2.29203
24.475	2.30961
24.5	2.31593
24.525	2.33392
24.55	2.3273
24.575	2.31812
24.6	2.31441
24.625	2.31823
24.65	2.39513
24.675	2.3798
24.7	2.40511
24.725	2.41984
24.75	2.42544
24.775	2.37722
24.8	2.39387
24.825	2.40908
24.85	2.39415
24.875	2.38297
24.9	2.34624
24.925	2.40053
24.95	2.37691
24.975	2.40536
25	2.34518
25.025	2.33853
25.05	2.35633
25.075	2.37378
25.1	2.34587
25.125	2.35162
25.15	2.35989
25.175	2.3612
25.2	2.3563
25.225	2.32151
25.25	2.33394
25.275	2.32883
25.3	2.38606
25.325	2.42488
25.35	2.40653
25.375	2.43508
25.4	2.46636
25.425	2.48337
25.45	2.50982
25.475	2.52386
25.5	2.53164
25.525	2.55502
25.55	2.55067
25.575	2.53741
25.6	2.52999
25.625	2.49696
25.65	2.49844
25.675	2.48897
25.7	2.48786
25.725	2.4917
25.75	2.48246
25.775	2.45223
25.8	2.43955
25.825	2.43014
25.85	2.43943
25.875	2.4783
25.9	2.47227
25.925	2.46361
25.95	2.4593
25.975	2.44507
26	2.43721
26.025	2.40432
26.05	2.3957
26.075	2.38072
26.1	2.2912
26.125	2.27619
26.15	2.28951
26.175	2.37947
26.2	2.40503
26.225	2.39689
26.25	2.39696
26.275	2.31945
26.3	2.4005
26.325	2.36822
26.35	2.35157
26.375	2.3419
26.4	2.29331
26.425	2.30078
26.45	2.27865
26.475	2.28657
26.5	2.31601
26.525	2.34708
26.55	2.26667
26.575	2.33428
26.6	2.35204
26.625	2.27485
26.65	2.25555
26.675	2.28448
26.7	2.26962
26.725	2.30231
26.75	2.3426
26.775	2.32283
26.8	2.35081
26.825	2.34733
26.85	2.33328
26.875	2.33708
26.9	2.34751
26.925	2.40568
26.95	2.41248
26.975	2.38921
27	2.37055
27.025	2.36517
27.05	2.38038
27.075	2.35798
27.1	2.36897
27.125	2.345
27.15	2.36842
27.175	2.40434
27.2	2.3874
27.225	2.31279
27.25	2.33013
27.275	2.31163
27.3	2.35465
27.325	2.34107
27.35	2.31878
27.375	2.30963
27.4	2.30506
27.425	2.32724
27.45	2.34631
27.475	2.33579
27.5	2.36281
27.525	2.3925
27.55	2.39722
27.575	2.39246
27.6	2.39889
27.625	2.36695
27.65	2.38409
27.675	2.41915
27.7	2.40897
27.725	2.43429
27.75	2.38643
27.775	2.34639
27.8	2.34242
27.825	2.38637
27.85	2.37303
27.875	2.30044
27.9	2.31156
27.925	2.31789
27.95	2.29883
27.975	2.29029
28	2.31756
28.025	2.30917
28.05	2.33285
28.075	2.2904
28.1	2.31434
28.125	2.31328
28.15	2.30371
28.175	2.28103
28.2	2.31926
28.225	2.30565
28.25	2.29614
28.275	2.28643
28.3	2.28796
28.325	2.3281
28.35	2.31179
28.375	2.29491
28.4	2.28806
28.425	2.25343
28.45	2.31569
28.475	2.35141
28.5	2.3317
28.525	2.3524
28.55	2.30451
28.575	2.28367
28.6	2.27506
28.625	2.26989
28.65	2.34059
28.675	2.30238
28.7	2.30953
28.725	2.29415
28.75	2.26575
28.775	2.21807
28.8	2.29806
28.825	2.26196
28.85	2.3147
28.875	2.25357
28.9	2.30888
28.925	2.27718
28.95	2.34977
28.975	2.35381
29	2.33556
29.025	2.36257
29.05	2.40865
29.075	2.41616
29.1	2.37344
29.125	2.43926
29.15	2.40966
29.175	2.43071
29.2	2.40243
29.225	2.40437
29.25	2.40358
29.275	2.36229
29.3	2.34992
29.325	2.30602
29.35	2.31115
29.375	2.26516
29.4	2.27128
29.425	2.31603
29.45	2.28961
29.475	2.31168
29.5	2.34154
29.525	2.31903
29.55	2.32725
29.575	2.35904
29.6	2.39603
29.625	2.39125
29.65	2.34459
29.675	2.36388
29.7	2.42127
29.725	2.41736
29.75	2.42223
29.775	2.42989
29.8	2.40031
29.825	2.42771
29.85	2.42192
29.875	2.39896
29.9	2.4069
29.925	2.46046
29.95	2.45427
29.975	2.42868
30	2.45478
30.025	2.48064
30.05	2.48274
30.075	2.4483
30.1	2.53015
30.125	2.52742
30.15	2.50853
30.175	2.49011
30.2	2.49609
30.225	2.50186
30.25	2.47666
30.275	2.46604
30.3	2.5122
30.325	2.5356
30.35	2.51758
30.375	2.50522
30.4	2.50875
30.425	2.53241
30.45	2.54413
30.475	2.57695
30.5	2.56487
30.525	2.51253
30.55	2.51129
30.575	2.51117
30.6	2.50856
30.625	2.55793
30.65	2.52322
30.675	2.47822
30.7	2.5078
30.725	2.48505
30.75	2.50956
30.775	2.52528
30.8	2.4527
30.825	2.43441
30.85	2.44908
30.875	2.41886
30.9	2.4885
30.925	2.52597
30.95	2.55181
30.975	2.60175
31	2.59274
31.025	2.58005
31.05	2.53692
31.075	2.54924
31.1	2.53505
31.125	2.52032
31.15	2.55011
31.175	2.52056
31.2	2.52011
31.225	2.48957
31.25	2.45958
31.275	2.48766
31.3	2.47823
31.325	2.43988
31.35	2.42551
31.375	2.46459
31.4	2.50022
31.425	2.47836
31.45	2.45421
31.475	2.42556
31.5	2.42834
31.525	2.49592
31.55	2.44147
31.575	2.46487
31.6	2.43753
31.625	2.43354
31.65	2.39773
31.675	2.42137
31.7	2.37484
31.725	2.45172
31.75	2.44462
31.775	2.45048
31.8	2.46604
31.825	2.48022
31.85	2.41565
31.875	2.37409
31.9	2.37722
31.925	2.40569
31.95	2.39917
31.975	2.40539
32	2.38121
32.025	2.38058
32.05	2.40715
32.075	2.38441
32.1	2.38755
32.125	2.39279
32.15	2.42203
32.175	2.41935
32.2	2.41518
32.225	2.42296
32.25	2.38822
32.275	2.38167
32.3	2.4152
32.325	2.37046
32.35	2.39387
32.375	2.40105
32.4	2.41289
32.425	2.40811
32.45	2.42648
32.475	2.39872
32.5	2.42274
32.525	2.5104
32.55	2.4934
32.575	2.45774
32.6	2.45548
32.625	2.4563
32.65	2.42451
32.675	2.38448
32.7	2.37051
32.725	2.34573
32.75	2.33982
32.775	2.34716
32.8	2.30083
32.825	2.32057
32.85	2.36268
32.875	2.37238
32.9	2.34304
32.925	2.32032
32.95	2.34513
32.975	2.32646
33	2.36349
33.025	2.38661
33.05	2.38407
33.075	2.38505
33.1	2.355
33.125	2.39172
33.15	2.36613
33.175	2.40042
33.2	2.38198
33.225	2.33678
33.25	2.38621
33.275	2.38291
33.3	2.38712
33.325	2.38201
33.35	2.33561
33.375	2.36397
33.4	2.37324
33.425	2.39732
33.45	2.42074
33.475	2.3884
33.5	2.33437
33.525	2.34545
33.55	2.345
33.575	2.31658
33.6	2.34691
33.625	2.33606
33.65	2.33051
33.675	2.31812
33.7	2.30617
33.725	2.28582
33.75	2.27806
33.775	2.2671
33.8	2.26374
33.825	2.25523
33.85	2.23137
33.875	2.24231
33.9	2.22468
33.925	2.23499
33.95	2.24028
33.975	2.23664
34	2.22356
34.025	2.20191
34.05	2.20703
34.075	2.20583
34.1	2.18054
34.125	2.19895
34.15	2.20522
34.175	2.1721
34.2	2.19526
34.225	2.17306
34.25	2.21019
34.275	2.20324
34.3	2.2063
34.325	2.2091
34.35	2.25101
34.375	2.19532
34.4	2.21352
34.425	2.22033
34.45	2.23697
34.475	2.21908
34.5	2.21937
34.525	2.16272
34.55	2.20886
34.575	2.16066
34.6	2.20839
34.625	2.21356
34.65	2.20141
34.675	2.1456
34.7	2.13507
34.725	2.12595
34.75	2.11496
34.775	2.05647
34.8	2.05823
34.825	2.07494
34.85	2.0787
34.875	2.06691
34.9	2.09803
34.925	2.08062
34.95	2.16428
34.975	2.18746
35	2.17304
35.025	2.1994
35.05	2.25107
35.075	2.26604
35.1	2.21766
35.125	2.24024
35.15	2.27604
35.175	2.26237
35.2	2.27919
35.225	2.25544
35.25	2.29451
35.275	2.24088
35.3	2.22358
35.325	2.23625
35.35	2.22059
35.375	2.23884
35.4	2.24631
35.425	2.23061
35.45	2.2503
35.475	2.21411
35.5	2.2549
35.525	2.24603
35.55	2.2898
35.575	2.35167
35.6	2.29437
35.625	2.28842
35.65	2.29266
35.675	2.29803
35.7	2.25946
35.725	2.30314
35.75	2.27442
35.775	2.32451
35.8	2.28101
35.825	2.25784
35.85	2.23997
35.875	2.22282
35.9	2.19454
35.925	2.21082
35.95	2.22139
35.975	2.22392
36	2.21274
36.025	2.21112
36.05	2.20108
36.075	2.22921
36.1	2.21084
36.125	2.22025
36.15	2.22749
36.175	2.23
36.2	2.19576
36.225	2.18492
36.25	2.19303
36.275	2.16822
36.3	2.19408
36.325	2.18104
36.35	2.20455
36.375	2.19111
36.4	2.14744
36.425	2.1675
36.45	2.18919
36.475	2.20865
36.5	2.21271
36.525	2.18729
36.55	2.22601
36.575	2.24354
36.6	2.2161
36.625	2.2034
36.65	2.18659
36.675	2.20182
36.7	2.1894
36.725	2.21316
36.75	2.18897
36.775	2.17166
36.8	2.17744
36.825	2.18682
36.85	2.17777
36.875	2.15936
36.9	2.20386
36.925	2.21374
36.95	2.16302
36.975	2.17975
37	2.15135
37.025	2.16855
37.05	2.1863
37.075	2.17702
37.1	2.17158
37.125	2.15109
37.15	2.14671
37.175	2.15354
37.2	2.1708
37.225	2.20355
37.25	2.23064
37.275	2.23362
37.3	2.22407
37.325	2.21986
37.35	2.22212
37.375	2.25757
37.4	2.23431
37.425	2.23488
37.45	2.26304
37.475	2.25366
37.5	2.27988
37.525	2.22556
37.55	2.31866
37.575	2.28625
37.6	2.2579
37.625	2.27746
37.65	2.26147
37.675	2.27632
37.7	2.28526
37.725	2.29941
37.75	2.31581
37.775	2.30104
37.8	2.30395
37.825	2.31954
37.85	2.35915
37.875	2.34931
37.9	2.35706
37.925	2.34434
37.95	2.35206
37.975	2.29387
38	2.27646
38.025	2.28865
38.05	2.30488
38.075	2.28728
38.1	2.30806
38.125	2.30533
38.15	2.29201
38.175	2.31093
38.2	2.35084
38.225	2.34257
38.25	2.38277
38.275	2.31795
38.3	2.28659
38.325	2.30609
38.35	2.33545
38.375	2.31529
38.4	2.28741
38.425	2.33752
38.45	2.3239
38.475	2.28362
38.5	2.24873
38.525	2.31343
38.55	2.34546
38.575	2.33937
38.6	2.2989
38.625	2.28767
38.65	2.31969
38.675	2.32417
38.7	2.34352
38.725	2.31887
38.75	2.28073
38.775	2.25919
38.8	2.28852
38.825	2.29074
38.85	2.27214
38.875	2.27771
38.9	2.27548
38.925	2.29262
38.95	2.23921
38.975	2.22749
39	2.23069
39.025	2.23037
39.05	2.24386
39.075	2.22555
39.1	2.26276
39.125	2.30596
39.15	2.2876
39.175	2.26301
39.2	2.29293
39.225	2.30643
39.25	2.3027
39.275	2.29938
39.3	2.33723
39.325	2.39479
39.35	2.40604
39.375	2.41276
39.4	2.38499
39.425	2.3889
39.45	2.33765
39.475	2.31696
39.5	2.34818
39.525	2.38296
39.55	2.37179
39.575	2.36846
39.6	2.39275
39.625	2.37403
39.65	2.40191
39.675	2.38804
39.7	2.42129
39.725	2.40091
39.75	2.41254
39.775	2.44564
39.8	2.43756
39.825	2.42601
39.85	2.46663
39.875	2.4035
39.9	2.45705
39.925	2.45677
39.95	2.41223
39.975	2.43779
40	2.44596
40.025	2.46593
40.05	2.45763
40.075	2.46088
40.1	2.44377
40.125	2.43751
40.15	2.40797
40.175	2.46381
40.2	2.45979
40.225	2.43584
40.25	2.4924
40.275	2.43428
40.3	2.41804
40.325	2.41109
40.35	2.42686
40.375	2.43754
40.4	2.39089
40.425	2.40225
40.45	2.38322
40.475	2.39435
40.5	2.40083
40.525	2.38282
40.55	2.40801
40.575	2.38613
40.6	2.3676
40.625	2.37485
40.65	2.3595
40.675	2.37476
40.7	2.35695
40.725	2.37828
40.75	2.35618
40.775	2.36999
40.8	2.35939
40.825	2.36124
40.85	2.35553
40.875	2.35449
40.9	2.32578
40.925	2.33692
40.95	2.3406
40.975	2.35249
41	2.31578
41.025	2.28679
41.05	2.28438
41.075	2.26024
41.1	2.21721
41.125	2.22145
41.15	2.23068
41.175	2.25976
41.2	2.24999
41.225	2.30293
41.25	2.30889
41.275	2.27798
41.3	2.27416
41.325	2.31953
41.35	2.28588
41.375	2.30612
41.4	2.27836
41.425	2.28775
41.45	2.26351
41.475	2.27192
41.5	2.2904
41.525	2.29117
41.55	2.26904
41.575	2.26795
41.6	2.26715
41.625	2.26432
41.65	2.27392
41.675	2.33539
41.7	2.33501
41.725	2.35347
41.75	2.32524
41.775	2.35665
41.8	2.35994
41.825	2.35162
41.85	2.32196
41.875	2.32666
41.9	2.37272
41.925	2.33598
41.95	2.34322
41.975	2.33889
42	2.35406
42.025	2.36524
42.05	2.39394
42.075	2.37796
42.1	2.39627
42.125	2.3952
42.15	2.39619
42.175	2.38721
42.2	2.39104
42.225	2.3682
42.25	2.38163
42.275	2.39751
42.3	2.37238
42.325	2.37559
42.35	2.33688
42.375	2.31911
42.4	2.30578
42.425	2.29606
42.45	2.25167
42.475	2.27125
42.5	2.29999
42.525	2.28884
42.55	2.33281
42.575	2.32714
42.6	2.29954
42.625	2.35381
42.65	2.35899
42.675	2.37218
42.7	2.39983
42.725	2.33926
42.75	2.36351
42.775	2.34457
42.8	2.37435
42.825	2.41762
42.85	2.42906
42.875	2.40567
42.9	2.45852
42.925	2.45244
42.95	2.4508
42.975	2.41855
43	2.39694
43.025	2.37765
43.05	2.37625
43.075	2.36447
43.1	2.32587
43.125	2.28862
43.15	2.29316
43.175	2.34136
43.2	2.31115
43.225	2.30082
43.25	2.33215
43.275	2.33077
43.3	2.2768
43.325	2.28623
43.35	2.33109
43.375	2.34627
43.4	2.35476
43.425	2.40269
43.45	2.41937
43.475	2.41573
43.5	2.41904
43.525	2.44359
43.55	2.46319
43.575	2.46198
43.6	2.4762
43.625	2.44397
43.65	2.46373
43.675	2.42174
43.7	2.3843
43.725	2.42118
43.75	2.41115
43.775	2.36427
43.8	2.37966
43.825	2.3642
43.85	2.34298
43.875	2.36137
43.9	2.37967
43.925	2.37139
43.95	2.40696
43.975	2.41168
44	2.41187
44.025	2.34949
44.05	2.38363
44.075	2.38412
44.1	2.4355
44.125	2.43493
44.15	2.462
44.175	2.41101
44.2	2.39576
44.225	2.4006
44.25	2.36871
44.275	2.36734
44.3	2.39251
44.325	2.40598
44.35	2.41935
44.375	2.42595
44.4	2.44438
44.425	2.43335
44.45	2.42753
44.475	2.4524
44.5	2.43619
44.525	2.45137
44.55	2.4071
44.575	2.39345
44.6	2.37666
44.625	2.3744
44.65	2.3685
44.675	2.41235
44.7	2.4467
44.725	2.46844
44.75	2.47659
44.775	2.42906
44.8	2.42462
44.825	2.45443
44.85	2.45748
44.875	2.45525
44.9	2.47589
44.925	2.45825
44.95	2.43574
44.975	2.40211
45	2.38861
45.025	2.3592
45.05	2.3757
45.075	2.39655
45.1	2.41885
45.125	2.44065
45.15	2.40922
45.175	2.43785
45.2	2.44354
45.225	2.44113
45.25	2.42361
45.275	2.46478
45.3	2.46336
45.325	2.46298
45.35	2.4227
45.375	2.4475
45.4	2.42884
45.425	2.43905
45.45	2.44134
45.475	2.46711
45.5	2.46067
45.525	2.43884
45.55	2.42704
45.575	2.39719
45.6	2.39388
45.625	2.37883
45.65	2.40117
45.675	2.39588
45.7	2.38605
45.725	2.39477
45.75	2.39234
45.775	2.38339
45.8	2.35832
45.825	2.37489
45.85	2.38571
45.875	2.37677
45.9	2.35492
45.925	2.35163
45.95	2.3918
45.975	2.39081
46	2.44893
46.025	2.45358
46.05	2.46057
46.075	2.41869
46.1	2.3847
46.125	2.45015
46.15	2.45729
46.175	2.47231
46.2	2.44481
46.225	2.48534
46.25	2.44085
46.275	2.44432
46.3	2.47499
46.325	2.48516
46.35	2.47578
46.375	2.47831
46.4	2.44713
46.425	2.42651
46.45	2.4247
46.475	2.44446
46.5	2.46697
46.525	2.44071
46.55	2.45138
46.575	2.44165
46.6	2.42813
46.625	2.47776
46.65	2.45393
46.675	2.48743
46.7	2.46487
46.725	2.45791
46.75	2.48544
46.775	2.46238
46.8	2.44441
46.825	2.48859
46.85	2.48061
46.875	2.49593
46.9	2.52303
46.925	2.51507
46.95	2.49394
46.975	2.48275
47	2.50073
47.025	2.43217
47.05	2.46335
47.075	2.48368
47.1	2.48116
47.125	2.46812
47.15	2.49008
47.175	2.48845
47.2	2.43752
47.225	2.45042
47.25	2.42453
47.275	2.44767
47.3	2.43475
47.325	2.48153
47.35	2.47896
47.375	2.54246
47.4	2.55216
47.425	2.58618
47.45	2.54138
47.475	2.55009
47.5	2.50832
47.525	2.50426
47.55	2.48935
47.575	2.50229
47.6	2.50881
47.625	2.50473
47.65	2.51191
47.675	2.52536
47.7	2.5355
47.725	2.50777
47.75	2.5597
47.775	2.57462
47.8	2.51792
47.825	2.5613
47.85	2.53548
47.875	2.48684
47.9	2.52124
47.925	2.52337
47.95	2.56401
47.975	2.5524
48	2.57651
48.025	2.57947
48.05	2.56137
48.075	2.55832
48.1	2.55757
48.125	2.5472
48.15	2.5606
48.175	2.54684
48.2	2.577
48.225	2.58427
48.25	2.6172
48.275	2.58271
48.3	2.64318
48.325	2.64861
48.35	2.62462
48.375	2.66413
48.4	2.61718
48.425	2.60646
48.45	2.60464
48.475	2.59753
48.5	2.55022
48.525	2.53195
48.55	2.55173
48.575	2.53736
48.6	2.54627
48.625	2.60847
48.65	2.59377
48.675	2.57019
48.7	2.53881
48.725	2.55203
48.75	2.54145
48.775	2.54611
48.8	2.53286
48.825	2.53676
48.85	2.52948
48.875	2.52669
48.9	2.48737
48.925	2.49015
48.95	2.48531
48.975	2.50174
49	2.47668
49.025	2.4969
49.05	2.48584
49.075	2.52342
49.1	2.52241
49.125	2.54052
49.15	2.53761
49.175	2.55678
49.2	2.53347
49.225	2.54431
49.25	2.57048
49.275	2.57545
49.3	2.54153
49.325	2.5442
49.35	2.50294
49.375	2.4992
49.4	2.49641
49.425	2.53195
49.45	2.50636
49.475	2.47936
49.5	2.48186
49.525	2.45021
49.55	2.50965
49.575	2.48574
49.6	2.51381
49.625	2.48848
49.65	2.50141
49.675	2.54375
49.7	2.5053
49.725	2.531
49.75	2.52777
49.775	2.58203
49.8	2.60618
49.825	2.58884
49.85	2.57062
49.875	2.5871
49.9	2.57992
49.925	2.61137
49.95	2.58308
[truncated: 1,101 more rows]

## Sheet: S14B
x	y
1	0.69735
2	0.71066
3	0.8266
4	0.99599
5	1.27479
6	1.72265
7	2.15984
8	2.15667
9	1.4269
10	1.06583
11	0.91383
12	0.74271
13	0.82196
14	0.86837
15	0.83507
16	0.8457
17	0.90379
18	0.97111
19	0.80419
20	0.76635
21	0.88079
22	0.8511
23	0.74494
24	0.81424
25	0.90972
26	0.85871
27	0.80179
28	0.93426
29	1.03775
30	0.97383
31	0.86738
32	0.86837
33	0.83826
34	0.78449
35	0.81317
36	0.73556
37	0.69606
38	0.77111
39	0.74126
40	0.65537
41	0.69431
42	0.74686
43	0.74355
44	0.70093
45	0.76025
46	0.71978
47	0.58839
48	0.52421
49	0.52155
50	0.57323
51	0.52017
52	0.49431
53	0.55014
54	0.56166
55	0.57343
56	0.62398
57	0.62957
58	0.63548
59	0.73563
60	0.97845
61	0.90442
62	0.81199
63	0.7332
64	0.7691
65	0.74079
66	0.70206
67	0.73855
68	0.73461
69	0.66673
70	0.68951
71	0.74393
72	0.7214
73	0.67893
74	0.74625
75	0.82864
76	0.77971
77	0.73081
78	0.89498
79	0.98852
80	0.88535
81	1.03029
82	1.30064
83	1.34112
84	1.27496
85	1.5063
86	1.57073
87	1.81002
88	2.51509
89	2.85907
90	3.05639
91	2.5555
92	2.99713
93	3.41033
94	2.89195
95	1.80491
96	1.31894
97	1.12348
98	1.00465
99	0.77781
100	0.75858
101	0.73434
102	0.69408
103	0.63909
104	0.60068
105	0.67219
106	0.72602
107	0.84644
108	0.88155
109	0.80911
110	0.91733
111	0.88213
112	0.98443
113	0.8383
114	0.7136
115	0.90211
116	0.95309
117	0.83824
118	0.97639
119	1.2617
120	1.26869
121	1.68023
122	1.67327
123	1.2197
124	0.88617
125	0.79289
126	0.62378
127	0.58389
128	0.64504
129	0.65253
130	0.54661
131	0.58402
132	0.67572
133	0.62872
134	0.57514
135	0.66374
136	0.74368
137	0.70361
138	0.65627
139	0.77199
140	0.83251
141	0.75947
142	0.74928
143	0.90976
144	0.96729
145	0.95579
146	1.09499
147	1.38605
148	0.94202
149	0.84212
150	0.71686
151	0.83612
152	0.85674
153	0.67877
154	0.68325
155	0.65136
156	0.953
157	1.15295
158	1.27053
159	0.91692
160	0.77184
161	0.6467
162	0.67661
163	0.66234
164	0.55524
165	0.53602
166	0.58812
167	0.58333
168	0.54046
169	0.58806
170	0.62742
171	0.65896
172	0.7086
173	0.74877
174	0.82465
175	0.90646
176	1.28298
177	1.24695
178	1.33526
179	1.36613
180	1.24937
181	1.01034
182	0.99671
183	1.05425
184	0.96679
185	0.90408
186	0.98697
187	1.06049
188	0.94426
189	0.75146
190	0.66982
191	0.72739
192	0.78438
193	0.69994
194	0.63699
195	0.74963
196	0.96027
197	1.07036
198	0.81448
199	0.86649
200	1.05265
201	0.96587
202	0.88402
203	1.10156
204	1.20334
205	1.08096
206	1.29857
207	1.51637
208	1.6384
209	1.13968
210	0.9911
211	0.83607
212	0.88776
213	0.88185
214	0.756
215	0.79182
216	0.95819
217	0.93128
218	0.83522
219	1.05113
220	1.30559
221	1.199
222	1.40162
223	1.62574
224	2.10253
225	1.77052
226	1.32821
227	1.2071
228	1.3284
229	1.10669
230	1.32437
231	1.24823

## Sheet: S14C
0-15 ns			15-30 ns			30-45 ns			45-60 ns			60-75 ns
x	y		x	y		x	y		x	y		x	y
-40.7737	21.027		-40.8286	21.0057		-41.0456	21.1837		-41.2085	21.3859		-42.2026	21.8679
-40.6715	20.945		-40.7255	20.9292		-40.9423	21.102		-41.1056	21.3054		-42.0987	21.7927
-40.5692	20.863		-40.6224	20.8527		-40.8391	21.0203		-41.0026	21.2249		-41.9948	21.7175
-40.4669	20.781		-40.5193	20.7762		-40.7358	20.9385		-40.8997	21.1445		-41.8909	21.6423
-40.3646	20.699		-40.4162	20.6996		-40.6325	20.8568		-40.7968	21.064		-41.787	21.5671
-40.2624	20.617		-40.313	20.6231		-40.5292	20.7751		-40.6938	20.9836		-41.6831	21.492
-40.1601	20.535		-40.2099	20.5466		-40.4259	20.6934		-40.5909	20.903		-41.5793	21.4168
-40.0578	20.4531		-40.1068	20.4702		-40.3226	20.6117		-40.488	20.8223		-41.4754	21.3417
-39.9555	20.3711		-40.0037	20.3937		-40.2193	20.5299		-40.385	20.7417		-41.3715	21.2667
-39.8532	20.2892		-39.9006	20.3173		-40.116	20.4483		-40.2821	20.6612		-41.2676	21.1916
-39.751	20.2074		-39.7975	20.2408		-40.0127	20.3666		-40.1792	20.5806		-41.1637	21.1166
-39.6487	20.1255		-39.6944	20.1643		-39.9095	20.2849		-40.0762	20.5		-41.0598	21.0417
-39.5464	20.0436		-39.5913	20.0882		-39.8062	20.2033		-39.9733	20.4195		-40.9559	20.9668
-39.4441	19.9619		-39.4881	20.0126		-39.7029	20.1216		-39.8704	20.339		-40.852	20.8919
-39.3418	19.8801		-39.385	19.9368		-39.5996	20.04		-39.7674	20.2586		-40.7481	20.8171
-39.2396	19.7983		-39.2819	19.8611		-39.4963	19.9585		-39.6645	20.1782		-40.6442	20.7423
-39.1373	19.7165		-39.1788	19.7853		-39.393	19.877		-39.5616	20.0979		-40.5403	20.6677
-39.035	19.6347		-39.0757	19.7086		-39.2897	19.7954		-39.4586	20.0173		-40.4365	20.593
-38.9327	19.5527		-38.9726	19.6318		-39.1865	19.7139		-39.3557	19.9366		-40.3326	20.5182
-38.8304	19.4705		-38.8695	19.555		-39.0832	19.6325		-39.2528	19.856		-40.2287	20.4435
-38.7282	19.3882		-38.7664	19.4782		-38.9799	19.5513		-39.1499	19.7754		-40.1248	20.3689
-38.6259	19.3057		-38.6633	19.4012		-38.8766	19.4701		-39.0469	19.695		-40.0209	20.2943
-38.5236	19.223		-38.5602	19.3235		-38.7733	19.3887		-38.944	19.6152		-39.917	20.2195
-38.4213	19.1403		-38.457	19.2458		-38.67	19.3073		-38.8411	19.5356		-39.8131	20.1445
-38.319	19.0577		-38.3539	19.1681		-38.5667	19.2261		-38.7381	19.4562		-39.7092	20.0696
-38.2168	18.9752		-38.2508	19.0903		-38.4635	19.145		-38.6352	19.3769		-39.6053	19.9948
-38.1145	18.8925		-38.1477	19.0124		-38.3602	19.0641		-38.5323	19.2978		-39.5014	19.92
-38.0122	18.8097		-38.0446	18.9343		-38.2569	18.9833		-38.4293	19.2188		-39.3976	19.8452
-37.9099	18.7271		-37.9415	18.856		-38.1536	18.9026		-38.3264	19.14		-39.2937	19.7706
-37.8077	18.6445		-37.8384	18.7774		-38.0503	18.8221		-38.2235	19.0614		-39.1898	19.696
-37.7054	18.5618		-37.7353	18.6989		-37.947	18.7416		-38.1205	18.9829		-39.0859	19.6211
-37.6031	18.4794		-37.6322	18.6201		-37.8437	18.6612		-38.0176	18.9046		-38.982	19.5464
-37.5008	18.3971		-37.529	18.5414		-37.7404	18.5811		-37.9147	18.8265		-38.8781	19.4717
-37.3985	18.3148		-37.4259	18.4627		-37.6371	18.5012		-37.8118	18.7485		-38.7742	19.3968
-37.2963	18.2325		-37.3228	18.3841		-37.5339	18.4213		-37.7088	18.6706		-38.6703	19.3218
-37.194	18.1504		-37.2197	18.3054		-37.4306	18.341		-37.6059	18.5928		-38.5665	19.2469
-37.0917	18.0683		-37.1166	18.2266		-37.3273	18.2609		-37.5029	18.5149		-38.4626	19.1722
-36.9894	17.9863		-37.0135	18.1479		-37.224	18.1809		-37.4	18.4373		-38.3587	19.0973
-36.8871	17.9044		-36.9104	18.0691		-37.1207	18.1011		-37.2971	18.36		-38.2548	19.0225
-36.7849	17.8227		-36.8073	17.9905		-37.0174	18.0209		-37.1942	18.2831		-38.1509	18.9479
-36.6826	17.7411		-36.7041	17.9119		-36.9141	17.9408		-37.0912	18.2065		-38.047	18.8735
-36.5803	17.6598		-36.601	17.8334		-36.8109	17.8607		-36.9883	18.13		-37.9431	18.7991
-36.478	17.5787		-36.4979	17.755		-36.7076	17.7805		-36.8854	18.0537		-37.8392	18.7248
-36.3757	17.4979		-36.3948	17.6767		-36.6043	17.7004		-36.7824	17.9774		-37.7353	18.6503
-36.2735	17.4171		-36.2917	17.5985		-36.501	17.6207		-36.6795	17.9014		-37.6314	18.5758
-36.1712	17.3368		-36.1886	17.5206		-36.3977	17.541		-36.5766	17.8255		-37.5275	18.5015
-36.0689	17.2566		-36.0855	17.4427		-36.2944	17.4616		-36.4736	17.7498		-37.4237	18.4271
-35.9666	17.1766		-35.9824	17.365		-36.1911	17.3828		-36.3707	17.6741		-37.3198	18.3528
-35.8644	17.0969		-35.8793	17.2874		-36.0878	17.3045		-36.2678	17.5984		-37.2159	18.2779
-35.7621	17.0173		-35.7762	17.21		-35.9846	17.2264		-36.1648	17.5229		-37.112	18.2023
-35.6598	16.9377		-35.673	17.1329		-35.8813	17.1484		-36.0619	17.4477		-37.0081	18.1262
-35.5575	16.8583		-35.5699	17.0559		-35.778	17.0707		-35.959	17.3726		-36.9042	18.05
-35.4552	16.7792		-35.4668	16.9793		-35.6747	16.9932		-35.856	17.2975		-36.8003	17.9737
-35.353	16.7002		-35.3637	16.9028		-35.5714	16.9158		-35.7531	17.2227		-36.6964	17.8972
-35.2507	16.6213		-35.2606	16.8264		-35.4681	16.8386		-35.6502	17.1482		-36.5925	17.8207
-35.1484	16.5427		-35.1575	16.7502		-35.3648	16.7615		-35.5472	17.074		-36.4886	17.7437
-35.0461	16.4644		-35.0544	16.6742		-35.2615	16.6845		-35.4443	17		-36.3848	17.6664
-34.9438	16.3866		-34.9513	16.5983		-35.1583	16.608		-35.3414	16.926		-36.2809	17.5886
-34.8416	16.3091		-34.8481	16.5226		-35.055	16.5318		-35.2385	16.8523		-36.177	17.5111
-34.7393	16.2317		-34.745	16.4471		-34.9517	16.4559		-35.1355	16.7789		-36.0731	17.4336
-34.637	16.1546		-34.6419	16.3718		-34.8484	16.3802		-35.0326	16.7057		-35.9692	17.3563
-34.5347	16.0774		-34.5388	16.2966		-34.7451	16.3042		-34.9297	16.6327		-35.8653	17.2789
-34.4324	16.0007		-34.4357	16.2214		-34.6418	16.2286		-34.8267	16.5599		-35.7614	17.2017
-34.3302	15.9241		-34.3326	16.1462		-34.5385	16.1533		-34.7238	16.4874		-35.6575	17.1244
-34.2279	15.8476		-34.2295	16.071		-34.4353	16.0782		-34.6209	16.4152		-35.5536	17.047
-34.1256	15.7716		-34.1264	15.9961		-34.332	16.0034		-34.5179	16.3434		-35.4498	16.97
-34.0233	15.696		-34.0233	15.9216		-34.2287	15.9296		-34.415	16.2715		-35.3459	16.8928
-33.9211	15.6208		-33.9201	15.8472		-34.1254	15.8562		-34.3121	16.1996		-35.242	16.8159
-33.8188	15.5458		-33.817	15.7731		-34.0221	15.783		-34.2091	16.1277		-35.1381	16.7392
-33.7165	15.471		-33.7139	15.6991		-33.9188	15.7099		-34.1062	16.0557		-35.0342	16.6628
-33.6142	15.3964		-33.6108	15.6252		-33.8155	15.6372		-34.0033	15.9839		-34.9303	16.5865
-33.5119	15.3221		-33.5077	15.5515		-33.7122	15.565		-33.9003	15.9125		-34.8264	16.5103
-33.4096	15.248		-33.4046	15.478		-33.609	15.4931		-33.7974	15.8414		-34.7225	16.4342
-33.3074	15.1741		-33.3015	15.4047		-33.5057	15.4215		-33.6945	15.7703		-34.6186	16.3584
-33.2051	15.1004		-33.1984	15.3317		-33.4024	15.35		-33.5915	15.6996		-34.5147	16.2829
-33.1028	15.0268		-33.0953	15.2592		-33.2991	15.2788		-33.4886	15.629		-34.4109	16.2075
-33.0005	14.9535		-32.9921	15.1868		-33.1958	15.2078		-33.3857	15.5589		-34.307	16.1322
-32.8983	14.8805		-32.889	15.1147		-33.0925	15.1372		-33.2828	15.4892		-34.2031	16.0567
-32.796	14.8078		-32.7859	15.0429		-32.9892	15.0668		-33.1798	15.4195		-34.0992	15.9812
-32.6937	14.7354		-32.6828	14.9715		-32.886	14.9965		-33.0769	15.3503		-33.9953	15.9057
-32.5914	14.6634		-32.5797	14.9004		-32.7827	14.9265		-32.974	15.2813		-33.8914	15.8302
-32.4891	14.5918		-32.4766	14.8296		-32.6794	14.8569		-32.871	15.2126		-33.7875	15.7547
-32.3869	14.5205		-32.3735	14.7592		-32.5761	14.7878		-32.7681	15.1444		-33.6836	15.6792
-32.2846	14.4495		-32.2704	14.689		-32.4728	14.7188		-32.6652	15.0763		-33.5797	15.604
-32.1823	14.3786		-32.1673	14.619		-32.3695	14.6501		-32.5622	15.0088		-33.4759	15.529
-32.08	14.3079		-32.0641	14.5495		-32.2662	14.5818		-32.4593	14.9415		-33.372	15.4541
-31.9777	14.2375		-31.961	14.4803		-32.1629	14.5141		-32.3564	14.8744		-33.2681	15.379
-31.8755	14.1675		-31.8579	14.4115		-32.0596	14.4466		-32.2534	14.8076		-33.1642	15.3041
-31.7732	14.0978		-31.7548	14.3425		-31.9564	14.3795		-32.1505	14.7412		-33.0603	15.2294
-31.6709	14.0283		-31.6517	14.2739		-31.8531	14.3124		-32.0476	14.6752		-32.9564	15.1548
-31.5686	13.9589		-31.5486	14.2056		-31.7498	14.2453		-31.9446	14.6097		-32.8525	15.08
-31.4663	13.8899		-31.4455	14.1376		-31.6465	14.1783		-31.8417	14.5445		-32.7486	15.0053
-31.3641	13.8213		-31.3424	14.0698		-31.5432	14.1115		-31.7388	14.4795		-32.6447	14.9309
-31.2618	13.7528		-31.2392	14.002		-31.4399	14.045		-31.6358	14.415		-32.5408	14.857
-31.1595	13.6845		-31.1361	13.9346		-31.3366	13.9788		-31.5329	14.3508		-32.437	14.7836
-31.0572	13.6168		-31.033	13.8678		-31.2334	13.913		-31.43	14.287		-32.3331	14.7103
-30.955	13.5497		-30.9299	13.8015		-31.1301	13.8476		-31.327	14.2237		-32.2292	14.6372
-30.8527	13.4829		-30.8268	13.7355		-31.0268	13.7828		-31.2241	14.1611		-32.1253	14.5644
-30.7504	13.4163		-30.7237	13.6699		-30.9235	13.7183		-31.1212	14.0988		-32.0214	14.4917
-30.6481	13.35		-30.6206	13.6046		-30.8202	13.654		-31.0182	14.0368		-31.9175	14.419
-30.5458	13.2843		-30.5175	13.5397		-30.7169	13.5906		-30.9153	13.9753		-31.8136	14.3463
-30.4436	13.2191		-30.4144	13.4751		-30.6136	13.5279		-30.8124	13.914		-31.7097	14.2739
-30.3413	13.1541		-30.3113	13.4108		-30.5103	13.4657		-30.7095	13.8527		-31.6058	14.2019
-30.239	13.0894		-30.2081	13.3469		-30.4071	13.4037		-30.6065	13.7919		-31.5019	14.1307
-30.1367	13.025		-30.105	13.2835		-30.3038	13.3422		-30.5036	13.7314		-31.3981	14.0599
-30.0344	12.9611		-30.0019	13.2206		-30.2005	13.2815		-30.4007	13.6713		-31.2942	13.9892
-29.9322	12.8978		-29.8988	13.158		-30.0972	13.2212		-30.2977	13.6116		-31.1903	13.9189
-29.8299	12.8347		-29.7957	13.0957		-29.9939	13.1612		-30.1948	13.552		-31.0864	13.849
-29.7276	12.772		-29.6926	13.0336		-29.8906	13.1013		-30.0919	13.4928		-30.9825	13.7793
-29.6253	12.7098		-29.5895	12.9722		-29.7873	13.042		-29.9889	13.4335		-30.8786	13.7096
-29.5231	12.648		-29.4864	12.9113		-29.684	12.9833		-29.886	13.3742		-30.7747	13.6401
-29.4208	12.5866		-29.3833	12.8508		-29.5808	12.925		-29.7831	13.3152		-30.6708	13.5709
-29.3185	12.5255		-29.2801	12.7909		-29.4775	12.8668		-29.6801	13.2564		-30.5669	13.5024
-29.2162	12.4646		-29.177	12.7313		-29.3742	12.8088		-29.5772	13.1981		-30.463	13.4342
-29.1139	12.4043		-29.0739	12.6724		-29.2709	12.7514		-29.4743	13.1403		-30.3591	13.3663
-29.0116	12.3446		-28.9708	12.6139		-29.1676	12.6945		-29.3713	13.0828		-30.2553	13.2984
-28.9094	12.285		-28.8677	12.5557		-29.0643	12.6379		-29.2684	13.0254		-30.1514	13.2308
-28.8071	12.2255		-28.7646	12.4979		-28.961	12.5816		-29.1655	12.9683		-30.0475	13.1638
-28.7048	12.1663		-28.6615	12.4406		-28.8577	12.5255		-29.0626	12.911		-29.9436	13.0973
-28.6025	12.1076		-28.5584	12.3839		-28.7545	12.4701		-28.9596	12.8539		-29.8397	13.031
-28.5003	12.0495		-28.4552	12.3276		-28.6512	12.415		-28.8567	12.7967		-29.7358	12.9649
-28.398	11.9917		-28.3521	12.2717		-28.5479	12.3602		-28.7538	12.7398		-29.6319	12.8989
-28.2957	11.934		-28.249	12.2163		-28.4446	12.3058		-28.6508	12.6832		-29.528	12.8331
-28.1934	11.8768		-28.1459	12.161		-28.3413	12.2516		-28.5479	12.627		-29.4241	12.7674
-28.0911	11.8201		-28.0428	12.1064		-28.238	12.1978		-28.445	12.5714		-29.3203	12.702
-27.9889	11.7637		-27.9397	12.0521		-28.1347	12.1447		-28.342	12.5157		-29.2164	12.6367
-27.8866	11.7077		-27.8366	11.9982		-28.0314	12.0921		-28.2391	12.4602		-29.1125	12.5719
-27.7843	11.6518		-27.7335	11.9447		-27.9282	12.0398		-28.1362	12.4048		-29.0086	12.5076
-27.682	11.5961		-27.6304	11.8916		-27.8249	11.988		-28.0332	12.3495		-28.9047	12.4435
-27.5797	11.541		-27.5272	11.8388		-27.7216	11.9371		-27.9303	12.2936		-28.8008	12.3794
-27.4775	11.4864		-27.4241	11.7863		-27.6183	11.8867		-27.8274	12.2368		-28.6969	12.3156
-27.3752	11.432		-27.321	11.7341		-27.515	11.8363		-27.7244	12.1803		-28.593	12.2525
-27.2729	11.3779		-27.2179	11.6822		-27.4117	11.7861		-27.6215	12.1239		-28.4891	12.1897
-27.1706	11.3244		-27.1148	11.6308		-27.3085	11.7359		-27.5186	12.0671		-28.3852	12.1272
-27.0683	11.2711		-27.0117	11.5798		-27.2052	11.6861		-27.4156	12.0101		-28.2814	12.0649
-26.9661	11.2184		-26.9086	11.5293		-27.1019	11.6365		-27.3127	11.9539		-28.1775	12.0029
-26.8638	11.1661		-26.8055	11.4792		-26.9986	11.5874		-27.2098	11.898		-28.0736	11.9416
-26.7615	11.114		-26.7024	11.4294		-26.8953	11.5384		-27.1069	11.8422		-27.9697	11.8804
-26.6592	11.0624		-26.5992	11.3799		-26.792	11.4898		-27.0039	11.7858		-27.8658	11.8195
-26.557	11.011		-26.4961	11.3309		-26.6887	11.4406		-26.901	11.73		-27.7619	11.7587
-26.4547	10.9601		-26.393	11.2821		-26.5854	11.3917		-26.798	11.6742		-27.658	11.6982
-26.3524	10.9098		-26.2899	11.2336		-26.4822	11.343		-26.6951	11.6185		-27.5541	11.638
-26.2501	10.8598		-26.1868	11.1852		-26.3789	11.2944		-26.5922	11.5631		-27.4502	11.5781
-26.1478	10.8102		-26.0837	11.1371		-26.2756	11.2462		-26.4893	11.508		-27.3464	11.5185
-26.0455	10.7612		-25.9806	11.0896		-26.1723	11.198		-26.3863	11.4529		-27.2425	11.459
-25.9433	10.713		-25.8775	11.0425		-26.069	11.1494		-26.2834	11.3977		-27.1386	11.3998
-25.841	10.6654		-25.7743	10.9957		-25.9657	11.1006		-26.1805	11.3428		-27.0347	11.3412
-25.7387	10.618		-25.6712	10.9493		-25.8624	11.0519		-26.0775	11.2875		-26.9308	11.2833
-25.6364	10.5711		-25.5681	10.9036		-25.7591	11.003		-25.9746	11.2328		-26.8269	11.2255
-25.5342	10.5248		-25.465	10.8583		-25.6559	10.9533		-25.8717	11.1785		-26.723	11.1679
-25.4319	10.4792		-25.3619	10.8135		-25.5526	10.9027		-25.7687	11.1244		-26.6191	11.1112
-25.3296	10.4342		-25.2588	10.7693		-25.4493	10.8521		-25.6658	11.0705		-26.5152	11.0554
-25.2273	10.3895		-25.1557	10.7254		-25.346	10.801		-25.5629	11.0162		-26.4113	11.0001
-25.125	10.3455		-25.0526	10.6821		-25.2427	10.7496		-25.4599	10.9616		-26.3074	10.9449
-25.0228	10.3022		-24.9495	10.6392		-25.1394	10.6975		-25.357	10.907		-26.2036	10.8901
-24.9205	10.2597		-24.8464	10.5965		-25.0361	10.6455		-25.2541	10.8523		-26.0997	10.8362
-24.8182	10.2177		-24.7432	10.5541		-24.9328	10.5939		-25.1512	10.7972		-25.9958	10.7827
-24.7159	10.176		-24.6401	10.5119		-24.8296	10.5425		-25.0482	10.7424		-25.8919	10.7296
-24.6136	10.135		-24.537	10.47		-24.7263	10.4911		-24.9453	10.6874		-25.788	10.6767
-24.5114	10.0948		-24.4339	10.4289		-24.623	10.4397		-24.8423	10.6323		-25.6841	10.6243
-24.4091	10.0552		-24.3308	10.3885		-24.5197	10.3878		-24.7394	10.577		-25.5802	10.5729
-24.3068	10.0159		-24.2277	10.3486		-24.4164	10.3357		-24.6365	10.5209		-25.4763	10.522
-24.2045	9.9772		-24.1246	10.3092		-24.3131	10.2839		-24.5336	10.4645		-25.3724	10.4714
-24.1023	9.93932		-24.0215	10.2704		-24.2098	10.2318		-24.4306	10.4085		-25.2686	10.4212
-24	9.902		-23.9184	10.232		-24.1065	10.1799		-24.3277	10.3525		-25.1647	10.3712
-23.8977	9.86543		-23.8152	10.1941		-24.0033	10.1282		-24.2248	10.2963		-25.0608	10.3219
-23.7954	9.82913		-23.7121	10.1566		-23.9	10.0768		-24.1218	10.2407		-24.9569	10.273
-23.6931	9.7929		-23.609	10.1196		-23.7967	10.0245		-24.0189	10.1849		-24.853	10.2243
-23.5908	9.75728		-23.5059	10.0831		-23.6934	9.97307		-23.916	10.1284		-24.7491	10.1758
-23.4886	9.72226		-23.4028	10.047		-23.5901	9.922		-23.813	10.0717		-24.6452	10.1285
-23.3863	9.68789		-23.2997	10.0113		-23.4868	9.8712		-23.7101	10.0146		-24.5413	10.0819
-23.284	9.65394		-23.1966	9.97579		-23.3835	9.82077		-23.6072	9.95755		-24.4374	10.036
-23.1817	9.62071		-23.0935	9.94004		-23.2802	9.77032		-23.5042	9.90083		-24.3335	9.99039
-23.0795	9.5883		-22.9903	9.90452		-23.177	9.7204		-23.4013	9.84456		-24.2296	9.94466
-22.9772	9.55666		-22.8872	9.86942		-23.0737	9.67026		-23.2984	9.78834		-24.1258	9.89873
-22.8749	9.52561		-22.7841	9.83503		-22.9704	9.6199		-23.1954	9.73211		-24.0219	9.85292
-22.7726	9.49467		-22.681	9.80091		-22.8671	9.56938		-23.0925	9.67629		-23.918	9.80757
-22.6703	9.4642		-22.5779	9.76712		-22.7638	9.51881		-22.9896	9.62059		-23.8141	9.76256
-22.5681	9.43408		-22.4748	9.73399		-22.6605	9.46896		-22.8866	9.56497		-23.7102	9.71782
-22.4658	9.40458		-22.3717	9.70142		-22.5572	9.41908		-22.7837	9.50918		-23.6063	9.67354
-22.3635	9.37561		-22.2686	9.66923		-22.4539	9.36857		-22.6808	9.45294		-23.5024	9.62967
-22.2612	9.34684		-22.1655	9.63561		-22.3507	9.31771		-22.5779	9.39726		-23.3985	9.58616
-22.159	9.31823		-22.0623	9.60171		-22.2474	9.26713		-22.4749	9.3417		-23.2946	9.54289
-22.0567	9.28987		-21.9592	9.56812		-22.1441	9.21748		-22.372	9.28605		-23.1908	9.49953
-21.9544	9.2617		-21.8561	9.53474		-22.0408	9.16767		-22.2691	9.23049		-23.0869	9.45634
-21.8521	9.23379		-21.753	9.5001		-21.9375	9.11725		-22.1661	9.1749		-22.983	9.41349
-21.7498	9.20612		-21.6499	9.46501		-21.8342	9.06773		-22.0632	9.1193		-22.8791	9.37094
-21.6475	9.1785		-21.5468	9.42955		-21.7309	9.01813		-21.9603	9.06398		-22.7752	9.3286
-21.5453	9.15132		-21.4437	9.3942		-21.6277	8.96791		-21.8573	9.0097		-22.6713	9.28604
-21.443	9.12474		-21.3406	9.35882		-21.5244	8.91806		-21.7544	8.95576		-22.5674	9.24313
-21.3407	9.09812		-21.2375	9.32279		-21.4211	8.86852		-21.6515	8.90261		-22.4635	9.20033
-21.2384	9.07142		-21.1344	9.28547		-21.3178	8.8186		-21.5485	8.8499		-22.3596	9.15781
-21.1362	9.04448		-21.0312	9.24532		-21.2145	8.768		-21.4456	8.79745		-22.2557	9.1154
-21.0339	9.0175		-20.9281	9.20349		-21.1112	8.71753		-21.3427	8.7453		-22.1519	9.0726
-20.9316	8.99		-20.825	9.16017		-21.0079	8.6668		-21.2397	8.69386		-22.048	9.02884
-20.8293	8.96228		-20.7219	9.11639		-20.9047	8.61533		-21.1368	8.64319		-21.9441	8.98398
-20.727	8.93476		-20.6188	9.07271		-20.8014	8.56262		-21.0339	8.59329		-21.8402	8.93945
-20.6248	8.90531		-20.5157	9.02784		-20.6981	8.50849		-20.9309	8.54398		-21.7363	8.89487
-20.5225	8.87504		-20.4126	8.98152		-20.5948	8.45531		-20.828	8.49528		-21.6324	8.85006
-20.4202	8.84218		-20.3095	8.93326		-20.4915	8.40227		-20.7251	8.44732		-21.5285	8.80562
-20.3179	8.80824		-20.2063	8.88369		-20.3882	8.349		-20.6222	8.40003		-21.4246	8.76058
-20.2156	8.77331		-20.1032	8.83206		-20.2849	8.29449		-20.5192	8.35279		-21.3207	8.71531
-20.1134	8.73525		-20.0001	8.77912		-20.1816	8.23872		-20.4163	8.30582		-21.2169	8.67031
-20.0111	8.6954		-19.897	8.72418		-20.0784	8.18396		-20.3133	8.25906		-21.113	8.62534
-19.9088	8.65339		-19.7939	8.66722		-19.9751	8.12958		-20.2104	8.21281		-21.0091	8.57984
-19.8065	8.60928		-19.6908	8.60885		-19.8718	8.07554		-20.1075	8.16722		-20.9052	8.5332
-19.7042	8.56334		-19.5877	8.54866		-19.7685	8.02117		-20.0046	8.12178		-20.8013	8.48584
-19.602	8.51511		-19.4846	8.4876		-19.6652	7.96612		-19.9016	8.07669		-20.6974	8.4387
-19.4997	8.46526		-19.3815	8.42504		-19.5619	7.91144		-19.7987	8.03176		-20.5935	8.39026
-19.3974	8.41367		-19.2783	8.3604		-19.4586	7.85711		-19.6958	7.98638		-20.4896	8.34121
-19.2951	8.36076		-19.1752	8.29579		-19.3553	7.80297		-19.5928	7.94148		-20.3857	8.29154
-19.1928	8.30654		-19.0721	8.22849		-19.2521	7.74929		-19.4899	7.89697		-20.2818	8.24108
-19.0906	8.2507		-18.969	8.15875		-19.1488	7.69567		-19.387	7.8529		-20.1779	8.19021
-18.9883	8.19219		-18.8659	8.08772		-19.0455	7.64115		-19.284	7.80904		-20.0741	8.1387
-18.886	8.13251		-18.7628	8.01747		-18.9422	7.58602		-19.1811	7.76489		-19.9702	8.0872
-18.7837	8.07203		-18.6597	7.94686		-18.8389	7.53043		-19.0782	7.72107		-19.8663	8.03602
-18.6815	8.01054		-18.5566	7.87739		-18.7356	7.47421		-18.9752	7.67763		-19.7624	7.98446
-18.5792	7.94881		-18.4535	7.80624		-18.6323	7.41738		-18.8723	7.63487		-19.6585	7.9322
-18.4769	7.88701		-18.3503	7.73466		-18.5291	7.35962		-18.7694	7.59214		-19.5546	7.87828
-18.3746	7.82453		-18.2472	7.66319		-18.4258	7.3012		-18.6665	7.54957		-19.4507	7.82438
-18.2723	7.76199		-18.1441	7.59199		-18.3225	7.24184		-18.5635	7.50751		-19.3468	7.77022
-18.1701	7.69894		-18.041	7.52204		-18.2192	7.18276		-18.4606	7.46571		-19.2429	7.71595
-18.0678	7.63439		-17.9379	7.45254		-18.1159	7.1236		-18.3576	7.42431		-19.1391	7.66245
-17.9655	7.56779		-17.8348	7.38377		-18.0126	7.06373		-18.2547	7.38275		-19.0352	7.60871
-17.8632	7.50039		-17.7317	7.31561		-17.9093	7.0033		-18.1518	7.34089		-18.9313	7.55431
-17.7609	7.43353		-17.6286	7.24831		-17.806	6.94344		-18.0489	7.29866		-18.8274	7.49992
-17.6587	7.36706		-17.5254	7.18135		-17.7028	6.88376		-17.9459	7.25598		-18.7235	7.44549
-17.5564	7.3009		-17.4223	7.11483		-17.5995	6.82406		-17.843	7.2134		-18.6196	7.39062
-17.4541	7.23437		-17.3192	7.0478		-17.4962	6.76425		-17.7401	7.17101		-18.5157	7.3348
-17.3518	7.16708		-17.2161	6.98124		-17.3929	6.70458		-17.6371	7.12836		-18.4118	7.27683
-17.2495	7.09966		-17.113	6.91484		-17.2896	6.64576		-17.5342	7.08528		-18.3079	7.2187
-17.1473	7.03188		-17.0099	6.84911		-17.1863	6.58794		-17.4313	7.04194		-18.204	7.15969
-17.045	6.96415		-16.9068	6.78499		-17.083	6.53013		-17.3283	6.99866		-18.1001	7.10001
-16.9427	6.89632		-16.8037	6.72226		-16.9797	6.47328		-17.2254	6.95497		-17.9963	7.04073
-16.8404	6.82918		-16.7006	6.65961		-16.8764	6.41621		-17.1225	6.9111		-17.8924	6.98164
-16.7382	6.76168		-16.5974	6.59674		-16.7732	6.35949		-17.0195	6.86664		-17.7885	6.92268
-16.6359	6.69411		-16.4943	6.5337		-16.6699	6.30278		-16.9166	6.82197		-17.6846	6.86356
-16.5336	6.62626		-16.3912	6.47041		-16.5666	6.24462		-16.8137	6.77559		-17.5807	6.80342
-16.4313	6.5585		-16.2881	6.40621		-16.4633	6.187		-16.7107	6.72829		-17.4768	6.74337
-16.329	6.4909		-16.185	6.34169		-16.36	6.13065		-16.6078	6.68		-17.3729	6.68373
-16.2267	6.42329		-16.0819	6.27666		-16.2567	6.07414		-16.5049	6.63046		-17.269	6.62395
-16.1245	6.35481		-15.9788	6.21085		-16.1534	6.01725		-16.4019	6.58023		-17.1652	6.56462
-16.0222	6.28596		-15.8757	6.14496		-16.0502	5.96042		-16.299	6.52914		-17.0613	6.50566
-15.9199	6.21705		-15.7726	6.07854		-15.9469	5.90361		-16.1961	6.4772		-16.9574	6.44784
-15.8176	6.14725		-15.6694	6.01206		-15.8436	5.84607		-16.0932	6.42382		-16.8535	6.39018
-15.7154	6.07695		-15.5663	5.94537		-15.7403	5.78643		-15.9902	6.3689		-16.7496	6.33207
-15.6131	6.00616		-15.4632	5.87838		-15.637	5.72576		-15.8873	6.3142		-16.6457	6.27374
-15.5108	5.93517		-15.3601	5.81114		-15.5337	5.6643		-15.7844	6.26023		-16.5418	6.21438
-15.4085	5.86437		-15.257	5.74419		-15.4304	5.60248		-15.6814	6.20619		-16.4379	6.15311
-15.3062	5.79303		-15.1539	5.67672		-15.3271	5.54034		-15.5785	6.15249		-16.334	6.09189
-15.204	5.72104		-15.0508	5.6086		-15.2239	5.4771		-15.4756	6.09865		-16.2301	6.03044
-15.1017	5.64819		-14.9477	5.54079		-15.1206	5.41378		-15.3726	6.04283		-16.1262	5.96898
-14.9994	5.57433		-14.8446	5.47287		-15.0173	5.3503		-15.2697	5.98714		-16.0224	5.90807
-14.8971	5.4994		-14.7415	5.40473		-14.914	5.28666		-15.1668	5.93134		-15.9185	5.84807
-14.7949	5.42434		-14.6383	5.33665		-14.8107	5.22465		-15.0638	5.87331		-15.8146	5.78757
-14.6926	5.34918		-14.5352	5.26803		-14.7074	5.16506		-14.9609	5.81334		-15.7107	5.7271
-14.5903	5.27393		-14.4321	5.19952		-14.6041	5.10635		-14.858	5.75137		-15.6068	5.66822
-14.488	5.19841		-14.329	5.13209		-14.5008	5.04771		-14.755	5.68936		-15.5029	5.61071
-14.3857	5.1223		-14.2259	5.06422		-14.3976	4.98801		-14.6521	5.62573		-15.399	5.55563
-14.2835	5.04569		-14.1228	4.99585		-14.2943	4.92875		-14.5492	5.5633		-15.2951	5.501
-14.1812	4.96821		-14.0197	4.92797		-14.191	4.87045		-14.4462	5.50243		-15.1912	5.44675
-14.0789	4.89085		-13.9166	4.85903		-14.0877	4.81048		-14.3433	5.44291		-15.0874	5.39241
-13.9766	4.81346		-13.8134	4.78903		-13.9844	4.75001		-14.2404	5.38381		-14.9835	5.33916
-13.8743	4.73547		-13.7103	4.71879		-13.8811	4.69021		-14.1374	5.32515		-14.8796	5.28629
-13.7721	4.65772		-13.6072	4.64859		-13.7778	4.63131		-14.0345	5.26686		-14.7757	5.23305
-13.6698	4.58047		-13.5041	4.57778		-13.6745	4.57229		-13.9316	5.20916		-14.6718	5.17782
-13.5675	4.5032		-13.401	4.50695		-13.5713	4.51625		-13.8287	5.15184		-14.5679	5.12276
-13.4652	4.42592		-13.2979	4.43676		-13.468	4.46151		-13.7257	5.09392		-14.464	5.06763
-13.3629	4.34915		-13.1948	4.36644		-13.3647	4.40677		-13.6228	5.03894		-14.3601	5.01037
-13.2607	4.27272		-13.0917	4.29695		-13.2614	4.35251		-13.5199	4.98499		-14.2562	4.95317
-13.1584	4.19714		-12.9886	4.22762		-13.1581	4.29627		-13.4169	4.93236		-14.1523	4.89822
-13.0561	4.12247		-12.8854	4.1588		-13.0548	4.24061		-13.314	4.88014		-14.0485	4.84152
-12.9538	4.04818		-12.7823	4.08925		-12.9515	4.18613		-13.2111	4.82838		-13.9446	4.78385
-12.8515	3.97457		-12.6792	4.01943		-12.8483	4.13115		-13.1081	4.77793		-13.8407	4.72857
-12.7493	3.90118		-12.5761	3.95038		-12.745	4.0762		-13.0052	4.72856		-13.7368	4.67347
-12.647	3.82776		-12.473	3.88192		-12.6417	4.02199		-12.9023	4.68079		-13.6329	4.6185
-12.5447	3.75482		-12.3699	3.81362		-12.5384	3.96812		-12.7993	4.63475		-13.529	4.56418
-12.4424	3.68296		-12.2668	3.74752		-12.4351	3.91473		-12.6964	4.58867		-13.4251	4.51014
-12.3401	3.61132		-12.1637	3.68243		-12.3318	3.86127		-12.5935	4.54365		-13.3212	4.45577
-12.2379	3.5399		-12.0605	3.61772		-12.2285	3.80868		-12.4905	4.49897		-13.2173	4.40132
-12.1356	3.46888		-11.9574	3.55422		-12.1252	3.75856		-12.3876	4.45581		-13.1134	4.34725
-12.0333	3.39873		-11.8543	3.4913		-12.022	3.70785		-12.2847	4.41444		-13.0096	4.29429
-11.931	3.32925		-11.7512	3.42881		-11.9187	3.65742		-12.1817	4.37429		-12.9057	4.24197
-11.8287	3.26058		-11.6481	3.36749		-11.8154	3.60552		-12.0788	4.33548		-12.8018	4.19016
-11.7265	3.19236		-11.545	3.30826		-11.7121	3.55247		-11.9759	4.2978		-12.6979	4.1396
-11.6242	3.12395		-11.4419	3.25031		-11.6088	3.50057		-11.8729	4.26195		-12.594	4.0905
-11.5219	3.05601		-11.3388	3.19432		-11.5055	3.44913		-11.77	4.22688		-12.4901	4.04059
-11.4196	2.98949		-11.2357	3.13963		-11.4022	3.39803		-11.6671	4.19323		-12.3862	3.99151
-11.3173	2.9234		-11.1326	3.08396		-11.2989	3.35056		-11.5642	4.16111		-12.2823	3.94351
-11.2151	2.85809		-11.0294	3.02737		-11.1957	3.30643		-11.4612	4.1303		-12.1784	3.89632
-11.1128	2.79589		-10.9263	2.97169		-11.0924	3.26288		-11.3583	4.10126		-12.0746	3.85112
-11.0105	2.73504		-10.8232	2.917		-10.9891	3.21885		-11.2554	4.07399		-11.9707	3.80729
-10.9082	2.67614		-10.7201	2.8632		-10.8858	3.17384		-11.1524	4.04807		-11.8668	3.76304
-10.806	2.61875		-10.617	2.8114		-10.7825	3.12818		-11.0495	4.02373		-11.7629	3.71931
-10.7037	2.56243		-10.5139	2.76119		-10.6792	3.0811		-10.9466	4.00049		-11.659	3.67642
-10.6014	2.50771		-10.4108	2.70897		-10.5759	3.03465		-10.8436	3.9781		-11.5551	3.63536
-10.4991	2.45289		-10.3077	2.65718		-10.4727	2.98839		-10.7407	3.95703		-11.4512	3.59516
-10.3968	2.39965		-10.2045	2.60678		-10.3694	2.94252		-10.6378	3.93766		-11.3473	3.55491
-10.2946	2.34765		-10.1014	2.55931		-10.2661	2.89599		-10.5348	3.92009		-11.2434	3.51516
-10.1923	2.29711		-9.99833	2.51003		-10.1628	2.84733		-10.4319	3.90366		-11.1395	3.47719
-10.09	2.24958		-9.89522	2.46258		-10.0595	2.79964		-10.329	3.88884		-11.0357	3.44275
-9.98773	2.20544		-9.7921	2.41363		-9.95622	2.7505		-10.2261	3.87604		-10.9318	3.41094
-9.88545	2.16363		-9.68899	2.3646		-9.85293	2.70216		-10.1231	3.865		-10.8279	3.37954
-9.78317	2.12305		-9.58588	2.31681		-9.74965	2.65793		-10.0202	3.8559		-10.724	3.34905
-9.68089	2.08334		-9.48277	2.27326		-9.64636	2.61648		-9.91725	3.84841		-10.6201	3.32103
-9.57861	2.0454		-9.37966	2.23069		-9.54307	2.57772		-9.81432	3.84249		-10.5162	3.29506
-9.47633	2.00879		-9.27655	2.18811		-9.43979	2.54352		-9.71139	3.83825		-10.4123	3.26976
-9.37405	1.97407		-9.17344	2.14369		-9.3365	2.51064		-9.60846	3.83597		-10.3084	3.24477
-9.27177	1.94044		-9.07033	2.09763		-9.23321	2.48239		-9.50552	3.83508		-10.2045	3.22091
-9.16949	1.90894		-8.96721	2.05254		-9.12992	2.45948		-9.40259	3.83514		-10.1006	3.1994
-9.06721	1.87938		-8.8641	2.00825		-9.02664	2.43943		-9.29966	3.83656		-9.99675	3.17903
-8.96493	1.85227		-8.76099	1.96769		-8.92335	2.42136		-9.19673	3.83947		-9.89286	3.1595
-8.86265	1.82691		-8.65788	1.9313		-8.82006	2.40624		-9.0938	3.84302		-9.78897	3.14078
-8.76038	1.80224		-8.55477	1.89955		-8.71678	2.39634		-8.99087	3.84804		-9.68508	3.12368
-8.6581	1.78018		-8.45166	1.86856		-8.61349	2.38912		-8.88793	3.85302		-9.58119	3.10931
-8.55582	1.76082		-8.34855	1.83916		-8.5102	2.38355		-8.785	3.85903		-9.4773	3.09652
-8.45354	1.74382		-8.24544	1.81325		-8.40691	2.37945		-8.68207	3.86563		-9.37341	3.08479
-8.35126	1.72898		-8.14232	1.78947		-8.30363	2.37714		-8.57914	3.87315		-9.26952	3.07405
-8.24898	1.71574		-8.03921	1.77182		-8.20034	2.38057		-8.47621	3.88136		-9.16563	3.06448
-8.1467	1.70614		-7.9361	1.75864		-8.09705	2.38452		-8.37328	3.8895		-9.06174	3.05698
-8.04442	1.70019		-7.83299	1.75047		-7.99377	2.39239		-8.27034	3.89864		-8.95785	3.05101
-7.94214	1.69814		-7.72988	1.74531		-7.89048	2.40182		-8.16741	3.90599		-8.85396	3.04581
-7.83986	1.69833		-7.62677	1.74468		-7.78719	2.41599		-8.06448	3.91389		-8.75007	3.04134
-7.73758	1.70011		-7.52366	1.74804		-7.68391	2.43577		-7.96155	3.92247		-8.64618	3.03842
-7.6353	1.70469		-7.42054	1.75438		-7.58062	2.46046		-7.85862	3.92948		-8.54229	3.03703
-7.53303	1.71206		-7.31743	1.76438		-7.47733	2.48613		-7.75569	3.93832		-8.4384	3.03434
-7.43075	1.72291		-7.21432	1.77682		-7.37404	2.51223		-7.65275	3.9505		-8.33451	3.03166
-7.32847	1.73614		-7.11121	1.79452		-7.27076	2.54361		-7.54982	3.96307		-8.23062	3.02883
-7.22619	1.75112		-7.0081	1.81762		-7.16747	2.57656		-7.44689	3.97675		-8.12673	3.02446
-7.12391	1.77031		-6.90499	1.84403		-7.06418	2.60906		-7.34396	3.99071		-8.02284	3.01458
-7.02163	1.79455		-6.80188	1.87368		-6.9609	2.64107		-7.24103	4.00268		-7.91895	3.00174
-6.91935	1.82285		-6.69877	1.9051		-6.85761	2.67385		-7.13809	4.01272		-7.81506	2.98328
-6.81707	1.85383		-6.59565	1.93789		-6.75432	2.70453		-7.03516	4.02147		-7.71117	2.96748
-6.71479	1.88663		-6.49254	1.97213		-6.65103	2.73357		-6.93223	4.03002		-7.60728	2.95716
-6.61251	1.92248		-6.38943	2.0071		-6.54775	2.76213		-6.8293	4.03798		-7.5034	2.96011
-6.51023	1.96024		-6.28632	2.04436		-6.44446	2.79088		-6.72637	4.04663		-7.39951	2.96828
-6.40795	2.00121		-6.18321	2.08383		-6.34117	2.8192		-6.62344	4.05626		-7.29562	2.98534
-6.30568	2.04298		-6.0801	2.12567		-6.23789	2.84945		-6.5205	4.06647		-7.19173	3.00217
-6.2034	2.08635		-5.97699	2.16829		-6.1346	2.88127		-6.41757	4.07773		-7.08784	3.02457
-6.10112	2.13304		-5.87388	2.21214		-6.03131	2.91226		-6.31464	4.08985		-6.98395	3.0536
-5.99884	2.18363		-5.77076	2.25835		-5.92803	2.94441		-6.21171	4.10279		-6.88006	3.09018
-5.89656	2.23995		-5.66765	2.3067		-5.82474	2.98263		-6.10878	4.1165		-6.77617	3.12861
-5.79428	2.29842		-5.56454	2.35686		-5.72145	3.0202		-6.00585	4.13084		-6.67228	3.16959
-5.692	2.35796		-5.46143	2.40833		-5.61816	3.05895		-5.90291	4.14577		-6.56839	3.21398
-5.58972	2.41961		-5.35832	2.46167		-5.51488	3.09876		-5.79998	4.16189		-6.4645	3.25982
-5.48744	2.48227		-5.25521	2.51671		-5.41159	3.13817		-5.69705	4.17878		-6.36061	3.30445
-5.38516	2.54705		-5.1521	2.57396		-5.3083	3.17528		-5.59412	4.19651		-6.25672	3.34838
-5.28288	2.61321		-5.04899	2.63351		-5.20502	3.21624		-5.49119	4.21517		-6.15283	3.39405
-5.18061	2.68087		-4.94587	2.69527		-5.10173	3.25694		-5.38826	4.23549		-6.04894	3.43762
-5.07833	2.7513		-4.84276	2.75777		-4.99844	3.29822		-5.28532	4.25687		-5.94505	3.4769
-4.97605	2.82115		-4.73965	2.81962		-4.89516	3.34037		-5.18239	4.27889		-5.84116	3.51993
-4.87377	2.88931		-4.63654	2.88126		-4.79187	3.38261		-5.07946	4.30235		-5.73727	3.56371
-4.77149	2.9575		-4.53343	2.94637		-4.68858	3.42852		-4.97653	4.32664		-5.63338	3.60893
-4.66921	3.02553		-4.43032	3.01544		-4.58529	3.4759		-4.8736	4.35178		-5.52949	3.65525
-4.56693	3.09393		-4.32721	3.0855		-4.48201	3.52458		-4.77067	4.37722		-5.4256	3.70206
-4.46465	3.16212		-4.2241	3.15591		-4.37872	3.57386		-4.66773	4.40291		-5.32171	3.74526
-4.36237	3.23039		-4.12098	3.22705		-4.27543	3.62428		-4.5648	4.43013		-5.21782	3.78857
-4.26009	3.29911		-4.01787	3.29924		-4.17215	3.67608		-4.46187	4.4583		-5.11393	3.83302
-4.15781	3.36704		-3.91476	3.371		-4.06886	3.72751		-4.35894	4.48763		-5.01004	3.8789
-4.05553	3.43377		-3.81165	3.44323		-3.96557	3.78083		-4.25601	4.51769		-4.90615	3.92481
-3.95326	3.49934		-3.70854	3.51576		-3.86228	3.83665		-4.15307	4.54877		-4.80226	3.97032
-3.85098	3.56353		-3.60543	3.59112		-3.759	3.89752		-4.05014	4.58074		-4.69837	4.01616
-3.7487	3.62684		-3.50232	3.66965		-3.65571	3.959		-3.94721	4.61339		-4.59448	4.06011
-3.64642	3.68995		-3.3992	3.75111		-3.55242	4.01979		-3.84428	4.64696		-4.49059	4.10434
-3.54414	3.75249		-3.29609	3.83403		-3.44914	4.08068		-3.74135	4.68157		-4.3867	4.14892
-3.44186	3.81633		-3.19298	3.91708		-3.34585	4.13968		-3.63842	4.71653		-4.28281	4.19288
-3.33958	3.87938		-3.08987	3.99962		-3.24256	4.19434		-3.53548	4.75233		-4.17892	4.23655
-3.2373	3.94196		-2.98676	4.07973		-3.13928	4.2488		-3.43255	4.78877		-4.07503	4.2797
-3.13502	4.00411		-2.88365	4.15973		-3.03599	4.30586		-3.32962	4.82605		-3.97114	4.32287
-3.03274	4.06604		-2.78054	4.23834		-2.9327	4.36523		-3.22669	4.86436		-3.86725	4.36586
-2.93046	4.12828		-2.67743	4.31613		-2.82941	4.42373		-3.12376	4.9023		-3.76336	4.40859
-2.82818	4.19135		-2.57431	4.39085		-2.72613	4.4814		-3.02083	4.93978		-3.65947	4.4521
-2.72591	4.25447		-2.4712	4.4643		-2.62284	4.53965		-2.91789	4.97733		-3.55558	4.49715
-2.62363	4.31647		-2.36809	4.5367		-2.51955	4.59862		-2.81496	5.01563		-3.45169	4.54185
-2.52135	4.37726		-2.26498	4.60727		-2.41627	4.65934		-2.71203	5.05467		-3.3478	4.58669
-2.41907	4.4381		-2.16187	4.67693		-2.31298	4.71995		-2.6091	5.09442		-3.24391	4.63228
-2.31679	4.49918		-2.05876	4.7442		-2.20969	4.78041		-2.50617	5.13398		-3.14002	4.67884
-2.21451	4.55929		-1.95565	4.81068		-2.1064	4.84166		-2.40324	5.17377		-3.03613	4.72591
-2.11223	4.61904		-1.85254	4.87511		-2.00312	4.90273		-2.3003	5.21297		-2.93224	4.77309
-2.00995	4.67889		-1.74942	4.93945		-1.89983	4.9604		-2.19737	5.2521		-2.82835	4.82054
-1.90767	4.73886		-1.64631	5.00256		-1.79654	5.01769		-2.09444	5.28984		-2.72446	4.86848
-1.80539	4.79887		-1.5432	5.06352		-1.69326	5.074		-1.99151	5.32682		-2.62057	4.91615
-1.70311	4.85898		-1.44009	5.12324		-1.58997	5.12949		-1.88858	5.36163		-2.51668	4.96371
-1.60083	4.91937		-1.33698	5.18215		-1.48668	5.18379		-1.78565	5.39403		-2.41279	5.01128
-1.49856	4.98066		-1.23387	5.23954		-1.3834	5.2379		-1.68271	5.42421		-2.30891	5.05912
-1.39628	5.04197		-1.13076	5.29598		-1.28011	5.2905		-1.57978	5.45176		-2.20502	5.10617
-1.294	5.10387		-1.02765	5.35184		-1.17682	5.33999		-1.47685	5.47739		-2.10113	5.1517
-1.19172	5.16601		-0.92453	5.40722		-1.07353	5.38828		-1.37392	5.4996		-1.99724	5.19575
-1.08944	5.22822		-0.82142	5.46152		-0.97025	5.4352		-1.27099	5.51806		-1.89335	5.23843
-0.98716	5.28966		-0.71831	5.51375		-0.86696	5.48166		-1.16806	5.5347		-1.78946	5.27993
-0.88488	5.35084		-0.6152	5.56379		-0.76367	5.52525		-1.06512	5.55015		-1.68557	5.31896
-0.7826	5.41229		-0.51209	5.61144		-0.66039	5.56525		-0.96219	5.56458		-1.58168	5.35493
-0.68032	5.47404		-0.40898	5.65765		-0.5571	5.60123		-0.85926	5.57875		-1.47779	5.38651
-0.57804	5.53611		-0.30587	5.7033		-0.45381	5.63711		-0.75633	5.59144		-1.3739	5.41735
-0.47576	5.59694		-0.20275	5.74825		-0.35052	5.67177		-0.6534	5.60308		-1.27001	5.44743
-0.37348	5.65756		-0.09964	5.79129		-0.24724	5.70202		-0.55046	5.61393		-1.16612	5.47408
-0.27121	5.71834		0.00347	5.82861		-0.14395	5.72877		-0.44753	5.62374		-1.06223	5.49538
-0.16893	5.7787		0.10658	5.85988		-0.04066	5.75269		-0.3446	5.63358		-0.95834	5.51381
-0.06665	5.83736		0.20969	5.88723		0.06262	5.7745		-0.24167	5.64316		-0.85445	5.53183
0.03563	5.8945		0.3128	5.91279		0.16591	5.79485		-0.13874	5.65258		-0.75056	5.54961
0.13791	5.95113		0.41591	5.93343		0.2692	5.80932		-0.03581	5.66126		-0.64667	5.56479
0.24019	6.00631		0.51902	5.95143		0.37248	5.8205		0.06713	5.66993		-0.54278	5.57633
0.34247	6.05959		0.62214	5.96773		0.47577	5.83101		0.17006	5.67918		-0.43889	5.58595
0.44475	6.11		0.72525	5.98282		0.57906	5.8384		0.27299	5.68818		-0.335	5.59494
0.54703	6.15981		0.82836	5.99659		0.68235	5.84279		0.37592	5.69683		-0.23111	5.60177
0.64931	6.2083		0.93147	6.00646		0.78563	5.84644		0.47885	5.70421		-0.12722	5.60695
0.75159	6.2563		1.03458	6.01652		0.88892	5.85105		0.58178	5.71131		-0.02333	5.61159
0.85387	6.30181		1.13769	6.02768		0.99221	5.85414		0.68472	5.71728		0.08056	5.61618
0.95614	6.34613		1.2408	6.03857		1.09549	5.85669		0.78765	5.72134		0.18445	5.61863
1.05842	6.38815		1.34391	6.04876		1.19878	5.85815		0.89058	5.72485		0.28834	5.62002
1.1607	6.42955		1.44703	6.06246		1.30207	5.85926		0.99351	5.72615		0.39223	5.62193
1.26298	6.47051		1.55014	6.07481		1.40536	5.86007		1.09644	5.72617		0.49612	5.62427
1.36526	6.51081		1.65325	6.08598		1.50864	5.86051		1.19937	5.72579		0.60001	5.62642
1.46754	6.551		1.75636	6.09813		1.61193	5.86311		1.30231	5.72478		0.7039	5.62853
1.56982	6.58889		1.85947	6.11058		1.71522	5.86746		1.40524	5.72512		0.80779	5.62971
1.6721	6.62387		1.96258	6.12358		1.8185	5.87097		1.50817	5.72667		0.91168	5.62799
1.77438	6.65768		2.06569	6.13629		1.92179	5.87533		1.6111	5.72907		1.01557	5.62508
1.87666	6.69187		2.1688	6.14872		2.02508	5.88139		1.71403	5.73177		1.11946	5.62208
1.97894	6.72433		2.27192	6.16136		2.12836	5.88802		1.81696	5.73474		1.22335	5.61899
2.08122	6.75218		2.37503	6.17434		2.23165	5.8976		1.9199	5.73779		1.32724	5.6178
2.18349	6.77754		2.47814	6.1898		2.33494	5.91086		2.02283	5.74046		1.43113	5.61717
2.28577	6.80159		2.58125	6.208		2.43823	5.92556		2.12576	5.74343		1.53502	5.61325
2.38805	6.82101		2.68436	6.22549		2.54151	5.94015		2.22869	5.74879		1.63891	5.60796
2.49033	6.83574		2.78747	6.2419		2.6448	5.95518		2.33162	5.75438		1.7428	5.60159
2.59261	6.8452		2.89058	6.25759		2.74809	5.96947		2.43456	5.75928		1.84669	5.59466
2.69489	6.85153		2.99369	6.27081		2.85137	5.98466		2.53749	5.76459		1.95058	5.58412
2.79717	6.85482		3.09681	6.2862		2.95466	5.99648		2.64042	5.76779		2.05447	5.5724
2.89945	6.85418		3.19992	6.30162		3.05795	6.00484		2.74335	5.7728		2.15836	5.56083
3.00173	6.8501		3.30303	6.31672		3.16124	6.01		2.84628	5.77681		2.26225	5.54887
3.10401	6.84244		3.40614	6.33446		3.26452	6.01085		2.94921	5.77683		2.36614	5.5356
3.20629	6.83317		3.50925	6.34918		3.36781	6.00684		3.05215	5.77602		2.47003	5.52298
3.30857	6.81968		3.61236	6.36046		3.4711	6.00152		3.15508	5.77305		2.57392	5.51179
3.41084	6.80447		3.71547	6.36921		3.57438	5.99313		3.25801	5.7667		2.67781	5.50134
3.51312	6.78835		3.81859	6.37578		3.67767	5.98208		3.36094	5.75875		2.7817	5.49132
3.6154	6.77042		3.9217	6.37583		3.78096	5.96215		3.46387	5.74964		2.88558	5.48268
3.71768	6.75248		4.02481	6.37145		3.88424	5.93664		3.5668	5.73636		2.98947	5.47544
3.81996	6.73271		4.12792	6.35985		3.98753	5.90745		3.66974	5.71937		3.09336	5.46907
3.92224	6.70944		4.23103	6.3415		4.09082	5.87521		3.77267	5.70004		3.19725	5.46309
4.02452	6.68587		4.33414	6.31782		4.19411	5.8389		3.8756	5.67737		3.30114	5.4579
4.1268	6.66191		4.43725	6.28634		4.29739	5.80001		3.97853	5.65226		3.40503	5.45593
4.22908	6.6381		4.54036	6.25063		4.40068	5.75616		4.08146	5.62542		3.50892	5.45669
4.33136	6.61322		4.64348	6.21182		4.50397	5.70965		4.18439	5.59595		3.61281	5.45839
4.43364	6.5868		4.74659	6.16952		4.60725	5.66298		4.28733	5.56311		3.7167	5.46061
4.53592	6.55946		4.8497	6.12398		4.71054	5.61506		4.39026	5.52753		3.82059	5.46266
4.63819	6.5323		4.95281	6.07517		4.81383	5.56507		4.49319	5.4913		3.92448	5.46502
4.74047	6.5045		5.05592	6.02414		4.91711	5.51614		4.59612	5.45495		4.02837	5.46699
4.84275	6.47666		5.15903	5.97346		5.0204	5.46732		4.69905	5.41704		4.13226	5.46929
4.94503	6.44966		5.26214	5.92256		5.12369	5.41878		4.80198	5.37687		4.23615	5.47224
5.04731	6.42344		5.36525	5.87189		5.22698	5.37099		4.90492	5.33592		4.34004	5.47372
5.14959	6.39709		5.46837	5.82269		5.33026	5.32298		5.00785	5.2932		4.44393	5.47598
5.25187	6.37089		5.57148	5.7762		5.43355	5.27457		5.11078	5.24759		4.54782	5.47578
5.35415	6.34478		5.67459	5.73051		5.53684	5.227		5.21371	5.20121		4.65171	5.47348
5.45643	6.31766		5.7777	5.68556		5.64012	5.1801		5.31664	5.15519		4.7556	5.46865
5.55871	6.29126		5.88081	5.64189		5.74341	5.13492		5.41957	5.10933		4.85949	5.45809
5.66099	6.26418		5.98392	5.59896		5.8467	5.09195		5.52251	5.06353		4.96338	5.43884
5.76327	6.23732		6.08703	5.55633		5.94999	5.0504		5.62544	5.01833		5.06727	5.41932
5.86554	6.21015		6.19014	5.51509		6.05327	5.01001		5.72837	4.97408		5.17116	5.39867
5.96782	6.1823		6.29326	5.47448		6.15656	4.97049		5.8313	4.93128		5.27505	5.37525
6.0701	6.15528		6.39637	5.43471		6.25985	4.93293		5.93423	4.89012		5.37894	5.34472
6.17238	6.1301		6.49948	5.39608		6.36313	4.89731		6.03717	4.84829		5.48283	5.30744
6.27466	6.1051		6.60259	5.35816		6.46642	4.86273		6.1401	4.80718		5.58672	5.26643
6.37694	6.08048		6.7057	5.32099		6.56971	4.82923		6.24303	4.76651		5.69061	5.22377
6.47922	6.05625		6.80881	5.28432		6.67299	4.79706		6.34596	4.72647		5.7945	5.18105
6.5815	6.0322		6.91192	5.24842		6.77628	4.76628		6.44889	4.68735		5.89839	5.14265
6.68378	6.00772		7.01503	5.21367		6.87957	4.73695		6.55182	4.65012		6.00228	5.10328
6.78606	5.98354		7.11815	5.18023		6.98286	4.71107		6.65476	4.61479		6.10617	5.06366
6.88834	5.96044		7.22126	5.14812		7.08614	4.68584		6.75769	4.58102		6.21006	5.02416
6.99062	5.93638		7.32437	5.11686		7.18943	4.66374		6.86062	4.54735		6.31395	4.9851
7.09289	5.91169		7.42748	5.08586		7.29272	4.64271		6.96355	4.51502		6.41784	4.946
7.19517	5.88773		7.53059	5.05581		7.396	4.62182		7.06648	4.48391		6.52173	4.90821
7.29745	5.8638		7.6337	5.02636		7.49929	4.60041		7.16941	4.45354		6.62562	4.87096
7.39973	5.83958		7.73681	4.99835		7.60258	4.57836		7.27235	4.42383		6.72951	4.83413
7.50201	5.81513		7.83993	4.97093		7.70587	4.55517		7.37528	4.3961		6.8334	4.79762
7.60429	5.78955		7.94304	4.94491		7.80915	4.53409		7.47821	4.36945		6.93729	4.76382
7.70657	5.76413		8.04615	4.91951		7.91244	4.51446		7.58114	4.34449		7.04118	4.73177
7.80885	5.73884		8.14926	4.89555		8.01573	4.49718		7.68407	4.32002		7.14507	4.70057
7.91113	5.71393		8.25237	4.87289		8.11901	4.4793		7.787	4.29785		7.24896	4.67056
8.01341	5.68996		8.35548	4.85138		8.2223	4.46049		7.88994	4.2752		7.35285	4.64339
8.11569	5.66603		8.45859	4.83048		8.32559	4.44213		7.99287	4.25189		7.45674	4.61896
8.21796	5.64209		8.5617	4.80979		8.42887	4.425		8.0958	4.22961		7.56063	4.59478
8.32024	5.61863		8.66482	4.79111		8.53216	4.40938		8.19873	4.20813		7.66452	4.57047
8.42252	5.59614		8.76793	4.77337		8.63545	4.39454		8.30166	4.18577		7.76841	4.54723
8.5248	5.57447		8.87104	4.75678		8.73874	4.38086		8.40459	4.16202		7.8723	4.52806
8.62708	5.55292		8.97415	4.74106		8.84202	4.36882		8.50753	4.13879		7.97619	4.5117
8.72936	5.53072		9.07726	4.72655		8.94531	4.35361		8.61046	4.11854		8.08007	4.49576
8.83164	5.50879		9.18037	4.71413		9.0486	4.33478		8.71339	4.09997		8.18396	4.47991
8.93392	5.487		9.28348	4.70238		9.15188	4.31378		8.81632	4.08037		8.28785	4.46303
9.0362	5.46601		9.38659	4.69158		9.25517	4.29218		8.91925	4.05951		8.39174	4.44288
9.13848	5.44479		9.48971	4.6814		9.35846	4.26965		9.02219	4.03662		8.49563	4.42372
9.24076	5.42403		9.59282	4.66904		9.46175	4.24704		9.12512	4.0078		8.59952	4.40603
9.34304	5.40425		9.69593	4.65394		9.56503	4.22295		9.22805	3.97764		8.70341	4.38815
9.44531	5.38489		9.79904	4.63885		9.66832	4.1987		9.33098	3.94745		8.8073	4.3683
9.54759	5.36646		9.90215	4.62427		9.77161	4.16929		9.43391	3.91658		8.91119	4.343
9.64987	5.34874		10.0053	4.60839		9.87489	4.13772		9.53684	3.88419		9.01508	4.31394
9.75215	5.33128		10.1084	4.59096		9.97818	4.10616		9.63978	3.85072		9.11897	4.28737
9.85443	5.31513		10.2115	4.57386		10.0815	4.074		9.74271	3.81325		9.22286	4.26075
9.95671	5.29945		10.3146	4.55715		10.1847	4.04149		9.84564	3.77507		9.32675	4.23419
10.059	5.28503		10.4177	4.53945		10.288	4.00481		9.94857	3.73522		9.43064	4.20586
10.1613	5.27178		10.5208	4.51955		10.3913	3.9654		10.0515	3.69586		9.53453	4.17638
10.2636	5.25926		10.6239	4.49907		10.4946	3.92539		10.1544	3.65719		9.63842	4.14185
10.3658	5.24823		10.727	4.47801		10.5979	3.88455		10.2574	3.61898		9.74231	4.10699
10.4681	5.23882		10.8301	4.4548		10.7012	3.84308		10.3603	3.58057		9.8462	4.07178
10.5704	5.23044		10.9333	4.42995		10.8045	3.80078		10.4632	3.5413		9.95009	4.03602
10.6727	5.22283		11.0364	4.4044		10.9078	3.75654		10.5662	3.50041		10.054	3.9995
10.7749	5.21695		11.1395	4.37777		11.011	3.70906		10.6691	3.45933		10.1579	3.96268
10.8772	5.21268		11.2426	4.35114		11.1143	3.6619		10.772	3.41695		10.2618	3.92536
10.9795	5.20872		11.3457	4.32394		11.2176	3.61469		10.875	3.37441		10.3657	3.88925
11.0818	5.20348		11.4488	4.29555		11.3209	3.56716		10.9779	3.3335		10.4695	3.85486
11.1841	5.19799		11.5519	4.26839		11.4242	3.52037		11.0808	3.29012		10.5734	3.81901
11.2863	5.19132		11.655	4.24038		11.5275	3.47282		11.1837	3.24615		10.6773	3.78313
11.3886	5.18506		11.7582	4.21152		11.6308	3.42574		11.2867	3.20357		10.7812	3.74682
11.4909	5.17789		11.8613	4.18238		11.7341	3.37892		11.3896	3.16135		10.8851	3.70696
11.5932	5.17115		11.9644	4.15312		11.8374	3.33143		11.4925	3.12101		10.989	3.6651
11.6955	5.16444		12.0675	4.12275		11.9406	3.28466		11.5955	3.08318		11.0929	3.62286
11.7977	5.15817		12.1706	4.0912		12.0439	3.23869		11.6984	3.0458		11.1968	3.58047
11.9	5.15234		12.2737	4.0626		12.1472	3.19283		11.8013	3.00773		11.3007	3.53814
12.0023	5.14645		12.3768	4.03284		12.2505	3.14776		11.9043	2.97009		11.4046	3.49512
12.1046	5.14248		12.4799	4.00394		12.3538	3.10499		12.0072	2.9321		11.5084	3.45315
12.2068	5.1411		12.583	3.97539		12.4571	3.06445		12.1101	2.89555		11.6123	3.41217
12.3091	5.13845		12.6862	3.94765		12.5604	3.0249		12.2131	2.86025		11.7162	3.37138
12.4114	5.13477		12.7893	3.91695		12.6636	2.9862		12.316	2.82563		11.8201	3.33039
12.5137	5.13138		12.8924	3.88614		12.7669	2.94968		12.4189	2.79276		11.924	3.29017
12.616	5.12666		12.9955	3.85453		12.8702	2.91529		12.5219	2.76007		12.0279	3.25105
12.7182	5.11973		13.0986	3.82266		12.9735	2.88168		12.6248	2.72919		12.1318	3.21202
12.8205	5.112		13.2017	3.79262		13.0768	2.84876		12.7277	2.69854		12.2357	3.17225
12.9228	5.1046		13.3048	3.76376		13.1801	2.817		12.8307	2.66827		12.3396	3.13303
13.0251	5.09746		13.4079	3.73581		13.2834	2.78667		12.9336	2.63772		12.4435	3.09347
13.1274	5.09095		13.511	3.70814		13.3866	2.75585		13.0365	2.60609		12.5473	3.05276
13.2296	5.08563		13.6142	3.68185		13.4899	2.7242		13.1395	2.57449		12.6512	3.01244
13.3319	5.08009		13.7173	3.654		13.5932	2.69366		13.2424	2.54466		12.7551	2.97301
13.4342	5.07466		13.8204	3.62671		13.6965	2.66391		13.3453	2.51655		12.859	2.9346
13.5365	5.07003		13.9235	3.60154		13.7998	2.63725		13.4482	2.4908		12.9629	2.89622
13.6388	5.06484		14.0266	3.57851		13.9031	2.61293		13.5512	2.4681		13.0668	2.85834
13.741	5.05881		14.1297	3.55721		14.0064	2.58994		13.6541	2.44648		13.1707	2.82108
13.8433	5.05383		14.2328	3.5371		14.1097	2.5672		13.757	2.42646		13.2746	2.78502
13.9456	5.04835		14.3359	3.51737		14.2129	2.54541		13.86	2.40789		13.3785	2.752
14.0479	5.04301		14.439	3.49954		14.3162	2.52399		13.9629	2.39134		13.4823	2.72171
14.1502	5.03867		14.5422	3.48346		14.4195	2.50315		14.0658	2.37564		13.5862	2.69329
14.2524	5.03582		14.6453	3.46927		14.5228	2.48384		14.1688	2.3604		13.6901	2.66538
14.3547	5.03361		14.7484	3.45571		14.6261	2.46599		14.2717	2.34635		13.794	2.63915
14.457	5.03193		14.8515	3.44287		14.7294	2.4496		14.3746	2.33424		13.8979	2.61669
14.5593	5.03294		14.9546	3.43045		14.8327	2.43509		14.4776	2.32429		14.0018	2.59648
14.6616	5.03549		15.0577	3.41956		14.936	2.42235		14.5805	2.3167		14.1057	2.57732
14.7638	5.03713		15.1608	3.40985		15.0392	2.41217		14.6834	2.31117		14.2096	2.55847
14.8661	5.0401		15.2639	3.40019		15.1425	2.40336		14.7864	2.30722		14.3135	2.54091
14.9684	5.0443		15.3671	3.39145		15.2458	2.39767		14.8893	2.30541		14.4174	2.52705
15.0707	5.04692		15.4702	3.38428		15.3491	2.39475		14.9922	2.30551		14.5212	2.51618
15.173	5.04849		15.5733	3.37816		15.4524	2.39315		15.0952	2.30832		14.6251	2.50687
15.2752	5.0505		15.6764	3.37348		15.5557	2.39206		15.1981	2.31421		14.729	2.49872
15.3775	5.05331		15.7795	3.36935		15.659	2.39198		15.301	2.32191		14.8329	2.49237
15.4798	5.0571		15.8826	3.3677		15.7623	2.39508		15.404	2.33148		14.9368	2.48823
15.5821	5.06256		15.9857	3.36836		15.8655	2.40031		15.5069	2.34214		15.0407	2.4866
15.6843	5.0685		16.0888	3.37052		15.9688	2.40736		15.6098	2.35513		15.1446	2.4866
15.7866	5.0746		16.1919	3.37326		16.0721	2.4146		15.7127	2.37048		15.2485	2.48964
15.8889	5.08128		16.295	3.37652		16.1754	2.42169		15.8157	2.38768		15.3524	2.49564
15.9912	5.08836		16.3982	3.38073		16.2787	2.43091		15.9186	2.40795		15.4563	2.50668
16.0935	5.0962		16.5013	3.38627		16.382	2.44171		16.0215	2.42831		15.5601	2.52072
16.1957	5.10431		16.6044	3.39306		16.4853	2.45404		16.1245	2.44897		15.664	2.53702
16.298	5.11255		16.7075	3.4017		16.5886	2.46737		16.2274	2.47176		15.7679	2.55442
16.4003	5.12244		16.8106	3.4116		16.6918	2.48258		16.3303	2.49602		15.8718	2.57381
16.5026	5.13249		16.9137	3.42191		16.7951	2.50166		16.4333	2.52076		15.9757	2.59481
16.6049	5.14252		17.0168	3.43335		16.8984	2.52279		16.5362	2.54705		16.0796	2.61676
16.7071	5.15298		17.1199	3.44547		17.0017	2.5441		16.6391	2.57513		16.1835	2.63841
16.8094	5.16338		17.2231	3.4588		17.105	2.56655		16.7421	2.60219		16.2874	2.66178
16.9117	5.17234		17.3262	3.47406		17.2083	2.59084		16.845	2.62974		16.3913	2.68825
17.014	5.18179		17.4293	3.4915		17.3116	2.6169		16.9479	2.65901		16.4951	2.71682
17.1163	5.19077		17.5324	3.50904		17.4149	2.64395		17.0509	2.68876		16.599	2.74611
17.2185	5.19993		17.6355	3.5274		17.5181	2.67205		17.1538	2.7181		16.7029	2.77505
17.3208	5.20913		17.7386	3.54624		17.6214	2.70093		17.2567	2.74831		16.8068	2.80483
17.4231	5.21851		17.8417	3.56466		17.7247	2.73166		17.3596	2.77957		16.9107	2.8351
17.5254	5.22855		17.9448	3.58477		17.828	2.76415		17.4626	2.81302		17.0146	2.8666
17.6276	5.23848		18.0479	3.60547		17.9313	2.79783		17.5655	2.84744		17.1185	2.89962
17.7299	5.24889		18.1511	3.62671		18.0346	2.83269		17.6684	2.88308		17.2224	2.93274
17.8322	5.25919		18.2542	3.64938		18.1379	2.86793		17.7714	2.9202		17.3263	2.96793
17.9345	5.27063		18.3573	3.67338		18.2411	2.90383		17.8743	2.95778		17.4302	3.0063
18.0368	5.28255		18.4604	3.69936		18.3444	2.94095		17.9772	2.99577		17.5341	3.04642
18.139	5.29543		18.5635	3.72661		18.4477	2.9795		18.0802	3.0353		17.6379	3.08757
18.2413	5.30884		18.6666	3.75421		18.551	3.01929		18.1831	3.07516		17.7418	3.12869
18.3436	5.32245		18.7697	3.78278		18.6543	3.06003		18.286	3.11554		17.8457	3.17012
18.4459	5.33694		18.8728	3.81333		18.7576	3.10257		18.389	3.15621		17.9496	3.21227
18.5482	5.35191		18.9759	3.84542		18.8609	3.14652		18.4919	3.1972		18.0535	3.25655
18.6504	5.36668		19.0791	3.87818		18.9642	3.19152		18.5948	3.23933		18.1574	3.30159
18.7527	5.38135		19.1822	3.91199		19.0674	3.23711		18.6978	3.28165		18.2613	3.34797
18.855	5.39628		19.2853	3.94684		19.1707	3.28332		18.8007	3.32488		18.3652	3.39533
18.9573	5.41183		19.3884	3.98291		19.274	3.33041		18.9036	3.36996		18.469	3.44438
19.0596	5.42801		19.4915	4.02047		19.3773	3.37874		19.0066	3.41626		18.5729	3.49234
19.1618	5.44509		19.5946	4.05927		19.4806	3.42852		19.1095	3.46313		18.6768	3.53979
19.2641	5.46258		19.6977	4.09951		19.5839	3.47928		19.2124	3.51081		18.7807	3.58667
19.3664	5.48048		19.8008	4.14048		19.6872	3.53148		19.3154	3.55864		18.8846	3.63454
19.4687	5.49843		19.9039	4.18249		19.7904	3.5847		19.4183	3.60621		18.9885	3.68326
19.5709	5.51755		20.0071	4.22567		19.8937	3.63823		19.5212	3.65383		19.0924	3.73242
19.6732	5.53747		20.1102	4.26994		19.997	3.69288		19.6242	3.70177		19.1963	3.78159
19.7755	5.55793		20.2133	4.31527		20.1003	3.74864		19.7271	3.75061		19.3002	3.83086
19.8778	5.5799		20.3164	4.36165		20.2036	3.8048		19.83	3.80014		19.4041	3.88085
19.9801	5.60256		20.4195	4.40929		20.3069	3.86154		19.933	3.85064		19.508	3.93129
20.0824	5.62636		20.5226	4.45808		20.4102	3.91898		20.0359	3.90173		19.6118	3.98159
20.1846	5.65176		20.6257	4.508		20.5135	3.97679		20.1388	3.95384		19.7157	4.0319
20.2869	5.67803		20.7288	4.55896		20.6167	4.03457		20.2417	4.0072		19.8196	4.08266
20.3892	5.70576		20.8319	4.61041		20.72	4.09351		20.3447	4.06125		19.9235	4.13443
20.4915	5.73376		20.9351	4.66328		20.8233	4.15337		20.4476	4.11669		20.0274	4.18646
20.5937	5.76256		21.0382	4.71781		20.9266	4.21421		20.5505	4.17267		20.1313	4.24009
20.696	5.79064		21.1413	4.77358		21.0299	4.2749		20.6535	4.23002		20.2352	4.29399
20.7983	5.81944		21.2444	4.82985		21.1332	4.33573		20.7564	4.28849		20.3391	4.34787
20.9006	5.84951		21.3475	4.88661		21.2365	4.39804		20.8593	4.34801		20.443	4.40143
21.0029	5.8803		21.4506	4.94418		21.3398	4.46208		20.9623	4.40847		20.5468	4.45531
21.1051	5.91211		21.5537	5.00261		21.443	4.52521		21.0652	4.46967		20.6507	4.50817
21.2074	5.94459		21.6568	5.06297		21.5463	4.58836		21.1681	4.53141		20.7546	4.56151
21.3097	5.97791		21.7599	5.12476		21.6496	4.65147		21.2711	4.59386		20.8585	4.61515
21.412	6.01212		21.8631	5.18739		21.7529	4.71461		21.374	4.65657		20.9624	4.66926
21.5143	6.04737		21.9662	5.25012		21.8562	4.7778		21.4769	4.71957		21.0663	4.72354
21.6165	6.08383		22.0693	5.31183		21.9595	4.84168		21.5799	4.78305		21.1702	4.77752
21.7188	6.12072		22.1724	5.37216		22.0628	4.90593		21.6828	4.84629		21.2741	4.83221
21.8211	6.15836		22.2755	5.43278		22.166	4.97034		21.7857	4.91019		21.378	4.88735
21.9234	6.19726		22.3786	5.49432		22.2693	5.03513		21.8886	4.9749		21.4819	4.94168
22.0256	6.23736		22.4817	5.55708		22.3726	5.10067		21.9916	5.04061		21.5858	4.99618
22.1279	6.27878		22.5848	5.62089		22.4759	5.167		22.0945	5.10717		21.6896	5.05109
22.2302	6.32071		22.688	5.68572		22.5792	5.23361		22.1974	5.17449		21.7935	5.10614
22.3325	6.36308		22.7911	5.75249		22.6825	5.30085		22.3004	5.2424		21.8974	5.1623
22.4348	6.40651		22.8942	5.81988		22.7858	5.36979		22.4033	5.31065		22.0013	5.21916
22.5371	6.45069		22.9973	5.88846		22.8891	5.43873		22.5062	5.37899		22.1052	5.27665
22.6393	6.49555		23.1004	5.95759		22.9923	5.50819		22.6092	5.4482		22.2091	5.33457
22.7416	6.54078		23.2035	6.02709		23.0956	5.57798		22.7121	5.51801		22.313	5.39319
22.8439	6.58599		23.3066	6.09533		23.1989	5.64837		22.815	5.58791		22.4169	5.45326
22.9462	6.63161		23.4097	6.16426		23.3022	5.7196		22.918	5.65843		22.5208	5.51397
23.0484	6.67752		23.5128	6.23362		23.4055	5.79285		23.0209	5.72912		22.6246	5.57496
23.1507	6.72379		23.616	6.30433		23.5088	5.86633		23.1238	5.79971		22.7285	5.63625
23.253	6.77046		23.7191	6.37572		23.6121	5.93997		23.2268	5.8701		22.8324	5.69826
23.3553	6.81797		23.8222	6.44823		23.7154	6.01451		23.3297	5.94077		22.9363	5.76224
23.4576	6.86615		23.9253	6.52297		23.8187	6.09033		23.4326	6.01199		23.0402	5.82674
23.5598	6.91487		24.0284	6.59865		23.9219	6.16616		23.5356	6.0832		23.1441	5.89107
23.6621	6.96438		24.1315	6.67287		24.0252	6.24229		23.6385	6.15508		23.248	5.95588
23.7644	7.01443		24.2346	6.74799		24.1285	6.31906		23.7414	6.22826		23.3519	6.02135
23.8667	7.06523		24.3377	6.8228		24.2318	6.39593		23.8443	6.30219		23.4558	6.08759
23.969	7.1167		24.4408	6.89743		24.3351	6.47295		23.9473	6.37708		23.5597	6.1535
24.0712	7.16931		24.5439	6.97296		24.4384	6.54984		24.0502	6.45251		23.6635	6.22001
24.1735	7.22281		24.6471	7.04801		24.5417	6.62692		24.1532	6.52821		23.7674	6.2869
24.2758	7.27663		24.7502	7.12262		24.6449	6.70404		24.2561	6.6043		23.8713	6.35345
24.3781	7.33131		24.8533	7.19711		24.7482	6.7815		24.359	6.68104		23.9752	6.42104
24.4804	7.38664		24.9564	7.2713		24.8515	6.85952		24.4619	6.75835		24.0791	6.4891
24.5826	7.44241		25.0595	7.3457		24.9548	6.93785		24.5649	6.83605		24.183	6.55706
24.6849	7.49822		25.1626	7.42052		25.0581	7.01632		24.6678	6.91404		24.2869	6.62516
24.7872	7.55441		25.2657	7.49505		25.1614	7.09438		24.7707	6.99222		24.3908	6.69381
24.8895	7.61114		25.3688	7.56949		25.2647	7.17305		24.8737	7.07063		24.4947	6.76288
24.9917	7.66872		25.4719	7.64363		25.368	7.25227		24.9766	7.14917		24.5985	6.83232
25.094	7.72727		25.5751	7.71785		25.4712	7.3318		25.0795	7.22786		24.7024	6.90171
25.1963	7.78613		25.6782	7.79237		25.5745	7.41181		25.1825	7.30718		24.8063	6.97117
25.2986	7.84535		25.7813	7.86695		25.6778	7.49189		25.2854	7.38723		24.9102	7.04132
25.4009	7.90516		25.8844	7.94233		25.7811	7.57199		25.3883	7.46793		25.0141	7.11166
25.5031	7.96572		25.9875	8.018		25.8844	7.65234		25.4913	7.54967		25.118	7.18264
25.6054	8.02673		26.0906	8.09458		25.9877	7.73387		25.5942	7.63225		25.2219	7.25337
25.7077	8.08803		26.1937	8.17254		26.091	7.81636		25.6971	7.71515		25.3258	7.32479
25.81	8.14971		26.2968	8.25074		26.1943	7.89983		25.8001	7.79821		25.4297	7.39743
25.9123	8.21187		26.4	8.32961		26.2975	7.9839		25.903	7.88168		25.5336	7.47106
26.0145	8.27473		26.5031	8.40882		26.4008	8.06815		26.0059	7.96644		25.6375	7.54506
26.1168	8.33829		26.6062	8.48804		26.5041	8.15161		26.1089	8.05183		25.7413	7.61956
26.2191	8.40227		26.7093	8.56711		26.6074	8.2345		26.2118	8.13848		25.8452	7.69466
26.3214	8.46677		26.8124	8.64572		26.7107	8.31774		26.3147	8.22552		25.9491	7.77059
26.4237	8.53173		26.9155	8.72334		26.814	8.40153		26.4176	8.31231		26.053	7.84876
26.5259	8.59724		27.0186	8.80184		26.9173	8.48551		26.5206	8.39875		26.1569	7.92718
26.6282	8.66336		27.1217	8.88144		27.0205	8.5702		26.6235	8.48546		26.2608	8.00569
26.7305	8.72976		27.2248	8.96124		27.1238	8.65508		26.7264	8.57164		26.3647	8.08503
26.8328	8.79646		27.328	9.04142		27.2271	8.7413		26.8294	8.65839		26.4686	8.16431
26.9351	8.86368		27.4311	9.12248		27.3304	8.82856		26.9323	8.74555		26.5725	8.2431
27.0373	8.93134		27.5342	9.20359		27.4337	8.9161		27.0352	8.83262		26.6763	8.3217
27.1396	8.99939		27.6373	9.28451		27.537	9.00394		27.1382	8.91992		26.7802	8.40072
27.2419	9.06769		27.7404	9.36565		27.6403	9.09191		27.2411	9.007		26.8841	8.48072
27.3442	9.13625		27.8435	9.44748		27.7435	9.17927		27.344	9.09468		26.988	8.56144
27.4464	9.20513		27.9466	9.52958		27.8468	9.26637		27.447	9.18258		27.0919	8.64264
27.5487	9.27442		28.0497	9.61138		27.9501	9.35404		27.5499	9.2706		27.1958	8.72487
27.651	9.34413		28.1529	9.69326		28.0534	9.44209		27.6528	9.35877		27.2997	8.80712
27.7533	9.41403		28.256	9.77539		28.1567	9.53009		27.7558	9.44759		27.4036	8.89003
27.8556	9.48444		28.3591	9.85724		28.26	9.61735		27.8587	9.53642		27.5075	8.97369
27.9578	9.55528		28.4622	9.9398		28.3633	9.70495		27.9616	9.62536		27.6114	9.05742
28.0601	9.62671		28.5653	10.023		28.4666	9.79226		28.0646	9.71445		27.7153	9.14159
28.1624	9.69855		28.6684	10.1062		28.5698	9.87993		28.1675	9.80352		27.8191	9.22638
28.2647	9.77053		28.7715	10.1894		28.6731	9.96767		28.2704	9.89257		27.923	9.31199
28.367	9.84295		28.8746	10.2728		28.7764	10.056		28.3733	9.98214		28.0269	9.39881
28.4692	9.91589		28.9777	10.3561		28.8797	10.1448		28.4763	10.0721		28.1308	9.48631
28.5715	9.98923		29.0809	10.4392		28.983	10.2338		28.5792	10.1625		28.2347	9.57402
28.6738	10.0628		29.184	10.5223		29.0863	10.3231		28.6821	10.2537		28.3386	9.66223
28.7761	10.1365		29.2871	10.6055		29.1896	10.4124		28.7851	10.3451		28.4425	9.7504
28.8784	10.2107		29.3902	10.6895		29.2929	10.5015		28.888	10.4365		28.5464	9.83778
28.9806	10.2855		29.4933	10.7736		29.3961	10.5906		28.9909	10.5277		28.6503	9.92486
29.0829	10.3605		29.5964	10.8578		29.4994	10.6794		29.0939	10.6191		28.7541	10.0117
29.1852	10.4359		29.6995	10.9423		29.6027	10.768		29.1968	10.7104		28.858	10.099
29.2875	10.5114		29.8026	11.0271		29.706	10.8569		29.2997	10.8014		28.9619	10.187
29.3897	10.5875		29.9057	11.1123		29.8093	10.9463		29.4027	10.8925		29.0658	10.2761
29.492	10.6638		30.0088	11.198		29.9126	11.036		29.5056	10.9837		29.1697	10.3654
29.5943	10.7404		30.112	11.2839		30.0159	11.1262		29.6085	11.0749		29.2736	10.4548
29.6966	10.8172		30.2151	11.3701		30.1192	11.2163		29.7115	11.1662		29.3775	10.5447
29.7989	10.8942		30.3182	11.4588		30.2224	11.3067		29.8144	11.2589		29.4814	10.6344
29.9012	10.9718		30.4213	11.5479		30.3257	11.3971		29.9173	11.3524		29.5853	10.7254
30.0034	11.0497		30.5244	11.6366		30.429	11.4876		30.0203	11.446		29.6892	10.8164
30.1057	11.1277		30.6275	11.7257		30.5323	11.5788		30.1232	11.5399		29.793	10.908
30.208	11.206		30.7306	11.8154		30.6356	11.6701		30.2261	11.6341		29.8969	11.0003
30.3103	11.2844		30.8337	11.903		30.7389	11.7615		30.329	11.7275		30.0008	11.0925
30.4125	11.3632		30.9368	11.9912		30.8422	11.8535		30.432	11.8202		30.1047	11.1831
30.5148	11.4421		31.04	12.0811		30.9455	11.9457		30.5349	11.913		30.2086	11.2738
30.6171	11.5213		31.1431	12.1714		31.0487	12.0376		30.6379	12.0059		30.3125	11.3647
30.7194	11.6006		31.2462	12.2615		31.152	12.1296		30.7408	12.0989		30.4164	11.4557
30.8217	11.68		31.3493	12.3517		31.2553	12.2218		30.8437	12.1919		30.5203	11.547
30.9239	11.7598		31.4524	12.4413		31.3586	12.3139		30.9466	12.2854		30.6242	11.6384
31.0262	11.8399		31.5555	12.5312		31.4619	12.4063		31.0496	12.3804		30.728	11.7298
31.1285	11.9203		31.6586	12.6224		31.5652	12.4985		31.1525	12.4753		30.8319	11.821
31.2308	12.0008		31.7617	12.7139		31.6685	12.5908		31.2554	12.57		30.9358	11.9125
31.3331	12.0815		31.8649	12.8053		31.7718	12.6839		31.3584	12.665		31.0397	12.0066
31.4353	12.1625		31.968	12.8968		31.875	12.7778		31.4613	12.7608		31.1436	12.1015
31.5376	12.2438		32.0711	12.9874		31.9783	12.8715		31.5642	12.8558		31.2475	12.1964
31.6399	12.3253		32.1742	13.0792		32.0816	12.9653		31.6672	12.9511		31.3514	12.2928
31.7422	12.407		32.2773	13.1714		32.1849	13.0594		31.7701	13.0466		31.4553	12.3889
31.8444	12.4889		32.3804	13.2636		32.2882	13.1544		31.873	13.1418		31.5592	12.4825
31.9467	12.571		32.4835	13.356		32.3915	13.2499		31.976	13.2362		31.6631	12.5761
32.049	12.6533		32.5866	13.4469		32.4948	13.3458		32.0789	13.3302		31.767	12.6693
32.1513	12.7357		32.6897	13.5367		32.5981	13.4418		32.1818	13.4243		31.8708	12.7613
32.2536	12.8182		32.7929	13.6265		32.7013	13.5375		32.2848	13.5186		31.9747	12.8532
32.3558	12.9009		32.896	13.718		32.8046	13.6323		32.3877	13.6128		32.0786	12.9444
32.4581	12.9837		32.9991	13.8105		32.9079	13.727		32.4906	13.7071		32.1825	13.0357
32.5604	13.0669		33.1022	13.9036		33.0112	13.8218		32.5936	13.8019		32.2864	13.1271
32.6627	13.1502		33.2053	13.9976		33.1145	13.9166		32.6965	13.8964		32.3903	13.2191
32.765	13.2337		33.3084	14.0917		33.2178	14.012		32.7994	13.9908		32.4942	13.3115
32.8672	13.3174		33.4115	14.1851		33.321	14.1088		32.9023	14.0855		32.5981	13.404
32.9695	13.4013		33.5146	14.279		33.4243	14.2056		33.0053	14.1803		32.702	13.4965
33.0718	13.4854		33.6178	14.3724		33.5276	14.3027		33.1082	14.2746		32.8058	13.5892
33.1741	13.5697		33.7209	14.4654		33.6309	14.3999		33.2111	14.3689		32.9097	13.6819
33.2764	13.6541		33.824	14.5584		33.7342	14.4972		33.3141	14.4636		33.0136	13.7746
33.3786	13.7386		33.9271	14.6535		33.8375	14.5937		33.417	14.5584		33.1175	13.8674
33.4809	13.8233		34.0302	14.7485		33.9408	14.69		33.5199	14.6531		33.2214	13.9603
33.5832	13.9083		34.1333	14.8439		34.0441	14.7867		33.6229	14.7474		33.3253	14.0532
33.6855	13.9934		34.2364	14.9409		34.1474	14.8833		33.7258	14.8418		33.4292	14.1465
33.7878	14.0787		34.3395	15.0379		34.2506	14.979		33.8287	14.9363		33.5331	14.2398
33.89	14.1641		34.4426	15.1334		34.3539	15.0744		33.9317	15.031		33.637	14.333
33.9923	14.2498		34.5457	15.2286		34.4572	15.1697		34.0346	15.1258		33.7409	14.4264
34.0946	14.3355		34.6489	15.3236		34.5605	15.2647		34.1375	15.2206		33.8447	14.5198
34.1969	14.4214		34.752	15.4199		34.6638	15.3597		34.2405	15.3151		33.9486	14.6132
34.2991	14.5074		34.8551	15.5156		34.7671	15.4547		34.3434	15.4091		34.0525	14.7069
34.4014	14.5936		34.9582	15.6102		34.8704	15.5502		34.4463	15.5026		34.1564	14.8008
34.5037	14.6798		35.0613	15.705		34.9736	15.6457		34.5493	15.5963		34.2603	14.8947
34.606	14.7662		35.1644	15.7987		35.0769	15.7412		34.6522	15.69		34.3642	14.9885
34.7083	14.8528		35.2675	15.8903		35.1802	15.8369		34.7551	15.784		34.4681	15.0824
34.8105	14.9395		35.3706	15.9821		35.2835	15.9328		34.858	15.878		34.572	15.1766
34.9128	15.0264		35.4738	16.0738		35.3868	16.0282		34.961	15.972		34.6759	15.2712
35.0151	15.1135		35.5769	16.1656		35.4901	16.1234		35.0639	16.0659		34.7797	15.366
35.1174	15.2008		35.68	16.2575		35.5934	16.2186		35.1668	16.1598		34.8836	15.4609
35.2197	15.2883		35.7831	16.3495		35.6967	16.3145		35.2698	16.2534		34.9875	15.5555
35.3219	15.3758		35.8862	16.4415		35.7999	16.4115		35.3727	16.3468		35.0914	15.65
35.4242	15.4635		35.9893	16.5336		35.9032	16.5093		35.4756	16.4405		35.1953	15.7439
35.5265	15.5515		36.0924	16.6264		36.0065	16.6068		35.5786	16.5344		35.2992	15.8381
35.6288	15.6396		36.1955	16.7199		36.1098	16.7043		35.6815	16.6282		35.4031	15.9325
35.7311	15.7278		36.2986	16.8138		36.2131	16.8013		35.7844	16.7219		35.507	16.0271
35.8333	15.8161		36.4017	16.9085		36.3164	16.8973		35.8874	16.8153		35.6109	16.122
35.9356	15.9047		36.5049	17.0033		36.4197	16.9933		35.9903	16.9087		35.7148	16.2168
36.0379	15.9933		36.608	17.0971		36.523	17.0894		36.0932	17.0018		35.8186	16.3123
36.1402	16.0821		36.7111	17.1909		36.6262	17.1855		36.1962	17.0949		35.9225	16.4083
36.2424	16.1709		36.8142	17.2848		36.7295	17.2817		36.2991	17.188		36.0264	16.5041
36.3447	16.2599		36.9173	17.3783		36.8328	17.3776		36.402	17.2809		36.1303	16.6
36.447	16.349		37.0204	17.4719		36.9361	17.4738		36.505	17.3739		36.2342	16.696
36.5493	16.4382		37.1235	17.5657		37.0394	17.5701		36.6079	17.4671		36.3381	16.7912
36.6516	16.5275		37.2266	17.6594		37.1427	17.6664		36.7108	17.5601		36.442	16.8861
36.7538	16.6169		37.3297	17.7525		37.246	17.7627		36.8137	17.6531		36.5459	16.9809
36.8561	16.7064		37.4329	17.8456		37.3492	17.8591		36.9167	17.7462		36.6498	17.0758
36.9584	16.796		37.536	17.9387		37.4525	17.9554		37.0196	17.8392		36.7537	17.1709
37.0607	16.8862		37.6391	18.0315		37.5558	18.0518		37.1225	17.9322		36.8576	17.2657
37.163	16.9766		37.7422	18.1244		37.6591	18.1486		37.2255	18.0251		36.9614	17.3605
37.2653	17.0671		37.8453	18.2173		37.7624	18.2457		37.3284	18.1181		37.0653	17.4552
37.3675	17.1576		37.9484	18.3102		37.8657	18.3428		37.4313	18.2112		37.1692	17.55
37.4698	17.2483		38.0515	18.4036		37.969	18.4401		37.5343	18.3042		37.2731	17.6444
37.5721	17.3388		38.1546	18.498		38.0723	18.5374		37.6372	18.3972		37.377	17.7387
37.6744	17.4293		38.2578	18.5924		38.1756	18.6344		37.7401	18.4901		37.4809	17.833
37.7766	17.5199		38.3609	18.6866		38.2788	18.7311		37.8431	18.5831		37.5848	17.9274
37.8789	17.6107		38.464	18.7808		38.3821	18.8278		37.946	18.676		37.6887	18.0218
37.9812	17.7015		38.5671	18.8742		38.4854	18.9245		38.0489	18.7689		37.7926	18.1165
38.0835	17.7924		38.6702	18.9668		38.5887	19.0212		38.1519	18.8615		37.8965	18.2114
38.1858	17.8833		38.7733	19.0595		38.692	19.1175		38.2548	18.9539		38.0003	18.3066
38.288	17.9744		38.8764	19.1526		38.7953	19.214		38.3577	19.0456		38.1042	18.4019
38.3903	18.0656		38.9795	19.2457		38.8986	19.3106		38.4607	19.1371		38.2081	18.4972
38.4926	18.1569		39.0826	19.3388		39.0018	19.4073		38.5636	19.2288		38.312	18.592
38.5949	18.2484		39.1858	19.4326		39.1051	19.504		38.6665	19.3204		38.4159	18.6869
38.6972	18.34		39.2889	19.5264		39.2084	19.6015		38.7694	19.4116		38.5198	18.7817
38.7994	18.4317		39.392	19.6203		39.3117	19.6991		38.8724	19.5029		38.6237	18.8764
38.9017	18.5235		39.4951	19.7146		39.415	19.7964		38.9753	19.5944		38.7276	18.971
39.004	18.6154		39.5982	19.8092		39.5183	19.8937		39.0782	19.6857		38.8315	19.0654
39.1063	18.7072		39.7013	19.905		39.6216	19.991		39.1812	19.777		38.9353	19.1595
39.2086	18.7991		39.8044	20.0009		39.7249	20.0881		39.2841	19.8684		39.0392	19.2537
39.3108	18.891		39.9075	20.0969		39.8281	20.1853		39.387	19.9597		39.1431	19.3478
39.4131	18.983		40.0106	20.193		39.9314	20.2828		39.49	20.051		39.247	19.4423
39.5154	19.0752		40.1138	20.2891		40.0347	20.3803		39.5929	20.1423		39.3509	19.5368
39.6177	19.1675		40.2169	20.3852		40.138	20.4778		39.6958	20.2336		39.4548	19.6312
39.7199	19.2599		40.32	20.4813		40.2413	20.5753		39.7988	20.325		39.5587	19.7258
39.8222	19.3531		40.4231	20.5774		40.3446	20.6728		39.9017	20.4164		39.6626	19.821
39.9245	19.4464		40.5262	20.6736		40.4479	20.7703		40.0046	20.5078		39.7665	19.916
40.0268	19.5398		40.6293	20.7697		40.5511	20.8678		40.1076	20.5993		39.8704	20.0111
40.1291	19.6333		40.7324	20.8661		40.6544	20.9652		40.2105	20.6907		39.9742	20.1062
40.2313	19.7268		40.8355	20.9625		40.7577	21.0627		40.3134	20.7821		40.0781	20.2014
40.3336	19.8216		40.9387	21.059		40.861	21.1602		40.4164	20.8736		40.182	20.2964
40.4359	19.9165		41.0418	21.1555		40.9643	21.2576		40.5193	20.965		40.2859	20.3914
40.5382	20.0114		41.1449	21.252		41.0676	21.3551					40.3898	20.4865
40.6405	20.1065		41.248	21.3485		41.1709	21.4526					40.4937	20.5815
40.7427	20.2015		41.3511	21.445		41.2742	21.5501					40.5976	20.6766
40.845	20.2965		41.4542	21.5416		41.3774	21.6475					40.7015	20.7717
40.9473	20.3915		41.5573	21.6381		41.4807	21.745					40.8054	20.8667
41.0496	20.4866											40.9093	20.9618
41.1519	20.5817											41.0131	21.0569
41.2541	20.6767											41.117	21.152
41.3564	20.7718											41.2209	21.2471
41.4587	20.8669											41.3248	21.3422
41.561	20.962
41.6632	21.0571
41.7655	21.1522
41.8678	21.2473
41.9701	21.3424
