# Supplementary material for: Permeability of the HIV-1 capsid to metabolites modulates viral DNA synthesis
Source: PLoS Biol. 2020 Dec 17;18(12):e3001015. doi: 10.1371/journal.pbio.3001015 (PMC7775124; doi:10.1371/journal.pbio.3001015)
Supplement: S14 Data — Numerical data for panels A, B, and C in S15 Fig. (XLSX) [file pbio.3001015.s045.xlsx]

## Sheet: S15A
2dATP	row-1			2dATP	row-2			2dATP	row-3
x	y	z		x	y	z		x	y	z
-22.875	-1.375	1.94221		-26.625	0.375	0.98838		-27.125	2.125	0
-22.625	-1.375	1.42117		-26.625	0.625	0.5896		-26.875	0.625	1.78313
-22.375	-1.375	2.26671		-26.375	-0.875	1.33404		-26.875	2.375	0.77036
-22.125	-1.375	2.01549		-26.375	-0.625	1.07174		-26.625	-0.625	2.45755
-21.875	-1.375	2.19314		-26.375	-0.375	0.9453		-26.625	0.375	2.78785
-21.625	-1.375	2.79395		-26.375	-0.125	0.87981		-26.625	0.625	2.45047
-21.375	-1.375	2.28047		-26.375	0.125	1.16469		-26.625	2.125	1.66782
-21.125	-1.375	2.25421		-26.375	0.375	1.07315		-26.625	2.375	1.8647
-20.875	-1.375	2.82142		-26.375	0.625	0.67437		-26.375	-2.375	0.97612
-20.625	-1.375	2.27334		-26.375	1.375	0.69452		-26.375	-2.125	2.323
-20.375	-1.375	2.81753		-26.375	1.625	0.89507		-26.375	-1.625	2.25964
-20.125	-1.375	3.17554		-26.125	-1.625	0.59975		-26.375	-1.375	2.6812
-19.875	-1.375	3.02496		-26.125	-1.375	1.09004		-26.375	-1.125	2.03139
-19.625	-1.375	2.50893		-26.125	-1.125	1.44695		-26.375	-0.875	2.46819
-19.375	-1.375	3.18866		-26.125	-0.875	0.91973		-26.375	-0.625	2.04277
-19.125	-1.375	3.06917		-26.125	-0.625	0.37889		-26.375	-0.375	2.61162
-18.125	-1.375	3.2626		-26.125	-0.375	0.8262		-26.375	-0.125	2.1888
-17.875	-1.375	3.2236		-26.125	-0.125	0.93782		-26.375	0.125	2.52729
-17.625	-1.375	3.42471		-26.125	0.125	0.84493		-26.375	0.375	2.87258
-17.375	-1.375	3.79757		-26.125	0.375	0.93057		-26.375	0.625	2.33903
-17.125	-1.375	3.74075		-26.125	0.625	0.80777		-26.375	0.875	3.03301
-16.375	-1.375	3.5938		-26.125	0.875	1.81872		-26.375	1.125	3.49999
-16.125	-1.375	3.56206		-26.125	1.125	1.80678		-26.375	1.375	2.81199
-15.875	-1.375	2.68847		-25.875	-1.875	0.34677		-26.375	1.625	3.82303
-15.625	-1.375	3.53615		-25.875	-1.625	0.24031		-26.375	2.125	2.85635
-14.875	-1.375	3.61787		-25.875	-1.375	0.79546		-26.125	-2.625	1.55104
-14.375	-1.375	3.8124		-25.875	-1.125	0.79785		-26.125	-2.125	3.10745
-14.125	-1.375	3.96763		-25.875	-0.875	0.49336		-26.125	-1.875	2.61506
-13.625	-1.375	4.36513		-25.875	-0.625	0.43488		-26.125	-1.625	2.05253
-13.125	-1.375	3.91195		-25.875	-0.375	0.51533		-26.125	-1.375	1.98829
-12.875	-1.375	3.19506		-25.875	-0.125	0.7904		-26.125	-1.125	2.20043
-12.625	-1.375	3.90227		-25.875	0.125	0.88457		-26.125	-0.875	2.1747
-12.375	-1.375	4.57474		-25.875	0.375	1.15174		-26.125	-0.625	1.92345
-10.875	-1.375	6.26069		-25.875	0.625	0.89036		-26.125	-0.375	2.40408
-8.375	-1.375	9.45149		-25.875	0.875	1.37191		-26.125	-0.125	2.45073
-8.125	-1.375	9.54138		-25.875	1.125	1.8333		-26.125	0.125	2.38462
13.625	-1.375	25.2138		-25.875	1.375	1.58725		-26.125	0.375	2.32027
-25.875	-1.125	0.65163		-25.625	-2.125	0.72112		-26.125	0.625	2.46512
-25.375	-1.125	1.49648		-25.625	-1.875	1.08017		-26.125	0.875	3.25246
-25.125	-1.125	0.63363		-25.625	-1.625	0.51661		-26.125	1.125	2.75312
-24.875	-1.125	1.46717		-25.625	-1.375	0.30134		-26.125	1.375	2.82416
-24.375	-1.125	2.0885		-25.625	-1.125	0.42719		-26.125	1.625	3.25338
-23.625	-1.125	1.67808		-25.625	-0.875	0.32654		-26.125	1.875	3.12209
-23.375	-1.125	2.46222		-25.625	-0.625	0.2943		-26.125	2.125	4.06726
-23.125	-1.125	2.58429		-25.625	-0.375	0.38551		-25.875	-2.625	1.9331
-22.875	-1.125	1.73199		-25.625	-0.125	0.67109		-25.875	-2.375	2.14263
-22.625	-1.125	1.46073		-25.625	0.125	0.88848		-25.875	-2.125	2.26206
-22.375	-1.125	1.6944		-25.625	0.375	0.9619		-25.875	-1.875	2.0937
-22.125	-1.125	2.36974		-25.625	0.625	1.02033		-25.875	-1.625	2.0647
-21.875	-1.125	1.92421		-25.625	0.875	1.14135		-25.875	-1.375	2.02254
-21.625	-1.125	2.04442		-25.625	1.125	1.6123		-25.875	-1.125	2.01096
-21.375	-1.125	2.15841		-25.625	1.375	1.73613		-25.875	-0.875	1.94505
-21.125	-1.125	2.18145		-25.625	1.625	2.11389		-25.875	-0.625	2.02559
-20.875	-1.125	2.1842		-25.375	-2.125	0.38782		-25.875	-0.375	2.00164
-20.625	-1.125	2.17544		-25.375	-1.875	0.49705		-25.875	-0.125	2.30543
-20.375	-1.125	2.34399		-25.375	-1.625	0.55415		-25.875	0.125	2.22741
-20.125	-1.125	2.45222		-25.375	-1.375	0.36737		-25.875	0.375	2.37598
-19.875	-1.125	2.66912		-25.375	-1.125	0.24947		-25.875	0.625	2.3638
-19.625	-1.125	2.69565		-25.375	-0.875	0.27864		-25.875	0.875	2.65854
-19.375	-1.125	3.0666		-25.375	-0.625	0.28979		-25.875	1.125	2.90749
-19.125	-1.125	3.35086		-25.375	-0.375	0.37778		-25.875	1.375	2.89627
-18.875	-1.125	3.32017		-25.375	-0.125	0.62784		-25.875	1.625	4.13383
-18.625	-1.125	3.75901		-25.375	0.125	0.82471		-25.875	1.875	4.35697
-18.375	-1.125	3.11845		-25.375	0.375	0.9354		-25.875	2.125	3.84392
-18.125	-1.125	3.18985		-25.375	0.625	1.07041		-25.875	2.375	4.21801
-17.875	-1.125	2.77745		-25.375	0.875	1.27327		-25.625	-2.625	2.10163
-17.625	-1.125	3.00722		-25.375	1.125	1.63066		-25.625	-2.375	2.02158
-17.375	-1.125	2.99873		-25.375	1.375	1.93661		-25.625	-2.125	2.14797
-17.125	-1.125	3.53053		-25.375	1.625	1.8476		-25.625	-1.875	2.1151
-16.875	-1.125	3.79025		-25.375	1.875	2.50008		-25.625	-1.625	2.02976
-16.625	-1.125	4.41731		-25.125	-2.125	0.29199		-25.625	-1.375	1.87978
-16.375	-1.125	3.94805		-25.125	-1.875	0.87065		-25.625	-1.125	1.91152
-16.125	-1.125	2.92484		-25.125	-1.625	0.41666		-25.625	-0.875	1.85285
-15.875	-1.125	2.97016		-25.125	-1.375	0.38224		-25.625	-0.625	1.8573
-15.625	-1.125	2.89893		-25.125	-1.125	0.17607		-25.625	-0.375	1.97717
-15.375	-1.125	3.04503		-25.125	-0.875	0.22721		-25.625	-0.125	2.14063
-15.125	-1.125	3.35997		-25.125	-0.625	0.29247		-25.625	0.125	2.18699
-14.875	-1.125	3.04556		-25.125	-0.375	0.41816		-25.625	0.375	2.27447
-14.625	-1.125	3.1241		-25.125	-0.125	0.63875		-25.625	0.625	2.36689
-14.375	-1.125	3.24009		-25.125	0.125	0.83232		-25.625	0.875	2.48547
-14.125	-1.125	3.46788		-25.125	0.375	0.87293		-25.625	1.125	2.80056
-13.875	-1.125	3.35774		-25.125	0.625	0.96497		-25.625	1.375	3.0816
-13.625	-1.125	3.56629		-25.125	0.875	1.24401		-25.625	1.625	3.5644
-13.375	-1.125	4.50062		-25.125	1.125	1.56989		-25.625	1.875	4.03732
-13.125	-1.125	3.58942		-25.125	1.375	1.80599		-25.625	2.125	4.50188
-12.875	-1.125	3.62641		-25.125	1.625	2.13808		-25.375	-2.875	2.64906
-12.625	-1.125	4.21402		-24.875	-2.125	1.40345		-25.375	-2.625	2.5817
-12.375	-1.125	4.28742		-24.875	-1.875	0.31373		-25.375	-2.375	2.11433
-12.125	-1.125	5.50508		-24.875	-1.625	0.3553		-25.375	-2.125	2.42972
-11.875	-1.125	6.34694		-24.875	-1.375	0.20617		-25.375	-1.875	2.21117
-11.625	-1.125	6.54778		-24.875	-1.125	0.20095		-25.375	-1.625	2.02386
-11.375	-1.125	6.37364		-24.875	-0.875	0.22036		-25.375	-1.375	1.8759
-11.125	-1.125	6.6846		-24.875	-0.625	0.30168		-25.375	-1.125	1.79523
-8.625	-1.125	10.1147		-24.875	-0.375	0.33904		-25.375	-0.875	1.7715
-8.375	-1.125	9.55596		-24.875	-0.125	0.55401		-25.375	-0.625	1.83901
-8.125	-1.125	9.04163		-24.875	0.125	0.73662		-25.375	-0.375	1.87415
-7.875	-1.125	9.04179		-24.875	0.375	0.83802		-25.375	-0.125	2.07946
-7.625	-1.125	9.78191		-24.875	0.625	0.89444		-25.375	0.125	2.18043
-7.375	-1.125	10.5236		-24.875	0.875	1.24379		-25.375	0.375	2.2153
13.375	-1.125	25.9641		-24.875	1.125	1.68108		-25.375	0.625	2.34303
13.625	-1.125	25.995		-24.875	1.375	1.70711		-25.375	0.875	2.51848
13.875	-1.125	26.022		-24.875	1.625	2.23965		-25.375	1.125	2.83183
14.125	-1.125	25.619		-24.875	1.875	2.80986		-25.375	1.375	3.01848
14.625	-1.125	25.6693		-24.625	-2.125	0.78215		-25.375	1.625	3.53374
24.875	-1.125	24.7601		-24.625	-1.875	0.313		-25.375	1.875	4.32133
-26.125	-0.875	0.64172		-24.625	-1.625	0.38823		-25.375	2.125	4.66227
-25.875	-0.875	1.27663		-24.625	-1.375	0.32745		-25.375	2.375	5.03635
-25.625	-0.875	1.0894		-24.625	-1.125	0.25581		-25.125	-3.125	1.92634
-25.375	-0.875	0.18991		-24.625	-0.875	0.30526		-25.125	-2.875	1.87487
-25.125	-0.875	0.33206		-24.625	-0.625	0.34312		-25.125	-2.625	2.54914
-24.875	-0.875	0.61499		-24.625	-0.375	0.36487		-25.125	-2.375	2.81202
-24.625	-0.875	0.78132		-24.625	-0.125	0.44701		-25.125	-2.125	2.479
-24.375	-0.875	0.61825		-24.625	0.125	0.61907		-25.125	-1.875	2.13883
-24.125	-0.875	1.26523		-24.625	0.375	0.65689		-25.125	-1.625	1.87625
-23.875	-0.875	1.3034		-24.625	0.625	0.83757		-25.125	-1.375	1.78934
-23.625	-0.875	1.62629		-24.625	0.875	1.20641		-25.125	-1.125	1.74919
-23.375	-0.875	1.55643		-24.625	1.125	1.45971		-25.125	-0.875	1.73614
-23.125	-0.875	1.30511		-24.625	1.375	1.89027		-25.125	-0.625	1.80834
-22.875	-0.875	1.60311		-24.625	1.625	1.93592		-25.125	-0.375	1.8503
-22.625	-0.875	1.60002		-24.625	1.875	2.41115		-25.125	-0.125	1.99225
-22.375	-0.875	2.00472		-24.625	2.125	2.05524		-25.125	0.125	2.12907
-22.125	-0.875	2.10339		-24.375	-2.125	1.48293		-25.125	0.375	2.13371
-21.875	-0.875	1.97364		-24.375	-1.875	0.64261		-25.125	0.625	2.22825
-21.625	-0.875	2.29602		-24.375	-1.625	0.5997		-25.125	0.875	2.42855
-21.375	-0.875	2.48797		-24.375	-1.375	0.37708		-25.125	1.125	2.7216
-21.125	-0.875	2.41921		-24.375	-1.125	0.31078		-25.125	1.375	2.98801
-20.875	-0.875	2.53922		-24.375	-0.875	0.27843		-25.125	1.625	3.50549
-20.625	-0.875	2.59316		-24.375	-0.625	0.2813		-25.125	1.875	4.1282
-20.375	-0.875	2.67612		-24.375	-0.375	0.30379		-25.125	2.125	4.8699
-20.125	-0.875	2.6776		-24.375	-0.125	0.38357		-24.875	-2.875	2.55676
-19.875	-0.875	2.80546		-24.375	0.125	0.45836		-24.875	-2.625	2.77876
-19.625	-0.875	2.78624		-24.375	0.375	0.6287		-24.875	-2.375	2.82617
-19.375	-0.875	3.03082		-24.375	0.625	0.77367		-24.875	-2.125	2.26354
-19.125	-0.875	2.87207		-24.375	0.875	1.18561		-24.875	-1.875	2.06561
-18.875	-0.875	3.0186		-24.375	1.125	1.51176		-24.875	-1.625	1.85646
-18.625	-0.875	3.03044		-24.375	1.375	1.8189		-24.875	-1.375	1.73693
-18.375	-0.875	2.98441		-24.375	1.625	2.25925		-24.875	-1.125	1.70902
-18.125	-0.875	3.0006		-24.375	1.875	2.15265		-24.875	-0.875	1.712
-17.875	-0.875	2.83798		-24.375	2.125	1.6195		-24.875	-0.625	1.74117
-17.625	-0.875	3.1836		-24.125	-1.875	1.08355		-24.875	-0.375	1.73414
-17.375	-0.875	3.03147		-24.125	-1.625	0.64328		-24.875	-0.125	1.84878
-17.125	-0.875	3.03155		-24.125	-1.375	0.36701		-24.875	0.125	1.99609
-16.875	-0.875	3.31147		-24.125	-1.125	0.29413		-24.875	0.375	2.12048
-16.625	-0.875	3.46222		-24.125	-0.875	0.40713		-24.875	0.625	2.19867
-16.375	-0.875	3.09587		-24.125	-0.625	0.29986		-24.875	0.875	2.36309
-16.125	-0.875	2.79595		-24.125	-0.375	0.2426		-24.875	1.125	2.59529
-15.875	-0.875	2.66104		-24.125	-0.125	0.24961		-24.875	1.375	2.82798
-15.625	-0.875	3.01083		-24.125	0.125	0.40531		-24.875	1.625	3.43614
-15.375	-0.875	2.94394		-24.125	0.375	0.56425		-24.875	1.875	3.97033
-15.125	-0.875	3.35069		-24.125	0.625	0.78201		-24.875	2.125	4.72087
-14.875	-0.875	2.90867		-24.125	0.875	1.11488		-24.625	-3.125	2.09598
-14.625	-0.875	2.62291		-24.125	1.125	1.40792		-24.625	-2.625	3.39515
-14.375	-0.875	3.04629		-24.125	1.375	2.13567		-24.625	-2.375	3.17684
-14.125	-0.875	3.02885		-24.125	1.625	2.44839		-24.625	-2.125	2.5904
-13.875	-0.875	3.19102		-23.875	-1.875	1.19324		-24.625	-1.875	2.08469
-13.625	-0.875	3.61742		-23.875	-1.625	0.59895		-24.625	-1.625	1.85441
-13.375	-0.875	4.19905		-23.875	-1.375	0.37624		-24.625	-1.375	1.75485
-13.125	-0.875	4.09784		-23.875	-1.125	0.34827		-24.625	-1.125	1.70802
-12.875	-0.875	3.94917		-23.875	-0.875	0.38957		-24.625	-0.875	1.68415
-12.625	-0.875	4.07317		-23.875	-0.625	0.28945		-24.625	-0.625	1.73622
-12.375	-0.875	4.35524		-23.875	-0.375	0.25516		-24.625	-0.375	1.75093
-12.125	-0.875	4.90267		-23.875	-0.125	0.22434		-24.625	-0.125	1.74771
-11.875	-0.875	5.19137		-23.875	0.125	0.28909		-24.625	0.125	1.90467
-11.625	-0.875	5.81922		-23.875	0.375	0.46676		-24.625	0.375	2.00123
-11.375	-0.875	5.55011		-23.875	0.625	0.77063		-24.625	0.625	2.11444
-11.125	-0.875	6.1565		-23.875	0.875	1.12618		-24.625	0.875	2.32359
-10.875	-0.875	6.67548		-23.875	1.125	1.62479		-24.625	1.125	2.44293
-10.625	-0.875	7.61907		-23.875	1.375	2.19648		-24.625	1.375	2.69246
-10.375	-0.875	7.86102		-23.875	1.625	2.75131		-24.625	1.625	3.20717
-10.125	-0.875	9.2199		-23.625	-2.125	1.53041		-24.625	1.875	3.7425
-9.125	-0.875	9.70483		-23.625	-1.875	1.11662		-24.625	2.125	4.74863
-8.875	-0.875	10.5818		-23.625	-1.625	1.1028		-24.375	-2.125	2.58347
-8.625	-0.875	10.3127		-23.625	-1.375	0.53248		-24.375	-1.875	2.23399
-8.375	-0.875	9.43927		-23.625	-1.125	0.44453		-24.375	-1.625	1.86591
-8.125	-0.875	8.94053		-23.625	-0.875	0.37178		-24.375	-1.375	1.77677
-7.875	-0.875	8.79591		-23.625	-0.625	0.30899		-24.375	-1.125	1.7045
-7.625	-0.875	9.50359		-23.625	-0.375	0.26187		-24.375	-0.875	1.60472
-7.375	-0.875	10.1571		-23.625	-0.125	0.22958		-24.375	-0.625	1.64297
-6.875	-0.875	11.3274		-23.625	0.125	0.29526		-24.375	-0.375	1.65727
-4.875	-0.875	13.3314		-23.625	0.375	0.45499		-24.375	-0.125	1.68413
-1.125	-0.875	21.735		-23.625	0.625	0.70177		-24.375	0.125	1.76277
2.625	-0.875	24.0896		-23.625	0.875	1.07744		-24.375	0.375	1.98794
2.875	-0.875	24.92		-23.625	1.125	1.70239		-24.375	0.625	2.08462
3.375	-0.875	24.3029		-23.625	1.375	2.55262		-24.375	0.875	2.25433
3.875	-0.875	25.2669		-23.375	-2.125	1.55066		-24.375	1.125	2.42689
4.125	-0.875	24.4409		-23.375	-1.875	1.2318		-24.375	1.375	2.68233
13.375	-0.875	26.1621		-23.375	-1.625	1.09287		-24.375	1.625	3.09967
13.625	-0.875	26.62		-23.375	-1.375	0.71686		-24.375	1.875	3.59978
13.875	-0.875	25.6556		-23.375	-1.125	0.59822		-24.375	2.125	4.17655
14.125	-0.875	25.4723		-23.375	-0.875	0.40959		-24.375	2.375	4.93783
14.375	-0.875	25.341		-23.375	-0.625	0.36208		-24.125	-2.375	4.49002
14.625	-0.875	25.6175		-23.375	-0.375	0.24626		-24.125	-2.125	2.80699
15.125	-0.875	26.7863		-23.375	-0.125	0.278		-24.125	-1.875	2.26401
15.375	-0.875	26.3951		-23.375	0.125	0.36592		-24.125	-1.625	1.90939
15.625	-0.875	26.8553		-23.375	0.375	0.5283		-24.125	-1.375	1.69812
15.875	-0.875	26.03		-23.375	0.625	0.81924		-24.125	-1.125	1.62574
16.125	-0.875	26.4797		-23.375	0.875	1.15804		-24.125	-0.875	1.61984
16.375	-0.875	26.2433		-23.375	1.125	1.63309		-24.125	-0.625	1.57062
16.625	-0.875	25.9327		-23.375	1.375	2.34161		-24.125	-0.375	1.59407
16.875	-0.875	26.9214		-23.375	1.625	3.44534		-24.125	-0.125	1.59572
23.625	-0.875	25.3758		-23.125	-2.125	1.14534		-24.125	0.125	1.72168
23.875	-0.875	25.3617		-23.125	-1.875	1.07628		-24.125	0.375	1.9227
24.375	-0.875	24.9462		-23.125	-1.625	0.93739		-24.125	0.625	2.10163
24.875	-0.875	24.7083		-23.125	-1.375	0.81577		-24.125	0.875	2.27035
25.375	-0.875	24.5623		-23.125	-1.125	0.68469		-24.125	1.125	2.43165
25.625	-0.875	24.5999		-23.125	-0.875	0.453		-24.125	1.375	2.66592
-26.125	-0.625	0.43368		-23.125	-0.625	0.3329		-24.125	1.625	2.96477
-25.875	-0.625	0.39181		-23.125	-0.375	0.33518		-24.125	1.875	3.38149
-25.625	-0.625	0.18218		-23.125	-0.125	0.40818		-24.125	2.125	3.87335
-25.375	-0.625	0		-23.125	0.125	0.48831		-24.125	2.375	4.49717
-25.125	-0.625	0.17971		-23.125	0.375	0.60816		-23.875	-2.375	3.30703
-24.875	-0.625	0.22974		-23.125	0.625	0.82239		-23.875	-2.125	2.75335
-24.625	-0.625	0.35152		-23.125	0.875	1.19926		-23.875	-1.875	2.22851
-24.375	-0.625	0.53919		-23.125	1.125	1.5183		-23.875	-1.625	1.87902
-24.125	-0.625	0.70275		-23.125	1.375	2.0724		-23.875	-1.375	1.7506
-23.875	-0.625	0.81981		-23.125	1.625	3.04459		-23.875	-1.125	1.60592
-23.625	-0.625	1.06382		-22.875	-2.125	1.16922		-23.875	-0.875	1.50805
-23.375	-0.625	1.12187		-22.875	-1.875	1.70442		-23.875	-0.625	1.54274
-23.125	-0.625	1.17668		-22.875	-1.625	1.05636		-23.875	-0.375	1.57508
-22.875	-0.625	1.35986		-22.875	-1.375	0.90032		-23.875	-0.125	1.56213
-22.625	-0.625	1.58816		-22.875	-1.125	0.60202		-23.875	0.125	1.63368
-22.375	-0.625	1.59926		-22.875	-0.875	0.41356		-23.875	0.375	1.85718
-22.125	-0.625	1.87166		-22.875	-0.625	0.35112		-23.875	0.625	2.14192
-21.875	-0.625	2.13657		-22.875	-0.375	0.36007		-23.875	0.875	2.35079
-21.625	-0.625	2.36642		-22.875	-0.125	0.44899		-23.875	1.125	2.51284
-21.375	-0.625	2.48722		-22.875	0.125	0.50368		-23.875	1.375	2.67111
-21.125	-0.625	2.48184		-22.875	0.375	0.69501		-23.875	1.625	2.8918
-20.875	-0.625	2.3246		-22.875	0.625	0.93438		-23.875	1.875	3.13265
-20.625	-0.625	2.5762		-22.875	0.875	1.19169		-23.875	2.125	3.46908
-20.375	-0.625	2.71786		-22.875	1.125	1.7173		-23.875	2.375	4.49372
-20.125	-0.625	2.78581		-22.875	1.375	2.23362		-23.625	-2.375	4.10213
-19.875	-0.625	2.746		-22.875	1.625	2.82585		-23.625	-2.125	3.00974
-19.625	-0.625	2.78058		-22.625	-2.125	1.62216		-23.625	-1.875	2.4243
-19.375	-0.625	2.85609		-22.625	-1.875	1.98019		-23.625	-1.625	2.0663
-19.125	-0.625	2.89694		-22.625	-1.625	0.81578		-23.625	-1.375	1.78957
-18.875	-0.625	2.91473		-22.625	-1.375	0.65897		-23.625	-1.125	1.64339
-18.625	-0.625	3.16829		-22.625	-1.125	0.55684		-23.625	-0.875	1.58577
-18.375	-0.625	2.92029		-22.625	-0.875	0.37508		-23.625	-0.625	1.51053
-18.125	-0.625	2.91316		-22.625	-0.625	0.41202		-23.625	-0.375	1.53173
-17.875	-0.625	2.7912		-22.625	-0.375	0.4346		-23.625	-0.125	1.57799
-17.625	-0.625	2.87157		-22.625	-0.125	0.46943		-23.625	0.125	1.65048
-17.375	-0.625	2.93575		-22.625	0.125	0.61267		-23.625	0.375	1.84745
-17.125	-0.625	2.81693		-22.625	0.375	0.78454		-23.625	0.625	2.10081
-16.875	-0.625	2.80964		-22.625	0.625	0.9696		-23.625	0.875	2.39891
-16.625	-0.625	2.81933		-22.625	0.875	1.30125		-23.625	1.125	2.5947
-16.375	-0.625	2.68323		-22.625	1.125	1.72875		-23.625	1.375	2.72632
-16.125	-0.625	2.81985		-22.625	1.375	2.47766		-23.625	1.625	2.93063
-15.875	-0.625	2.88504		-22.375	-2.125	1.65289		-23.625	1.875	3.13153
-15.625	-0.625	2.85884		-22.375	-1.875	2.01095		-23.625	2.125	3.63241
-15.375	-0.625	2.91842		-22.375	-1.625	0.79858		-23.625	2.375	5.36009
-15.125	-0.625	3.0604		-22.375	-1.375	0.58746		-23.375	-2.125	3.1707
-14.875	-0.625	2.76334		-22.375	-1.125	0.44048		-23.375	-1.875	2.66715
-14.625	-0.625	2.60196		-22.375	-0.875	0.36731		-23.375	-1.625	2.11681
-14.375	-0.625	2.62157		-22.375	-0.625	0.32476		-23.375	-1.375	1.82792
-14.125	-0.625	2.66803		-22.375	-0.375	0.38662		-23.375	-1.125	1.67659
-13.875	-0.625	3.02362		-22.375	-0.125	0.53222		-23.375	-0.875	1.59898
-13.625	-0.625	3.45456		-22.375	0.125	0.68323		-23.375	-0.625	1.54167
-13.375	-0.625	3.8674		-22.375	0.375	0.82331		-23.375	-0.375	1.51847
-13.125	-0.625	4.12906		-22.375	0.625	0.97588		-23.375	-0.125	1.60111
-12.875	-0.625	4.18085		-22.375	0.875	1.35533		-23.375	0.125	1.69774
-12.625	-0.625	4.08036		-22.375	1.125	1.91809		-23.375	0.375	1.90858
-12.375	-0.625	4.21977		-22.375	1.375	2.68147		-23.375	0.625	2.18739
-12.125	-0.625	4.57614		-22.125	-2.125	1.69275		-23.375	0.875	2.40114
-11.875	-0.625	4.84133		-22.125	-1.875	0.94702		-23.375	1.125	2.5823
-11.625	-0.625	5.2316		-22.125	-1.625	0.73909		-23.375	1.375	2.83388
-11.375	-0.625	5.42574		-22.125	-1.375	0.5225		-23.375	1.625	2.99015
-11.125	-0.625	6.01513		-22.125	-1.125	0.44994		-23.375	1.875	3.22339
-10.875	-0.625	6.5556		-22.125	-0.875	0.42223		-23.375	2.125	3.56451
-10.625	-0.625	7.36173		-22.125	-0.625	0.36316		-23.375	2.375	4.5332
-10.375	-0.625	7.54068		-22.125	-0.375	0.4193		-23.125	-2.625	3.96133
-10.125	-0.625	8.4899		-22.125	-0.125	0.51602		-23.125	-2.375	4.59488
-9.875	-0.625	10.0328		-22.125	0.125	0.61416		-23.125	-2.125	3.66315
-9.375	-0.625	9.93687		-22.125	0.375	0.75497		-23.125	-1.875	2.68015
-9.125	-0.625	10.4234		-22.125	0.625	1.04471		-23.125	-1.625	2.21744
-8.875	-0.625	9.47044		-22.125	0.875	1.33558		-23.125	-1.375	1.89482
-8.625	-0.625	9.50046		-22.125	1.125	1.77232		-23.125	-1.125	1.78399
-8.375	-0.625	9.25212		-22.125	1.375	2.95647		-23.125	-0.875	1.61194
-8.125	-0.625	8.93663		-21.875	-1.875	1.24731		-23.125	-0.625	1.54991
-7.875	-0.625	8.63997		-21.875	-1.625	1.06609		-23.125	-0.375	1.59533
-7.625	-0.625	8.91787		-21.875	-1.375	0.70815		-23.125	-0.125	1.71176
-7.375	-0.625	9.63443		-21.875	-1.125	0.56223		-23.125	0.125	1.83889
-7.125	-0.625	9.85072		-21.875	-0.875	0.5441		-23.125	0.375	2.00708
-6.875	-0.625	10.2654		-21.875	-0.625	0.39416		-23.125	0.625	2.20202
-6.625	-0.625	10.6373		-21.875	-0.375	0.50244		-23.125	0.875	2.44309
-6.375	-0.625	11.3835		-21.875	-0.125	0.59332		-23.125	1.125	2.62051
-6.125	-0.625	11.3698		-21.875	0.125	0.60687		-23.125	1.375	2.82244
-5.875	-0.625	11.3131		-21.875	0.375	0.75702		-23.125	1.625	3.04575
-5.625	-0.625	11.6615		-21.875	0.625	0.89519		-23.125	1.875	3.2974
-5.375	-0.625	12.524		-21.875	0.875	1.27625		-23.125	2.125	3.69842
-5.125	-0.625	12.3388		-21.875	1.125	1.65672		-23.125	2.375	4.43476
-4.875	-0.625	12.9462		-21.875	1.375	2.18088		-22.875	-2.375	4.63562
-4.625	-0.625	13.6803		-21.875	1.625	2.93132		-22.875	-2.125	3.4141
-4.375	-0.625	14.9886		-21.625	-2.125	1.80313		-22.875	-1.875	2.81155
-4.125	-0.625	15.252		-21.625	-1.875	1.59664		-22.875	-1.625	2.31178
-3.375	-0.625	17.9278		-21.625	-1.625	1.28947		-22.875	-1.375	1.90798
-3.125	-0.625	17.6749		-21.625	-1.375	0.9345		-22.875	-1.125	1.74241
-2.875	-0.625	18.926		-21.625	-1.125	0.79305		-22.875	-0.875	1.61082
-2.625	-0.625	19.2867		-21.625	-0.875	0.53953		-22.875	-0.625	1.60749
-1.875	-0.625	21.349		-21.625	-0.625	0.44859		-22.875	-0.375	1.68454
-1.625	-0.625	21.2679		-21.625	-0.375	0.55068		-22.875	-0.125	1.80532
-1.375	-0.625	21.1257		-21.625	-0.125	0.63256		-22.875	0.125	1.90123
-1.125	-0.625	21.1		-21.625	0.125	0.68062		-22.875	0.375	2.1147
-0.875	-0.625	21.3933		-21.625	0.375	0.80184		-22.875	0.625	2.29296
-0.625	-0.625	21.5598		-21.625	0.625	0.93622		-22.875	0.875	2.41506
-0.375	-0.625	21.8733		-21.625	0.875	1.16657		-22.875	1.125	2.70037
-0.125	-0.625	22.4969		-21.625	1.125	1.48467		-22.875	1.375	2.88873
0.125	-0.625	22.4642		-21.625	1.375	2.08325		-22.875	1.625	3.16513
0.375	-0.625	23.3722		-21.625	1.625	2.7823		-22.875	1.875	3.38106
0.875	-0.625	23.8473		-21.375	-2.125	1.86737		-22.875	2.125	3.68005
1.875	-0.625	24.7014		-21.375	-1.875	1.37132		-22.875	2.375	4.79609
2.625	-0.625	25.2352		-21.375	-1.625	1.35363		-22.625	-2.625	4.04614
2.875	-0.625	24.9618		-21.375	-1.375	1.18034		-22.625	-2.375	4.00272
3.125	-0.625	24.1039		-21.375	-1.125	0.98355		-22.625	-2.125	3.20805
3.375	-0.625	24.1485		-21.375	-0.875	0.74236		-22.625	-1.875	2.81525
3.625	-0.625	24.1633		-21.375	-0.625	0.61772		-22.625	-1.625	2.29716
3.875	-0.625	24.5369		-21.375	-0.375	0.66446		-22.625	-1.375	1.99451
4.125	-0.625	24.5649		-21.375	-0.125	0.66057		-22.625	-1.125	1.81158
4.375	-0.625	24.7958		-21.375	0.125	0.74914		-22.625	-0.875	1.6502
4.625	-0.625	25.1363		-21.375	0.375	0.87645		-22.625	-0.625	1.65384
4.875	-0.625	24.5646		-21.375	0.625	0.89528		-22.625	-0.375	1.73476
5.125	-0.625	24.6866		-21.375	0.875	1.14639		-22.625	-0.125	1.84794
5.375	-0.625	24.3048		-21.375	1.125	1.41333		-22.625	0.125	2.01442
5.625	-0.625	24.9849		-21.375	1.375	1.92781		-22.625	0.375	2.1656
5.875	-0.625	25.025		-21.375	1.625	3.24767		-22.625	0.625	2.33604
6.125	-0.625	25.6196		-21.125	-2.125	0.73126		-22.625	0.875	2.50376
7.125	-0.625	25.5501		-21.125	-1.875	1.18419		-22.625	1.125	2.77809
7.875	-0.625	25.1286		-21.125	-1.625	1.31754		-22.625	1.375	3.01611
9.125	-0.625	25.8894		-21.125	-1.375	1.26178		-22.625	1.625	3.18598
9.375	-0.625	25.9575		-21.125	-1.125	0.99541		-22.625	1.875	3.3572
9.875	-0.625	26.1007		-21.125	-0.875	0.78623		-22.625	2.125	3.68449
10.375	-0.625	26.261		-21.125	-0.625	0.7013		-22.625	2.375	4.24101
10.625	-0.625	25.9226		-21.125	-0.375	0.67993		-22.375	-2.375	4.30011
11.875	-0.625	26.7693		-21.125	-0.125	0.75514		-22.375	-2.125	3.20631
12.125	-0.625	26.8255		-21.125	0.125	0.84056		-22.375	-1.875	2.77663
12.875	-0.625	26.1216		-21.125	0.375	0.91677		-22.375	-1.625	2.34906
13.125	-0.625	25.9166		-21.125	0.625	0.99901		-22.375	-1.375	1.9868
13.375	-0.625	26.3811		-21.125	0.875	1.05824		-22.375	-1.125	1.78041
13.625	-0.625	25.8078		-21.125	1.125	1.38344		-22.375	-0.875	1.65849
13.875	-0.625	25.49		-21.125	1.375	2.05079		-22.375	-0.625	1.63122
14.125	-0.625	25.1094		-21.125	1.625	2.52823		-22.375	-0.375	1.70075
14.375	-0.625	25.089		-20.875	-2.125	1.56021		-22.375	-0.125	1.87954
14.625	-0.625	25.61		-20.875	-1.875	1.29507		-22.375	0.125	2.06147
14.875	-0.625	25.6899		-20.875	-1.625	1.39822		-22.375	0.375	2.22014
15.125	-0.625	25.5471		-20.875	-1.375	1.21515		-22.375	0.625	2.36253
15.375	-0.625	26.0099		-20.875	-1.125	1.05375		-22.375	0.875	2.65651
15.625	-0.625	26.3326		-20.875	-0.875	0.81539		-22.375	1.125	2.90753
15.875	-0.625	27.3528		-20.875	-0.625	0.74941		-22.375	1.375	3.10437
16.125	-0.625	26.0219		-20.875	-0.375	0.82297		-22.375	1.625	3.18999
16.375	-0.625	25.9704		-20.875	-0.125	0.82805		-22.375	1.875	3.53579
16.625	-0.625	26.7161		-20.875	0.125	0.96594		-22.375	2.125	3.8094
16.875	-0.625	26.9631		-20.875	0.375	1.05865		-22.375	2.375	5.14393
17.125	-0.625	26.9534		-20.875	0.625	1.10519		-22.125	-2.375	3.5806
17.625	-0.625	27.3446		-20.875	0.875	1.12509		-22.125	-2.125	3.21293
17.875	-0.625	26.4662		-20.875	1.125	1.42136		-22.125	-1.875	2.68089
18.125	-0.625	26.864		-20.875	1.375	1.75954		-22.125	-1.625	2.37005
18.375	-0.625	26.4044		-20.875	1.625	2.59488		-22.125	-1.375	2.03634
18.625	-0.625	26.7943		-20.625	-2.625	0		-22.125	-1.125	1.83177
18.875	-0.625	26.7522		-20.625	-2.125	1.35716		-22.125	-0.875	1.7454
19.375	-0.625	26.6593		-20.625	-1.875	1.62036		-22.125	-0.625	1.67077
19.625	-0.625	26.3582		-20.625	-1.625	1.33697		-22.125	-0.375	1.75763
19.875	-0.625	26.9798		-20.625	-1.375	1.28727		-22.125	-0.125	1.87892
20.125	-0.625	26.4914		-20.625	-1.125	0.99954		-22.125	0.125	2.00676
21.625	-0.625	26.3952		-20.625	-0.875	0.87604		-22.125	0.375	2.17175
23.375	-0.625	25.0205		-20.625	-0.625	0.87354		-22.125	0.625	2.43636
23.625	-0.625	24.7407		-20.625	-0.375	0.89349		-22.125	0.875	2.68555
23.875	-0.625	24.4119		-20.625	-0.125	0.9838		-22.125	1.125	2.92648
24.125	-0.625	24.0856		-20.625	0.125	1.07521		-22.125	1.375	3.20321
24.375	-0.625	24.3648		-20.625	0.375	1.16104		-22.125	1.625	3.39582
24.625	-0.625	24.0406		-20.625	0.625	1.2337		-22.125	1.875	3.74652
24.875	-0.625	24.4353		-20.625	0.875	1.24072		-22.125	2.125	4.19183
25.125	-0.625	24.5352		-20.625	1.125	1.46757		-22.125	2.375	5.61681
25.375	-0.625	24.1278		-20.625	1.375	1.86914		-21.875	-2.625	4.20154
25.625	-0.625	23.7876		-20.625	1.625	3.01724		-21.875	-2.375	3.84349
25.875	-0.625	23.9568		-20.375	-1.875	1.85852		-21.875	-2.125	3.31431
26.125	-0.625	23.9968		-20.375	-1.625	1.73832		-21.875	-1.875	2.78048
-26.125	-0.375	0.99596		-20.375	-1.375	1.1654		-21.875	-1.625	2.46253
-25.875	-0.375	0.95409		-20.375	-1.125	1.01273		-21.875	-1.375	2.12043
-25.625	-0.375	0.49468		-20.375	-0.875	0.9329		-21.875	-1.125	1.92165
-25.375	-0.375	0.03574		-20.375	-0.625	0.94348		-21.875	-0.875	1.81102
-25.125	-0.375	0.13569		-20.375	-0.375	0.98891		-21.875	-0.625	1.78114
-24.875	-0.375	0.19351		-20.375	-0.125	1.06597		-21.875	-0.375	1.84527
-24.625	-0.375	0.25889		-20.375	0.125	1.19505		-21.875	-0.125	1.92881
-24.375	-0.375	0.48214		-20.375	0.375	1.33747		-21.875	0.125	1.99349
-24.125	-0.375	0.60286		-20.375	0.625	1.31573		-21.875	0.375	2.20717
-23.875	-0.375	0.68544		-20.375	0.875	1.38511		-21.875	0.625	2.37986
-23.625	-0.375	0.79165		-20.375	1.125	1.63175		-21.875	0.875	2.63213
-23.375	-0.375	0.76155		-20.375	1.375	2.3363		-21.875	1.125	2.88731
-23.125	-0.375	0.99674		-20.375	1.625	3.95426		-21.875	1.375	3.1766
-22.875	-0.375	1.08991		-20.125	-2.125	2.0795		-21.875	1.625	3.59266
-22.625	-0.375	1.36241		-20.125	-1.875	1.8736		-21.875	1.875	3.95846
-22.375	-0.375	1.55856		-20.125	-1.625	1.25835		-21.875	2.125	4.55602
-22.125	-0.375	1.68074		-20.125	-1.375	1.24323		-21.875	2.375	4.66551
-21.875	-0.375	1.96457		-20.125	-1.125	0.97904		-21.625	-2.625	4.25869
-21.625	-0.375	2.12035		-20.125	-0.875	0.9673		-21.625	-2.375	3.61119
-21.375	-0.375	2.2896		-20.125	-0.625	0.95825		-21.625	-2.125	3.42106
-21.125	-0.375	2.37267		-20.125	-0.375	1.03166		-21.625	-1.875	3.03661
-20.875	-0.375	2.42795		-20.125	-0.125	1.07052		-21.625	-1.625	2.62734
-20.625	-0.375	2.68601		-20.125	0.125	1.25345		-21.625	-1.375	2.24283
-20.375	-0.375	2.75344		-20.125	0.375	1.36997		-21.625	-1.125	2.0848
-20.125	-0.375	2.64835		-20.125	0.625	1.49754		-21.625	-0.875	1.91251
-19.875	-0.375	2.88127		-20.125	0.875	1.57918		-21.625	-0.625	1.83593
-19.625	-0.375	2.97887		-20.125	1.125	1.9364		-21.625	-0.375	1.95686
-19.375	-0.375	3.15171		-20.125	1.375	2.46088		-21.625	-0.125	1.98277
-19.125	-0.375	3.1462		-19.875	-1.875	1.51358		-21.625	0.125	2.05295
-18.875	-0.375	3.07061		-19.875	-1.625	1.14324		-21.625	0.375	2.21929
-18.625	-0.375	3.13949		-19.875	-1.375	1.14176		-21.625	0.625	2.38868
-18.375	-0.375	3.18099		-19.875	-1.125	0.95399		-21.625	0.875	2.59005
-18.125	-0.375	2.88171		-19.875	-0.875	0.95286		-21.625	1.125	2.79934
-17.875	-0.375	2.90269		-19.875	-0.625	0.92768		-21.625	1.375	3.22538
-17.625	-0.375	2.9525		-19.875	-0.375	1.05913		-21.625	1.625	3.69142
-17.375	-0.375	2.90248		-19.875	-0.125	1.13134		-21.625	1.875	4.19084
-17.125	-0.375	2.74657		-19.875	0.125	1.30737		-21.625	2.125	4.89261
-16.875	-0.375	2.85605		-19.875	0.375	1.47557		-21.375	-2.875	3.52824
-16.625	-0.375	2.73275		-19.875	0.625	1.65065		-21.375	-2.375	3.59364
-16.375	-0.375	2.75494		-19.875	0.875	1.71858		-21.375	-2.125	3.33887
-16.125	-0.375	2.58937		-19.875	1.125	2.0368		-21.375	-1.875	2.98531
-15.875	-0.375	2.77054		-19.875	1.375	2.57981		-21.375	-1.625	2.55946
-15.625	-0.375	2.85082		-19.875	1.625	3.25657		-21.375	-1.375	2.37507
-15.375	-0.375	2.87714		-19.625	-1.875	1.37936		-21.375	-1.125	2.18794
-15.125	-0.375	2.71347		-19.625	-1.625	1.14666		-21.375	-0.875	2.05224
-14.875	-0.375	2.6789		-19.625	-1.375	1.03253		-21.375	-0.625	1.97274
-14.625	-0.375	2.70223		-19.625	-1.125	0.87822		-21.375	-0.375	2.00518
-14.375	-0.375	2.634		-19.625	-0.875	0.88224		-21.375	-0.125	2.01644
-14.125	-0.375	2.65386		-19.625	-0.625	0.92695		-21.375	0.125	2.13422
-13.875	-0.375	3.01033		-19.625	-0.375	1.03143		-21.375	0.375	2.26314
-13.625	-0.375	3.44176		-19.625	-0.125	1.1297		-21.375	0.625	2.3615
-13.375	-0.375	3.8325		-19.625	0.125	1.37367		-21.375	0.875	2.58092
-13.125	-0.375	4.40115		-19.625	0.375	1.57679		-21.375	1.125	2.79021
-12.875	-0.375	4.35588		-19.625	0.625	1.74575		-21.375	1.375	3.22399
-12.625	-0.375	4.51648		-19.625	0.875	1.91457		-21.375	1.625	3.74225
-12.375	-0.375	4.40367		-19.625	1.125	2.14761		-21.375	1.875	4.26154
-12.125	-0.375	4.45019		-19.625	1.375	2.76902		-21.375	2.125	4.93385
-11.875	-0.375	4.62671		-19.375	-2.125	2.04954		-21.125	-2.625	3.68487
-11.625	-0.375	4.86732		-19.375	-1.875	1.55476		-21.125	-2.375	3.71445
-11.375	-0.375	5.14961		-19.375	-1.625	1.09952		-21.125	-2.125	3.06057
-11.125	-0.375	5.54839		-19.375	-1.375	1.0182		-21.125	-1.875	2.82075
-10.875	-0.375	6.24063		-19.375	-1.125	0.8069		-21.125	-1.625	2.57692
-10.625	-0.375	6.80849		-19.375	-0.875	0.77768		-21.125	-1.375	2.41809
-10.375	-0.375	8.05365		-19.375	-0.625	0.78805		-21.125	-1.125	2.2583
-10.125	-0.375	8.47036		-19.375	-0.375	0.97774		-21.125	-0.875	2.13644
-9.875	-0.375	9.35379		-19.375	-0.125	1.15883		-21.125	-0.625	2.09104
-9.625	-0.375	9.45591		-19.375	0.125	1.30876		-21.125	-0.375	2.0633
-9.375	-0.375	9.39537		-19.375	0.375	1.54481		-21.125	-0.125	2.10264
-9.125	-0.375	9.34899		-19.375	0.625	1.71318		-21.125	0.125	2.23065
-8.875	-0.375	9.65502		-19.375	0.875	1.87588		-21.125	0.375	2.32752
-8.625	-0.375	9.38596		-19.375	1.125	2.26864		-21.125	0.625	2.41459
-8.375	-0.375	9.08668		-19.375	1.375	3.20881		-21.125	0.875	2.51322
-8.125	-0.375	8.97773		-19.375	1.625	4.21055		-21.125	1.125	2.80304
-7.875	-0.375	8.77979		-19.125	-1.875	1.10319		-21.125	1.375	3.23217
-7.625	-0.375	9.09291		-19.125	-1.625	1.0885		-21.125	1.625	3.6399
-7.375	-0.375	9.32151		-19.125	-1.375	0.84381		-21.125	1.875	4.31115
-7.125	-0.375	9.32481		-19.125	-1.125	0.8382		-21.125	2.125	4.78716
-6.875	-0.375	9.77747		-19.125	-0.875	0.68501		-21.125	2.375	5.78509
-6.625	-0.375	10.178		-19.125	-0.625	0.76752		-20.875	-2.625	4.40251
-6.375	-0.375	10.4687		-19.125	-0.375	0.98113		-20.875	-2.375	3.32847
-6.125	-0.375	10.5785		-19.125	-0.125	1.15706		-20.875	-2.125	3.11413
-5.875	-0.375	10.5944		-19.125	0.125	1.36577		-20.875	-1.875	2.70437
-5.625	-0.375	10.7931		-19.125	0.375	1.53863		-20.875	-1.625	2.51613
-5.375	-0.375	11.1285		-19.125	0.625	1.80816		-20.875	-1.375	2.39976
-5.125	-0.375	11.5273		-19.125	0.875	1.97348		-20.875	-1.125	2.28624
-4.875	-0.375	12.1811		-19.125	1.125	2.51517		-20.875	-0.875	2.15502
-4.625	-0.375	12.4451		-19.125	1.375	2.9309		-20.875	-0.625	2.12725
-4.375	-0.375	13.4872		-18.875	-2.125	2.00077		-20.875	-0.375	2.16376
-4.125	-0.375	14.116		-18.875	-1.875	1.04186		-20.875	-0.125	2.19213
-3.875	-0.375	15.0557		-18.875	-1.625	0.92186		-20.875	0.125	2.29549
-3.625	-0.375	16.2814		-18.875	-1.375	0.82024		-20.875	0.375	2.41673
-3.375	-0.375	16.7631		-18.875	-1.125	0.75142		-20.875	0.625	2.49071
-3.125	-0.375	18.3021		-18.875	-0.875	0.68936		-20.875	0.875	2.58441
-2.875	-0.375	18.1883		-18.875	-0.625	0.73694		-20.875	1.125	2.87903
-2.625	-0.375	18.9225		-18.875	-0.375	0.91206		-20.875	1.375	3.1765
-2.375	-0.375	19.9505		-18.875	-0.125	1.20218		-20.875	1.625	3.6098
-2.125	-0.375	20.27		-18.875	0.125	1.34209		-20.875	1.875	4.05167
-1.875	-0.375	20.4628		-18.875	0.375	1.6049		-20.875	2.125	4.74542
-1.625	-0.375	20.8087		-18.875	0.625	1.87689		-20.875	2.375	5.16948
-1.375	-0.375	20.6665		-18.875	0.875	2.19677		-20.625	-2.625	4.00936
-1.125	-0.375	20.4008		-18.875	1.125	2.3764		-20.625	-2.375	3.65198
-0.875	-0.375	20.3255		-18.875	1.375	3.01082		-20.625	-2.125	3.13615
-0.625	-0.375	20.4417		-18.875	1.625	4.24397		-20.625	-1.875	2.8615
-0.375	-0.375	20.9445		-18.625	-2.125	1.30239		-20.625	-1.625	2.55538
-0.125	-0.375	21.0641		-18.625	-1.875	1.09734		-20.625	-1.375	2.35704
0.125	-0.375	21.7454		-18.625	-1.625	1.05651		-20.625	-1.125	2.29884
0.375	-0.375	22.486		-18.625	-1.375	0.7746		-20.625	-0.875	2.23563
0.625	-0.375	22.5696		-18.625	-1.125	0.65352		-20.625	-0.625	2.23916
0.875	-0.375	23.1683		-18.625	-0.875	0.61474		-20.625	-0.375	2.2165
1.125	-0.375	23.534		-18.625	-0.625	0.77793		-20.625	-0.125	2.31004
1.625	-0.375	23.6175		-18.625	-0.375	0.89678		-20.625	0.125	2.42001
1.875	-0.375	23.6603		-18.625	-0.125	1.0859		-20.625	0.375	2.53681
2.125	-0.375	23.6705		-18.625	0.125	1.25908		-20.625	0.625	2.62452
2.375	-0.375	23.7117		-18.625	0.375	1.53194		-20.625	0.875	2.70071
2.625	-0.375	24.6937		-18.625	0.625	1.84668		-20.625	1.125	2.96728
2.875	-0.375	24.1212		-18.625	0.875	2.05779		-20.625	1.375	3.24734
3.125	-0.375	23.7821		-18.625	1.125	2.24305		-20.625	1.625	3.70861
3.375	-0.375	23.8227		-18.625	1.375	2.63581		-20.625	1.875	4.22177
3.625	-0.375	23.8911		-18.625	1.625	2.88191		-20.625	2.125	4.81934
3.875	-0.375	23.8758		-18.625	1.875	2.75368		-20.625	2.375	5.4933
4.125	-0.375	23.9221		-18.625	2.125	2.82512		-20.375	-2.375	3.74189
4.375	-0.375	24.1168		-18.375	-2.125	1.96004		-20.375	-2.125	3.2248
4.625	-0.375	24.1678		-18.375	-1.875	0.93249		-20.375	-1.875	2.92738
4.875	-0.375	24.0837		-18.375	-1.625	1.10966		-20.375	-1.625	2.65215
5.125	-0.375	24.0824		-18.375	-1.375	0.82058		-20.375	-1.375	2.44677
5.375	-0.375	24.0707		-18.375	-1.125	0.7049		-20.375	-1.125	2.29282
5.625	-0.375	24.0813		-18.375	-0.875	0.68685		-20.375	-0.875	2.2547
5.875	-0.375	24.6607		-18.375	-0.625	0.70125		-20.375	-0.625	2.24398
6.125	-0.375	25.3676		-18.375	-0.375	0.86587		-20.375	-0.375	2.28993
6.375	-0.375	25.5199		-18.375	-0.125	0.95809		-20.375	-0.125	2.39598
6.625	-0.375	25.2627		-18.375	0.125	1.21702		-20.375	0.125	2.51285
6.875	-0.375	25.6594		-18.375	0.375	1.52772		-20.375	0.375	2.6457
7.125	-0.375	25.8626		-18.375	0.625	1.84111		-20.375	0.625	2.7221
7.375	-0.375	24.8142		-18.375	0.875	1.98299		-20.375	0.875	2.90823
7.625	-0.375	24.818		-18.375	1.125	2.302		-20.375	1.125	3.17989
7.875	-0.375	24.4921		-18.375	1.375	2.29431		-20.375	1.375	3.43235
8.125	-0.375	24.3388		-18.375	1.625	2.37175		-20.375	1.625	3.74313
8.375	-0.375	24.8788		-18.375	1.875	1.88147		-20.375	1.875	4.14075
8.625	-0.375	24.7447		-18.375	2.125	1.6082		-20.375	2.125	4.77504
8.875	-0.375	25.0381		-18.125	-1.875	1.52799		-20.375	2.375	6.00421
9.125	-0.375	25.0031		-18.125	-1.625	1.22724		-20.125	-2.375	5.11161
9.375	-0.375	25.416		-18.125	-1.375	0.97453		-20.125	-2.125	3.56909
9.625	-0.375	25.4863		-18.125	-1.125	0.84817		-20.125	-1.875	3.07264
9.875	-0.375	25.5592		-18.125	-0.875	0.76223		-20.125	-1.625	2.68644
10.125	-0.375	25.4992		-18.125	-0.625	0.76862		-20.125	-1.375	2.42745
10.375	-0.375	25.0963		-18.125	-0.375	0.81075		-20.125	-1.125	2.27455
10.625	-0.375	25.1313		-18.125	-0.125	0.86396		-20.125	-0.875	2.26473
10.875	-0.375	26.3274		-18.125	0.125	1.18098		-20.125	-0.625	2.26906
11.125	-0.375	26.8469		-18.125	0.375	1.49951		-20.125	-0.375	2.30028
11.375	-0.375	26.0819		-18.125	0.625	1.85833		-20.125	-0.125	2.40832
11.625	-0.375	26.3388		-18.125	0.875	2.04387		-20.125	0.125	2.55364
11.875	-0.375	25.7282		-18.125	1.125	2.11374		-20.125	0.375	2.69754
12.125	-0.375	25.7195		-18.125	1.375	2.22185		-20.125	0.625	2.8499
12.375	-0.375	25.659		-18.125	1.625	2.31766		-20.125	0.875	3.09247
12.625	-0.375	25.8212		-18.125	1.875	1.9854		-20.125	1.125	3.36617
12.875	-0.375	26.0071		-18.125	2.125	2.1062		-20.125	1.375	3.57551
13.125	-0.375	25.8021		-17.875	-2.125	1.49183		-20.125	1.625	3.86799
13.375	-0.375	25.7446		-17.875	-1.875	1.71344		-20.125	1.875	4.33085
13.625	-0.375	25.8212		-17.875	-1.625	1.28741		-20.125	2.125	4.75574
13.875	-0.375	25.4212		-17.875	-1.375	0.92375		-19.875	-2.375	5.11946
14.125	-0.375	25.2621		-17.875	-1.125	0.8764		-19.875	-2.125	3.93884
14.375	-0.375	25.1882		-17.875	-0.875	0.7537		-19.875	-1.875	3.18652
14.625	-0.375	25.1575		-17.875	-0.625	0.73584		-19.875	-1.625	2.74809
14.875	-0.375	25.2607		-17.875	-0.375	0.7751		-19.875	-1.375	2.46931
15.125	-0.375	25.3107		-17.875	-0.125	0.87682		-19.875	-1.125	2.26484
15.375	-0.375	25.431		-17.875	0.125	1.10455		-19.875	-0.875	2.19012
15.625	-0.375	25.8226		-17.875	0.375	1.38421		-19.875	-0.625	2.2076
15.875	-0.375	25.7075		-17.875	0.625	1.67222		-19.875	-0.375	2.3246
16.125	-0.375	25.7564		-17.875	0.875	1.9971		-19.875	-0.125	2.43542
16.375	-0.375	26.0756		-17.875	1.125	2.21369		-19.875	0.125	2.58875
16.625	-0.375	25.9601		-17.875	1.375	2.38348		-19.875	0.375	2.70891
16.875	-0.375	26.2254		-17.875	1.625	2.26178		-19.875	0.625	2.9396
17.125	-0.375	26.2745		-17.875	1.875	2.33957		-19.875	0.875	3.16879
17.375	-0.375	26.097		-17.875	2.125	2.07905		-19.875	1.125	3.44303
17.625	-0.375	25.9888		-17.875	2.375	1.81775		-19.875	1.375	3.78876
17.875	-0.375	25.8188		-17.625	-2.125	1.89508		-19.875	1.625	4.15035
18.125	-0.375	25.7581		-17.625	-1.875	2.25403		-19.875	1.875	4.51192
18.375	-0.375	25.5879		-17.625	-1.625	1.38446		-19.875	2.125	4.74448
18.625	-0.375	25.3798		-17.625	-1.375	1.02702		-19.875	2.375	5.31668
18.875	-0.375	25.6161		-17.625	-1.125	0.81475		-19.875	2.625	5.54132
19.125	-0.375	25.6012		-17.625	-0.875	0.70475		-19.625	-2.375	5.11715
19.375	-0.375	25.9217		-17.625	-0.625	0.67998		-19.625	-2.125	4.02447
19.625	-0.375	25.8703		-17.625	-0.375	0.71782		-19.625	-1.875	3.27173
19.875	-0.375	26.1885		-17.625	-0.125	0.83547		-19.625	-1.625	2.79467
20.125	-0.375	25.8124		-17.625	0.125	1.09071		-19.625	-1.375	2.4464
20.375	-0.375	25.7424		-17.625	0.375	1.41431		-19.625	-1.125	2.25362
20.625	-0.375	25.8021		-17.625	0.625	1.71788		-19.625	-0.875	2.14783
20.875	-0.375	26.321		-17.625	0.875	1.97623		-19.625	-0.625	2.17526
21.375	-0.375	26.1294		-17.625	1.125	2.3376		-19.625	-0.375	2.27943
21.625	-0.375	25.8537		-17.625	1.375	2.32502		-19.625	-0.125	2.41076
22.375	-0.375	26.4346		-17.625	1.625	2.43041		-19.625	0.125	2.58054
22.625	-0.375	26.357		-17.625	1.875	2.40704		-19.625	0.375	2.74996
22.875	-0.375	25.6121		-17.625	2.125	2.30135		-19.625	0.625	2.98128
23.125	-0.375	25.2403		-17.375	-1.875	1.3001		-19.625	0.875	3.2802
23.375	-0.375	24.7098		-17.375	-1.625	1.35688		-19.625	1.125	3.58686
23.625	-0.375	24.7386		-17.375	-1.375	0.98561		-19.625	1.375	4.01638
23.875	-0.375	24.16		-17.375	-1.125	0.78321		-19.625	1.625	4.42589
24.125	-0.375	23.871		-17.375	-0.875	0.62363		-19.625	1.875	4.96894
24.375	-0.375	23.8668		-17.375	-0.625	0.57071		-19.625	2.125	5.08655
24.625	-0.375	23.9946		-17.375	-0.375	0.63645		-19.625	2.375	5.38074
24.875	-0.375	24.1834		-17.375	-0.125	0.79029		-19.375	-2.125	4.11557
25.125	-0.375	24.0983		-17.375	0.125	1.01659		-19.375	-1.875	3.37179
25.375	-0.375	24.0374		-17.375	0.375	1.39567		-19.375	-1.625	2.84739
25.625	-0.375	23.8766		-17.375	0.625	1.74316		-19.375	-1.375	2.51889
25.875	-0.375	24.1145		-17.375	0.875	2.01944		-19.375	-1.125	2.22372
26.125	-0.375	24.3093		-17.375	1.125	2.3188		-19.375	-0.875	2.08942
26.375	-0.375	24.3549		-17.375	1.375	2.57793		-19.375	-0.625	2.09886
-26.375	-0.125	0.36629		-17.375	1.625	2.69239		-19.375	-0.375	2.24536
-26.125	-0.125	1.15221		-17.375	1.875	2.80653		-19.375	-0.125	2.39553
-25.875	-0.125	0.46877		-17.375	2.125	2.70087		-19.375	0.125	2.57133
-25.625	-0.125	0.47924		-17.125	-1.875	1.76881		-19.375	0.375	2.7399
-25.375	-0.125	0.12008		-17.125	-1.625	1.12241		-19.375	0.625	2.97121
-25.125	-0.125	0.2091		-17.125	-1.375	0.93467		-19.375	0.875	3.29037
-24.875	-0.125	0.34976		-17.125	-1.125	0.787		-19.375	1.125	3.69025
-24.625	-0.125	0.45341		-17.125	-0.875	0.59743		-19.375	1.375	4.08263
-24.375	-0.125	0.43843		-17.125	-0.625	0.52053		-19.375	1.625	4.51124
-24.125	-0.125	0.57332		-17.125	-0.375	0.55338		-19.375	1.875	4.95559
-23.875	-0.125	0.58542		-17.125	-0.125	0.74413		-19.375	2.125	5.22966
-23.625	-0.125	0.60887		-17.125	0.125	1.03871		-19.375	2.375	5.08456
-23.375	-0.125	0.77637		-17.125	0.375	1.27391		-19.125	-2.125	4.58421
-23.125	-0.125	0.82977		-17.125	0.625	1.63448		-19.125	-1.875	3.38343
-22.875	-0.125	1.06014		-17.125	0.875	2.12208		-19.125	-1.625	2.79942
-22.625	-0.125	1.23925		-17.125	1.125	2.54985		-19.125	-1.375	2.40747
-22.375	-0.125	1.54463		-17.125	1.375	2.68177		-19.125	-1.125	2.22882
-22.125	-0.125	1.66751		-17.125	1.625	3.22925		-19.125	-0.875	2.02406
-21.875	-0.125	1.87717		-17.125	1.875	3.02877		-19.125	-0.625	2.06437
-21.625	-0.125	2.06343		-16.875	-1.875	1.91491		-19.125	-0.375	2.22686
-21.375	-0.125	2.23093		-16.875	-1.625	0.98527		-19.125	-0.125	2.39783
-21.125	-0.125	2.46295		-16.875	-1.375	0.9293		-19.125	0.125	2.53837
-20.875	-0.125	2.48129		-16.875	-1.125	0.78686		-19.125	0.375	2.74552
-20.625	-0.125	2.6636		-16.875	-0.875	0.66345		-19.125	0.625	2.97703
-20.375	-0.125	2.80719		-16.875	-0.625	0.44548		-19.125	0.875	3.3125
-20.125	-0.125	2.99192		-16.875	-0.375	0.56269		-19.125	1.125	3.73673
-19.875	-0.125	2.92288		-16.875	-0.125	0.68695		-19.125	1.375	4.03481
-19.625	-0.125	3.05108		-16.875	0.125	0.95776		-19.125	1.625	4.30256
-19.375	-0.125	3.3974		-16.875	0.375	1.30702		-19.125	1.875	4.73922
-19.125	-0.125	3.48135		-16.875	0.625	1.69269		-19.125	2.125	5.21453
-18.875	-0.125	3.45807		-16.875	0.875	2.03499		-19.125	2.375	5.64106
-18.625	-0.125	3.38994		-16.875	1.125	2.46935		-18.875	-2.125	3.92925
-18.375	-0.125	3.41667		-16.875	1.375	3.3319		-18.875	-1.875	3.31467
-18.125	-0.125	3.33904		-16.875	1.625	4.05673		-18.875	-1.625	2.71272
-17.875	-0.125	3.10622		-16.625	-1.875	1.45876		-18.875	-1.375	2.3411
-17.625	-0.125	3.14251		-16.625	-1.625	0.90917		-18.875	-1.125	2.08153
-17.375	-0.125	2.95264		-16.625	-1.375	0.78405		-18.875	-0.875	2.006
-17.125	-0.125	2.87192		-16.625	-1.125	0.69419		-18.875	-0.625	2.03238
-16.875	-0.125	2.89541		-16.625	-0.875	0.5907		-18.875	-0.375	2.2006
-16.625	-0.125	2.82328		-16.625	-0.625	0.45175		-18.875	-0.125	2.35358
-16.375	-0.125	2.57426		-16.625	-0.375	0.51471		-18.875	0.125	2.47996
-16.125	-0.125	2.71021		-16.625	-0.125	0.6653		-18.875	0.375	2.69632
-15.875	-0.125	2.74454		-16.625	0.125	0.94357		-18.875	0.625	2.95911
-15.625	-0.125	2.76118		-16.625	0.375	1.25919		-18.875	0.875	3.31696
-15.375	-0.125	2.78162		-16.625	0.625	1.69893		-18.875	1.125	3.63128
-15.125	-0.125	2.73226		-16.625	0.875	2.10036		-18.875	1.375	3.89074
-14.875	-0.125	2.72605		-16.625	1.125	2.69316		-18.875	1.625	4.15479
-14.625	-0.125	2.84113		-16.625	1.375	3.08644		-18.875	1.875	4.66324
-14.375	-0.125	2.93692		-16.375	-1.875	1.68418		-18.875	2.125	5.10621
-14.125	-0.125	2.94288		-16.375	-1.625	1.32687		-18.625	-2.125	4.11253
-13.875	-0.125	3.18614		-16.375	-1.375	0.88844		-18.625	-1.875	3.12253
-13.625	-0.125	3.50304		-16.375	-1.125	0.72535		-18.625	-1.625	2.61221
-13.375	-0.125	4.02709		-16.375	-0.875	0.52676		-18.625	-1.375	2.32332
-13.125	-0.125	4.38017		-16.375	-0.625	0.42396		-18.625	-1.125	2.06345
-12.875	-0.125	4.54014		-16.375	-0.375	0.47819		-18.625	-0.875	1.96967
-12.625	-0.125	4.44148		-16.375	-0.125	0.61187		-18.625	-0.625	2.04253
-12.375	-0.125	4.41359		-16.375	0.125	0.83		-18.625	-0.375	2.14597
-12.125	-0.125	4.47125		-16.375	0.375	1.26451		-18.625	-0.125	2.26108
-11.875	-0.125	4.6333		-16.375	0.625	1.62126		-18.625	0.125	2.41062
-11.625	-0.125	4.64348		-16.375	0.875	2.09923		-18.625	0.375	2.63499
-11.375	-0.125	4.82132		-16.375	1.125	2.73066		-18.625	0.625	2.95699
-11.125	-0.125	5.27023		-16.375	1.375	2.85623		-18.625	0.875	3.23858
-10.875	-0.125	5.74039		-16.125	-1.875	2.09683		-18.625	1.125	3.55546
-10.625	-0.125	6.43126		-16.125	-1.625	1.53211		-18.625	1.375	3.88307
-10.375	-0.125	7.38006		-16.125	-1.375	0.97782		-18.625	1.625	4.21286
-10.125	-0.125	8.44939		-16.125	-1.125	0.70708		-18.625	1.875	4.45862
-9.875	-0.125	8.31129		-16.125	-0.875	0.57979		-18.625	2.125	5.04148
-9.625	-0.125	8.43908		-16.125	-0.625	0.39044		-18.625	2.375	5.91879
-9.375	-0.125	8.91005		-16.125	-0.375	0.39407		-18.375	-2.375	5.0167
-9.125	-0.125	8.92162		-16.125	-0.125	0.53126		-18.375	-2.125	3.54564
-8.875	-0.125	9.36532		-16.125	0.125	0.75913		-18.375	-1.875	2.99202
-8.625	-0.125	9.62447		-16.125	0.375	1.14678		-18.375	-1.625	2.60813
-8.375	-0.125	9.49271		-16.125	0.625	1.52615		-18.375	-1.375	2.31686
-8.125	-0.125	9.1411		-16.125	0.875	1.89047		-18.375	-1.125	2.084
-7.875	-0.125	8.95457		-16.125	1.125	2.65568		-18.375	-0.875	2.00591
-7.625	-0.125	8.94274		-16.125	1.375	4.04079		-18.375	-0.625	1.98633
-7.375	-0.125	9.05524		-16.125	1.625	3.99415		-18.375	-0.375	2.0862
-7.125	-0.125	9.16638		-15.875	-1.875	1.84717		-18.375	-0.125	2.17501
-6.875	-0.125	9.58898		-15.875	-1.625	1.25369		-18.375	0.125	2.34697
-6.625	-0.125	9.90729		-15.875	-1.375	1.13361		-18.375	0.375	2.60799
-6.375	-0.125	10.095		-15.875	-1.125	0.7783		-18.375	0.625	2.96462
-6.125	-0.125	10.0495		-15.875	-0.875	0.48913		-18.375	0.875	3.24803
-5.875	-0.125	10.1136		-15.875	-0.625	0.30666		-18.375	1.125	3.67542
-5.625	-0.125	10.1828		-15.875	-0.375	0.27775		-18.375	1.375	3.92407
-5.375	-0.125	10.4356		-15.875	-0.125	0.41892		-18.375	1.625	4.16164
-5.125	-0.125	10.8707		-15.875	0.125	0.72982		-18.375	1.875	4.52557
-4.875	-0.125	11.5468		-15.875	0.375	1.14242		-18.375	2.125	4.94805
-4.625	-0.125	12.1579		-15.875	0.625	1.50612		-18.125	-2.125	4.18831
-4.375	-0.125	12.7062		-15.875	0.875	1.98409		-18.125	-1.875	3.1932
-4.125	-0.125	13.5484		-15.875	1.125	2.56582		-18.125	-1.625	2.71081
-3.875	-0.125	14.4702		-15.875	1.375	3.47601		-18.125	-1.375	2.36835
-3.625	-0.125	15.3339		-15.875	1.625	3.99389		-18.125	-1.125	2.17331
-3.375	-0.125	16.2064		-15.625	-1.875	1.86585		-18.125	-0.875	2.04713
-3.125	-0.125	16.9449		-15.625	-1.625	1.46848		-18.125	-0.625	2.03135
-2.875	-0.125	17.6315		-15.625	-1.375	1.18424		-18.125	-0.375	2.04824
-2.625	-0.125	18.0348		-15.625	-1.125	0.67653		-18.125	-0.125	2.09459
-2.375	-0.125	18.7038		-15.625	-0.875	0.3834		-18.125	0.125	2.30785
-2.125	-0.125	19.7097		-15.625	-0.625	0.29131		-18.125	0.375	2.60938
-1.875	-0.125	19.8348		-15.625	-0.375	0.30226		-18.125	0.625	3.00245
-1.625	-0.125	20.0097		-15.625	-0.125	0.4385		-18.125	0.875	3.33663
-1.375	-0.125	19.8769		-15.625	0.125	0.74231		-18.125	1.125	3.68392
-1.125	-0.125	19.8295		-15.625	0.375	1.10934		-18.125	1.375	4.00632
-0.875	-0.125	19.8006		-15.625	0.625	1.60897		-18.125	1.625	4.25858
-0.625	-0.125	19.9092		-15.625	0.875	2.22633		-18.125	1.875	4.47336
-0.375	-0.125	20.2266		-15.625	1.125	2.79949		-18.125	2.125	5.11359
-0.125	-0.125	20.733		-15.625	1.375	4.05683		-18.125	2.375	5.49164
0.125	-0.125	21.141		-15.625	1.875	3.38301		-17.875	-2.375	4.94023
0.375	-0.125	21.279		-15.375	-1.875	2.15661		-17.875	-2.125	3.58171
0.625	-0.125	21.6946		-15.375	-1.625	1.50942		-17.875	-1.875	3.19636
0.875	-0.125	22.3583		-15.375	-1.375	1.00538		-17.875	-1.625	2.71479
1.125	-0.125	22.6127		-15.375	-1.125	0.70375		-17.875	-1.375	2.37457
1.375	-0.125	22.7561		-15.375	-0.875	0.47049		-17.875	-1.125	2.16677
1.625	-0.125	22.8375		-15.375	-0.625	0.36021		-17.875	-0.875	2.06259
1.875	-0.125	22.9626		-15.375	-0.375	0.36434		-17.875	-0.625	1.99406
2.125	-0.125	22.96		-15.375	-0.125	0.4152		-17.875	-0.375	1.9674
2.375	-0.125	23.0348		-15.375	0.125	0.72542		-17.875	-0.125	2.08779
2.625	-0.125	23.5137		-15.375	0.375	1.21908		-17.875	0.125	2.29213
2.875	-0.125	23.7623		-15.375	0.625	1.7757		-17.875	0.375	2.61768
3.125	-0.125	23.5812		-15.375	0.875	2.33432		-17.875	0.625	2.97212
3.375	-0.125	23.4514		-15.375	1.125	3.3629		-17.875	0.875	3.32631
3.625	-0.125	23.6105		-15.375	1.375	3.66325		-17.875	1.125	3.7545
3.875	-0.125	23.4255		-15.125	-1.875	2.64768		-17.875	1.375	4.05628
4.125	-0.125	23.5252		-15.125	-1.625	1.37728		-17.875	1.625	4.2422
4.375	-0.125	23.6214		-15.125	-1.375	0.99679		-17.875	1.875	4.6883
4.625	-0.125	23.7198		-15.125	-1.125	0.77561		-17.875	2.125	5.11015
4.875	-0.125	23.6148		-15.125	-0.875	0.56714		-17.875	2.375	5.14354
5.125	-0.125	23.5685		-15.125	-0.625	0.46794		-17.625	-2.375	4.46525
5.375	-0.125	23.5685		-15.125	-0.375	0.48118		-17.625	-2.125	3.71114
5.625	-0.125	23.7305		-15.125	-0.125	0.54492		-17.625	-1.875	2.98586
5.875	-0.125	24.0279		-15.125	0.125	0.84956		-17.625	-1.625	2.4952
6.125	-0.125	24.1568		-15.125	0.375	1.29365		-17.625	-1.375	2.27745
6.375	-0.125	24.4147		-15.125	0.625	1.81084		-17.625	-1.125	2.10724
6.625	-0.125	24.3688		-15.125	0.875	2.42395		-17.625	-0.875	2.01035
6.875	-0.125	24.4181		-15.125	1.125	3.10786		-17.625	-0.625	1.96951
7.125	-0.125	24.3108		-14.875	-1.625	2.16745		-17.625	-0.375	1.9756
7.375	-0.125	23.9203		-14.875	-1.375	1.13127		-17.625	-0.125	2.09278
7.625	-0.125	23.8056		-14.875	-1.125	0.84656		-17.625	0.125	2.36271
7.875	-0.125	23.84		-14.875	-0.875	0.71147		-17.625	0.375	2.71915
8.125	-0.125	23.8429		-14.875	-0.625	0.61511		-17.625	0.625	3.01226
8.375	-0.125	23.9613		-14.875	-0.375	0.61266		-17.625	0.875	3.351
8.625	-0.125	23.857		-14.875	-0.125	0.72826		-17.625	1.125	3.66288
8.875	-0.125	24.2911		-14.875	0.125	0.98918		-17.625	1.375	3.94244
9.125	-0.125	24.1012		-14.875	0.375	1.36834		-17.625	1.625	4.31226
9.375	-0.125	24.2912		-14.875	0.625	1.75498		-17.625	1.875	4.4666
9.625	-0.125	24.6511		-14.875	0.875	2.43601		-17.625	2.125	4.78488
9.875	-0.125	24.5167		-14.875	1.125	2.87402		-17.625	2.375	5.34798
10.125	-0.125	24.5942		-14.875	1.375	3.4262		-17.625	2.625	5.71115
10.375	-0.125	24.4889		-14.625	-1.625	1.65216		-17.375	-2.125	3.61952
10.625	-0.125	24.5614		-14.625	-1.375	1.21618		-17.375	-1.875	2.84134
10.875	-0.125	24.7031		-14.625	-1.125	0.96438		-17.375	-1.625	2.40127
11.125	-0.125	24.9079		-14.625	-0.875	0.7993		-17.375	-1.375	2.15174
11.375	-0.125	25.3468		-14.625	-0.625	0.74645		-17.375	-1.125	2.0078
11.625	-0.125	25.2403		-14.625	-0.375	0.7491		-17.375	-0.875	1.95015
11.875	-0.125	25.0305		-14.625	-0.125	0.89421		-17.375	-0.625	1.91239
12.125	-0.125	24.8369		-14.625	0.125	1.09519		-17.375	-0.375	1.93698
12.375	-0.125	24.9875		-14.625	0.375	1.43851		-17.375	-0.125	2.12073
12.625	-0.125	25.2609		-14.625	0.625	1.72956		-17.375	0.125	2.37178
12.875	-0.125	25.2034		-14.625	0.875	2.13813		-17.375	0.375	2.71038
13.125	-0.125	25.1579		-14.625	1.125	2.79066		-17.375	0.625	3.03066
13.375	-0.125	25.1044		-14.625	1.375	3.41021		-17.375	0.875	3.31714
13.625	-0.125	24.9673		-14.625	1.625	4.2171		-17.375	1.125	3.60925
13.875	-0.125	24.8624		-14.375	-2.125	2.15625		-17.375	1.375	3.859
14.125	-0.125	24.9407		-14.375	-1.875	2.51446		-17.375	1.625	4.09384
14.375	-0.125	24.9482		-14.375	-1.625	1.94914		-17.375	1.875	4.34092
14.625	-0.125	24.7745		-14.375	-1.375	1.37759		-17.375	2.125	4.62248
14.875	-0.125	25.1371		-14.375	-1.125	1.10277		-17.375	2.375	5.48304
15.125	-0.125	25.0724		-14.375	-0.875	0.94657		-17.375	2.625	5.03202
15.375	-0.125	25.291		-14.375	-0.625	0.80105		-17.375	2.875	4.92603
15.625	-0.125	25.2914		-14.375	-0.375	0.85767		-17.125	-2.375	3.79574
15.875	-0.125	25.3096		-14.375	-0.125	1.03752		-17.125	-2.125	3.31668
16.125	-0.125	25.227		-14.375	0.125	1.25518		-17.125	-1.875	2.73521
16.375	-0.125	25.4601		-14.375	0.375	1.50623		-17.125	-1.625	2.21168
16.625	-0.125	25.6893		-14.375	0.625	1.7997		-17.125	-1.375	1.96329
16.875	-0.125	25.7049		-14.375	0.875	2.21688		-17.125	-1.125	1.89934
17.125	-0.125	25.3918		-14.375	1.125	2.72555		-17.125	-0.875	1.85841
17.375	-0.125	25.5021		-14.375	1.375	3.28252		-17.125	-0.625	1.79591
17.625	-0.125	25.3336		-14.375	1.625	4.28535		-17.125	-0.375	1.87469
17.875	-0.125	25.1896		-14.125	-1.875	2.6273		-17.125	-0.125	2.09995
18.125	-0.125	25.28		-14.125	-1.625	1.6804		-17.125	0.125	2.4256
18.375	-0.125	25.1188		-14.125	-1.375	1.42246		-17.125	0.375	2.68121
18.625	-0.125	24.9753		-14.125	-1.125	1.2197		-17.125	0.625	2.9675
18.875	-0.125	25.136		-14.125	-0.875	1.00743		-17.125	0.875	3.27545
19.125	-0.125	25.1122		-14.125	-0.625	0.88346		-17.125	1.125	3.65413
19.375	-0.125	25.1093		-14.125	-0.375	1.02702		-17.125	1.375	3.86588
19.625	-0.125	25.1319		-14.125	-0.125	1.18993		-17.125	1.625	4.08882
19.875	-0.125	25.2946		-14.125	0.125	1.31307		-17.125	1.875	4.38053
20.125	-0.125	25.2522		-14.125	0.375	1.53362		-17.125	2.125	4.55517
20.375	-0.125	25.3342		-14.125	0.625	1.82635		-17.125	2.375	5.34511
20.625	-0.125	25.4255		-14.125	0.875	2.20298		-17.125	2.625	5.70842
20.875	-0.125	25.1013		-14.125	1.125	2.57371		-16.875	-2.375	3.74956
21.125	-0.125	24.9255		-14.125	1.375	3.41127		-16.875	-2.125	3.24521
21.375	-0.125	25.1169		-13.875	-1.875	2.06033		-16.875	-1.875	2.70003
21.625	-0.125	25.3332		-13.875	-1.625	1.8929		-16.875	-1.625	2.13708
21.875	-0.125	25.1874		-13.875	-1.375	1.75029		-16.875	-1.375	1.88147
22.125	-0.125	24.8003		-13.875	-1.125	1.5197		-16.875	-1.125	1.79507
22.375	-0.125	24.8828		-13.875	-0.875	1.23651		-16.875	-0.875	1.77612
22.625	-0.125	25.1597		-13.875	-0.625	1.08912		-16.875	-0.625	1.66224
22.875	-0.125	24.3499		-13.875	-0.375	1.07574		-16.875	-0.375	1.77711
23.125	-0.125	24.2157		-13.875	-0.125	1.24196		-16.875	-0.125	1.98027
23.375	-0.125	24.0407		-13.875	0.125	1.33071		-16.875	0.125	2.3236
23.625	-0.125	24.2389		-13.875	0.375	1.54957		-16.875	0.375	2.75078
23.875	-0.125	23.9821		-13.875	0.625	1.8309		-16.875	0.625	3.04327
24.125	-0.125	23.9972		-13.875	0.875	2.29461		-16.875	0.875	3.3018
24.375	-0.125	23.8201		-13.875	1.125	2.61771		-16.875	1.125	3.61453
24.625	-0.125	23.9646		-13.875	1.375	3.15532		-16.875	1.375	3.89649
24.875	-0.125	23.9251		-13.625	-2.375	1.54162		-16.875	1.625	4.14957
25.125	-0.125	24.1499		-13.625	-2.125	2.48083		-16.875	1.875	4.30613
25.375	-0.125	24.0612		-13.625	-1.875	2.06699		-16.875	2.125	4.35955
25.625	-0.125	23.9573		-13.625	-1.625	1.91557		-16.875	2.375	4.67343
25.875	-0.125	23.8104		-13.625	-1.375	1.87182		-16.875	2.625	5.71363
26.125	-0.125	24.2884		-13.625	-1.125	1.82947		-16.625	-2.375	4.03301
26.375	-0.125	24.5111		-13.625	-0.875	1.54633		-16.625	-2.125	3.38273
-26.125	0.125	0.38047		-13.625	-0.625	1.28229		-16.625	-1.875	2.4979
-25.875	0.125	0.73694		-13.625	-0.375	1.1672		-16.625	-1.625	2.09285
-25.625	0.125	0.35865		-13.625	-0.125	1.28421		-16.625	-1.375	1.84902
-25.375	0.125	0.39926		-13.625	0.125	1.37801		-16.625	-1.125	1.73549
-25.125	0.125	0.38225		-13.625	0.375	1.56298		-16.625	-0.875	1.60826
-24.875	0.125	0.49724		-13.625	0.625	1.91139		-16.625	-0.625	1.56616
-24.625	0.125	0.66864		-13.625	0.875	2.36912		-16.625	-0.375	1.65431
-24.375	0.125	0.62013		-13.625	1.125	2.81618		-16.625	-0.125	1.85895
-24.125	0.125	0.69816		-13.625	1.375	3.55173		-16.625	0.125	2.27381
-23.875	0.125	0.74673		-13.625	1.625	4.49522		-16.625	0.375	2.6807
-23.625	0.125	0.73921		-13.375	-2.125	2.14525		-16.625	0.625	3.08143
-23.375	0.125	0.96744		-13.375	-1.875	2.15833		-16.625	0.875	3.35764
-23.125	0.125	0.92756		-13.375	-1.625	2.28167		-16.625	1.125	3.67638
-22.875	0.125	1.11493		-13.375	-1.375	1.89359		-16.625	1.375	3.93284
-22.625	0.125	1.26355		-13.375	-1.125	1.95384		-16.625	1.625	4.12214
-22.375	0.125	1.53202		-13.375	-0.875	1.62309		-16.625	1.875	4.14206
-22.125	0.125	1.77827		-13.375	-0.625	1.46399		-16.625	2.125	4.32778
-21.875	0.125	1.92409		-13.375	-0.375	1.26982		-16.625	2.375	5.15549
-21.625	0.125	2.14389		-13.375	-0.125	1.32767		-16.625	2.625	5.72633
-21.375	0.125	2.36734		-13.375	0.125	1.45864		-16.375	-2.375	3.59343
-21.125	0.125	2.68681		-13.375	0.375	1.68166		-16.375	-2.125	3.60351
-20.875	0.125	2.76142		-13.375	0.625	2.11252		-16.375	-1.875	2.77446
-20.625	0.125	2.72231		-13.375	0.875	2.74149		-16.375	-1.625	2.18789
-20.375	0.125	2.91503		-13.375	1.125	3.18984		-16.375	-1.375	1.92053
-20.125	0.125	2.99192		-13.375	1.375	3.7552		-16.375	-1.125	1.74821
-19.875	0.125	3.13874		-13.375	1.625	4.56109		-16.375	-0.875	1.56549
-19.625	0.125	3.38253		-13.125	-1.875	2.58004		-16.375	-0.625	1.50283
-19.375	0.125	3.44404		-13.125	-1.625	2.22109		-16.375	-0.375	1.59953
-19.125	0.125	3.59099		-13.125	-1.375	2.15375		-16.375	-0.125	1.81709
-18.875	0.125	3.65807		-13.125	-1.125	1.83128		-16.375	0.125	2.12073
-18.625	0.125	3.55478		-13.125	-0.875	1.58189		-16.375	0.375	2.59839
-18.375	0.125	3.92191		-13.125	-0.625	1.4178		-16.375	0.625	3.06502
-18.125	0.125	3.82579		-13.125	-0.375	1.32478		-16.375	0.875	3.375
-17.875	0.125	3.60107		-13.125	-0.125	1.41177		-16.375	1.125	3.78838
-17.625	0.125	3.3524		-13.125	0.125	1.58482		-16.375	1.375	3.95091
-17.375	0.125	3.29826		-13.125	0.375	1.85141		-16.375	1.625	4.16102
-17.125	0.125	3.20588		-13.125	0.625	2.20962		-16.375	1.875	4.16206
-16.875	0.125	3.19879		-13.125	0.875	2.85456		-16.375	2.125	4.42772
-16.625	0.125	2.98125		-13.125	1.125	3.01063		-16.375	2.375	5.09427
-16.375	0.125	2.79212		-13.125	1.375	3.61713		-16.375	2.625	5.74753
-16.125	0.125	2.81093		-13.125	1.625	4.19208		-16.125	-2.375	4.27549
-15.875	0.125	2.75591		-13.125	1.875	3.99105		-16.125	-2.125	3.56271
-15.625	0.125	2.84903		-12.875	-1.875	3.06594		-16.125	-1.875	2.88522
-15.375	0.125	2.78162		-12.875	-1.625	2.4572		-16.125	-1.625	2.32967
-15.125	0.125	2.75375		-12.875	-1.375	2.27891		-16.125	-1.375	2.03544
-14.875	0.125	2.8429		-12.875	-1.125	1.96209		-16.125	-1.125	1.80521
-14.625	0.125	2.98288		-12.875	-0.875	1.69392		-16.125	-0.875	1.65854
-14.375	0.125	3.16234		-12.875	-0.625	1.37959		-16.125	-0.625	1.53088
-14.125	0.125	3.42136		-12.875	-0.375	1.33822		-16.125	-0.375	1.56221
-13.875	0.125	3.53088		-12.875	-0.125	1.45863		-16.125	-0.125	1.76573
-13.625	0.125	3.81323		-12.875	0.125	1.73565		-16.125	0.125	2.07975
-13.375	0.125	4.17309		-12.875	0.375	2.08765		-16.125	0.375	2.58267
-13.125	0.125	4.56725		-12.875	0.625	2.46147		-16.125	0.625	2.97563
-12.875	0.125	4.6496		-12.875	0.875	2.60816		-16.125	0.875	3.38251
-12.625	0.125	4.70074		-12.875	1.125	2.83212		-16.125	1.125	3.78069
-12.375	0.125	4.57346		-12.875	1.375	2.89929		-16.125	1.375	4.14519
-12.125	0.125	4.71349		-12.875	1.625	2.99656		-16.125	1.625	4.297
-11.875	0.125	4.69687		-12.875	1.875	3.35992		-16.125	1.875	4.33029
-11.625	0.125	4.83113		-12.625	-1.875	3.53601		-16.125	2.125	4.41032
-11.375	0.125	4.78698		-12.625	-1.625	2.50032		-16.125	2.375	4.92753
-11.125	0.125	5.08327		-12.625	-1.375	2.30829		-16.125	2.625	5.77713
-10.875	0.125	5.62758		-12.625	-1.125	2.14419		-15.875	-2.375	4.29484
-10.625	0.125	6.24675		-12.625	-0.875	1.77533		-15.875	-2.125	3.62743
-10.375	0.125	6.94692		-12.625	-0.625	1.44812		-15.875	-1.875	2.99314
-10.125	0.125	7.74746		-12.625	-0.375	1.35854		-15.875	-1.625	2.38066
-9.875	0.125	7.72947		-12.625	-0.125	1.45312		-15.875	-1.375	2.08566
-9.625	0.125	7.99273		-12.625	0.125	1.75588		-15.875	-1.125	1.86629
-9.375	0.125	8.15404		-12.625	0.375	2.17774		-15.875	-0.875	1.6758
-9.125	0.125	8.52029		-12.625	0.625	2.45913		-15.875	-0.625	1.56001
-8.875	0.125	8.95727		-12.625	0.875	2.63126		-15.875	-0.375	1.58437
-8.625	0.125	9.42034		-12.625	1.125	2.60663		-15.875	-0.125	1.7505
-8.375	0.125	9.58767		-12.625	1.375	2.71814		-15.875	0.125	2.10559
-8.125	0.125	9.14831		-12.625	1.625	2.64724		-15.875	0.375	2.57449
-7.875	0.125	9.17901		-12.625	1.875	2.71826		-15.875	0.625	2.98427
-7.625	0.125	8.89857		-12.625	2.125	2.86209		-15.875	0.875	3.44851
-7.375	0.125	8.9713		-12.375	-1.875	3.56707		-15.875	1.125	3.85
-7.125	0.125	8.99391		-12.375	-1.625	2.45437		-15.875	1.375	4.29047
-6.875	0.125	9.21195		-12.375	-1.375	2.21602		-15.875	1.625	4.44314
-6.625	0.125	9.58822		-12.375	-1.125	2.12431		-15.875	1.875	4.43267
-6.375	0.125	9.65046		-12.375	-0.875	1.77225		-15.875	2.125	4.76041
-6.125	0.125	9.67528		-12.375	-0.625	1.61198		-15.875	2.375	5.08681
-5.875	0.125	9.7553		-12.375	-0.375	1.51613		-15.625	-2.375	4.07589
-5.625	0.125	9.70092		-12.375	-0.125	1.51972		-15.625	-2.125	3.42438
-5.375	0.125	9.97553		-12.375	0.125	1.7735		-15.625	-1.875	2.871
-5.125	0.125	10.3256		-12.375	0.375	2.14782		-15.625	-1.625	2.45951
-4.875	0.125	10.9189		-12.375	0.625	2.47531		-15.625	-1.375	2.13008
-4.625	0.125	11.5838		-12.375	0.875	2.48615		-15.625	-1.125	1.81615
-4.375	0.125	12.2154		-12.375	1.125	2.5192		-15.625	-0.875	1.61942
-4.125	0.125	12.9732		-12.375	1.375	2.57885		-15.625	-0.625	1.58158
-3.875	0.125	13.8101		-12.375	1.625	2.63396		-15.625	-0.375	1.63182
-3.625	0.125	14.7694		-12.375	1.875	2.39299		-15.625	-0.125	1.80622
-3.375	0.125	15.9168		-12.375	2.125	2.64146		-15.625	0.125	2.16135
-3.125	0.125	16.428		-12.125	-1.875	3.16209		-15.625	0.375	2.57711
-2.875	0.125	17.162		-12.125	-1.625	2.29029		-15.625	0.625	3.08858
-2.625	0.125	17.64		-12.125	-1.375	2.23837		-15.625	0.875	3.49094
-2.375	0.125	18.1554		-12.125	-1.125	1.96713		-15.625	1.125	3.92128
-2.125	0.125	19.0727		-12.125	-0.875	1.81112		-15.625	1.375	4.35741
-1.875	0.125	19.3491		-12.125	-0.625	1.59936		-15.625	1.625	4.47243
-1.625	0.125	19.4798		-12.125	-0.375	1.61266		-15.625	1.875	4.63469
-1.375	0.125	19.5757		-12.125	-0.125	1.59141		-15.625	2.125	4.9017
-1.125	0.125	19.5051		-12.125	0.125	1.80261		-15.625	2.375	5.37682
-0.875	0.125	19.5171		-12.125	0.375	2.15966		-15.375	-2.375	3.93901
-0.625	0.125	19.7116		-12.125	0.625	2.3803		-15.375	-2.125	3.34713
-0.375	0.125	19.8021		-12.125	0.875	2.38747		-15.375	-1.875	2.67709
-0.125	0.125	20.1868		-12.125	1.125	2.27649		-15.375	-1.625	2.38424
0.125	0.125	20.5524		-12.125	1.375	2.32479		-15.375	-1.375	2.14584
0.375	0.125	20.7107		-12.125	1.625	2.51503		-15.375	-1.125	1.89194
0.625	0.125	21.0714		-12.125	1.875	3.02388		-15.375	-0.875	1.68179
0.875	0.125	21.4038		-12.125	2.125	3.3449		-15.375	-0.625	1.62085
1.125	0.125	21.6212		-11.875	-1.875	2.93498		-15.375	-0.375	1.69801
1.375	0.125	22.0715		-11.875	-1.625	2.17024		-15.375	-0.125	1.80189
1.625	0.125	22.2503		-11.875	-1.375	2.23931		-15.375	0.125	2.14604
1.875	0.125	22.1908		-11.875	-1.125	1.71127		-15.375	0.375	2.61949
2.125	0.125	22.2466		-11.875	-0.875	1.5876		-15.375	0.625	3.18988
2.375	0.125	22.4494		-11.875	-0.625	1.55247		-15.375	0.875	3.58909
2.625	0.125	22.6641		-11.875	-0.375	1.5092		-15.375	1.125	4.02231
2.875	0.125	22.9964		-11.875	-0.125	1.62556		-15.375	1.375	4.33864
3.125	0.125	23.3232		-11.875	0.125	1.85638		-15.375	1.625	4.64956
3.375	0.125	23.2044		-11.875	0.375	2.1763		-15.375	1.875	4.7485
3.625	0.125	23.169		-11.875	0.625	2.37659		-15.375	2.125	4.92251
3.875	0.125	23.2976		-11.875	0.875	2.41831		-15.375	2.375	5.4193
4.125	0.125	23.1581		-11.875	1.125	2.29555		-15.375	2.625	5.89571
4.375	0.125	23.0536		-11.875	1.375	2.21387		-15.125	-2.375	4.16367
4.625	0.125	23.1631		-11.875	1.625	2.23453		-15.125	-2.125	3.15409
4.875	0.125	23.2657		-11.875	1.875	2.95987		-15.125	-1.875	2.84394
5.125	0.125	23.1689		-11.875	2.125	2.52185		-15.125	-1.625	2.49152
5.375	0.125	23.269		-11.625	-1.875	2.97598		-15.125	-1.375	2.15854
5.625	0.125	23.3836		-11.625	-1.625	2.47176		-15.125	-1.125	1.96623
5.875	0.125	23.4152		-11.625	-1.375	2.04152		-15.125	-0.875	1.77063
6.125	0.125	23.5712		-11.625	-1.125	1.6384		-15.125	-0.625	1.70789
6.375	0.125	23.7446		-11.625	-0.875	1.47202		-15.125	-0.375	1.76777
6.625	0.125	23.7576		-11.625	-0.625	1.41614		-15.125	-0.125	1.90796
6.875	0.125	23.8579		-11.625	-0.375	1.37024		-15.125	0.125	2.23008
7.125	0.125	23.8375		-11.625	-0.125	1.52863		-15.125	0.375	2.66576
7.375	0.125	23.763		-11.625	0.125	1.75057		-15.125	0.625	3.15494
7.625	0.125	23.3734		-11.625	0.375	2.02279		-15.125	0.875	3.59537
7.875	0.125	23.2432		-11.625	0.625	2.35358		-15.125	1.125	3.94157
8.125	0.125	23.0622		-11.625	0.875	2.79928		-15.125	1.375	4.2815
8.375	0.125	23.115		-11.625	1.125	2.53548		-15.125	1.625	4.68572
8.625	0.125	23.2192		-11.625	1.375	2.36848		-15.125	1.875	4.96451
8.875	0.125	23.3698		-11.625	1.625	2.40964		-15.125	2.125	5.37044
9.125	0.125	23.6902		-11.625	1.875	2.19646		-15.125	2.375	5.88806
9.375	0.125	23.5592		-11.625	2.125	3.4208		-14.875	-2.625	4.2612
9.625	0.125	23.6658		-11.375	-1.875	3.72996		-14.875	-2.375	3.14926
9.875	0.125	23.6794		-11.375	-1.625	3.25894		-14.875	-2.125	3.1086
10.125	0.125	23.8287		-11.375	-1.375	2.26694		-14.875	-1.875	2.7966
10.375	0.125	23.9052		-11.375	-1.125	1.68931		-14.875	-1.625	2.52039
10.625	0.125	23.839		-11.375	-0.875	1.46116		-14.875	-1.375	2.28809
10.875	0.125	23.9876		-11.375	-0.625	1.35491		-14.875	-1.125	2.06052
11.125	0.125	24.1303		-11.375	-0.375	1.36274		-14.875	-0.875	1.90304
11.375	0.125	24.4749		-11.375	-0.125	1.51384		-14.875	-0.625	1.79289
11.625	0.125	24.5373		-11.375	0.125	1.70601		-14.875	-0.375	1.83641
11.875	0.125	24.4135		-11.375	0.375	1.9413		-14.875	-0.125	2.00837
12.125	0.125	24.2724		-11.375	0.625	2.30038		-14.875	0.125	2.33474
12.375	0.125	24.3866		-11.375	0.875	2.7531		-14.875	0.375	2.75534
12.625	0.125	24.4891		-11.375	1.125	2.98571		-14.875	0.625	3.13781
12.875	0.125	24.6013		-11.375	1.375	3.16575		-14.875	0.875	3.61134
13.125	0.125	24.5934		-11.375	1.625	2.99349		-14.875	1.125	4.01425
13.375	0.125	24.7148		-11.375	1.875	2.52409		-14.875	1.375	4.30295
13.625	0.125	24.8896		-11.375	2.125	3.05968		-14.875	1.625	4.67143
13.875	0.125	24.6353		-11.125	-1.625	3.81181		-14.875	1.875	5.44636
14.125	0.125	24.6491		-11.125	-1.375	2.60137		-14.875	2.125	5.72696
14.375	0.125	24.5748		-11.125	-1.125	1.9426		-14.625	-2.625	4.32135
14.625	0.125	24.5972		-11.125	-0.875	1.55668		-14.625	-2.375	3.32929
14.875	0.125	24.7664		-11.125	-0.625	1.46081		-14.625	-2.125	2.91984
15.125	0.125	24.7694		-11.125	-0.375	1.43719		-14.625	-1.875	2.81314
15.375	0.125	24.747		-11.125	-0.125	1.58539		-14.625	-1.625	2.48648
15.625	0.125	24.962		-11.125	0.125	1.85595		-14.625	-1.375	2.32621
15.875	0.125	24.8826		-11.125	0.375	2.05876		-14.625	-1.125	2.15543
16.125	0.125	24.8798		-11.125	0.625	2.32251		-14.625	-0.875	1.93782
16.375	0.125	24.9399		-11.125	0.875	2.72333		-14.625	-0.625	1.88286
16.625	0.125	24.9773		-11.125	1.125	3.258		-14.625	-0.375	1.92566
16.875	0.125	24.9412		-11.125	1.375	3.83726		-14.625	-0.125	2.13067
17.125	0.125	24.8797		-11.125	1.625	3.56875		-14.625	0.125	2.41661
17.375	0.125	25.0026		-11.125	1.875	3.25513		-14.625	0.375	2.81357
17.625	0.125	24.859		-11.125	2.125	2.47233		-14.625	0.625	3.22334
17.875	0.125	24.8605		-10.875	-1.625	4.23941		-14.625	0.875	3.53771
18.125	0.125	24.8157		-10.875	-1.375	2.99616		-14.625	1.125	3.7894
18.375	0.125	24.8371		-10.875	-1.125	2.26163		-14.625	1.375	4.2202
18.625	0.125	24.8057		-10.875	-0.875	1.76357		-14.625	1.625	4.81697
18.875	0.125	24.6589		-10.875	-0.625	1.64817		-14.625	1.875	5.91754
19.125	0.125	24.6236		-10.875	-0.375	1.66476		-14.625	2.125	6.44747
19.375	0.125	24.5758		-10.875	-0.125	1.84795		-14.625	2.375	6.65003
19.625	0.125	24.5343		-10.875	0.125	2.02275		-14.375	-2.625	3.70899
19.875	0.125	24.5994		-10.875	0.375	2.24087		-14.375	-2.375	3.31178
20.125	0.125	24.5883		-10.875	0.625	2.49047		-14.375	-2.125	3.03886
20.375	0.125	24.566		-10.875	0.875	2.94316		-14.375	-1.875	2.95796
20.625	0.125	24.5399		-10.875	1.125	3.48111		-14.375	-1.625	2.6223
20.875	0.125	24.6017		-10.875	1.375	3.94932		-14.375	-1.375	2.32965
21.125	0.125	24.4522		-10.875	1.875	4.04344		-14.375	-1.125	2.16042
21.375	0.125	24.3278		-10.875	2.125	3.68756		-14.375	-0.875	2.03957
21.625	0.125	24.2125		-10.625	-1.875	4.25432		-14.375	-0.625	1.9483
21.875	0.125	24.0996		-10.625	-1.625	3.89442		-14.375	-0.375	2.03006
22.125	0.125	23.897		-10.625	-1.375	3.29421		-14.375	-0.125	2.2284
22.375	0.125	23.9478		-10.625	-1.125	2.5877		-14.375	0.125	2.52458
22.625	0.125	24.0335		-10.625	-0.875	2.26087		-14.375	0.375	2.90015
22.875	0.125	23.5168		-10.625	-0.625	1.98381		-14.375	0.625	3.35063
23.125	0.125	23.4236		-10.625	-0.375	1.95615		-14.375	0.875	3.59458
23.375	0.125	23.3991		-10.625	-0.125	2.13013		-14.375	1.125	3.83654
23.625	0.125	23.5015		-10.625	0.125	2.33245		-14.375	1.375	4.23902
23.875	0.125	23.541		-10.625	0.375	2.34381		-14.375	1.625	4.7531
24.125	0.125	23.5486		-10.625	0.625	2.60636		-14.375	1.875	5.78658
24.375	0.125	23.3217		-10.625	0.875	3.12805		-14.375	2.125	5.88897
24.625	0.125	23.4924		-10.625	1.125	3.4545		-14.375	2.375	6.69549
24.875	0.125	23.5574		-10.625	1.375	3.96075		-14.125	-2.875	3.66727
25.125	0.125	23.6171		-10.375	-1.625	5.12725		-14.125	-2.625	3.34915
25.375	0.125	23.4471		-10.375	-1.375	3.73343		-14.125	-2.375	3.34193
25.625	0.125	23.6332		-10.375	-1.125	3.09351		-14.125	-2.125	3.05345
25.875	0.125	23.4341		-10.375	-0.875	2.64315		-14.125	-1.875	2.96429
26.125	0.125	23.7239		-10.375	-0.625	2.44996		-14.125	-1.625	2.66015
26.375	0.125	24.5111		-10.375	-0.375	2.32393		-14.125	-1.375	2.30539
-26.125	0.375	0.74618		-10.375	-0.125	2.34538		-14.125	-1.125	2.22295
-25.875	0.375	0.85913		-10.375	0.125	2.41218		-14.125	-0.875	2.13994
-25.625	0.375	0.80208		-10.375	0.375	2.46664		-14.125	-0.625	2.09989
-25.375	0.375	0.50524		-10.375	0.625	2.61391		-14.125	-0.375	2.21266
-25.125	0.375	0.62141		-10.375	0.875	3.02692		-14.125	-0.125	2.39888
-24.875	0.375	0.89049		-10.375	1.125	3.61095		-14.125	0.125	2.59697
-24.625	0.375	1.01055		-10.375	1.375	3.44176		-14.125	0.375	2.99127
-24.375	0.375	0.91379		-10.375	1.625	4.94728		-14.125	0.625	3.42613
-24.125	0.375	0.96005		-10.125	-1.625	4.69446		-14.125	0.875	3.70837
-23.875	0.375	0.95762		-10.125	-1.375	3.73662		-14.125	1.125	3.88822
-23.625	0.375	1.15276		-10.125	-1.125	3.29434		-14.125	1.375	4.27877
-23.375	0.375	1.25125		-10.125	-0.875	3.01735		-14.125	1.625	4.91445
-23.125	0.375	1.1598		-10.125	-0.625	2.78816		-14.125	1.875	5.42802
-22.875	0.375	1.35087		-10.125	-0.375	2.66892		-14.125	2.125	6.11447
-22.625	0.375	1.51342		-10.125	-0.125	2.5593		-14.125	2.375	6.74348
-22.375	0.375	1.62972		-10.125	0.125	2.56588		-13.875	-2.625	3.32082
-22.125	0.375	1.73996		-10.125	0.375	2.60808		-13.875	-2.375	3.44624
-21.875	0.375	2.14792		-10.125	0.625	2.71738		-13.875	-2.125	3.04398
-21.625	0.375	2.33838		-10.125	0.875	2.99654		-13.875	-1.875	2.97134
-21.375	0.375	2.75996		-10.125	1.125	3.41927		-13.875	-1.625	2.78583
-21.125	0.375	2.69635		-10.125	1.375	3.78016		-13.875	-1.375	2.42911
-20.875	0.375	2.89347		-10.125	1.625	4.04929		-13.875	-1.125	2.29814
-20.625	0.375	3.15469		-9.875	-1.875	4.97047		-13.875	-0.875	2.26762
-20.375	0.375	3.28432		-9.875	-1.625	4.49705		-13.875	-0.625	2.29314
-20.125	0.375	3.45885		-9.875	-1.375	4.0066		-13.875	-0.375	2.37911
-19.875	0.375	3.44341		-9.875	-1.125	3.5805		-13.875	-0.125	2.53738
-19.625	0.375	3.66041		-9.875	-0.875	3.30624		-13.875	0.125	2.68012
-19.375	0.375	3.84537		-9.875	-0.625	3.06953		-13.875	0.375	3.00742
-19.125	0.375	4.08032		-9.875	-0.375	2.99027		-13.875	0.625	3.43506
-18.875	0.375	4.26936		-9.875	-0.125	2.93139		-13.875	0.875	3.86648
-18.625	0.375	4.00276		-9.875	0.125	2.86335		-13.875	1.125	4.02827
-18.375	0.375	4.16751		-9.875	0.375	2.77131		-13.875	1.375	4.32086
-18.125	0.375	3.99188		-9.875	0.625	2.95239		-13.875	1.625	4.82401
-17.875	0.375	4.10495		-9.875	0.875	3.22725		-13.875	1.875	5.45935
-17.625	0.375	3.76674		-9.875	1.125	3.58253		-13.875	2.125	6.27705
-17.375	0.375	3.7282		-9.875	1.375	3.96535		-13.875	2.375	6.36645
-17.125	0.375	3.62572		-9.875	1.625	4.0085		-13.625	-2.625	3.38304
-16.875	0.375	3.75784		-9.875	1.875	5.04701		-13.625	-2.375	3.59102
-16.625	0.375	3.32219		-9.625	-1.875	4.31152		-13.625	-2.125	3.44959
-16.375	0.375	3.03015		-9.625	-1.625	4.21556		-13.625	-1.875	3.08272
-16.125	0.375	3.03487		-9.625	-1.375	4.12134		-13.625	-1.625	2.87786
-15.875	0.375	3.08691		-9.625	-1.125	4.05846		-13.625	-1.375	2.58971
-15.625	0.375	3.01653		-9.625	-0.875	3.65439		-13.625	-1.125	2.40444
-15.375	0.375	2.92049		-9.625	-0.625	3.36999		-13.625	-0.875	2.40162
-15.125	0.375	2.80332		-9.625	-0.375	3.33355		-13.625	-0.625	2.49066
-14.875	0.375	2.99358		-9.625	-0.125	3.28721		-13.625	-0.375	2.51579
-14.625	0.375	3.36166		-9.625	0.125	3.23299		-13.625	-0.125	2.65419
-14.375	0.375	3.80969		-9.625	0.375	3.10467		-13.625	0.125	2.7721
-14.125	0.375	4.12479		-9.625	0.625	3.2038		-13.625	0.375	3.03191
-13.875	0.375	3.9593		-9.625	0.875	3.44746		-13.625	0.625	3.43592
-13.625	0.375	4.2076		-9.625	1.125	3.84064		-13.625	0.875	3.83655
-13.375	0.375	4.64542		-9.625	1.375	4.11898		-13.625	1.125	4.12321
-13.125	0.375	4.8582		-9.625	1.625	4.61322		-13.625	1.375	4.39151
-12.875	0.375	4.9377		-9.375	-1.875	4.63039		-13.625	1.625	4.90703
-12.625	0.375	5.35695		-9.375	-1.625	4.51871		-13.625	1.875	5.68703
-12.375	0.375	4.99319		-9.375	-1.375	4.57109		-13.625	2.125	6.89137
-12.125	0.375	5.24308		-9.375	-1.125	4.21903		-13.375	-2.625	4.63864
-11.875	0.375	5.02366		-9.375	-0.875	3.97974		-13.375	-2.375	4.28242
-11.625	0.375	5.15521		-9.375	-0.625	3.68131		-13.375	-2.125	3.59178
-11.375	0.375	5.12017		-9.375	-0.375	3.62041		-13.375	-1.875	3.21404
-11.125	0.375	5.32917		-9.375	-0.125	3.50645		-13.375	-1.625	2.94815
-10.875	0.375	5.70776		-9.375	0.125	3.4507		-13.375	-1.375	2.6444
-10.625	0.375	6.1676		-9.375	0.375	3.44738		-13.375	-1.125	2.51195
-10.375	0.375	6.93427		-9.375	0.625	3.52595		-13.375	-0.875	2.41326
-10.125	0.375	7.29402		-9.375	0.875	3.71614		-13.375	-0.625	2.546
-9.875	0.375	7.2923		-9.375	1.125	3.94556		-13.375	-0.375	2.61443
-9.625	0.375	7.43874		-9.375	1.375	4.51992		-13.375	-0.125	2.74915
-9.375	0.375	7.70362		-9.375	1.625	5.91568		-13.375	0.125	2.87829
-9.125	0.375	8.12306		-9.125	-1.875	4.96414		-13.375	0.375	3.11943
-8.875	0.375	8.48441		-9.125	-1.625	4.44101		-13.375	0.625	3.47696
-8.625	0.375	8.8779		-9.125	-1.375	4.56881		-13.375	0.875	3.89712
-8.375	0.375	9.28042		-9.125	-1.125	4.2357		-13.375	1.125	4.1516
-8.125	0.375	9.24913		-9.125	-0.875	4.06287		-13.375	1.375	4.43734
-7.875	0.375	9.10988		-9.125	-0.625	3.81239		-13.375	1.625	4.90078
-7.625	0.375	8.90047		-9.125	-0.375	3.72901		-13.375	1.875	5.42125
-7.375	0.375	8.83499		-9.125	-0.125	3.49777		-13.375	2.125	6.37526
-7.125	0.375	8.83054		-9.125	0.125	3.58028		-13.375	2.375	6.8911
-6.875	0.375	8.86666		-9.125	0.375	3.6592		-13.125	-2.625	4.68878
-6.625	0.375	9.01487		-9.125	0.625	3.74818		-13.125	-2.375	3.84709
-6.375	0.375	9.24635		-9.125	0.875	3.8699		-13.125	-2.125	3.52732
-6.125	0.375	9.47469		-9.125	1.125	4.18653		-13.125	-1.875	3.21825
-5.875	0.375	9.58021		-9.125	1.375	4.87854		-13.125	-1.625	2.95311
-5.625	0.375	9.54706		-9.125	1.625	5.97861		-13.125	-1.375	2.66749
-5.375	0.375	9.67815		-8.875	-1.875	5.00111		-13.125	-1.125	2.45404
-5.125	0.375	10.0376		-8.875	-1.625	4.77707		-13.125	-0.875	2.40659
-4.875	0.375	10.531		-8.875	-1.375	4.53025		-13.125	-0.625	2.53311
-4.625	0.375	11.223		-8.875	-1.125	4.21231		-13.125	-0.375	2.67783
-4.375	0.375	11.9484		-8.875	-0.875	3.99576		-13.125	-0.125	2.85547
-4.125	0.375	12.6661		-8.875	-0.625	3.8635		-13.125	0.125	3.02618
-3.875	0.375	13.4538		-8.875	-0.375	3.61322		-13.125	0.375	3.26872
-3.625	0.375	14.4448		-8.875	-0.125	3.48455		-13.125	0.625	3.60459
-3.375	0.375	15.3281		-8.875	0.125	3.24648		-13.125	0.875	3.94674
-3.125	0.375	16.4169		-8.875	0.375	3.42516		-13.125	1.125	4.11558
-2.875	0.375	16.9895		-8.875	0.625	3.73473		-13.125	1.375	4.47247
-2.625	0.375	17.5922		-8.875	0.875	3.92368		-13.125	1.625	4.79186
-2.375	0.375	18.1366		-8.875	1.125	4.09823		-13.125	1.875	5.51431
-2.125	0.375	18.9029		-8.875	1.375	4.29347		-13.125	2.125	5.99284
-1.875	0.375	19.1393		-8.875	1.625	5.32665		-13.125	2.375	6.93548
-1.625	0.375	19.2853		-8.625	-2.125	4.64698		-12.875	-2.625	4.73035
-1.375	0.375	19.6244		-8.625	-1.875	5.00357		-12.875	-2.375	4.01247
-1.125	0.375	19.4899		-8.625	-1.625	4.58337		-12.875	-2.125	3.36651
-0.875	0.375	19.4682		-8.625	-1.375	4.53279		-12.875	-1.875	3.15826
-0.625	0.375	19.6446		-8.625	-1.125	4.22323		-12.875	-1.625	2.95652
-0.375	0.375	19.7227		-8.625	-0.875	3.99445		-12.875	-1.375	2.72574
-0.125	0.375	19.9366		-8.625	-0.625	3.67014		-12.875	-1.125	2.49657
0.125	0.375	20.1773		-8.625	-0.375	3.45003		-12.875	-0.875	2.49551
0.375	0.375	20.4208		-8.625	-0.125	3.28066		-12.875	-0.625	2.5222
0.625	0.375	20.6973		-8.625	0.125	3.11883		-12.875	-0.375	2.66547
0.875	0.375	20.9781		-8.625	0.375	3.19905		-12.875	-0.125	2.87946
1.125	0.375	21.2206		-8.625	0.625	3.57151		-12.875	0.125	3.17518
1.375	0.375	21.6228		-8.625	0.875	3.95381		-12.875	0.375	3.47943
1.625	0.375	21.5774		-8.625	1.125	4.07551		-12.875	0.625	3.78891
1.875	0.375	21.7468		-8.625	1.375	4.04096		-12.875	0.875	3.92254
2.125	0.375	21.8199		-8.625	1.625	4.0116		-12.875	1.125	4.14854
2.375	0.375	21.9265		-8.625	1.875	4.6872		-12.875	1.375	4.43226
2.625	0.375	22.2335		-8.375	-1.875	4.55003		-12.875	1.625	4.89755
2.875	0.375	22.7836		-8.375	-1.625	4.12986		-12.875	1.875	5.32975
3.125	0.375	22.962		-8.375	-1.375	3.95145		-12.875	2.125	6.0943
3.375	0.375	22.8984		-8.375	-1.125	3.85458		-12.875	2.375	6.11788
3.625	0.375	22.9712		-8.375	-0.875	3.81222		-12.625	-2.625	4.76654
3.875	0.375	23.0263		-8.375	-0.625	3.60769		-12.625	-2.375	4.41087
4.125	0.375	22.8278		-8.375	-0.375	3.26304		-12.625	-2.125	3.37146
4.375	0.375	22.7999		-8.375	-0.125	3.13327		-12.625	-1.875	2.99482
4.625	0.375	22.9546		-8.375	0.125	3.15118		-12.625	-1.625	2.86192
4.875	0.375	22.9979		-8.375	0.375	3.17486		-12.625	-1.375	2.75932
5.125	0.375	22.9786		-8.375	0.625	3.47217		-12.625	-1.125	2.59625
5.375	0.375	23.1814		-8.375	0.875	3.89147		-12.625	-0.875	2.5742
5.625	0.375	23.3553		-8.375	1.125	4.10129		-12.625	-0.625	2.58273
5.875	0.375	23.3448		-8.375	1.375	4.07245		-12.625	-0.375	2.67473
6.125	0.375	23.3653		-8.375	1.625	3.8548		-12.625	-0.125	2.85518
6.375	0.375	23.4145		-8.375	1.875	4.12055		-12.625	0.125	3.18683
6.625	0.375	23.3493		-8.375	2.125	4.10834		-12.625	0.375	3.61205
6.875	0.375	23.1833		-8.125	-1.875	4.25071		-12.625	0.625	3.90721
7.125	0.375	23.2153		-8.125	-1.625	3.7601		-12.625	0.875	4.04388
7.375	0.375	23.1459		-8.125	-1.375	3.61487		-12.625	1.125	4.21008
7.625	0.375	23.0451		-8.125	-1.125	3.52594		-12.625	1.375	4.53589
7.875	0.375	22.714		-8.125	-0.875	3.4561		-12.625	1.625	4.83687
8.125	0.375	22.6778		-8.125	-0.625	3.4287		-12.625	1.875	5.31093
8.375	0.375	22.6219		-8.125	-0.375	3.24041		-12.625	2.125	5.84794
8.625	0.375	22.6871		-8.125	-0.125	3.0616		-12.375	-2.375	4.24058
8.875	0.375	22.8999		-8.125	0.125	3.11477		-12.375	-2.125	3.2876
9.125	0.375	22.9994		-8.125	0.375	3.25506		-12.375	-1.875	3.01029
9.375	0.375	23.0709		-8.125	0.625	3.45865		-12.375	-1.625	2.84099
9.625	0.375	23.0826		-8.125	0.875	3.7962		-12.375	-1.375	2.78494
9.875	0.375	23.128		-8.125	1.125	3.96191		-12.375	-1.125	2.63813
10.125	0.375	23.1487		-8.125	1.375	3.78034		-12.375	-0.875	2.61307
10.375	0.375	23.3711		-8.125	1.625	3.64581		-12.375	-0.625	2.70064
10.625	0.375	23.4562		-8.125	1.875	3.57092		-12.375	-0.375	2.78022
10.875	0.375	23.6595		-8.125	2.125	4.02805		-12.375	-0.125	2.87632
11.125	0.375	23.7768		-8.125	2.375	3.51622		-12.375	0.125	3.18814
11.375	0.375	24.0237		-7.875	-2.125	4.51144		-12.375	0.375	3.54189
11.625	0.375	24.137		-7.875	-1.875	4.61827		-12.375	0.625	3.8577
11.875	0.375	23.991		-7.875	-1.625	3.68422		-12.375	0.875	4.07969
12.125	0.375	23.922		-7.875	-1.375	3.34726		-12.375	1.125	4.26009
12.375	0.375	23.9672		-7.875	-1.125	3.3022		-12.375	1.375	4.73502
12.625	0.375	23.9913		-7.875	-0.875	3.31093		-12.375	1.625	5.17073
12.875	0.375	24.1464		-7.875	-0.625	3.36516		-12.375	1.875	5.468
13.125	0.375	24.3887		-7.875	-0.375	3.19115		-12.375	2.125	6.28624
13.375	0.375	24.4059		-7.875	-0.125	3.04903		-12.125	-2.375	4.62827
13.625	0.375	24.4269		-7.875	0.125	3.03633		-12.125	-2.125	3.71629
13.875	0.375	24.4065		-7.875	0.375	3.22864		-12.125	-1.875	3.00284
14.125	0.375	24.3656		-7.875	0.625	3.41888		-12.125	-1.625	2.67726
14.375	0.375	24.3157		-7.875	0.875	3.60583		-12.125	-1.375	2.7568
14.625	0.375	24.29		-7.875	1.125	3.49465		-12.125	-1.125	2.73171
14.875	0.375	24.4979		-7.875	1.375	3.3197		-12.125	-0.875	2.7284
15.125	0.375	24.3036		-7.875	1.625	3.07375		-12.125	-0.625	2.75758
15.375	0.375	24.4964		-7.875	1.875	3.10358		-12.125	-0.375	2.82588
15.625	0.375	24.5539		-7.875	2.125	2.72386		-12.125	-0.125	2.90139
15.875	0.375	24.5994		-7.875	2.375	2.55666		-12.125	0.125	3.16194
16.125	0.375	24.5692		-7.875	2.625	1.46224		-12.125	0.375	3.46962
16.375	0.375	24.5905		-7.625	-2.125	4.45576		-12.125	0.625	3.79602
16.625	0.375	24.6928		-7.625	-1.875	3.88576		-12.125	0.875	3.96706
16.875	0.375	24.5461		-7.625	-1.625	3.56674		-12.125	1.125	4.32102
17.125	0.375	24.4383		-7.625	-1.375	3.45848		-12.125	1.375	4.81649
17.375	0.375	24.4611		-7.625	-1.125	3.33034		-12.125	1.625	5.2784
17.625	0.375	24.5622		-7.625	-0.875	3.29754		-12.125	1.875	5.84641
17.875	0.375	24.4581		-7.625	-0.625	3.19394		-12.125	2.125	6.62193
18.125	0.375	24.6145		-7.625	-0.375	3.16465		-11.875	-2.625	4.90354
18.375	0.375	24.5491		-7.625	-0.125	3.00049		-11.875	-2.375	5.53869
18.625	0.375	24.4722		-7.625	0.125	2.97559		-11.875	-2.125	4.12454
18.875	0.375	24.4009		-7.625	0.375	3.06017		-11.875	-1.875	3.19278
19.125	0.375	24.2374		-7.625	0.625	3.11478		-11.875	-1.625	2.78075
19.375	0.375	24.1763		-7.625	0.875	3.21682		-11.875	-1.375	2.71701
19.625	0.375	24.2287		-7.625	1.125	3.09574		-11.875	-1.125	2.69593
19.875	0.375	24.1854		-7.625	1.375	2.8978		-11.875	-0.875	2.71478
20.125	0.375	23.9986		-7.625	1.625	2.67525		-11.875	-0.625	2.75758
20.375	0.375	24.0783		-7.625	1.875	2.34164		-11.875	-0.375	2.78971
20.625	0.375	23.9377		-7.625	2.125	2.52499		-11.875	-0.125	2.88206
20.875	0.375	24.0283		-7.625	2.375	1.94037		-11.875	0.125	3.13083
21.125	0.375	23.7664		-7.375	-1.875	3.77697		-11.875	0.375	3.36857
21.375	0.375	23.6105		-7.375	-1.625	3.79485		-11.875	0.625	3.65919
21.625	0.375	23.5367		-7.375	-1.375	3.65258		-11.875	0.875	3.92177
21.875	0.375	23.4225		-7.375	-1.125	3.38624		-11.875	1.125	4.24406
22.125	0.375	23.2712		-7.375	-0.875	3.26717		-11.875	1.375	4.72673
22.375	0.375	23.2121		-7.375	-0.625	3.16536		-11.875	1.625	5.17325
22.625	0.375	23.2997		-7.375	-0.375	3.10749		-11.875	1.875	6.15006
22.875	0.375	23.1547		-7.375	-0.125	2.95919		-11.875	2.125	6.45569
23.125	0.375	23.0192		-7.375	0.125	2.87735		-11.875	2.375	6.97074
23.375	0.375	23.0018		-7.375	0.375	2.96126		-11.625	-2.375	5.19075
23.625	0.375	22.9614		-7.375	0.625	2.99965		-11.625	-2.125	4.26114
23.875	0.375	22.9648		-7.375	0.875	3.01808		-11.625	-1.875	3.37379
24.125	0.375	23.0326		-7.375	1.125	2.97537		-11.625	-1.625	2.91107
24.375	0.375	22.9222		-7.375	1.375	2.65749		-11.625	-1.375	2.71462
24.625	0.375	23.1316		-7.375	1.625	2.50685		-11.625	-1.125	2.66092
24.875	0.375	23.2069		-7.375	1.875	2.29219		-11.625	-0.875	2.66562
25.125	0.375	23.0801		-7.375	2.125	1.94333		-11.625	-0.625	2.6437
25.375	0.375	23.1027		-7.375	2.375	2.74949		-11.625	-0.375	2.64948
25.625	0.375	22.9651		-7.375	2.625	2.08195		-11.625	-0.125	2.82363
25.875	0.375	22.9158		-7.125	-1.875	4.73967		-11.625	0.125	3.01532
26.125	0.375	23.1106		-7.125	-1.625	3.92065		-11.625	0.375	3.23356
26.375	0.375	23.5009		-7.125	-1.375	3.73204		-11.625	0.625	3.51738
-26.125	0.625	0.43368		-7.125	-1.125	3.55852		-11.625	0.875	3.95182
-25.875	0.625	1.74538		-7.125	-0.875	3.33593		-11.625	1.125	4.25751
-25.625	0.625	1.03619		-7.125	-0.625	3.23178		-11.625	1.375	4.69743
-25.375	0.625	0.77636		-7.125	-0.375	3.10082		-11.625	1.625	5.35636
-25.125	0.625	1.25106		-7.125	-0.125	2.93714		-11.625	1.875	5.62147
-24.875	0.625	1.63436		-7.125	0.125	2.88253		-11.625	2.125	7.40761
-24.625	0.625	1.46979		-7.125	0.375	2.86822		-11.375	-2.375	5.72676
-24.375	0.625	1.27807		-7.125	0.625	2.93717		-11.375	-2.125	4.31011
-24.125	0.625	1.45089		-7.125	0.875	2.97795		-11.375	-1.875	3.62666
-23.875	0.625	1.44806		-7.125	1.125	2.91054		-11.375	-1.625	3.14289
-23.625	0.625	1.46567		-7.125	1.375	2.72322		-11.375	-1.375	2.80488
-23.375	0.625	1.46072		-7.125	1.625	2.68169		-11.375	-1.125	2.68098
-23.125	0.625	1.50569		-7.125	1.875	2.3018		-11.375	-0.875	2.63527
-22.875	0.625	1.43242		-7.125	2.125	2.00022		-11.375	-0.625	2.53315
-22.625	0.625	1.8006		-7.125	2.375	2.64099		-11.375	-0.375	2.60121
-22.375	0.625	1.91727		-6.875	-1.875	4.16237		-11.375	-0.125	2.77688
-22.125	0.625	2.26474		-6.875	-1.625	4.25231		-11.375	0.125	2.94503
-21.875	0.625	2.25427		-6.875	-1.375	3.92969		-11.375	0.375	3.17319
-21.625	0.625	2.59458		-6.875	-1.125	3.61308		-11.375	0.625	3.41735
-21.375	0.625	2.87446		-6.875	-0.875	3.47097		-11.375	0.875	3.74585
-21.125	0.625	3.56474		-6.875	-0.625	3.25633		-11.375	1.125	4.13065
-20.875	0.625	3.49767		-6.875	-0.375	3.03065		-11.375	1.375	4.61111
-20.625	0.625	3.83366		-6.875	-0.125	2.89895		-11.375	1.625	5.22271
-20.375	0.625	3.95084		-6.875	0.125	2.7224		-11.375	1.875	5.76592
-20.125	0.625	4.00035		-6.875	0.375	2.78184		-11.375	2.125	6.94013
-19.875	0.625	4.09956		-6.875	0.625	2.6675		-11.125	-2.375	5.01627
-19.625	0.625	4.18775		-6.875	0.875	2.61837		-11.125	-2.125	4.82573
-19.375	0.625	4.88644		-6.875	1.125	2.71955		-11.125	-1.875	4.04551
-19.125	0.625	5.12139		-6.875	1.375	2.88003		-11.125	-1.625	3.39208
-18.875	0.625	4.3016		-6.875	1.625	2.99174		-11.125	-1.375	2.98893
-18.625	0.625	4.26413		-6.875	1.875	3.28446		-11.125	-1.125	2.80956
-18.375	0.625	4.41948		-6.875	2.125	3.49052		-11.125	-0.875	2.7065
-18.125	0.625	4.96038		-6.625	-1.875	5.16178		-11.125	-0.625	2.62313
-17.875	0.625	4.78392		-6.625	-1.625	4.93679		-11.125	-0.375	2.63855
-17.625	0.625	4.73525		-6.625	-1.375	3.6965		-11.125	-0.125	2.81989
-17.375	0.625	4.19539		-6.625	-1.125	3.53695		-11.125	0.125	2.97464
-17.125	0.625	4.03565		-6.625	-0.875	3.31205		-11.125	0.375	3.1567
-16.875	0.625	3.74691		-6.625	-0.625	3.16061		-11.125	0.625	3.35267
-16.625	0.625	3.57949		-6.625	-0.375	2.98224		-11.125	0.875	3.59252
-16.375	0.625	3.37355		-6.625	-0.125	2.83237		-11.125	1.125	3.84669
-16.125	0.625	3.59159		-6.625	0.125	2.68728		-11.125	1.375	4.1701
-15.875	0.625	3.572		-6.625	0.375	2.58121		-11.125	1.625	4.74179
-15.625	0.625	3.42822		-6.625	0.625	2.42686		-11.125	1.875	5.39587
-15.375	0.625	3.57431		-6.625	0.875	2.35845		-11.125	2.125	5.918
-15.125	0.625	3.23762		-6.625	1.125	2.53403		-10.875	-2.375	5.62069
-14.875	0.625	3.1343		-6.625	1.375	2.71833		-10.875	-2.125	4.86465
-14.625	0.625	3.58848		-6.625	1.625	3.31634		-10.875	-1.875	4.24493
-14.375	0.625	4.01915		-6.625	1.875	3.53599		-10.875	-1.625	3.79861
-14.125	0.625	4.48907		-6.625	2.125	3.85412		-10.875	-1.375	3.26624
-13.875	0.625	4.67802		-6.375	-1.875	4.34803		-10.875	-1.125	2.96747
-13.625	0.625	4.95913		-6.375	-1.625	3.84786		-10.875	-0.875	2.84226
-13.375	0.625	4.91758		-6.375	-1.375	3.4232		-10.875	-0.625	2.77131
-13.125	0.625	4.93295		-6.375	-1.125	3.21135		-10.875	-0.375	2.80194
-12.875	0.625	5.46185		-6.375	-0.875	3.23379		-10.875	-0.125	2.95995
-12.625	0.625	5.62245		-6.375	-0.625	3.13265		-10.875	0.125	3.09923
-12.375	0.625	5.38117		-6.375	-0.375	2.95877		-10.875	0.375	3.23674
-12.125	0.625	5.46174		-6.375	-0.125	2.80786		-10.875	0.625	3.41141
-11.875	0.625	5.45775		-6.375	0.125	2.68483		-10.875	0.875	3.62817
-11.625	0.625	5.93353		-6.375	0.375	2.55735		-10.875	1.125	3.761
-11.375	0.625	5.70418		-6.375	0.625	2.34968		-10.875	1.375	3.94706
-11.125	0.625	5.79541		-6.375	0.875	2.25739		-10.875	1.625	4.39504
-10.875	0.625	5.87097		-6.375	1.125	2.42685		-10.875	1.875	4.9497
-10.625	0.625	6.29875		-6.375	1.375	2.90353		-10.875	2.125	5.97712
-10.375	0.625	6.99006		-6.375	1.625	3.0725		-10.875	2.375	6.85182
-10.125	0.625	7.15621		-6.375	1.875	3.50625		-10.625	-2.125	5.25875
-9.875	0.625	7.20826		-6.125	-1.875	4.08924		-10.625	-1.875	4.6238
-9.625	0.625	7.19672		-6.125	-1.625	3.95869		-10.625	-1.625	3.96672
-9.375	0.625	7.34972		-6.125	-1.375	3.39883		-10.625	-1.375	3.49914
-9.125	0.625	7.86618		-6.125	-1.125	3.21535		-10.625	-1.125	3.15809
-8.875	0.625	8.32838		-6.125	-0.875	3.15444		-10.625	-0.875	3.03907
-8.625	0.625	8.67604		-6.125	-0.625	3.23029		-10.625	-0.625	2.9724
-8.375	0.625	8.70928		-6.125	-0.375	3.031		-10.625	-0.375	3.0046
-8.125	0.625	8.87393		-6.125	-0.125	2.87908		-10.625	-0.125	3.202
-7.875	0.625	9.03176		-6.125	0.125	2.79043		-10.625	0.125	3.34582
-7.625	0.625	9.06178		-6.125	0.375	2.60769		-10.625	0.375	3.38274
-7.375	0.625	8.9743		-6.125	0.625	2.39633		-10.625	0.625	3.57109
-7.125	0.625	8.73172		-6.125	0.875	2.37552		-10.625	0.875	3.77767
-6.875	0.625	8.56381		-6.125	1.125	2.45437		-10.625	1.125	3.81635
-6.625	0.625	8.76913		-6.125	1.375	2.87809		-10.625	1.375	3.94007
-6.375	0.625	9.01611		-6.125	1.625	3.22431		-10.625	1.625	4.33833
-6.125	0.625	9.20653		-6.125	1.875	3.4206		-10.625	1.875	4.96123
-5.875	0.625	9.42306		-5.875	-1.875	5.00471		-10.625	2.125	5.43093
-5.625	0.625	9.52266		-5.875	-1.625	3.86967		-10.625	2.375	6.45572
-5.375	0.625	9.64252		-5.875	-1.375	3.54636		-10.375	-2.375	6.0409
-5.125	0.625	10.0851		-5.875	-1.125	3.35046		-10.375	-2.125	5.59856
-4.875	0.625	10.5091		-5.875	-0.875	3.36651		-10.375	-1.875	4.91196
-4.625	0.625	11.1684		-5.875	-0.625	3.36331		-10.375	-1.625	4.26614
-4.375	0.625	11.906		-5.875	-0.375	3.16223		-10.375	-1.375	3.90807
-4.125	0.625	12.5116		-5.875	-0.125	3.0239		-10.375	-1.125	3.54194
-3.875	0.625	13.1889		-5.875	0.125	2.85286		-10.375	-0.875	3.31066
-3.625	0.625	14.0335		-5.875	0.375	2.66045		-10.375	-0.625	3.24668
-3.375	0.625	14.9015		-5.875	0.625	2.50615		-10.375	-0.375	3.28488
-3.125	0.625	16.0581		-5.875	0.875	2.49786		-10.375	-0.125	3.40734
-2.875	0.625	16.8105		-5.875	1.125	2.66584		-10.375	0.125	3.4686
-2.625	0.625	17.605		-5.875	1.375	2.94406		-10.375	0.375	3.54115
-2.375	0.625	18.2511		-5.875	1.625	3.15368		-10.375	0.625	3.67816
-2.125	0.625	19.0735		-5.875	1.875	3.47303		-10.375	0.875	3.84704
-1.875	0.625	19.1588		-5.875	2.125	3.88541		-10.375	1.125	3.99243
-1.625	0.625	19.3779		-5.625	-1.875	4.96472		-10.375	1.375	4.09157
-1.375	0.625	19.5339		-5.625	-1.625	4.31152		-10.375	1.625	4.47842
-1.125	0.625	19.724		-5.625	-1.375	3.80513		-10.375	1.875	4.97892
-0.875	0.625	19.5795		-5.625	-1.125	3.65801		-10.375	2.125	5.5298
-0.625	0.625	19.6501		-5.625	-0.875	3.67213		-10.375	2.375	6.52642
-0.375	0.625	19.748		-5.625	-0.625	3.56233		-10.375	2.625	6.32284
-0.125	0.625	19.8753		-5.625	-0.375	3.43104		-10.125	-2.375	6.6831
0.125	0.625	20.1283		-5.625	-0.125	3.20466		-10.125	-2.125	5.69021
0.375	0.625	20.2381		-5.625	0.125	2.94542		-10.125	-1.875	5.12736
0.625	0.625	20.3498		-5.625	0.375	2.68004		-10.125	-1.625	4.57303
0.875	0.625	20.7094		-5.625	0.625	2.53502		-10.125	-1.375	4.23028
1.125	0.625	21.0226		-5.625	0.875	2.53599		-10.125	-1.125	3.91207
1.375	0.625	21.2727		-5.625	1.125	2.6367		-10.125	-0.875	3.71115
1.625	0.625	21.4639		-5.625	1.375	2.91147		-10.125	-0.625	3.55183
1.875	0.625	21.5634		-5.625	1.625	3.23519		-10.125	-0.375	3.53114
2.125	0.625	21.6156		-5.625	1.875	3.57228		-10.125	-0.125	3.55301
2.375	0.625	21.8449		-5.375	-1.875	5.24279		-10.125	0.125	3.60406
2.625	0.625	22.2225		-5.375	-1.625	4.92126		-10.125	0.375	3.65986
2.875	0.625	22.8364		-5.375	-1.375	4.50907		-10.125	0.625	3.84459
3.125	0.625	23.0426		-5.375	-1.125	4.29156		-10.125	0.875	3.99146
3.375	0.625	23.0263		-5.375	-0.875	4.13003		-10.125	1.125	4.10061
3.625	0.625	22.9085		-5.375	-0.625	3.97031		-10.125	1.375	4.22513
3.875	0.625	22.7762		-5.375	-0.375	3.68011		-10.125	1.625	4.72012
4.125	0.625	22.8406		-5.375	-0.125	3.37602		-10.125	1.875	5.30297
4.375	0.625	22.8178		-5.375	0.125	3.04874		-10.125	2.125	5.48337
4.625	0.625	22.8486		-5.375	0.375	2.78701		-10.125	2.375	7.05494
4.875	0.625	22.9443		-5.375	0.625	2.64127		-9.875	-2.375	6.45829
5.125	0.625	23.0301		-5.375	0.875	2.61389		-9.875	-2.125	5.38697
5.375	0.625	23.2466		-5.375	1.125	2.72771		-9.875	-1.875	5.14371
5.625	0.625	23.017		-5.375	1.375	2.96377		-9.875	-1.625	4.74526
5.875	0.625	23.1613		-5.375	1.625	3.31911		-9.875	-1.375	4.45513
6.125	0.625	23.1077		-5.375	1.875	4.24588		-9.875	-1.125	4.2287
6.375	0.625	23.2003		-5.125	-1.625	5.78596		-9.875	-0.875	4.04122
6.625	0.625	23.0368		-5.125	-1.375	5.31027		-9.875	-0.625	3.89025
6.875	0.625	22.8745		-5.125	-1.125	4.87334		-9.875	-0.375	3.86384
7.125	0.625	22.8506		-5.125	-0.875	4.61331		-9.875	-0.125	3.83639
7.375	0.625	22.8759		-5.125	-0.625	4.33502		-9.875	0.125	3.83306
7.625	0.625	22.6635		-5.125	-0.375	3.95734		-9.875	0.375	3.81505
7.875	0.625	22.5828		-5.125	-0.125	3.62716		-9.875	0.625	3.99644
8.125	0.625	22.5108		-5.125	0.125	3.35714		-9.875	0.875	4.23003
8.375	0.625	22.471		-5.125	0.375	3.06899		-9.875	1.125	4.30643
8.625	0.625	22.5311		-5.125	0.625	2.83335		-9.875	1.375	4.48877
8.875	0.625	22.6373		-5.125	0.875	2.78034		-9.875	1.625	4.83245
9.125	0.625	22.6442		-5.125	1.125	2.81153		-9.875	1.875	5.4604
9.375	0.625	22.8626		-5.125	1.375	3.06135		-9.875	2.125	5.98522
9.625	0.625	22.9169		-5.125	1.625	3.65866		-9.875	2.375	7.17182
9.875	0.625	22.9225		-5.125	1.875	4.03211		-9.625	-2.375	6.38292
10.125	0.625	22.986		-4.875	-1.625	7.29121		-9.625	-2.125	5.58694
10.375	0.625	22.9583		-4.875	-1.375	6.01859		-9.625	-1.875	5.11206
10.625	0.625	23.0468		-4.875	-1.125	5.54248		-9.625	-1.625	4.74599
10.875	0.625	23.2532		-4.875	-0.875	5.25583		-9.625	-1.375	4.62044
11.125	0.625	23.4235		-4.875	-0.625	4.8662		-9.625	-1.125	4.4746
11.375	0.625	23.5925		-4.875	-0.375	4.37301		-9.625	-0.875	4.34854
11.625	0.625	23.7336		-4.875	-0.125	3.94891		-9.625	-0.625	4.24925
11.875	0.625	23.6091		-4.875	0.125	3.71654		-9.625	-0.375	4.2433
12.125	0.625	23.6299		-4.875	0.375	3.41145		-9.625	-0.125	4.14731
12.375	0.625	23.6289		-4.875	0.625	3.12106		-9.625	0.125	4.06015
12.625	0.625	23.7213		-4.875	0.875	2.99383		-9.625	0.375	4.02243
12.875	0.625	23.8568		-4.875	1.125	3.05544		-9.625	0.625	4.18854
13.125	0.625	23.9805		-4.875	1.375	3.20022		-9.625	0.875	4.35711
13.375	0.625	23.9752		-4.875	1.625	3.33781		-9.625	1.125	4.57131
13.625	0.625	24.1046		-4.875	1.875	4.00241		-9.625	1.375	4.8318
13.875	0.625	24.1268		-4.625	-1.625	7.06705		-9.625	1.625	5.26121
14.125	0.625	24.2386		-4.625	-1.375	6.68541		-9.625	1.875	5.52522
14.375	0.625	24.1989		-4.625	-1.125	6.34619		-9.625	2.125	6.28881
14.625	0.625	24.201		-4.625	-0.875	6.00948		-9.625	2.375	7.28394
14.875	0.625	24.2766		-4.625	-0.625	5.50105		-9.375	-2.375	6.33651
15.125	0.625	24.2709		-4.625	-0.375	4.87531		-9.375	-2.125	5.64565
15.375	0.625	24.2208		-4.625	-0.125	4.4544		-9.375	-1.875	5.06363
15.625	0.625	24.4173		-4.625	0.125	4.12152		-9.375	-1.625	4.89027
15.875	0.625	24.3086		-4.625	0.375	3.8091		-9.375	-1.375	4.78678
16.125	0.625	24.4211		-4.625	0.625	3.51747		-9.375	-1.125	4.73749
16.375	0.625	24.323		-4.625	0.875	3.36413		-9.375	-0.875	4.65364
16.625	0.625	24.4039		-4.625	1.125	3.49239		-9.375	-0.625	4.54698
16.875	0.625	24.2753		-4.625	1.375	3.42576		-9.375	-0.375	4.56398
17.125	0.625	24.2578		-4.625	1.625	3.57614		-9.375	-0.125	4.49347
17.375	0.625	24.3073		-4.625	1.875	3.56109		-9.375	0.125	4.35489
17.625	0.625	24.2298		-4.625	2.125	4.14332		-9.375	0.375	4.35502
17.875	0.625	24.1673		-4.375	-1.625	7.81331		-9.375	0.625	4.4161
18.125	0.625	24.1493		-4.375	-1.375	7.721		-9.375	0.875	4.51424
18.375	0.625	24.1319		-4.375	-1.125	7.40646		-9.375	1.125	4.76059
18.625	0.625	24.2227		-4.375	-0.875	6.94693		-9.375	1.375	5.12323
18.875	0.625	24.0413		-4.375	-0.625	5.99078		-9.375	1.625	5.54534
19.125	0.625	24.0855		-4.375	-0.375	5.46866		-9.375	1.875	5.90471
19.375	0.625	23.9874		-4.375	-0.125	4.96762		-9.375	2.125	6.22554
19.625	0.625	23.9241		-4.375	0.125	4.66456		-9.375	2.375	7.36879
19.875	0.625	23.7981		-4.375	0.375	4.26114		-9.125	-2.375	5.79602
20.125	0.625	23.7092		-4.375	0.625	3.95967		-9.125	-2.125	5.38739
20.375	0.625	23.616		-4.375	0.875	3.80348		-9.125	-1.875	5.28282
20.625	0.625	23.575		-4.375	1.125	3.93263		-9.125	-1.625	5.08922
20.875	0.625	23.5036		-4.375	1.375	3.94956		-9.125	-1.375	5.06026
21.125	0.625	23.4389		-4.375	1.625	3.93883		-9.125	-1.125	4.94368
21.375	0.625	23.3191		-4.375	1.875	4.04225		-9.125	-0.875	4.84246
21.625	0.625	23.1532		-4.375	2.125	4.34033		-9.125	-0.625	4.79441
21.875	0.625	22.9541		-4.125	-1.625	8.77354		-9.125	-0.375	4.72491
22.125	0.625	22.9219		-4.125	-1.375	8.3916		-9.125	-0.125	4.60084
22.375	0.625	22.834		-4.125	-1.125	8.14669		-9.125	0.125	4.59617
22.625	0.625	22.8421		-4.125	-0.875	7.75344		-9.125	0.375	4.54812
22.875	0.625	22.7124		-4.125	-0.625	6.74139		-9.125	0.625	4.58958
23.125	0.625	22.7001		-4.125	-0.375	5.94763		-9.125	0.875	4.76717
23.375	0.625	22.5984		-4.125	-0.125	5.48906		-9.125	1.125	4.83226
23.625	0.625	22.5418		-4.125	0.125	5.12434		-9.125	1.375	5.19007
23.875	0.625	22.5758		-4.125	0.375	4.8106		-9.125	1.625	5.74714
24.125	0.625	22.589		-4.125	0.625	4.57689		-9.125	1.875	5.89291
24.375	0.625	22.7311		-4.125	0.875	4.39036		-9.125	2.125	5.93785
24.625	0.625	22.7203		-4.125	1.125	4.44894		-9.125	2.375	6.55854
24.875	0.625	22.8185		-4.125	1.375	4.4944		-8.875	-2.625	5.58068
25.125	0.625	22.9731		-4.125	1.625	4.46218		-8.875	-2.375	5.47248
25.375	0.625	22.929		-4.125	1.875	4.45343		-8.875	-2.125	5.16995
25.625	0.625	22.8963		-4.125	2.125	4.54922		-8.875	-1.875	5.04286
25.875	0.625	22.6542		-3.875	-1.625	9.33598		-8.875	-1.625	5.17362
26.125	0.625	22.7981		-3.875	-1.125	9.02384		-8.875	-1.375	5.08548
26.375	0.625	22.6239		-3.875	-0.875	8.16387		-8.875	-1.125	4.99707
26.625	0.625	22.5814		-3.875	-0.625	7.32709		-8.875	-0.875	4.83633
-25.375	0.875	2.12148		-3.875	-0.375	6.47533		-8.875	-0.625	4.71479
-25.125	0.875	1.68563		-3.875	-0.125	5.97829		-8.875	-0.375	4.67863
-24.875	0.875	2.09217		-3.875	0.125	5.62459		-8.875	-0.125	4.61127
-24.625	0.875	2.19979		-3.875	0.375	5.4131		-8.875	0.125	4.42084
-24.375	0.875	2.03672		-3.875	0.625	5.19767		-8.875	0.375	4.50441
-24.125	0.875	2.36901		-3.875	0.875	5.05109		-8.875	0.625	4.67518
-23.875	0.875	2.20672		-3.875	1.125	5.01726		-8.875	0.875	4.79224
-23.625	0.875	2.55286		-3.875	1.375	5.05741		-8.875	1.125	4.95592
-23.375	0.875	2.41043		-3.875	1.625	5.18696		-8.875	1.375	5.20186
-23.125	0.875	1.85573		-3.875	1.875	5.30943		-8.875	1.625	5.57938
-22.875	0.875	1.87128		-3.875	2.125	5.87495		-8.875	1.875	5.50767
-22.625	0.875	1.83595		-3.625	-1.125	10.2842		-8.875	2.125	5.72827
-22.375	0.875	2.39196		-3.625	-0.875	8.85245		-8.875	2.375	5.83666
-22.125	0.875	2.56774		-3.625	-0.625	7.83645		-8.875	2.625	6.35758
-21.875	0.875	2.4463		-3.625	-0.375	7.1007		-8.625	-2.875	5.91934
-21.625	0.875	2.66942		-3.625	-0.125	6.60218		-8.625	-2.625	5.60092
-21.375	0.875	3.37203		-3.625	0.125	6.27474		-8.625	-2.375	5.35549
-21.125	0.875	3.83768		-3.625	0.375	6.05971		-8.625	-2.125	4.92983
-20.625	0.875	4.35637		-3.625	0.625	5.90596		-8.625	-1.875	4.82296
-20.375	0.875	4.47356		-3.625	0.875	5.83164		-8.625	-1.625	4.89689
-20.125	0.875	5.00879		-3.625	1.125	5.80574		-8.625	-1.375	5.01643
-19.875	0.875	4.43121		-3.625	1.375	5.85688		-8.625	-1.125	4.88344
-19.625	0.875	4.5194		-3.625	1.625	6.0262		-8.625	-0.875	4.70453
-18.625	0.875	5.37547		-3.625	1.875	6.21354		-8.625	-0.625	4.46774
-18.125	0.875	5.34563		-3.625	2.125	6.3171		-8.625	-0.375	4.41731
-17.375	0.875	4.10004		-3.625	2.375	6.23054		-8.625	-0.125	4.35742
-17.125	0.875	4.29299		-3.375	-1.125	11.305		-8.625	0.125	4.32567
-16.875	0.875	4.66503		-3.375	-0.875	9.40258		-8.625	0.375	4.35358
-16.625	0.875	5.04231		-3.375	-0.625	8.43555		-8.625	0.625	4.56645
-16.375	0.875	4.57305		-3.375	-0.375	7.74258		-8.625	0.875	4.69266
-16.125	0.875	4.29153		-3.375	-0.125	7.20237		-8.625	1.125	4.89117
-15.875	0.875	4.09472		-3.375	0.125	6.89616		-8.625	1.375	5.18543
-15.625	0.875	3.95094		-3.375	0.375	6.68639		-8.625	1.625	5.38906
-15.375	0.875	3.95957		-3.375	0.625	6.5899		-8.625	1.875	5.2859
-15.125	0.875	4.29966		-3.375	0.875	6.64225		-8.625	2.125	5.14445
-14.875	0.875	4.03266		-3.375	1.125	6.71244		-8.625	2.375	5.19903
-14.625	0.875	4.1112		-3.375	1.375	6.74369		-8.625	2.625	5.90265
-14.375	0.875	4.54187		-3.375	1.625	6.75737		-8.375	-2.875	5.9248
-13.375	0.875	5.97962		-3.375	1.875	7.0075		-8.375	-2.625	4.96487
-13.125	0.875	6.1722		-3.375	2.125	7.12324		-8.375	-2.375	4.78206
-12.875	0.875	5.91966		-3.375	2.375	6.43255		-8.375	-2.125	4.72846
-12.625	0.875	5.83049		-3.125	-1.125	11.2188		-8.375	-1.875	4.80071
-12.375	0.875	6.65777		-3.125	-0.875	9.9726		-8.375	-1.625	4.84508
-12.125	0.875	6.80686		-3.125	-0.625	9.04846		-8.375	-1.375	4.77453
-11.875	0.875	6.54494		-3.125	-0.375	8.3897		-8.375	-1.125	4.6942
-11.625	0.875	6.74578		-3.125	-0.125	7.88913		-8.375	-0.875	4.55444
-11.375	0.875	6.74886		-3.125	0.125	7.59706		-8.375	-0.625	4.40645
-11.125	0.875	6.1565		-3.125	0.375	7.38963		-8.375	-0.375	4.1902
-10.875	0.875	6.18976		-3.125	0.625	7.33733		-8.375	-0.125	4.18257
-10.625	0.875	6.49014		-3.125	0.875	7.40707		-8.375	0.125	4.25166
-10.375	0.875	7.32171		-3.125	1.125	7.59469		-8.375	0.375	4.30455
-10.125	0.875	7.23696		-3.125	1.375	7.9552		-8.375	0.625	4.46211
-9.875	0.875	7.35644		-3.125	1.625	7.91208		-8.375	0.875	4.59474
-9.625	0.875	7.16628		-3.125	1.875	8.10176		-8.375	1.125	4.69163
-9.375	0.875	7.33957		-3.125	2.125	7.99111		-8.375	1.375	5.04126
-9.125	0.875	7.86971		-3.125	2.375	7.05072		-8.375	1.625	5.23485
-8.875	0.875	8.08041		-2.875	-1.125	12.0376		-8.375	1.875	5.04713
-8.625	0.875	8.34223		-2.875	-0.875	10.3802		-8.375	2.125	4.9286
-8.375	0.875	8.51271		-2.875	-0.625	9.53313		-8.375	2.375	4.7615
-8.125	0.875	8.83218		-2.875	-0.375	8.9383		-8.375	2.625	4.8862
-7.875	0.875	9.11617		-2.875	-0.125	8.55416		-8.125	-2.875	5.50019
-7.625	0.875	9.07659		-2.875	0.125	8.39747		-8.125	-2.625	4.83706
-7.375	0.875	9.11827		-2.875	0.375	8.15985		-8.125	-2.375	4.62425
-7.125	0.875	8.57599		-2.875	0.625	8.10884		-8.125	-2.125	4.5697
-6.875	0.875	8.55537		-2.875	0.875	8.12291		-8.125	-1.875	4.7218
-6.625	0.875	8.52117		-2.875	1.125	8.48213		-8.125	-1.625	4.79289
-6.375	0.875	8.84043		-2.875	1.375	8.75279		-8.125	-1.375	4.73801
-6.125	0.875	8.98986		-2.875	1.625	9.57518		-8.125	-1.125	4.5876
-5.875	0.875	9.29667		-2.875	1.875	9.11447		-8.125	-0.875	4.44377
-5.625	0.875	9.53278		-2.875	2.375	8.06356		-8.125	-0.625	4.34415
-5.375	0.875	9.82255		-2.875	2.625	6.96847		-8.125	-0.375	4.20644
-5.125	0.875	10.1175		-2.625	-1.125	12.5598		-8.125	-0.125	4.09866
-4.875	0.875	10.4471		-2.625	-0.875	11.1522		-8.125	0.125	4.17031
-4.625	0.875	11.0514		-2.625	-0.625	10.2921		-8.125	0.375	4.25462
-4.375	0.875	11.7903		-2.625	-0.375	9.5912		-8.125	0.625	4.39906
-4.125	0.875	12.3035		-2.625	-0.125	9.29727		-8.125	0.875	4.50966
-3.875	0.875	12.93		-2.625	0.125	9.14863		-8.125	1.125	4.56538
-3.625	0.875	13.5724		-2.625	0.375	9.08594		-8.125	1.375	4.68737
-3.375	0.875	14.5307		-2.625	0.625	8.79419		-8.125	1.625	4.96227
-3.125	0.875	15.5217		-2.625	0.875	8.7376		-8.125	1.875	4.86079
-2.875	0.875	16.7302		-2.625	1.125	8.97632		-8.125	2.125	4.68925
-2.625	0.875	17.7868		-2.625	1.375	9.63694		-8.125	2.375	4.49333
-2.375	0.875	18.4431		-2.625	1.625	10.955		-8.125	2.625	4.36128
-2.125	0.875	19.3765		-2.375	-1.375	12.6935		-8.125	2.875	4.4145
-1.875	0.875	19.6815		-2.375	-1.125	12.7638		-8.125	3.125	4.89362
-1.625	0.875	19.6954		-2.375	-0.875	11.7087		-7.875	-2.875	5.51615
-1.375	0.875	19.8852		-2.375	-0.625	10.9627		-7.875	-2.625	5.02043
-1.125	0.875	19.9897		-2.375	-0.375	10.3569		-7.875	-2.375	4.46635
-0.875	0.875	19.571		-2.375	-0.125	10.1188		-7.875	-2.125	4.43513
-0.625	0.875	19.6851		-2.375	0.125	9.9532		-7.875	-1.875	4.6147
-0.375	0.875	19.9135		-2.375	0.375	9.73437		-7.875	-1.625	4.8387
-0.125	0.875	20.0834		-2.375	0.625	9.46885		-7.875	-1.375	4.69073
0.125	0.875	20.2501		-2.375	0.875	9.29832		-7.875	-1.125	4.55191
0.375	0.875	20.4461		-2.375	1.125	9.46941		-7.875	-0.875	4.43279
0.625	0.875	20.5159		-2.375	1.375	9.93488		-7.875	-0.625	4.40671
0.875	0.875	20.5541		-2.375	1.625	10.9696		-7.875	-0.375	4.23319
1.125	0.875	21.0845		-2.125	-1.875	11.9751		-7.875	-0.125	4.12178
1.375	0.875	21.4158		-2.125	-1.625	12.6017		-7.875	0.125	4.08461
1.625	0.875	21.6375		-2.125	-1.375	13.0739		-7.875	0.375	4.16534
1.875	0.875	21.9301		-2.125	-1.125	12.195		-7.875	0.625	4.25216
2.125	0.875	21.8775		-2.125	-0.875	12.7115		-7.875	0.875	4.34872
2.375	0.875	21.9389		-2.125	-0.625	11.7375		-7.875	1.125	4.40116
2.625	0.875	22.5762		-2.125	-0.375	11.0238		-7.875	1.375	4.44538
2.875	0.875	22.8248		-2.125	-0.125	10.6372		-7.875	1.625	4.68745
3.125	0.875	23.0465		-2.125	0.125	10.4235		-7.875	1.875	4.80222
3.375	0.875	23.3115		-2.125	0.375	10.1489		-7.875	2.125	4.60885
3.625	0.875	23.1301		-2.125	0.625	9.72726		-7.875	2.375	4.55782
3.875	0.875	22.8328		-2.125	0.875	9.63178		-7.875	2.625	4.38847
4.125	0.875	22.7726		-2.125	1.125	9.76294		-7.875	2.875	4.45712
4.375	0.875	22.7469		-2.125	1.375	9.91078		-7.875	3.125	4.7987
4.625	0.875	22.887		-2.125	1.625	11.3184		-7.625	-2.625	4.71753
4.875	0.875	22.9082		-1.875	-1.625	13.3471		-7.625	-2.375	4.56645
5.125	0.875	22.9592		-1.875	-1.375	12.4656		-7.625	-2.125	4.42237
5.375	0.875	22.9094		-1.875	-1.125	12.1315		-7.625	-1.875	4.66437
5.625	0.875	22.7708		-1.875	-0.875	12.3026		-7.625	-1.625	4.86302
5.875	0.875	22.8331		-1.875	-0.625	11.7884		-7.625	-1.375	4.84158
6.125	0.875	22.9181		-1.875	-0.375	11.3816		-7.625	-1.125	4.6074
6.375	0.875	22.878		-1.875	-0.125	10.8084		-7.625	-0.875	4.51135
6.625	0.875	22.8201		-1.875	0.125	10.5622		-7.625	-0.625	4.37361
6.875	0.875	22.7898		-1.875	0.375	10.2204		-7.625	-0.375	4.28823
7.125	0.875	22.6297		-1.875	0.625	10.0331		-7.625	-0.125	4.10334
7.375	0.875	22.7755		-1.875	0.875	9.77224		-7.625	0.125	4.03875
7.625	0.875	22.5117		-1.875	1.125	9.7357		-7.625	0.375	4.04967
7.875	0.875	22.5715		-1.875	1.375	10.0869		-7.625	0.625	4.04822
8.125	0.875	22.5309		-1.875	1.625	10.6579		-7.625	0.875	4.12174
8.375	0.875	22.5594		-1.625	-1.875	12.992		-7.625	1.125	4.19504
8.625	0.875	22.573		-1.625	-1.625	12.5146		-7.625	1.375	4.29621
8.875	0.875	22.6689		-1.625	-1.375	12.5101		-7.625	1.625	4.467
9.125	0.875	22.6284		-1.625	-1.125	12.4777		-7.625	1.875	4.63303
9.375	0.875	22.7236		-1.625	-0.875	12.2344		-7.625	2.125	4.71795
9.625	0.875	23.0166		-1.625	-0.625	12.0004		-7.625	2.375	4.58756
9.875	0.875	22.9248		-1.625	-0.375	11.3865		-7.625	2.625	4.52916
10.125	0.875	23.0922		-1.625	-0.125	10.8543		-7.625	2.875	4.97109
10.375	0.875	22.8533		-1.625	0.125	10.4276		-7.625	3.125	4.70839
10.625	0.875	22.8918		-1.625	0.375	10.1402		-7.375	-2.625	5.64064
10.875	0.875	22.9938		-1.625	0.625	9.87314		-7.375	-2.375	5.02606
11.125	0.875	23.2045		-1.625	0.875	9.68189		-7.375	-2.125	4.68031
11.375	0.875	23.2995		-1.625	1.125	9.68244		-7.375	-1.875	4.73105
11.625	0.875	23.4162		-1.625	1.375	10.065		-7.375	-1.625	4.98718
11.875	0.875	23.5017		-1.625	1.625	10.6867		-7.375	-1.375	4.93033
12.125	0.875	23.6496		-1.625	1.875	11.5781		-7.375	-1.125	4.77809
12.375	0.875	23.6717		-1.375	-1.875	13.2215		-7.375	-0.875	4.64906
12.625	0.875	23.6596		-1.375	-1.625	12.8564		-7.375	-0.625	4.48966
12.875	0.875	23.7773		-1.375	-1.375	12.5389		-7.375	-0.375	4.30639
13.125	0.875	23.8221		-1.375	-1.125	12.448		-7.375	-0.125	4.11215
13.375	0.875	23.7969		-1.375	-0.875	12.2957		-7.375	0.125	3.98852
13.625	0.875	23.7414		-1.375	-0.625	11.923		-7.375	0.375	3.96483
13.875	0.875	23.875		-1.375	-0.375	11.3809		-7.375	0.625	3.94038
14.125	0.875	24.1488		-1.375	-0.125	10.8044		-7.375	0.875	3.99901
14.375	0.875	24.2373		-1.375	0.125	10.3105		-7.375	1.125	4.08172
14.625	0.875	24.264		-1.375	0.375	10.0588		-7.375	1.375	4.14745
14.875	0.875	24.2833		-1.375	0.625	9.79969		-7.375	1.625	4.42321
15.125	0.875	24.2053		-1.375	0.875	9.65903		-7.375	1.875	4.75671
15.375	0.875	24.2897		-1.375	1.125	9.73213		-7.375	2.125	4.91169
15.625	0.875	24.2293		-1.375	1.375	10.0117		-7.375	2.375	5.18149
15.875	0.875	24.3125		-1.375	1.625	10.6037		-7.375	2.625	5.1625
16.125	0.875	24.2636		-1.375	1.875	11.0675		-7.375	2.875	4.89891
16.375	0.875	24.1833		-1.125	-2.125	12.1999		-7.125	-2.625	5.93689
16.625	0.875	24.2896		-1.125	-1.875	12.4173		-7.125	-2.375	5.50748
16.875	0.875	24.1632		-1.125	-1.625	12.6166		-7.125	-2.125	5.04017
17.125	0.875	24.1328		-1.125	-1.375	12.8383		-7.125	-1.875	5.09199
17.375	0.875	24.1811		-1.125	-1.125	12.4531		-7.125	-1.625	5.17696
17.625	0.875	24.1841		-1.125	-0.875	12.2355		-7.125	-1.375	5.05413
17.875	0.875	24.1367		-1.125	-0.625	12.1189		-7.125	-1.125	4.90777
18.125	0.875	24.2139		-1.125	-0.375	11.6276		-7.125	-0.875	4.76611
18.375	0.875	24.1637		-1.125	-0.125	10.95		-7.125	-0.625	4.62597
18.625	0.875	24.0846		-1.125	0.125	10.4208		-7.125	-0.375	4.39654
18.875	0.875	24.1389		-1.125	0.375	10.0626		-7.125	-0.125	4.16785
19.125	0.875	24.0482		-1.125	0.625	9.82548		-7.125	0.125	4.00078
19.375	0.875	23.8594		-1.125	0.875	9.77934		-7.125	0.375	3.90581
19.625	0.875	23.748		-1.125	1.125	9.75577		-7.125	0.625	3.91692
19.875	0.875	23.868		-1.125	1.375	10.0497		-7.125	0.875	4.01094
20.125	0.875	23.6915		-1.125	1.625	10.6773		-7.125	1.125	4.08875
20.375	0.875	23.6076		-1.125	1.875	11.4553		-7.125	1.375	4.14091
20.625	0.875	23.4774		-0.875	-2.125	12.3503		-7.125	1.625	4.43746
20.875	0.875	23.3674		-0.875	-1.875	12.2781		-7.125	1.875	4.67895
21.125	0.875	23.1636		-0.875	-1.625	12.6546		-7.125	2.125	5.01554
21.375	0.875	23.0407		-0.875	-1.375	12.9114		-7.125	2.375	5.47248
21.625	0.875	23.0308		-0.875	-1.125	12.4736		-7.125	2.625	5.88849
21.875	0.875	22.8963		-0.875	-0.875	12.5087		-7.125	2.875	4.53845
22.125	0.875	22.7942		-0.875	-0.625	12.1895		-6.875	-2.625	6.60439
22.375	0.875	22.6315		-0.875	-0.375	11.729		-6.875	-2.375	6.08255
22.625	0.875	22.5315		-0.875	-0.125	11.1876		-6.875	-2.125	5.66484
22.875	0.875	22.5846		-0.875	0.125	10.5946		-6.875	-1.875	5.7057
23.125	0.875	22.5013		-0.875	0.375	10.1607		-6.875	-1.625	5.53238
23.375	0.875	22.5447		-0.875	0.625	9.8685		-6.875	-1.375	5.21686
23.625	0.875	22.4214		-0.875	0.875	9.75217		-6.875	-1.125	4.96425
23.875	0.875	22.4073		-0.875	1.125	9.85358		-6.875	-0.875	4.86996
24.125	0.875	22.4836		-0.875	1.375	9.98704		-6.875	-0.625	4.69368
24.375	0.875	22.6221		-0.875	1.625	10.5674		-6.875	-0.375	4.46874
24.625	0.875	22.694		-0.875	1.875	11.0096		-6.875	-0.125	4.23652
24.875	0.875	22.8328		-0.625	-2.125	12.473		-6.875	0.125	4.00518
25.125	0.875	22.95		-0.625	-1.875	13.005		-6.875	0.375	3.91092
25.375	0.875	23.3075		-0.625	-1.625	12.7772		-6.875	0.625	3.84376
25.625	0.875	22.9525		-0.625	-1.375	12.9655		-6.875	0.875	3.89847
25.875	0.875	22.9415		-0.625	-1.125	12.8249		-6.875	1.125	4.04117
26.125	0.875	23.0061		-0.625	-0.875	12.7536		-6.875	1.375	4.14964
26.375	0.875	22.7196		-0.625	-0.625	12.5049		-6.875	1.625	4.35155
26.625	0.875	22.3624		-0.625	-0.375	12.0558		-6.875	1.875	4.63635
-24.875	1.125	1.89417		-0.625	-0.125	11.41		-6.875	2.125	5.03728
-22.125	1.125	3.22374		-0.625	0.125	10.8188		-6.875	2.375	5.51558
-21.875	1.125	2.97439		-0.625	0.375	10.2845		-6.875	2.625	6.29987
-21.625	1.125	3.1482		-0.625	0.625	9.98599		-6.875	2.875	5.51429
-21.375	1.125	3.3115		-0.625	0.875	9.78121		-6.625	-2.375	7.78127
-21.125	1.125	3.88946		-0.625	1.125	9.86696		-6.625	-2.125	6.51669
-20.875	1.125	4.02967		-0.625	1.375	10.0881		-6.625	-1.875	6.37515
-17.125	1.125	4.522		-0.625	1.625	10.5815		-6.625	-1.625	5.97598
-14.875	1.125	4.39912		-0.625	1.875	11.4364		-6.625	-1.375	5.28757
-14.625	1.125	4.47766		-0.375	-1.625	13.2081		-6.625	-1.125	4.94711
-14.375	1.125	4.59365		-0.375	-1.375	13.2099		-6.625	-0.875	4.75174
-11.125	1.125	7.1116		-0.375	-1.125	13.3823		-6.625	-0.625	4.63187
-10.875	1.125	7.04194		-0.375	-0.875	12.9924		-6.625	-0.375	4.45645
-10.625	1.125	6.74429		-0.375	-0.625	12.9434		-6.625	-0.125	4.29088
-10.375	1.125	7.37349		-0.375	-0.375	12.1942		-6.625	0.125	4.07422
-10.125	1.125	8.5949		-0.375	-0.125	11.5538		-6.625	0.375	3.93355
-9.875	1.125	7.74026		-0.375	0.125	10.9449		-6.625	0.625	3.78241
-9.625	1.125	7.40293		-0.375	0.375	10.4215		-6.625	0.875	3.80228
-9.375	1.125	7.32969		-0.375	0.625	10.1108		-6.625	1.125	3.96881
-9.125	1.125	7.68225		-0.375	0.875	9.96289		-6.625	1.375	4.15579
-8.875	1.125	8.4796		-0.375	1.125	9.93908		-6.625	1.625	4.37712
-8.625	1.125	8.69625		-0.375	1.375	10.2474		-6.625	1.875	4.51979
-8.375	1.125	8.56449		-0.375	1.625	10.4471		-6.625	2.125	4.85664
-8.125	1.125	8.69688		-0.375	1.875	11.1253		-6.625	2.375	5.169
-7.875	1.125	9.40389		-0.375	2.125	11.4406		-6.625	2.875	5.52981
-7.625	1.125	9.10512		-0.125	-1.875	13.8562		-6.375	-2.375	7.49677
-7.375	1.125	9.32487		-0.125	-1.625	13.8056		-6.375	-2.125	7.54952
-7.125	1.125	8.46743		-0.125	-1.375	13.9624		-6.375	-1.875	6.80745
-6.875	1.125	8.71947		-0.125	-1.125	13.4581		-6.375	-1.625	5.83525
-6.625	1.125	8.60009		-0.125	-0.875	13.0063		-6.375	-1.375	5.29805
-6.375	1.125	8.85113		-0.125	-0.625	12.8145		-6.375	-1.125	4.83147
-6.125	1.125	9.42201		-0.125	-0.375	12.1241		-6.375	-0.875	4.6555
-5.875	1.125	9.34018		-0.125	-0.125	11.5656		-6.375	-0.625	4.53994
-5.625	1.125	9.65504		-0.125	0.125	11.0397		-6.375	-0.375	4.42576
-5.375	1.125	9.89948		-0.125	0.375	10.5148		-6.375	-0.125	4.28404
-5.125	1.125	10.1211		-0.125	0.625	10.2321		-6.375	0.125	4.15906
-4.875	1.125	10.8023		-0.125	0.875	10.2009		-6.375	0.375	4.03413
-4.625	1.125	11.2106		-0.125	1.125	10.2287		-6.375	0.625	3.83562
-4.375	1.125	11.7225		-0.125	1.375	10.5298		-6.375	0.875	3.82415
-4.125	1.125	12.2541		-0.125	1.625	10.8361		-6.375	1.125	3.98164
-3.875	1.125	12.8379		-0.125	1.875	11.3591		-6.375	1.375	4.29364
-3.625	1.125	13.3822		-0.125	2.125	11.5626		-6.375	1.625	4.55431
-3.375	1.125	14.191		0.125	-1.375	14.3319		-6.375	1.875	4.71393
-3.125	1.125	15.2415		0.125	-1.125	13.85		-6.375	2.125	4.77697
-2.875	1.125	16.6334		0.125	-0.875	13.3058		-6.375	2.375	5.32771
-2.625	1.125	17.766		0.125	-0.625	12.8468		-6.375	2.625	6.36174
-2.375	1.125	18.4067		0.125	-0.375	12.2264		-6.375	2.875	5.57614
-2.125	1.125	19.4282		0.125	-0.125	11.5692		-6.125	-2.125	7.72944
-1.875	1.125	19.5785		0.125	0.125	10.9872		-6.125	-1.875	6.64465
-1.625	1.125	20.1742		0.125	0.375	10.616		-6.125	-1.625	5.9386
-1.375	1.125	19.8945		0.125	0.625	10.48		-6.125	-1.375	5.33295
-1.125	1.125	19.6329		0.125	0.875	10.4533		-6.125	-1.125	4.85582
-0.875	1.125	19.711		0.125	1.125	10.5852		-6.125	-0.875	4.60111
-0.625	1.125	19.7893		0.125	1.375	10.9641		-6.125	-0.625	4.5444
-0.375	1.125	20.3525		0.125	1.625	11.484		-6.125	-0.375	4.4394
-0.125	1.125	20.5492		0.125	1.875	12.4712		-6.125	-0.125	4.3793
0.125	1.125	20.4214		0.375	-1.375	15.0424		-6.125	0.125	4.31513
0.375	1.125	20.86		0.375	-1.125	14.5072		-6.125	0.375	4.18299
0.625	1.125	20.6714		0.375	-0.875	13.8625		-6.125	0.625	4.03066
0.875	1.125	20.7464		0.375	-0.625	12.997		-6.125	0.875	4.01565
1.125	1.125	21.1062		0.375	-0.375	12.1793		-6.125	1.125	4.0891
1.375	1.125	21.7235		0.375	-0.125	11.5206		-6.125	1.375	4.4353
1.625	1.125	21.702		0.375	0.125	11.0147		-6.125	1.625	4.74889
1.875	1.125	21.7321		0.375	0.375	10.7169		-6.125	1.875	5.00709
2.125	1.125	22.1693		0.375	0.625	10.635		-6.125	2.125	5.08119
2.375	1.125	22.2657		0.375	0.875	10.6799		-6.125	2.375	5.1148
2.625	1.125	22.9427		0.375	1.125	10.9507		-6.125	2.625	5.15725
2.875	1.125	23.441		0.375	1.375	11.354		-5.875	-2.125	8.39651
3.125	1.125	24.4286		0.375	1.625	12.0182		-5.875	-1.875	7.17244
3.375	1.125	23.6779		0.625	-0.875	13.8337		-5.875	-1.625	6.19491
3.625	1.125	23.4965		0.625	-0.625	12.9373		-5.875	-1.375	5.57286
3.875	1.125	23.2234		0.625	-0.375	12.1072		-5.875	-1.125	5.0902
4.125	1.125	22.6628		0.625	-0.125	11.5131		-5.875	-0.875	4.77657
4.375	1.125	22.9481		0.625	0.125	11.047		-5.875	-0.625	4.64436
4.625	1.125	22.5291		0.625	0.375	10.742		-5.875	-0.375	4.57599
4.875	1.125	22.4641		0.625	0.625	10.6688		-5.875	-0.125	4.55799
5.125	1.125	22.8874		0.625	0.875	10.7729		-5.875	0.125	4.42983
5.375	1.125	22.6644		0.625	1.125	11.1332		-5.875	0.375	4.29772
5.625	1.125	22.8523		0.625	1.375	11.7245		-5.875	0.625	4.21844
5.875	1.125	22.6202		0.625	1.625	12.201		-5.875	0.875	4.12716
6.125	1.125	22.712		0.625	1.875	12.6678		-5.875	1.125	4.22968
6.375	1.125	22.8933		0.875	-1.625	14.1425		-5.875	1.375	4.47711
6.625	1.125	23.0287		0.875	-1.375	14.0502		-5.875	1.625	4.86949
6.875	1.125	22.8996		0.875	-1.125	13.4859		-5.875	1.875	5.19239
7.125	1.125	23.1753		0.875	-0.875	13.5027		-5.875	2.125	5.31095
7.375	1.125	23.0125		0.875	-0.625	12.7411		-5.875	2.375	5.36694
7.625	1.125	22.9198		0.875	-0.375	12.0583		-5.875	2.625	5.34757
7.875	1.125	22.6589		0.875	-0.125	11.4876		-5.875	2.875	5.33359
8.125	1.125	22.5429		0.875	0.125	10.9917		-5.625	-2.125	8.28885
8.375	1.125	22.8574		0.875	0.375	10.6933		-5.625	-1.875	7.26514
8.625	1.125	22.6177		0.875	0.625	10.5969		-5.625	-1.625	6.67578
8.875	1.125	22.8041		0.875	0.875	10.7633		-5.625	-1.375	6.00356
9.125	1.125	22.6054		0.875	1.125	11.0892		-5.625	-1.125	5.45007
9.375	1.125	22.6914		0.875	1.375	11.7335		-5.625	-0.875	5.11005
9.625	1.125	22.7438		0.875	1.625	12.3843		-5.625	-0.625	4.93745
9.875	1.125	23.2264		1.125	-1.875	13.9243		-5.625	-0.375	4.85024
10.125	1.125	23.1529		1.125	-1.625	13.2701		-5.625	-0.125	4.78576
10.375	1.125	23.072		1.125	-1.375	13.1193		-5.625	0.125	4.60816
10.625	1.125	23.2729		1.125	-1.125	12.9217		-5.625	0.375	4.39236
10.875	1.125	23.1579		1.125	-0.875	12.7517		-5.625	0.625	4.29199
11.125	1.125	23.0956		1.125	-0.625	12.3738		-5.625	0.875	4.22287
11.375	1.125	23.4344		1.125	-0.375	11.9627		-5.625	1.125	4.25313
11.625	1.125	23.6516		1.125	-0.125	11.4705		-5.625	1.375	4.48972
11.875	1.125	23.5405		1.125	0.125	10.9991		-5.625	1.625	4.89769
12.125	1.125	23.8862		1.125	0.375	10.693		-5.625	1.875	5.30658
12.375	1.125	23.852		1.125	0.625	10.5853		-5.625	2.125	5.24156
12.625	1.125	23.9579		1.125	0.875	10.7278		-5.625	2.375	5.16999
12.875	1.125	23.9503		1.125	1.125	11.1667		-5.625	2.625	5.69776
13.125	1.125	23.8522		1.125	1.375	11.8724		-5.625	2.875	5.9034
13.375	1.125	24.0325		1.125	1.625	12.442		-5.375	-2.125	8.69414
13.625	1.125	24.0635		1.125	1.875	12.7977		-5.375	-1.875	7.55877
13.875	1.125	24.0149		1.375	-1.875	13.2332		-5.375	-1.625	6.99764
14.125	1.125	24.765		1.375	-1.625	13.0061		-5.375	-1.375	6.45284
14.375	1.125	24.4014		1.375	-1.375	13.0266		-5.375	-1.125	6.00865
14.625	1.125	24.2508		1.375	-1.125	12.7312		-5.375	-0.875	5.59815
14.875	1.125	24.144		1.375	-0.875	12.4058		-5.375	-0.625	5.43707
15.125	1.125	23.9044		1.375	-0.625	11.9717		-5.375	-0.375	5.18021
15.375	1.125	24.3216		1.375	-0.375	11.7163		-5.375	-0.125	5.04126
15.625	1.125	24.1775		1.375	-0.125	11.4412		-5.375	0.125	4.80294
15.875	1.125	24.2761		1.375	0.125	11.0332		-5.375	0.375	4.58319
16.125	1.125	24.4062		1.375	0.375	10.7407		-5.375	0.625	4.42458
16.375	1.125	24.6268		1.375	0.625	10.6748		-5.375	0.875	4.32149
16.625	1.125	24.3162		1.375	0.875	10.7506		-5.375	1.125	4.38685
16.875	1.125	24.4509		1.375	1.125	11.1694		-5.375	1.375	4.54534
17.125	1.125	24.4728		1.375	1.375	11.7805		-5.375	1.625	4.95428
17.375	1.125	24.5628		1.375	1.625	12.2809		-5.375	1.875	5.39438
17.625	1.125	24.6251		1.625	-1.875	12.8061		-5.375	2.125	5.30645
17.875	1.125	24.4811		1.625	-1.625	12.8289		-5.375	2.375	5.14989
18.125	1.125	24.7788		1.625	-1.375	12.9795		-5.375	2.625	5.09291
18.375	1.125	24.5845		1.625	-1.125	13.0143		-5.375	2.875	5.41074
18.625	1.125	24.3469		1.625	-0.875	12.3214		-5.125	-2.375	9.13096
18.875	1.125	24.24		1.625	-0.625	11.9134		-5.125	-2.125	8.75182
19.125	1.125	24.1949		1.625	-0.375	11.7298		-5.125	-1.875	8.04122
19.375	1.125	24.1471		1.625	-0.125	11.427		-5.125	-1.625	7.38122
19.625	1.125	24.1606		1.625	0.125	11.0925		-5.125	-1.375	6.98728
19.875	1.125	24.178		1.625	0.375	10.8099		-5.125	-1.125	6.54443
20.125	1.125	24.0793		1.625	0.625	10.6708		-5.125	-0.875	6.18921
20.375	1.125	24.0093		1.625	0.875	10.8206		-5.125	-0.625	5.88583
20.625	1.125	23.6465		1.625	1.125	11.235		-5.125	-0.375	5.57548
20.875	1.125	23.3347		1.625	1.375	11.7697		-5.125	-0.125	5.33568
21.125	1.125	23.0074		1.625	1.625	12.1662		-5.125	0.125	5.13361
21.375	1.125	23.0151		1.625	2.125	11.6712		-5.125	0.375	4.85306
21.625	1.125	23.077		1.875	-1.875	12.8301		-5.125	0.625	4.65326
21.875	1.125	22.9641		1.875	-1.625	12.6854		-5.125	0.875	4.57527
22.125	1.125	22.8408		1.875	-1.375	12.7772		-5.125	1.125	4.59381
22.375	1.125	22.7715		1.875	-1.125	13.0534		-5.125	1.375	4.78504
22.625	1.125	22.4821		1.875	-0.875	12.4411		-5.125	1.625	5.20076
22.875	1.125	22.5514		1.875	-0.625	12.014		-5.125	1.875	5.79256
23.125	1.125	22.7303		1.875	-0.375	11.6688		-5.125	2.125	5.65361
23.375	1.125	22.823		1.875	-0.125	11.3866		-5.125	2.375	5.41311
23.625	1.125	22.5968		1.875	0.125	11.1017		-5.125	2.625	5.40103
23.875	1.125	22.449		1.875	0.375	10.8316		-5.125	2.875	5.89595
24.125	1.125	22.6022		1.875	0.625	10.6428		-4.875	-2.375	10.1077
24.375	1.125	22.558		1.875	0.875	10.787		-4.875	-2.125	10.1546
24.625	1.125	22.5198		1.875	1.125	11.2021		-4.875	-1.875	8.61733
24.875	1.125	22.8285		1.875	1.375	11.8114		-4.875	-1.625	8.12458
25.125	1.125	23.0542		1.875	1.625	12.4573		-4.875	-1.375	7.50621
25.375	1.125	22.8335		1.875	1.875	12.9255		-4.875	-1.125	7.17031
25.625	1.125	23.1209		2.125	-1.875	13.561		-4.875	-0.875	6.82906
25.875	1.125	23.6348		2.125	-1.625	12.8345		-4.875	-0.625	6.53149
26.125	1.125	22.9031		2.125	-1.375	12.7165		-4.875	-0.375	6.11863
26.375	1.125	22.5216		2.125	-1.125	12.759		-4.875	-0.125	5.71476
-21.875	1.375	2.62014		2.125	-0.875	12.72		-4.875	0.125	5.47072
-21.125	1.375	3.10821		2.125	-0.625	12.2278		-4.875	0.375	5.16585
-10.625	1.375	7.06682		2.125	-0.375	11.7387		-4.875	0.625	4.96029
-9.625	1.375	8.46715		2.125	-0.125	11.3675		-4.875	0.875	4.87231
-9.375	1.375	7.63487		2.125	0.125	11.0785		-4.875	1.125	4.8976
-9.125	1.375	7.77662		2.125	0.375	10.8293		-4.875	1.375	5.07121
-8.875	1.375	7.82197		2.125	0.625	10.7448		-4.875	1.625	5.44651
-8.125	1.375	8.54991		2.125	0.875	10.8725		-4.875	1.875	5.92541
-7.875	1.375	9.1871		2.125	1.125	11.1973		-4.875	2.125	6.1734
-7.625	1.375	9.25044		2.125	1.375	11.7158		-4.875	2.375	5.69611
-7.375	1.375	9.31536		2.125	1.625	11.9404		-4.875	2.625	5.53009
-7.125	1.375	9.82119		2.125	1.875	11.6191		-4.875	2.875	6.61941
-6.875	1.375	8.81737		2.125	2.125	11.5094		-4.625	-2.125	9.97694
-6.625	1.375	8.76228		2.375	-2.125	13.2911		-4.625	-1.875	9.38192
-6.375	1.375	9.75833		2.375	-1.875	13.0818		-4.625	-1.625	8.7943
-6.125	1.375	9.67198		2.375	-1.625	12.6934		-4.625	-1.375	8.41571
-5.875	1.375	10.1149		2.375	-1.375	12.5928		-4.625	-1.125	7.92144
-5.625	1.375	9.49697		2.375	-1.125	12.6715		-4.625	-0.875	7.56691
-5.375	1.375	10.3992		2.375	-0.875	12.7287		-4.625	-0.625	7.22847
-5.125	1.375	11.0283		2.375	-0.625	12.4608		-4.625	-0.375	6.72419
-4.875	1.375	10.9337		2.375	-0.375	11.904		-4.625	-0.125	6.24778
-4.625	1.375	11.3783		2.375	-0.125	11.418		-4.625	0.125	5.8573
-4.375	1.375	11.7601		2.375	0.125	11.1222		-4.625	0.375	5.54273
-4.125	1.375	13.377		2.375	0.375	10.9239		-4.625	0.625	5.32046
-3.875	1.375	13.0592		2.375	0.625	10.8759		-4.625	0.875	5.21317
-3.625	1.375	13.2183		2.375	0.875	10.9906		-4.625	1.125	5.28736
-3.375	1.375	14.3075		2.375	1.125	11.2942		-4.625	1.375	5.43574
-3.125	1.375	14.9775		2.375	1.375	11.5003		-4.625	1.625	5.78608
-2.875	1.375	16.624		2.375	1.625	11.1548		-4.625	1.875	6.13751
-2.625	1.375	17.4117		2.375	1.875	10.7276		-4.625	2.125	6.52554
-2.375	1.375	18.1899		2.375	2.125	10.498		-4.625	2.375	6.66068
-1.625	1.375	19.8199		2.375	2.375	10.4492		-4.625	2.625	6.48928
-0.875	1.375	20.0828		2.625	-2.125	12.5503		-4.625	2.875	6.30718
-0.625	1.375	20.2493		2.625	-1.875	12.9055		-4.375	-2.125	11.795
-0.375	1.375	20.8523		2.625	-1.625	12.8559		-4.375	-1.875	10.5847
-0.125	1.375	20.6219		2.625	-1.375	12.4882		-4.375	-1.625	9.80869
0.125	1.375	21.2659		2.625	-1.125	12.6203		-4.375	-1.375	9.33408
0.375	1.375	21.0702		2.625	-0.875	12.7552		-4.375	-1.125	8.84722
0.625	1.375	21.3086		2.625	-0.625	12.8116		-4.375	-0.875	8.38859
0.875	1.375	21.9723		2.625	-0.375	12.1935		-4.375	-0.625	7.85993
1.125	1.375	22.2005		2.625	-0.125	11.5869		-4.375	-0.375	7.28624
1.375	1.375	21.7427		2.625	0.125	11.2761		-4.375	-0.125	6.7287
1.875	1.375	22.3994		2.625	0.375	11.144		-4.375	0.125	6.35882
2.125	1.375	23.0138		2.625	0.625	11.0544		-4.375	0.375	5.98943
2.375	1.375	23.1924		2.625	0.875	11.1272		-4.375	0.625	5.77433
3.625	1.375	23.3921		2.625	1.125	11.3036		-4.375	0.875	5.65917
4.125	1.375	23.4616		2.625	1.375	11.2744		-4.375	1.125	5.70151
4.375	1.375	23.2355		2.625	1.625	10.8836		-4.375	1.375	5.83092
4.625	1.375	22.4609		2.625	1.875	10.5297		-4.375	1.625	6.15426
4.875	1.375	22.3448		2.625	2.125	10.4099		-4.375	1.875	6.57522
5.125	1.375	22.5918		2.625	2.375	10.697		-4.375	2.125	7.00316
5.375	1.375	22.7745		2.625	2.625	10.2787		-4.375	2.375	7.36548
5.625	1.375	22.9027		2.875	-1.875	13.2185		-4.375	2.625	8.20674
5.875	1.375	24.1415		2.875	-1.625	12.8751		-4.125	-1.875	11.7497
6.125	1.375	23.7446		2.875	-1.375	12.6305		-4.125	-1.625	11.1672
6.375	1.375	23.7594		2.875	-1.125	12.5192		-4.125	-1.375	10.3725
6.625	1.375	23.5022		2.875	-0.875	12.8351		-4.125	-1.125	9.72082
6.875	1.375	23.2947		2.875	-0.625	13.08		-4.125	-0.875	9.14152
7.125	1.375	23.2481		2.875	-0.375	12.5764		-4.125	-0.625	8.46626
7.625	1.375	22.9926		2.875	-0.125	11.8829		-4.125	-0.375	7.789
7.875	1.375	22.6494		2.875	0.125	11.4467		-4.125	-0.125	7.31144
8.125	1.375	23.4697		2.875	0.375	11.2843		-4.125	0.125	6.87071
8.375	1.375	23.89		2.875	0.625	11.2524		-4.125	0.375	6.54727
8.625	1.375	23.234		2.875	0.875	11.3317		-4.125	0.625	6.31209
8.875	1.375	22.6734		2.875	1.125	11.3102		-4.125	0.875	6.21301
9.125	1.375	23.3376		2.875	1.375	10.9602		-4.125	1.125	6.17711
9.375	1.375	22.9787		2.875	1.625	10.5352		-4.125	1.375	6.29351
9.625	1.375	22.954		2.875	1.875	10.5363		-4.125	1.625	6.65692
9.875	1.375	23.3717		2.875	2.125	10.6921		-4.125	1.875	7.08644
10.125	1.375	23.8762		2.875	2.375	11.0326		-4.125	2.125	7.72591
10.375	1.375	23.7092		3.125	-2.125	13.2654		-4.125	2.375	7.87236
10.625	1.375	22.9974		3.125	-1.875	13.1937		-4.125	2.625	8.71355
10.875	1.375	23.4631		3.125	-1.625	12.7848		-3.875	-1.875	12.9357
11.125	1.375	23.3058		3.125	-1.375	12.6908		-3.875	-1.625	12.3345
11.375	1.375	23.7569		3.125	-1.125	12.7632		-3.875	-1.375	11.2606
11.625	1.375	24.4011		3.125	-0.875	12.975		-3.875	-1.125	10.4408
11.875	1.375	24.0403		3.125	-0.625	13.0092		-3.875	-0.875	9.68668
12.125	1.375	24.2737		3.125	-0.375	12.7446		-3.875	-0.625	9.04243
12.375	1.375	23.8985		3.125	-0.125	12.1226		-3.875	-0.375	8.33852
12.625	1.375	23.9484		3.125	0.125	11.6566		-3.875	-0.125	7.87756
12.875	1.375	24.2466		3.125	0.375	11.4479		-3.875	0.125	7.45488
13.125	1.375	23.9466		3.125	0.625	11.4415		-3.875	0.375	7.17464
13.375	1.375	23.652		3.125	0.875	11.3435		-3.875	0.625	6.95395
13.625	1.375	23.8602		3.125	1.125	11.2849		-3.875	0.875	6.80861
13.875	1.375	24.2493		3.125	1.375	10.8633		-3.875	1.125	6.75795
14.125	1.375	24.2733		3.125	1.625	10.5624		-3.875	1.375	6.8565
14.375	1.375	25.2884		3.125	1.875	10.6741		-3.875	1.625	7.14042
14.625	1.375	24.4611		3.125	2.125	11.1496		-3.875	1.875	7.63262
14.875	1.375	24.147		3.375	-2.125	13.8549		-3.875	2.125	8.18264
15.125	1.375	24.2763		3.375	-1.875	13.2836		-3.875	2.375	8.71664
15.375	1.375	24.3121		3.375	-1.625	13.1293		-3.875	2.625	8.42545
15.625	1.375	24.4576		3.375	-1.375	12.8589		-3.625	-2.125	13.224
15.875	1.375	24.374		3.375	-1.125	12.9293		-3.625	-1.875	13.2934
16.125	1.375	25.0735		3.375	-0.875	13.1172		-3.625	-1.625	12.3267
16.375	1.375	25.0868		3.375	-0.625	13.1435		-3.625	-1.375	11.7982
16.625	1.375	25.0909		3.375	-0.375	12.8934		-3.625	-1.125	11.0941
16.875	1.375	24.8383		3.375	-0.125	12.2889		-3.625	-0.875	10.2719
17.125	1.375	25.5054		3.375	0.125	11.8943		-3.625	-0.625	9.59893
17.375	1.375	25.0626		3.375	0.375	11.6766		-3.625	-0.375	9.00855
17.625	1.375	25.4696		3.375	0.625	11.5296		-3.625	-0.125	8.5416
17.875	1.375	25.0182		3.375	0.875	11.4266		-3.625	0.125	8.16414
18.125	1.375	24.562		3.375	1.125	11.2645		-3.625	0.375	7.81881
18.375	1.375	24.9564		3.375	1.375	10.9745		-3.625	0.625	7.61367
18.625	1.375	24.2425		3.375	1.625	10.6526		-3.625	0.875	7.53962
18.875	1.375	25.3042		3.375	1.875	10.704		-3.625	1.125	7.51333
19.125	1.375	24.5824		3.375	2.125	11.0425		-3.625	1.375	7.61976
19.875	1.375	25.1048		3.375	2.375	11.6816		-3.625	1.625	7.79429
20.375	1.375	24.9733		3.625	-2.125	14.0232		-3.625	1.875	8.34187
20.625	1.375	24.8956		3.625	-1.875	13.3283		-3.625	2.125	9.10506
20.875	1.375	23.7065		3.625	-1.625	13.2601		-3.625	2.375	9.31915
21.125	1.375	23.2983		3.625	-1.375	12.9826		-3.375	-2.125	13.3785
21.375	1.375	23.4199		3.625	-1.125	13.2337		-3.375	-1.875	12.8439
21.625	1.375	23.3215		3.625	-0.875	13.3006		-3.375	-1.625	12.7156
21.875	1.375	22.7555		3.625	-0.625	13.2056		-3.375	-1.375	12.307
22.125	1.375	22.9785		3.625	-0.375	12.8399		-3.375	-1.125	11.773
22.375	1.375	23.1433		3.625	-0.125	12.4793		-3.375	-0.875	10.9601
22.625	1.375	23.4927		3.625	0.125	12.0734		-3.375	-0.625	10.2895
22.875	1.375	23.6744		3.625	0.375	11.8285		-3.375	-0.375	9.71735
23.125	1.375	23.3675		3.625	0.625	11.6653		-3.375	-0.125	9.23391
23.375	1.375	23.9995		3.625	0.875	11.5917		-3.375	0.125	8.8358
23.625	1.375	23.2928		3.625	1.125	11.4916		-3.375	0.375	8.5296
23.875	1.375	22.8516		3.625	1.375	11.2992		-3.375	0.625	8.31493
24.125	1.375	22.9645		3.625	1.625	11.0381		-3.375	0.875	8.25224
24.375	1.375	23.967		3.625	1.875	10.843		-3.375	1.125	8.34441
24.625	1.375	22.8757		3.625	2.125	11.4001		-3.375	1.375	8.47836
24.875	1.375	23.302		3.875	-1.875	13.6228		-3.375	1.625	8.7737
25.125	1.375	23.5142		3.875	-1.625	13.6456		-3.375	1.875	9.15611
25.625	1.375	23.1936		3.875	-1.375	13.6306		-3.375	2.125	9.84206
				3.875	-1.125	13.7807		-3.375	2.375	10.7048
				3.875	-0.875	13.6397		-3.125	-2.125	14.1038
				3.875	-0.625	13.2875		-3.125	-1.875	13.3923
				3.875	-0.375	12.8422		-3.125	-1.625	12.7705
				3.875	-0.125	12.5534		-3.125	-1.375	12.5595
				3.875	0.125	12.2666		-3.125	-1.125	12.1757
				3.875	0.375	12.0198		-3.125	-0.875	11.717
				3.875	0.625	11.8155		-3.125	-0.625	11.0414
				3.875	0.875	11.7658		-3.125	-0.375	10.4954
				3.875	1.125	11.667		-3.125	-0.125	9.95659
				3.875	1.375	11.579		-3.125	0.125	9.5704
				3.875	1.625	11.3485		-3.125	0.375	9.25917
				3.875	1.875	11.2917		-3.125	0.625	9.01878
				3.875	2.125	11.4102		-3.125	0.875	8.99517
				4.125	-1.875	14.7186		-3.125	1.125	9.13121
				4.125	-1.625	14.419		-3.125	1.375	9.39324
				4.125	-1.375	14.5		-3.125	1.625	9.80208
				4.125	-1.125	14.294		-3.125	1.875	10.1268
				4.125	-0.875	13.9828		-3.125	2.125	11.1235
				4.125	-0.625	13.3653		-3.125	2.375	11.3101
				4.125	-0.375	12.9423		-2.875	-2.125	14.6167
				4.125	-0.125	12.6721		-2.875	-1.875	13.8684
				4.125	0.125	12.4695		-2.875	-1.625	13.0074
				4.125	0.375	12.2451		-2.875	-1.375	12.6175
				4.125	0.625	12.0487		-2.875	-1.125	12.3523
				4.125	0.875	11.8534		-2.875	-0.875	12.0425
				4.125	1.125	11.7586		-2.875	-0.625	11.6056
				4.125	1.375	11.7837		-2.875	-0.375	11.1176
				4.125	1.625	11.5885		-2.875	-0.125	10.6558
				4.125	1.875	11.5293		-2.875	0.125	10.3727
				4.125	2.125	12.0211		-2.875	0.375	10
				4.375	-1.875	15.3108		-2.875	0.625	9.72717
				4.375	-1.625	15.5106		-2.875	0.875	9.57836
				4.375	-1.375	15.9832		-2.875	1.125	9.77456
				4.375	-1.125	14.9854		-2.875	1.375	10.0685
				4.375	-0.875	14.2611		-2.875	1.625	10.5712
				4.375	-0.625	13.6342		-2.875	1.875	11.2019
				4.375	-0.375	13.1217		-2.875	2.125	12.804
				4.375	-0.125	12.8388		-2.875	2.375	12.3143
				4.375	0.125	12.6744		-2.875	2.625	11.6793
				4.375	0.375	12.4526		-2.625	-2.125	15.3387
				4.375	0.625	12.3298		-2.625	-1.875	14.1034
				4.375	0.875	12.0688		-2.625	-1.625	13.4353
				4.375	1.125	11.9761		-2.625	-1.375	12.8396
				4.375	1.375	11.965		-2.625	-1.125	12.6678
				4.375	1.625	11.833		-2.625	-0.875	12.4741
				4.375	1.875	12.0373		-2.625	-0.625	12.2569
				4.375	2.125	11.6462		-2.625	-0.375	11.7116
				4.625	-1.375	15.7149		-2.625	-0.125	11.3035
				4.625	-1.125	15.0435		-2.625	0.125	10.9839
				4.625	-0.875	14.5925		-2.625	0.375	10.6573
				4.625	-0.625	13.8653		-2.625	0.625	10.3324
				4.625	-0.375	13.4316		-2.625	0.875	10.1673
				4.625	-0.125	12.973		-2.625	1.125	10.3147
				4.625	0.125	12.8213		-2.625	1.375	10.5427
				4.625	0.375	12.6347		-2.625	1.625	11.0623
				4.625	0.625	12.4445		-2.625	1.875	11.902
				4.625	0.875	12.1709		-2.625	2.125	12.6509
				4.625	1.125	12.0712		-2.375	-1.875	14.5221
				4.625	1.375	12.0648		-2.375	-1.625	13.8801
				4.625	1.625	11.8685		-2.375	-1.375	13.3165
				4.625	1.875	11.9586		-2.375	-1.125	12.9708
				4.625	2.125	13.2217		-2.375	-0.875	12.9109
				4.875	-1.375	16.7177		-2.375	-0.625	12.7315
				4.875	-1.125	15.6188		-2.375	-0.375	12.2689
				4.875	-0.875	14.9674		-2.375	-0.125	11.8629
				4.875	-0.625	14.1692		-2.375	0.125	11.4625
				4.875	-0.375	13.5066		-2.375	0.375	11.0819
				4.875	-0.125	13.1475		-2.375	0.625	10.7819
				4.875	0.125	12.8445		-2.375	0.875	10.6976
				4.875	0.375	12.5457		-2.375	1.125	10.7541
				4.875	0.625	12.3516		-2.375	1.375	11.0147
				4.875	0.875	12.1539		-2.375	1.625	11.3136
				4.875	1.125	12.025		-2.375	1.875	12.148
				4.875	1.375	12.0063		-2.375	2.125	12.5779
				4.875	1.625	11.9561		-2.375	2.375	12.6108
				4.875	1.875	12.2531		-2.125	-2.125	16.5406
				4.875	2.125	13.3087		-2.125	-1.875	15.6629
				5.125	-1.375	16.8559		-2.125	-1.625	14.7632
				5.125	-1.125	16.3209		-2.125	-1.375	13.927
				5.125	-0.875	15.088		-2.125	-1.125	13.5684
[truncated: 2,209 more rows]

## Sheet: S15B
IP6+ dATP	row-1			IP6+ dATP	row-2			IP6+ dATP	row-3
x	y	z		x	y	z		x	y	z
-25.875	-0.875	2.4954		-26.875	-1.125	1.57992		-26.875	-1.125	2.33636
-25.875	-0.625	2.58893		-26.875	-0.375	0.82213		-26.875	-0.375	1.66207
-25.875	-0.375	2.27643		-26.875	0.125	0.2387		-26.875	0.125	1.28028
-25.875	-0.125	1.24321		-26.625	-1.625	2.94751		-26.625	-2.375	4.20848
-25.875	0.125	1.18268		-26.625	-1.375	2.85816		-26.625	-2.125	4.16085
-25.875	0.375	0.40143		-26.625	-1.125	2.24758		-26.625	-1.875	4.0384
-25.625	-1.125	2.98312		-26.625	-0.625	2.17641		-26.625	-1.625	3.44021
-25.625	-0.875	2.66844		-26.625	0.125	1.33324		-26.625	-1.375	3.66146
-25.625	-0.625	2.02647		-26.625	0.375	0.93741		-26.625	-1.125	2.75414
-25.625	-0.375	1.5229		-26.625	0.625	0		-26.625	-0.875	2.76517
-25.625	-0.125	2.04562		-26.375	-1.875	3.17722		-26.625	-0.625	2.96423
-25.625	0.125	0.89866		-26.375	-1.625	2.89553		-26.625	0.125	2.37471
-25.625	0.375	0.46215		-26.375	-1.375	3.37063		-26.625	0.375	2.17166
-25.375	-1.375	3.85575		-26.375	-1.125	2.93724		-26.625	0.625	1.51046
-25.375	-1.125	3.158		-26.375	-0.875	2.38301		-26.375	-2.875	4.90656
-25.375	-0.875	2.02906		-26.375	-0.625	2.12428		-26.375	-2.625	4.66402
-25.375	-0.625	1.66554		-26.375	-0.375	1.75221		-26.375	-2.375	3.79434
-25.375	-0.375	1.40824		-26.375	-0.125	1.59423		-26.375	-2.125	4.42346
-25.375	-0.125	1.54371		-26.375	0.125	1.16863		-26.375	-1.875	3.87398
-25.375	0.125	1.16849		-26.375	0.375	0.59556		-26.375	-1.625	3.45297
-25.375	0.375	0		-26.375	0.625	1.36614		-26.375	-1.375	3.31973
-25.125	-1.375	4.09253		-26.375	0.875	0.721		-26.375	-1.125	3.08915
-25.125	-1.125	2.58053		-26.125	-2.375	4.14744		-26.375	-0.875	2.7129
-25.125	-0.875	1.82664		-26.125	-2.125	4.04043		-26.375	-0.625	2.54981
-25.125	-0.625	1.39305		-26.125	-1.875	3.3585		-26.375	-0.375	2.27717
-25.125	-0.375	1.23757		-26.125	-1.625	3.00424		-26.375	-0.125	2.0852
-25.125	-0.125	1.35349		-26.125	-1.375	2.80252		-26.375	0.125	2.20988
-25.125	0.125	0.97827		-26.125	-1.125	2.58555		-26.375	0.375	1.82954
-25.125	0.375	0.12446		-26.125	-0.875	2.45177		-26.375	0.625	2.87629
-24.875	-1.375	3.25719		-26.125	-0.625	1.78548		-26.375	0.875	2.58289
-24.875	-1.125	2.47334		-26.125	-0.375	1.6581		-26.375	1.625	1.04892
-24.875	-0.875	1.52056		-26.125	-0.125	1.66261		-26.125	-3.375	4.89072
-24.875	-0.625	1.25965		-26.125	0.125	0.90328		-26.125	-3.125	5.3659
-24.875	-0.375	1.12437		-26.125	0.375	0.81587		-26.125	-2.875	5.26496
-24.875	-0.125	1.29505		-26.125	0.625	0.95214		-26.125	-2.625	4.20815
-24.875	0.125	0.63484		-26.125	0.875	1.07873		-26.125	-2.375	4.30751
-24.875	0.375	0.00841		-25.875	-2.375	4.3545		-26.125	-2.125	3.95398
-24.625	-1.625	4.06008		-25.875	-2.125	3.52139		-26.125	-1.875	4.13724
-24.625	-1.375	3.17383		-25.875	-1.875	3.15809		-26.125	-1.625	3.56133
-24.625	-1.125	2.39382		-25.875	-1.625	3.08204		-26.125	-1.375	3.11332
-24.625	-0.875	1.66773		-25.875	-1.375	2.80707		-26.125	-1.125	2.96491
-24.625	-0.625	1.29413		-25.875	-1.125	2.48092		-26.125	-0.875	2.76227
-24.625	-0.375	1.17573		-25.875	-0.875	2.44836		-26.125	-0.625	2.29063
-24.625	-0.125	1.16919		-25.875	-0.625	1.94405		-26.125	-0.375	2.29005
-24.625	0.125	0.74188		-25.875	-0.375	1.27081		-26.125	-0.125	2.28107
-24.625	0.375	0.33961		-25.875	-0.125	1.31954		-26.125	0.125	1.84114
-24.375	-1.375	3.65883		-25.875	0.125	1.44898		-26.125	0.375	2.01923
-24.375	-1.125	2.63874		-25.875	0.375	1.28674		-26.125	0.625	1.95237
-24.375	-0.875	1.92506		-25.875	0.625	1.00276		-26.125	0.875	2.37542
-24.375	-0.625	1.47304		-25.875	0.875	1.14666		-26.125	1.125	1.98965
-24.375	-0.375	1.23088		-25.875	1.125	0.92029		-26.125	1.375	2.04861
-24.375	-0.125	1.20933		-25.625	-2.375	4.8423		-26.125	1.625	1.83281
-24.375	0.125	1.1488		-25.625	-2.125	3.77539		-25.875	-3.375	4.67054
-24.375	0.375	0.44981		-25.625	-1.875	3.47361		-25.875	-3.125	4.58125
-24.125	-1.375	3.49846		-25.625	-1.625	3.03597		-25.875	-2.875	4.79498
-24.125	-1.125	2.87052		-25.625	-1.375	2.80332		-25.875	-2.625	4.37516
-24.125	-0.875	2.23624		-25.625	-1.125	2.51253		-25.875	-2.375	4.15702
-24.125	-0.625	1.81859		-25.625	-0.875	2.24939		-25.875	-2.125	3.85942
-24.125	-0.375	1.42527		-25.625	-0.625	1.80804		-25.875	-1.875	3.75336
-24.125	-0.125	1.53117		-25.625	-0.375	1.42884		-25.875	-1.625	3.41959
-24.125	0.125	1.21659		-25.625	-0.125	1.24344		-25.875	-1.375	3.14602
-24.125	0.375	1.15614		-25.625	0.125	1.30184		-25.875	-1.125	2.76164
-23.875	-1.625	4.18761		-25.625	0.375	1.13534		-25.875	-0.875	2.61001
-23.875	-1.375	4.07311		-25.625	0.625	1.06019		-25.875	-0.625	2.31728
-23.875	-1.125	3.10043		-25.625	0.875	1.26894		-25.875	-0.375	1.91
-23.875	-0.875	2.582		-25.375	-2.625	5.14889		-25.875	-0.125	1.98116
-23.875	-0.625	2.24324		-25.375	-2.375	4.51735		-25.875	0.125	2.03015
-23.875	-0.375	1.84258		-25.375	-2.125	3.88832		-25.875	0.375	2.14128
-23.875	-0.125	1.74837		-25.375	-1.875	3.47845		-25.875	0.625	1.98889
-23.875	0.125	1.70699		-25.375	-1.625	3.03487		-25.875	0.875	1.99064
-23.875	0.375	1.26243		-25.375	-1.375	2.74735		-25.875	1.125	2.4131
-23.625	-1.375	4.08872		-25.375	-1.125	2.48485		-25.875	1.625	2.46345
-23.625	-1.125	3.34166		-25.375	-0.875	2.19064		-25.625	-3.375	5.33507
-23.625	-0.875	2.81632		-25.375	-0.625	1.88097		-25.625	-3.125	4.86126
-23.625	-0.625	2.20833		-25.375	-0.375	1.52957		-25.625	-2.875	4.42823
-23.625	-0.375	2.07467		-25.375	-0.125	1.25913		-25.625	-2.625	4.27521
-23.625	-0.125	1.95391		-25.375	0.125	1.15203		-25.625	-2.375	4.2552
-23.625	0.125	1.80332		-25.375	0.375	1.22814		-25.625	-2.125	4.1629
-23.625	0.375	1.58654		-25.375	0.625	1.3252		-25.625	-1.875	3.83871
-23.375	-1.625	5.17147		-25.375	0.875	1.29924		-25.625	-1.625	3.34516
-23.375	-1.375	4.38018		-25.375	1.125	1.74955		-25.625	-1.375	3.01604
-23.375	-1.125	3.65728		-25.125	-2.375	4.14773		-25.625	-1.125	2.78695
-23.375	-0.875	2.96429		-25.125	-2.125	3.84442		-25.625	-0.875	2.44303
-23.375	-0.625	2.50465		-25.125	-1.875	3.50436		-25.625	-0.625	2.22886
-23.375	-0.375	2.43464		-25.125	-1.625	3.10074		-25.625	-0.375	1.97893
-23.375	-0.125	2.25688		-25.125	-1.375	2.77988		-25.625	-0.125	1.87345
-23.375	0.125	2.00335		-25.125	-1.125	2.49708		-25.625	0.125	1.89814
-23.375	0.375	1.9429		-25.125	-0.875	2.22193		-25.625	0.375	1.87785
-23.125	-1.375	5.36633		-25.125	-0.625	1.79942		-25.625	0.625	1.96117
-23.125	-1.125	4.01802		-25.125	-0.375	1.48683		-25.625	0.875	2.08138
-23.125	-0.875	3.5648		-25.125	-0.125	1.21489		-25.625	1.125	2.27886
-23.125	-0.625	2.78537		-25.125	0.125	1.19638		-25.625	1.375	2.16856
-23.125	-0.375	2.57961		-25.125	0.375	1.21225		-25.625	1.625	2.94413
-23.125	-0.125	2.58995		-25.125	0.625	1.24474		-25.625	1.875	2.15437
-23.125	0.125	2.8563		-25.125	0.875	1.37546		-25.375	-3.375	5.50863
-23.125	0.375	2.50205		-25.125	1.125	1.72149		-25.375	-3.125	4.68378
-22.875	-1.375	5.12232		-24.875	-2.375	4.4716		-25.375	-2.875	4.55534
-22.875	-1.125	4.33847		-24.875	-2.125	3.87632		-25.375	-2.625	4.43024
-22.875	-0.875	3.8479		-24.875	-1.875	3.42371		-25.375	-2.375	4.49207
-22.875	-0.625	3.38426		-24.875	-1.625	3.07701		-25.375	-2.125	4.2332
-22.875	-0.375	3.02926		-24.875	-1.375	2.78672		-25.375	-1.875	3.78106
-22.875	-0.125	3.19753		-24.875	-1.125	2.49802		-25.375	-1.625	3.30017
-22.875	0.125	3.42653		-24.875	-0.875	2.16466		-25.375	-1.375	3.00335
-22.875	0.375	3.92629		-24.875	-0.625	1.88086		-25.375	-1.125	2.75143
-22.625	-1.875	5.65724		-24.875	-0.375	1.544		-25.375	-0.875	2.47849
-22.625	-1.375	4.96131		-24.875	-0.125	1.3144		-25.375	-0.625	2.22928
-22.625	-1.125	4.63695		-24.875	0.125	1.22299		-25.375	-0.375	1.99254
-22.625	-0.875	4.05229		-24.875	0.375	1.19111		-25.375	-0.125	1.79838
-22.625	-0.625	3.73902		-24.875	0.625	1.11791		-25.375	0.125	1.70258
-22.625	-0.375	3.45006		-24.875	0.875	1.07403		-25.375	0.375	1.77798
-22.625	-0.125	3.38477		-24.875	1.125	1.32489		-25.375	0.625	1.89299
-22.625	0.125	4.60524		-24.875	1.375	1.58141		-25.375	0.875	2.21794
-22.625	0.375	3.82399		-24.625	-2.375	4.8978		-25.375	1.125	2.27669
-22.375	-1.625	6.44903		-24.625	-2.125	4.24385		-25.375	1.375	2.39388
-22.375	-1.375	5.34306		-24.625	-1.875	3.59857		-25.375	1.625	2.85463
-22.375	-1.125	4.78277		-24.625	-1.625	3.14571		-25.125	-3.625	5.2902
-22.375	-0.875	4.40588		-24.625	-1.375	2.79285		-25.125	-3.375	5.31395
-22.375	-0.625	4.20922		-24.625	-1.125	2.55578		-25.125	-3.125	5.08708
-22.375	-0.375	3.86806		-24.625	-0.875	2.19211		-25.125	-2.875	4.5905
-22.375	-0.125	3.64909		-24.625	-0.625	1.86728		-25.125	-2.625	4.53559
-22.375	0.125	4.00172		-24.625	-0.375	1.6169		-25.125	-2.375	4.52488
-22.125	-1.875	6.30368		-24.625	-0.125	1.29676		-25.125	-2.125	4.1705
-22.125	-1.375	5.41668		-24.625	0.125	1.15304		-25.125	-1.875	3.70512
-22.125	-1.125	5.0003		-24.625	0.375	1.15143		-25.125	-1.625	3.29496
-22.125	-0.875	4.78383		-24.625	0.625	1.01419		-25.125	-1.375	3.04451
-22.125	-0.625	4.38545		-24.625	0.875	1.07755		-25.125	-1.125	2.71731
-22.125	-0.375	4.11271		-24.625	1.125	1.38974		-25.125	-0.875	2.46044
-22.125	-0.125	3.95865		-24.375	-2.625	5.69634		-25.125	-0.625	2.14985
-22.125	0.125	3.89811		-24.375	-2.375	4.74994		-25.125	-0.375	1.93345
-22.125	0.375	4.22065		-24.375	-2.125	4.21549		-25.125	-0.125	1.73834
-21.875	-1.625	6.42886		-24.375	-1.875	3.71503		-25.125	0.125	1.70875
-21.875	-1.375	5.74989		-24.375	-1.625	3.31398		-25.125	0.375	1.65573
-21.875	-1.125	5.5673		-24.375	-1.375	2.90007		-25.125	0.625	1.75819
-21.875	-0.875	5.15226		-24.375	-1.125	2.51625		-25.125	0.875	1.96074
-21.875	-0.625	4.72642		-24.375	-0.875	2.27112		-25.125	1.125	2.08662
-21.875	-0.375	4.21562		-24.375	-0.625	1.99209		-25.125	1.375	2.03715
-21.875	-0.125	4.01968		-24.375	-0.375	1.62333		-25.125	1.625	2.81231
-21.875	0.125	4.02896		-24.375	-0.125	1.33008		-24.875	-3.375	5.88276
-21.875	0.375	4.12686		-24.375	0.125	1.15024		-24.875	-3.125	5.25396
-21.625	-1.875	6.98924		-24.375	0.375	1.07303		-24.875	-2.875	4.99495
-21.625	-1.625	6.35421		-24.375	0.625	0.94869		-24.875	-2.625	4.79266
-21.625	-1.375	5.98993		-24.375	0.875	1.10283		-24.875	-2.375	4.59114
-21.625	-1.125	5.99517		-24.375	1.125	1.63639		-24.875	-2.125	4.13514
-21.625	-0.875	5.30953		-24.125	-2.375	5.382		-24.875	-1.875	3.70468
-21.625	-0.625	4.82639		-24.125	-2.125	4.54842		-24.875	-1.625	3.37501
-21.625	-0.375	4.53496		-24.125	-1.875	3.81984		-24.875	-1.375	3.0112
-21.625	-0.125	4.60445		-24.125	-1.625	3.46351		-24.875	-1.125	2.69933
-21.625	0.125	4.24879		-24.125	-1.375	3.03284		-24.875	-0.875	2.40751
-21.625	0.375	4.59152		-24.125	-1.125	2.68762		-24.875	-0.625	2.16464
-21.375	-1.625	6.73207		-24.125	-0.875	2.27318		-24.875	-0.375	1.94926
-21.375	-1.375	6.403		-24.125	-0.625	2.00439		-24.875	-0.125	1.78185
-21.375	-1.125	6.00208		-24.125	-0.375	1.62177		-24.875	0.125	1.65523
-21.375	-0.875	5.62073		-24.125	-0.125	1.3163		-24.875	0.375	1.60142
-21.375	-0.625	5.32386		-24.125	0.125	1.09355		-24.875	0.625	1.63693
-21.375	-0.375	5.13638		-24.125	0.375	1.01756		-24.875	0.875	1.80498
-21.375	-0.125	4.83467		-24.125	0.625	0.95463		-24.875	1.125	1.95543
-21.375	0.125	4.53454		-24.125	0.875	1.18653		-24.875	1.375	1.94582
-21.375	0.375	4.38076		-24.125	1.125	1.81256		-24.875	1.625	2.39096
-21.125	-1.625	7.38598		-23.875	-2.375	4.83084		-24.875	1.875	2.12273
-21.125	-1.375	6.88424		-23.875	-2.125	4.43737		-24.625	-3.375	5.82958
-21.125	-1.125	6.45186		-23.875	-1.875	3.83931		-24.625	-3.125	5.45048
-21.125	-0.875	6.21808		-23.875	-1.625	3.51563		-24.625	-2.875	5.03122
-21.125	-0.625	5.94413		-23.875	-1.375	3.05966		-24.625	-2.625	4.90351
-21.125	-0.375	5.49596		-23.875	-1.125	2.81577		-24.625	-2.375	4.59547
-21.125	-0.125	5.06411		-23.875	-0.875	2.39339		-24.625	-2.125	4.21351
-21.125	0.125	4.64487		-23.875	-0.625	2.09229		-24.625	-1.875	3.81449
-21.125	0.375	4.43342		-23.875	-0.375	1.70375		-24.625	-1.625	3.38573
-20.875	-1.625	8.66079		-23.875	-0.125	1.35999		-24.625	-1.375	3.00509
-20.875	-1.375	7.15941		-23.875	0.125	1.12446		-24.625	-1.125	2.70607
-20.875	-1.125	7.01408		-23.875	0.375	0.9186		-24.625	-0.875	2.39331
-20.875	-0.875	6.7845		-23.875	0.625	0.96307		-24.625	-0.625	2.1603
-20.875	-0.625	6.38305		-23.875	0.875	1.09064		-24.625	-0.375	1.95564
-20.875	-0.375	6.01772		-23.875	1.125	1.61613		-24.625	-0.125	1.73317
-20.875	-0.125	5.64958		-23.875	1.375	1.34994		-24.625	0.125	1.61314
-20.875	0.125	5.1571		-23.625	-2.375	4.80677		-24.625	0.375	1.59843
-20.875	0.375	4.85422		-23.625	-2.125	4.07201		-24.625	0.625	1.57696
-20.625	-1.625	9.07658		-23.625	-1.875	3.72891		-24.625	0.875	1.69459
-20.625	-1.375	8.10807		-23.625	-1.625	3.61873		-24.625	1.125	1.75878
-20.625	-1.125	7.73146		-23.625	-1.375	3.25846		-24.625	1.375	1.75048
-20.625	-0.875	7.28845		-23.625	-1.125	2.97395		-24.625	1.625	1.83724
-20.625	-0.625	6.79885		-23.625	-0.875	2.59395		-24.625	1.875	2.82724
-20.625	-0.375	6.45063		-23.625	-0.625	2.24203		-24.375	-3.625	5.56971
-20.625	-0.125	6.21034		-23.625	-0.375	1.82723		-24.375	-3.375	6.1976
-20.625	0.125	5.77526		-23.625	-0.125	1.4576		-24.375	-3.125	5.72352
-20.625	0.375	5.92057		-23.625	0.125	1.15967		-24.375	-2.875	5.25258
-20.375	-1.625	9.45939		-23.625	0.375	0.98522		-24.375	-2.625	4.97931
-20.375	-1.375	9.0951		-23.625	0.625	0.9759		-24.375	-2.375	4.62138
-20.375	-1.125	8.45095		-23.625	0.875	1.12127		-24.375	-2.125	4.20459
-20.375	-0.875	7.92104		-23.625	1.125	1.94277		-24.375	-1.875	3.79456
-20.375	-0.625	7.30323		-23.375	-2.625	5.57455		-24.375	-1.625	3.46404
-20.375	-0.375	7.10081		-23.375	-2.375	4.94304		-24.375	-1.375	3.04491
-20.375	-0.125	6.68811		-23.375	-2.125	4.10209		-24.375	-1.125	2.71232
-20.375	0.125	6.49011		-23.375	-1.875	3.73028		-24.375	-0.875	2.44749
-20.375	0.375	6.73038		-23.375	-1.625	3.41884		-24.375	-0.625	2.20593
-20.125	-1.125	9.15446		-23.375	-1.375	3.25914		-24.375	-0.375	1.95619
-20.125	-0.875	8.30046		-23.375	-1.125	3.02114		-24.375	-0.125	1.72856
-20.125	-0.625	7.71721		-23.375	-0.875	2.70068		-24.375	0.125	1.59902
-20.125	-0.375	7.51702		-23.375	-0.625	2.33666		-24.375	0.375	1.5277
-20.125	-0.125	7.268		-23.375	-0.375	1.93053		-24.375	0.625	1.51528
-20.125	0.125	7.34218		-23.375	-0.125	1.65549		-24.375	0.875	1.5168
-20.125	0.375	7.23772		-23.375	0.125	1.35232		-24.375	1.125	1.5333
-19.875	-1.375	9.95003		-23.375	0.375	1.09012		-24.375	1.375	1.72543
-19.875	-1.125	9.00249		-23.375	0.625	1.02171		-24.375	1.625	1.58194
-19.875	-0.875	8.62909		-23.375	0.875	0.97209		-24.375	1.875	1.96722
-19.875	-0.625	8.34668		-23.375	1.125	1.61998		-24.125	-3.625	5.85669
-19.875	-0.375	7.94908		-23.375	1.375	1.53082		-24.125	-3.375	5.80784
-19.875	-0.125	7.78191		-23.125	-2.625	5.67491		-24.125	-3.125	5.54113
-19.875	0.125	7.97931		-23.125	-2.375	4.9486		-24.125	-2.875	5.52204
-19.625	-1.875	9.82248		-23.125	-2.125	4.14354		-24.125	-2.625	5.30563
-19.625	-1.625	10.2912		-23.125	-1.875	3.73646		-24.125	-2.375	4.74191
-19.625	-1.375	9.74972		-23.125	-1.625	3.4555		-24.125	-2.125	4.20969
-19.625	-1.125	8.9461		-23.125	-1.375	3.23204		-24.125	-1.875	3.83519
-19.625	-0.875	9.01462		-23.125	-1.125	3.07908		-24.125	-1.625	3.50743
-19.625	-0.625	8.50848		-23.125	-0.875	2.79305		-24.125	-1.375	3.14627
-19.625	-0.375	8.38704		-23.125	-0.625	2.47523		-24.125	-1.125	2.82232
-19.625	-0.125	8.62373		-23.125	-0.375	2.07472		-24.125	-0.875	2.4616
-19.625	0.125	9.19748		-23.125	-0.125	1.81883		-24.125	-0.625	2.21734
-19.375	-1.625	9.47805		-23.125	0.125	1.55128		-24.125	-0.375	1.9567
-19.375	-1.375	9.42846		-23.125	0.375	1.26802		-24.125	-0.125	1.69783
-19.375	-1.125	8.98049		-23.125	0.625	1.08007		-24.125	0.125	1.58709
-19.375	-0.875	8.73071		-23.125	0.875	1.04772		-24.125	0.375	1.53397
-19.375	-0.625	8.29137		-23.125	1.125	1.55619		-24.125	0.625	1.51027
-19.375	-0.375	8.37427		-22.875	-2.875	5.59555		-24.125	0.875	1.43326
-19.375	-0.125	8.89699		-22.875	-2.625	5.36835		-24.125	1.125	1.49157
-19.375	0.125	9.37577		-22.875	-2.375	4.98695		-24.125	1.375	1.38448
-19.125	-1.625	9.31001		-22.875	-2.125	4.30097		-24.125	1.625	1.38032
-19.125	-1.375	8.99933		-22.875	-1.875	3.81548		-24.125	1.875	1.82169
-19.125	-1.125	8.92475		-22.875	-1.625	3.50982		-23.875	-3.375	6.26469
-19.125	-0.875	8.61393		-22.875	-1.375	3.40056		-23.875	-3.125	5.70867
-19.125	-0.625	8.45768		-22.875	-1.125	3.19438		-23.875	-2.875	5.57044
-19.125	-0.375	8.456		-22.875	-0.875	2.9117		-23.875	-2.625	5.32798
-19.125	-0.125	8.41425		-22.875	-0.625	2.55161		-23.875	-2.375	4.75853
-19.125	0.125	8.82048		-22.875	-0.375	2.23311		-23.875	-2.125	4.28399
-18.875	-1.875	9.50823		-22.875	-0.125	1.9367		-23.875	-1.875	3.90504
-18.875	-1.625	9.17657		-22.875	0.125	1.71355		-23.875	-1.625	3.5811
-18.875	-1.375	9.03469		-22.875	0.375	1.40054		-23.875	-1.375	3.21541
-18.875	-1.125	9.13957		-22.875	0.625	1.20373		-23.875	-1.125	2.90676
-18.875	-0.875	8.65386		-22.875	0.875	1.35849		-23.875	-0.875	2.56813
-18.875	-0.625	8.30654		-22.875	1.125	2.08767		-23.875	-0.625	2.26164
-18.875	-0.375	8.12132		-22.875	1.375	2.24841		-23.875	-0.375	1.99214
-18.875	-0.125	8.33954		-22.625	-2.625	5.5132		-23.875	-0.125	1.73743
-18.875	0.125	9.13301		-22.625	-2.375	4.96442		-23.875	0.125	1.62585
-18.625	-1.625	9.09189		-22.625	-2.125	4.32399		-23.875	0.375	1.53897
-18.625	-1.375	9.35874		-22.625	-1.875	3.88621		-23.875	0.625	1.54083
-18.625	-1.125	9.26521		-22.625	-1.625	3.72738		-23.875	0.875	1.46929
-18.625	-0.875	8.62884		-22.625	-1.375	3.50322		-23.875	1.125	1.38396
-18.625	-0.625	8.15374		-22.625	-1.125	3.31548		-23.875	1.375	1.31852
-18.625	-0.375	8.00411		-22.625	-0.875	3.01776		-23.875	1.625	1.47982
-18.625	-0.125	8.17289		-22.625	-0.625	2.6705		-23.875	1.875	1.46913
-18.625	0.125	8.04745		-22.625	-0.375	2.28795		-23.625	-3.375	5.97737
-18.625	0.375	8.79698		-22.625	-0.125	2.03886		-23.625	-3.125	5.91358
-18.375	-1.875	10.2001		-22.625	0.125	1.84081		-23.625	-2.875	5.36123
-18.375	-1.625	9.81486		-22.625	0.375	1.67232		-23.625	-2.625	5.20592
-18.375	-1.375	9.16749		-22.625	0.625	1.56369		-23.625	-2.375	4.54764
-18.375	-1.125	9.08487		-22.625	0.875	1.66158		-23.625	-2.125	4.14749
-18.375	-0.875	8.58531		-22.625	1.125	1.7901		-23.625	-1.875	3.85361
-18.375	-0.625	8.14443		-22.625	1.375	2.42726		-23.625	-1.625	3.65888
-18.375	-0.375	8.00099		-22.375	-2.375	5.53339		-23.625	-1.375	3.35855
-18.375	-0.125	7.84154		-22.375	-2.125	4.36224		-23.625	-1.125	3.03858
-18.375	0.125	7.72964		-22.375	-1.875	4.02831		-23.625	-0.875	2.66449
-18.375	0.375	8.36686		-22.375	-1.625	3.78425		-23.625	-0.625	2.3659
-18.125	-1.875	9.76689		-22.375	-1.375	3.654		-23.625	-0.375	2.06924
-18.125	-1.625	9.24417		-22.375	-1.125	3.54682		-23.625	-0.125	1.82324
-18.125	-1.375	8.94479		-22.375	-0.875	3.19051		-23.625	0.125	1.6635
-18.125	-1.125	8.92382		-22.375	-0.625	2.91715		-23.625	0.375	1.6107
-18.125	-0.875	8.64073		-22.375	-0.375	2.58223		-23.625	0.625	1.56306
-18.125	-0.625	8.25299		-22.375	-0.125	2.29186		-23.625	0.875	1.41857
-18.125	-0.375	7.7898		-22.375	0.125	2.07069		-23.625	1.125	1.31242
-18.125	-0.125	7.66145		-22.375	0.375	1.96885		-23.625	1.375	1.29286
-18.125	0.125	7.63732		-22.375	0.625	1.84299		-23.625	1.625	1.36447
-18.125	0.375	8.36064		-22.375	0.875	1.93236		-23.625	1.875	1.86811
-17.875	-1.875	9.51622		-22.375	1.125	1.98184		-23.625	2.125	1.91672
-17.875	-1.625	9.38074		-22.375	1.375	2.6191		-23.375	-3.375	6.00418
-17.875	-1.375	8.9215		-22.125	-2.625	5.87643		-23.375	-3.125	5.72623
-17.875	-1.125	8.67315		-22.125	-2.375	5.19613		-23.375	-2.875	5.52675
-17.875	-0.875	8.41581		-22.125	-2.125	4.69357		-23.375	-2.625	5.01737
-17.875	-0.625	8.1191		-22.125	-1.875	4.27072		-23.375	-2.375	4.59848
-17.875	-0.375	7.94706		-22.125	-1.625	4.05598		-23.375	-2.125	4.15314
-17.875	-0.125	7.90531		-22.125	-1.375	3.91334		-23.375	-1.875	3.89354
-17.875	0.125	8.28699		-22.125	-1.125	3.75007		-23.375	-1.625	3.62904
-17.875	0.375	8.78675		-22.125	-0.875	3.46142		-23.375	-1.375	3.41242
-17.625	-2.125	9.57247		-22.125	-0.625	3.16326		-23.375	-1.125	3.11291
-17.625	-1.875	8.99873		-22.125	-0.375	2.89956		-23.375	-0.875	2.73323
-17.625	-1.625	8.82075		-22.125	-0.125	2.62029		-23.375	-0.625	2.43202
-17.625	-1.375	8.94838		-22.125	0.125	2.36994		-23.375	-0.375	2.14106
-17.625	-1.125	8.75018		-22.125	0.375	2.17371		-23.375	-0.125	1.95986
-17.625	-0.875	8.59252		-22.125	0.625	2.1589		-23.375	0.125	1.81769
-17.625	-0.625	8.42641		-22.125	0.875	1.97867		-23.375	0.375	1.67195
-17.625	-0.375	8.20887		-22.125	1.125	2.17768		-23.375	0.625	1.59865
-17.625	-0.125	8.23968		-22.125	1.375	2.81499		-23.375	0.875	1.48017
-17.625	0.125	9.57247		-21.875	-2.625	5.94488		-23.375	1.125	1.31953
-17.625	0.375	8.79122		-21.875	-2.375	5.37871		-23.375	1.375	1.42405
-17.375	-2.125	9.15025		-21.875	-2.125	5.01526		-23.375	1.625	1.78729
-17.375	-1.875	8.72507		-21.875	-1.875	4.60114		-23.375	1.875	2.07199
-17.375	-1.625	8.963		-21.875	-1.625	4.37934		-23.125	-3.625	6.39808
-17.375	-1.375	8.93075		-21.875	-1.375	4.25592		-23.125	-3.375	5.6082
-17.375	-1.125	9.15682		-21.875	-1.125	3.99863		-23.125	-3.125	5.45031
-17.375	-0.875	8.72982		-21.875	-0.875	3.63371		-23.125	-2.875	5.26962
-17.375	-0.625	8.32379		-21.875	-0.625	3.3971		-23.125	-2.625	4.93436
-17.375	-0.375	8.43013		-21.875	-0.375	3.11903		-23.125	-2.375	4.57562
-17.375	-0.125	9.00351		-21.875	-0.125	2.93319		-23.125	-2.125	4.1373
-17.375	0.125	9.57725		-21.875	0.125	2.68887		-23.125	-1.875	3.8928
-17.375	0.375	8.796		-21.875	0.375	2.38013		-23.125	-1.625	3.66708
-17.125	-2.375	8.79711		-21.875	0.625	2.29237		-23.125	-1.375	3.42208
-17.125	-2.125	8.72436		-21.875	0.875	2.2855		-23.125	-1.125	3.19204
-17.125	-1.875	8.45801		-21.875	1.125	2.37032		-23.125	-0.875	2.84714
-17.125	-1.625	8.76793		-21.875	1.375	2.33085		-23.125	-0.625	2.57024
-17.125	-1.375	8.68208		-21.625	-2.625	7.1419		-23.125	-0.375	2.26093
-17.125	-1.125	8.86839		-21.625	-2.375	5.90645		-23.125	-0.125	2.09201
-17.125	-0.875	8.61861		-21.625	-2.125	5.14947		-23.125	0.125	1.95733
-17.125	-0.625	8.33316		-21.625	-1.875	4.92316		-23.125	0.375	1.78149
-17.125	-0.375	8.21476		-21.625	-1.625	4.67248		-23.125	0.625	1.66537
-17.125	-0.125	8.8498		-21.625	-1.375	4.5386		-23.125	0.875	1.51637
-17.125	0.125	8.90158		-21.625	-1.125	4.28081		-23.125	1.125	1.4918
-16.875	-2.125	9.14527		-21.625	-0.875	3.87559		-23.125	1.375	1.53855
-16.875	-1.875	8.4167		-21.625	-0.625	3.55715		-23.125	1.625	1.99813
-16.875	-1.625	8.82055		-21.625	-0.375	3.37734		-23.125	1.875	3.01898
-16.875	-1.375	8.88327		-21.625	-0.125	3.16365		-22.875	-3.875	5.65735
-16.875	-1.125	8.5538		-21.625	0.125	2.87722		-22.875	-3.625	6.01337
-16.875	-0.875	8.32298		-21.625	0.375	2.5434		-22.875	-3.375	5.48907
-16.875	-0.625	8.33545		-21.625	0.625	2.39403		-22.875	-3.125	5.35575
-16.875	-0.375	8.70823		-21.625	0.875	2.47783		-22.875	-2.875	5.23232
-16.875	-0.125	8.72009		-21.625	1.125	2.60041		-22.875	-2.625	4.89551
-16.875	0.125	9.57227		-21.625	1.375	2.7614		-22.875	-2.375	4.54871
-16.875	0.375	8.79102		-21.375	-2.375	6.02641		-22.875	-2.125	4.1986
-16.625	-2.125	9.12605		-21.375	-2.125	5.796		-22.875	-1.875	3.89796
-16.625	-1.875	8.64726		-21.375	-1.875	5.27335		-22.875	-1.625	3.68654
-16.625	-1.625	8.74261		-21.375	-1.625	5.07887		-22.875	-1.375	3.50396
-16.625	-1.375	8.88493		-21.375	-1.375	4.75892		-22.875	-1.125	3.28702
-16.625	-1.125	8.61418		-21.375	-1.125	4.46837		-22.875	-0.875	2.98616
-16.625	-0.875	8.40086		-21.375	-0.875	4.12784		-22.875	-0.625	2.69513
-16.625	-0.625	8.35095		-21.375	-0.625	3.77421		-22.875	-0.375	2.44166
-16.625	-0.375	8.51179		-21.375	-0.375	3.57763		-22.875	-0.125	2.23621
-16.625	-0.125	8.64726		-21.375	-0.125	3.3147		-22.875	0.125	2.09576
-16.625	0.125	9.55305		-21.375	0.125	3.04506		-22.875	0.375	1.90581
-16.375	-2.375	8.73573		-21.375	0.375	2.80058		-22.875	0.625	1.76174
-16.375	-2.125	8.8402		-21.375	0.625	2.47754		-22.875	0.875	1.77613
-16.375	-1.875	9.15052		-21.375	0.875	2.4076		-22.875	1.125	1.70937
-16.375	-1.625	8.65295		-21.375	1.125	2.66525		-22.875	1.375	1.78882
-16.375	-1.375	8.78823		-21.375	1.375	2.49418		-22.875	1.625	2.21674
-16.375	-1.125	8.6947		-21.125	-2.625	7.50893		-22.625	-3.625	6.07206
-16.375	-0.875	8.68199		-21.125	-2.375	6.56265		-22.625	-3.375	5.17021
-16.375	-0.625	8.27179		-21.125	-2.125	6.1107		-22.625	-3.125	5.43274
-16.375	-0.375	8.36986		-21.125	-1.875	5.78085		-22.625	-2.875	5.35416
-16.375	-0.125	9.0382		-21.125	-1.625	5.29881		-22.625	-2.625	5.06167
-16.125	-2.125	8.78597		-21.125	-1.375	5.02687		-22.625	-2.375	4.50358
-16.125	-1.875	8.73419		-21.125	-1.125	4.59776		-22.625	-2.125	4.17816
-16.125	-1.625	8.77593		-21.125	-0.875	4.19378		-22.625	-1.875	3.91396
-16.125	-1.375	8.56647		-21.125	-0.625	3.95541		-22.625	-1.625	3.76256
-16.125	-1.125	8.5566		-21.125	-0.375	3.72667		-22.625	-1.375	3.53755
-16.125	-0.875	8.64046		-21.125	-0.125	3.48038		-22.625	-1.125	3.32748
-16.125	-0.625	8.3571		-21.125	0.125	3.19218		-22.625	-0.875	3.08992
-16.125	-0.375	8.50375		-21.125	0.375	2.97102		-22.625	-0.625	2.80747
-16.125	-0.125	8.80674		-21.125	0.625	2.6056		-22.625	-0.375	2.54223
-15.875	-2.125	8.95888		-21.125	0.875	2.5529		-22.625	-0.125	2.36451
-15.875	-1.875	9.58388		-21.125	1.125	2.64763		-22.625	0.125	2.20188
-15.875	-1.625	8.73427		-21.125	1.375	3.48534		-22.625	0.375	2.08965
-15.875	-1.375	8.61977		-20.875	-2.625	6.98377		-22.625	0.625	1.98333
-15.875	-1.125	8.47973		-20.875	-2.375	6.85155		-22.625	0.875	1.96711
-15.875	-0.875	8.32242		-20.875	-2.125	6.70664		-22.625	1.125	1.99139
-15.875	-0.625	8.73938		-20.875	-1.875	6.30587		-22.625	1.375	2.44169
-15.875	-0.375	8.52184		-20.875	-1.625	5.71456		-22.625	1.625	2.4233
-15.875	-0.125	9.15687		-20.875	-1.375	5.27711		-22.375	-3.875	5.79281
-15.625	-1.875	9.23212		-20.875	-1.125	4.69932		-22.375	-3.375	6.21347
-15.625	-1.625	9.27387		-20.875	-0.875	4.25028		-22.375	-3.125	5.7506
-15.625	-1.375	8.87628		-20.875	-0.625	3.96986		-22.375	-2.875	5.42225
-15.625	-1.125	8.65619		-20.875	-0.375	3.82744		-22.375	-2.625	4.94146
-15.625	-0.875	8.46161		-20.875	-0.125	3.58312		-22.375	-2.375	4.58405
-15.625	-0.625	8.33158		-20.875	0.125	3.37921		-22.375	-2.125	4.28368
-15.625	-0.375	8.17008		-20.875	0.375	3.02843		-22.375	-1.875	4.01436
-15.625	-0.125	8.32881		-20.875	0.625	2.69458		-22.375	-1.625	3.80804
-15.625	0.125	8.8569		-20.875	0.875	2.74042		-22.375	-1.375	3.59963
-15.375	-1.625	9.40521		-20.875	1.125	2.76661		-22.375	-1.125	3.44997
-15.375	-1.375	9.37297		-20.875	1.375	3.60432		-22.375	-0.875	3.19943
-15.375	-1.125	8.67522		-20.625	-2.875	7.15539		-22.375	-0.625	3.00978
-15.375	-0.875	8.1564		-20.625	-2.625	7.35486		-22.375	-0.375	2.78108
-15.375	-0.625	7.77289		-20.625	-2.125	6.79238		-22.375	-0.125	2.52593
-15.375	-0.375	7.61615		-20.625	-1.875	6.35855		-22.375	0.125	2.38859
-15.375	-0.125	7.69521		-20.625	-1.625	5.96108		-22.375	0.375	2.26869
-15.375	0.125	8.174		-20.625	-1.375	5.38865		-22.375	0.625	2.13266
-15.375	0.375	8.38422		-20.625	-1.125	4.77938		-22.375	0.875	2.19288
-15.125	-1.625	10.1397		-20.625	-0.875	4.32734		-22.375	1.125	2.21329
-15.125	-1.375	9.03377		-20.625	-0.625	4.03282		-22.375	1.375	2.48035
-15.125	-1.125	8.41828		-20.625	-0.375	3.86615		-22.375	1.625	3.1846
-15.125	-0.875	7.784		-20.625	-0.125	3.61548		-22.125	-3.625	6.24193
-15.125	-0.625	7.40802		-20.625	0.125	3.36931		-22.125	-3.375	6.87091
-15.125	-0.375	7.25539		-20.625	0.375	3.03802		-22.125	-3.125	6.02974
-15.125	-0.125	7.29917		-20.625	0.625	2.79425		-22.125	-2.875	5.84843
-15.125	0.125	7.30064		-20.625	0.875	2.67735		-22.125	-2.625	5.1489
-14.875	-1.375	9.35252		-20.625	1.125	2.8045		-22.125	-2.375	4.67333
-14.875	-1.125	8.44749		-20.625	1.375	3.70715		-22.125	-2.125	4.43275
-14.875	-0.875	7.70141		-20.375	-2.375	7.66546		-22.125	-1.875	4.1495
-14.875	-0.625	7.32675		-20.375	-2.125	6.88075		-22.125	-1.625	3.95495
-14.875	-0.375	6.98288		-20.375	-1.875	6.50028		-22.125	-1.375	3.72059
-14.875	-0.125	7.27505		-20.375	-1.625	5.91642		-22.125	-1.125	3.53773
-14.875	0.125	7.15717		-20.375	-1.375	5.38468		-22.125	-0.875	3.31964
-14.875	0.375	7.4797		-20.375	-1.125	4.82797		-22.125	-0.625	3.14461
-14.625	-1.625	9.9414		-20.375	-0.875	4.39778		-22.125	-0.375	2.9633
-14.625	-1.375	9.3999		-20.375	-0.625	4.08646		-22.125	-0.125	2.74145
-14.625	-1.125	8.33579		-20.375	-0.375	3.90507		-22.125	0.125	2.51618
-14.625	-0.875	7.90879		-20.375	-0.125	3.66042		-22.125	0.375	2.38049
-14.625	-0.625	7.32025		-20.375	0.125	3.44001		-22.125	0.625	2.27957
-14.625	-0.375	7.09834		-20.375	0.375	3.09893		-22.125	0.875	2.21081
-14.625	-0.125	7.14147		-20.375	0.625	2.9084		-22.125	1.125	2.3023
-14.625	0.125	7.56665		-20.375	0.875	2.82304		-22.125	1.375	2.40228
-14.625	0.375	7.07494		-20.375	1.125	2.66346		-22.125	1.625	2.9421
-14.375	-1.625	8.67295		-20.375	1.375	3.36809		-21.875	-3.125	6.52496
-14.375	-1.375	8.90319		-20.125	-2.375	7.55107		-21.875	-2.875	6.30413
-14.375	-1.125	8.09957		-20.125	-2.125	6.97877		-21.875	-2.625	5.36041
-14.375	-0.875	7.72323		-20.125	-1.875	6.25966		-21.875	-2.375	4.86411
-14.375	-0.625	7.53275		-20.125	-1.625	5.81232		-21.875	-2.125	4.54287
-14.375	-0.375	7.16457		-20.125	-1.375	5.35265		-21.875	-1.875	4.28497
-14.375	-0.125	7.24898		-20.125	-1.125	4.8667		-21.875	-1.625	4.098
-14.375	0.125	7.67416		-20.125	-0.875	4.4208		-21.875	-1.375	3.86
-14.375	0.375	7.14269		-20.125	-0.625	4.14962		-21.875	-1.125	3.6422
-14.125	-1.875	8.92584		-20.125	-0.375	3.88557		-21.875	-0.875	3.40031
-14.125	-1.625	9.14481		-20.125	-0.125	3.57065		-21.875	-0.625	3.29063
-14.125	-1.375	8.42608		-20.125	0.125	3.47144		-21.875	-0.375	3.09883
-14.125	-1.125	8.23759		-20.125	0.375	3.12783		-21.875	-0.125	2.87473
-14.125	-0.875	7.5115		-20.125	0.625	2.96714		-21.875	0.125	2.66282
-14.125	-0.625	7.26126		-20.125	0.875	2.87073		-21.875	0.375	2.48063
-14.125	-0.375	7.02277		-20.125	1.125	2.85772		-21.875	0.625	2.40365
-14.125	-0.125	7.27847		-19.875	-2.375	8.02289		-21.875	0.875	2.39701
-14.125	0.125	7.73637		-19.875	-2.125	7.18888		-21.875	1.125	2.48566
-13.875	-1.375	8.52173		-19.875	-1.875	6.13382		-21.875	1.375	2.89704
-13.875	-1.125	8.14262		-19.875	-1.625	5.71367		-21.875	1.625	2.98373
-13.875	-0.875	7.81224		-19.875	-1.375	5.24721		-21.875	1.875	3.60955
-13.875	-0.625	7.12251		-19.875	-1.125	4.8693		-21.625	-3.375	7.50788
-13.875	-0.375	6.89367		-19.875	-0.875	4.4508		-21.625	-3.125	7.30777
-13.875	-0.125	7.33764		-19.875	-0.625	4.17045		-21.625	-2.875	6.23935
-13.875	0.125	8.01879		-19.875	-0.375	3.9545		-21.625	-2.625	5.51538
-13.625	-1.875	9.30212		-19.875	-0.125	3.6962		-21.625	-2.375	5.0331
-13.625	-1.625	9.09409		-19.875	0.125	3.46713		-21.625	-2.125	4.69233
-13.625	-1.375	8.88463		-19.875	0.375	3.27027		-21.625	-1.875	4.44428
-13.625	-1.125	8.3641		-19.875	0.625	3.06108		-21.625	-1.625	4.18624
-13.625	-0.875	7.64027		-19.875	0.875	3.09717		-21.625	-1.375	3.98169
-13.625	-0.625	7.13412		-19.875	1.125	3.4093		-21.625	-1.125	3.7212
-13.625	-0.375	6.70081		-19.875	1.375	3.94408		-21.625	-0.875	3.52203
-13.625	-0.125	6.82237		-19.625	-2.375	7.37565		-21.625	-0.625	3.37513
-13.625	0.125	7.82312		-19.625	-2.125	6.79149		-21.625	-0.375	3.24101
-13.375	-1.875	9.29224		-19.625	-1.875	6.13817		-21.625	-0.125	2.98086
-13.375	-1.625	9.08421		-19.625	-1.625	5.69853		-21.625	0.125	2.71163
-13.375	-1.375	8.44774		-19.625	-1.375	5.30244		-21.625	0.375	2.49505
-13.375	-1.125	8.24681		-19.625	-1.125	4.90266		-21.625	0.625	2.41243
-13.375	-0.875	7.70749		-19.625	-0.875	4.52836		-21.625	0.875	2.49254
-13.375	-0.625	7.21834		-19.625	-0.625	4.25046		-21.625	1.125	2.71187
-13.375	-0.375	6.88237		-19.625	-0.375	4.0338		-21.625	1.375	2.7859
-13.375	-0.125	7.28515		-19.625	-0.125	3.81508		-21.625	1.625	3.14241
-13.375	0.125	7.99046		-19.625	0.125	3.59569		-21.625	1.875	3.70347
-13.125	-1.375	8.03538		-19.625	0.375	3.46706		-21.375	-3.125	7.65539
-13.125	-1.125	7.93429		-19.625	0.625	3.19547		-21.375	-2.875	6.20332
-13.125	-0.875	7.71008		-19.625	0.875	3.04996		-21.375	-2.625	5.66656
-13.125	-0.625	7.39785		-19.625	1.125	3.53203		-21.375	-2.375	5.23603
-13.125	-0.375	7.23097		-19.375	-2.375	7.81873		-21.375	-2.125	4.8846
-13.125	-0.125	7.32669		-19.375	-2.125	6.54227		-21.375	-1.875	4.6018
-13.125	0.125	7.98269		-19.375	-1.875	6.17347		-21.375	-1.625	4.35813
-12.875	-1.625	9.74087		-19.375	-1.625	5.7763		-21.375	-1.375	4.05821
-12.875	-1.375	8.38512		-19.375	-1.375	5.33442		-21.375	-1.125	3.81291
-12.875	-1.125	8.03726		-19.375	-1.125	4.89304		-21.375	-0.875	3.60006
-12.875	-0.875	7.98517		-19.375	-0.875	4.5475		-21.375	-0.625	3.42296
-12.875	-0.625	7.44502		-19.375	-0.625	4.31952		-21.375	-0.375	3.28474
-12.875	-0.375	7.19842		-19.375	-0.375	4.08629		-21.375	-0.125	3.00414
-12.875	-0.125	7.26502		-19.375	-0.125	3.83223		-21.375	0.125	2.75356
-12.875	0.125	7.79312		-19.375	0.125	3.76713		-21.375	0.375	2.55282
-12.875	0.375	7.86587		-19.375	0.375	3.56007		-21.375	0.625	2.48334
-12.625	-1.625	9.29789		-19.375	0.625	3.37992		-21.375	0.875	2.57968
-12.625	-1.375	8.83864		-19.375	0.875	3.45155		-21.375	1.125	2.78589
-12.625	-1.125	8.34817		-19.375	1.125	3.42578		-21.375	1.375	2.82689
-12.625	-0.875	7.84861		-19.125	-2.375	7.50656		-21.375	1.625	2.95053
-12.625	-0.625	7.44716		-19.125	-2.125	6.88577		-21.125	-3.125	7.17283
-12.625	-0.375	7.0102		-19.125	-1.875	6.2512		-21.125	-2.875	6.41777
-12.625	-0.125	6.96845		-19.125	-1.625	5.80565		-21.125	-2.625	5.74649
-12.625	0.125	7.95436		-19.125	-1.375	5.33467		-21.125	-2.375	5.34984
-12.375	-1.625	9.71531		-19.125	-1.125	4.90965		-21.125	-2.125	5.05983
-12.375	-1.375	8.82907		-19.125	-0.875	4.60651		-21.125	-1.875	4.73912
-12.375	-1.125	8.01171		-19.125	-0.625	4.2942		-21.125	-1.625	4.41229
-12.375	-0.875	7.5847		-19.125	-0.375	4.05828		-21.125	-1.375	4.09567
-12.375	-0.625	7.24897		-19.125	-0.125	3.84755		-21.125	-1.125	3.79359
-12.375	-0.375	7.00818		-19.125	0.125	3.73853		-21.125	-0.875	3.59969
-12.375	-0.125	6.77791		-19.125	0.375	3.74758		-21.125	-0.625	3.44502
-12.375	0.125	6.74603		-19.125	0.625	3.70262		-21.125	-0.375	3.28169
-12.375	0.375	7.41331		-19.125	0.875	4.16927		-21.125	-0.125	3.04586
-12.125	-1.625	9.04519		-19.125	1.125	4.62029		-21.125	0.125	2.80312
-12.125	-1.375	7.81002		-18.875	-2.375	7.49166		-21.125	0.375	2.64171
-12.125	-1.125	7.55615		-18.875	-2.125	6.87094		-21.125	0.625	2.52037
-12.125	-0.875	7.32962		-18.875	-1.875	6.46142		-21.125	0.875	2.6198
-12.125	-0.625	7.16163		-18.875	-1.625	5.78457		-21.125	1.125	2.89773
-12.125	-0.375	6.83194		-18.875	-1.375	5.4003		-21.125	1.375	2.93107
-12.125	-0.125	6.57729		-18.875	-1.125	5.01782		-21.125	1.625	3.06198
-12.125	0.125	6.62112		-18.875	-0.875	4.66054		-20.875	-3.375	6.76119
-12.125	0.375	6.99296		-18.875	-0.625	4.34837		-20.875	-3.125	6.9474
-11.875	-1.625	8.89471		-18.875	-0.375	4.03669		-20.875	-2.875	6.50291
-11.875	-1.375	8.24734		-18.875	-0.125	3.8483		-20.875	-2.625	5.94368
-11.875	-1.125	7.76011		-18.875	0.125	3.83285		-20.875	-2.375	5.48129
-11.875	-0.875	7.38052		-18.875	0.375	3.87695		-20.875	-2.125	5.21072
-11.875	-0.625	7.28918		-18.875	0.625	3.95847		-20.875	-1.875	4.81913
-11.875	-0.375	6.99052		-18.875	0.875	3.74242		-20.875	-1.625	4.4528
-11.875	-0.125	6.54314		-18.875	1.125	5.06807		-20.875	-1.375	4.14031
-11.875	0.125	6.58059		-18.625	-2.125	6.92368		-20.875	-1.125	3.80426
-11.875	0.375	6.76993		-18.625	-1.875	6.33172		-20.875	-0.875	3.54922
-11.625	-1.625	9.36643		-18.625	-1.625	5.83286		-20.875	-0.625	3.41997
-11.625	-1.375	8.52584		-18.625	-1.375	5.39961		-20.875	-0.375	3.25579
-11.625	-1.125	8.00531		-18.625	-1.125	5.02877		-20.875	-0.125	3.03873
-11.625	-0.875	7.94516		-18.625	-0.875	4.65233		-20.875	0.125	2.88428
-11.625	-0.625	7.50658		-18.625	-0.625	4.25285		-20.875	0.375	2.69457
-11.625	-0.375	7.18509		-18.625	-0.375	3.96045		-20.875	0.625	2.61734
-11.625	-0.125	6.85604		-18.625	-0.125	3.86899		-20.875	0.875	2.70022
-11.625	0.125	6.71675		-18.625	0.125	3.84214		-20.875	1.125	2.73477
-11.625	0.375	7.06443		-18.625	0.375	3.85881		-20.875	1.375	3.1363
-11.375	-1.875	9.38326		-18.625	0.625	3.91856		-20.875	1.625	3.70552
-11.375	-1.625	9.85201		-18.625	0.875	4.18904		-20.625	-3.375	7.36922
-11.375	-1.375	8.8835		-18.625	1.125	4.64088		-20.625	-3.125	6.79458
-11.375	-1.125	8.47529		-18.375	-2.375	8.40068		-20.625	-2.875	6.56825
-11.375	-0.875	7.86341		-18.375	-2.125	7.01214		-20.625	-2.625	5.86155
-11.375	-0.625	7.81948		-18.375	-1.875	6.09235		-20.625	-2.375	5.6386
-11.375	-0.375	7.37226		-18.375	-1.625	5.66437		-20.625	-2.125	5.27611
-11.375	-0.125	7.33051		-18.375	-1.375	5.25869		-20.625	-1.875	4.88064
-11.375	0.125	7.13251		-18.375	-1.125	4.96425		-20.625	-1.625	4.48433
-11.375	0.375	7.97701		-18.375	-0.875	4.56743		-20.625	-1.375	4.19047
-11.125	-1.875	9.0273		-18.375	-0.625	4.1886		-20.625	-1.125	3.80822
-11.125	-1.625	9.24627		-18.375	-0.375	3.95239		-20.625	-0.875	3.547
-11.125	-1.375	8.75837		-18.375	-0.125	3.83277		-20.625	-0.625	3.38847
-11.125	-1.125	8.13493		-18.375	0.125	3.74252		-20.625	-0.375	3.22208
-11.125	-0.875	7.66227		-18.375	0.375	3.88107		-20.625	-0.125	3.02765
-11.125	-0.625	7.50602		-18.375	0.625	4.0234		-20.625	0.125	2.85219
-11.125	-0.375	7.7507		-18.375	0.875	4.05867		-20.625	0.375	2.69768
-11.125	-0.125	7.28195		-18.125	-2.375	8.33636		-20.625	0.625	2.67239
-11.125	0.125	7.20356		-18.125	-2.125	7.12512		-20.625	0.875	2.69899
-10.875	-1.625	9.01464		-18.125	-1.875	6.14321		-20.625	1.125	2.76528
-10.875	-1.375	8.65036		-18.125	-1.625	5.65934		-20.625	1.375	3.21888
-10.875	-1.125	8.3796		-18.125	-1.375	5.21467		-20.625	1.625	3.89114
-10.875	-0.875	7.70971		-18.125	-1.125	4.8093		-20.375	-3.375	7.81441
-10.875	-0.625	7.40638		-18.125	-0.875	4.42199		-20.375	-3.125	6.66412
-10.875	-0.375	7.53745		-18.125	-0.625	4.0958		-20.375	-2.875	6.63357
-10.875	-0.125	7.32979		-18.125	-0.375	3.85108		-20.375	-2.625	5.94101
-10.875	0.125	6.68791		-18.125	-0.125	3.75384		-20.375	-2.375	5.64532
-10.875	0.375	6.93236		-18.125	0.125	3.77235		-20.375	-2.125	5.25078
-10.625	-1.625	9.42365		-18.125	0.375	3.82073		-20.375	-1.875	4.91518
-10.625	-1.375	8.78718		-18.125	0.625	4.12813		-20.375	-1.625	4.48315
-10.625	-1.125	8.49481		-18.125	0.875	4.32706		-20.375	-1.375	4.13201
-10.625	-0.875	8.03674		-18.125	1.125	5.01548		-20.375	-1.125	3.83482
-10.625	-0.625	7.46883		-17.875	-2.375	7.57984		-20.375	-0.875	3.56498
-10.625	-0.375	7.1882		-17.875	-2.125	6.70077		-20.375	-0.625	3.3645
-10.625	-0.125	7.04145		-17.875	-1.875	6.16677		-20.375	-0.375	3.2104
-10.625	0.125	6.71899		-17.875	-1.625	5.63787		-20.375	-0.125	3.01956
-10.625	0.375	6.64533		-17.875	-1.375	5.14472		-20.375	0.125	2.8676
-10.375	-1.375	9.84189		-17.875	-1.125	4.65732		-20.375	0.375	2.7056
-10.375	-1.125	8.92957		-17.875	-0.875	4.27196		-20.375	0.625	2.72118
-10.375	-0.875	8.40245		-17.875	-0.625	3.91209		-20.375	0.875	2.75399
-10.375	-0.625	7.8508		-17.875	-0.375	3.76332		-20.375	1.125	2.7978
-10.375	-0.375	7.33918		-17.875	-0.125	3.71601		-20.375	1.375	3.22543
-10.375	-0.125	6.86459		-17.875	0.125	3.7		-20.375	1.625	3.68401
-10.375	0.125	6.85555		-17.875	0.375	3.83408		-20.125	-3.375	7.13265
-10.375	0.375	6.58582		-17.875	0.625	3.90393		-20.125	-3.125	6.93133
-10.125	-1.625	9.46772		-17.875	0.875	4.08591		-20.125	-2.875	6.65375
-10.125	-1.375	9.43548		-17.625	-2.375	7.48894		-20.125	-2.625	5.91283
-10.125	-1.125	9.68669		-17.625	-2.125	6.39033		-20.125	-2.375	5.4308
-10.125	-0.875	8.5496		-17.625	-1.875	5.92789		-20.125	-2.125	5.18506
-10.125	-0.625	8.46187		-17.625	-1.625	5.46097		-20.125	-1.875	4.87338
-10.125	-0.375	7.67028		-17.625	-1.375	4.95936		-20.125	-1.625	4.46174
-10.125	-0.125	7.1535		-17.625	-1.125	4.50553		-20.125	-1.375	4.15637
-10.125	0.125	7.00353		-17.625	-0.875	4.12919		-20.125	-1.125	3.83493
-10.125	0.375	6.70137		-17.625	-0.625	3.78914		-20.125	-0.875	3.5692
-9.875	-1.875	9.97478		-17.625	-0.375	3.64056		-20.125	-0.625	3.36329
-9.875	-1.625	9.16253		-17.625	-0.125	3.56274		-20.125	-0.375	3.18177
-9.875	-1.375	8.91056		-17.625	0.125	3.4879		-20.125	-0.125	2.97159
-9.875	-1.125	8.88194		-17.625	0.375	3.63384		-20.125	0.125	2.89869
-9.875	-0.875	8.6246		-17.625	0.625	4.03354		-20.125	0.375	2.69777
-9.875	-0.625	8.38422		-17.625	0.875	4.4973		-20.125	0.625	2.72144
-9.875	-0.375	7.84418		-17.625	1.125	4.23093		-20.125	0.875	2.81457
-9.875	-0.125	7.37543		-17.375	-2.375	6.96392		-20.125	1.125	2.99005
-9.875	0.125	7.4456		-17.375	-2.125	6.23388		-20.125	1.375	3.39634
-9.875	0.375	7.21497		-17.375	-1.875	5.65904		-20.125	1.625	3.97245
-9.625	-1.625	9.57517		-17.375	-1.625	5.36175		-19.875	-3.375	7.11181
-9.625	-1.375	8.8962		-17.375	-1.375	4.88777		-19.875	-3.125	6.91056
-9.625	-1.125	8.98264		-17.375	-1.125	4.50457		-19.875	-2.875	6.2884
-9.625	-0.875	8.56673		-17.375	-0.875	4.00133		-19.875	-2.625	5.8124
-9.625	-0.625	8.4692		-17.375	-0.625	3.74411		-19.875	-2.375	5.36102
-9.625	-0.375	7.86716		-17.375	-0.375	3.53739		-19.875	-2.125	5.04296
-9.625	-0.125	7.68795		-17.375	-0.125	3.48405		-19.875	-1.875	4.7407
-9.625	0.125	7.35743		-17.375	0.125	3.45835		-19.875	-1.625	4.42378
-9.625	0.375	7.49289		-17.375	0.375	3.57293		-19.875	-1.375	4.10752
-9.375	-1.625	10.0078		-17.375	0.625	4.01905		-19.875	-1.125	3.78133
-9.375	-1.375	9.41702		-17.375	0.875	4.64482		-19.875	-0.875	3.50931
-9.375	-1.125	9.10062		-17.125	-2.125	6.37998		-19.875	-0.625	3.3131
-9.375	-0.875	8.64147		-17.125	-1.875	5.60824		-19.875	-0.375	3.18602
-9.375	-0.625	8.45466		-17.125	-1.625	5.14277		-19.875	-0.125	3.02466
-9.375	-0.375	8.19396		-17.125	-1.375	4.86103		-19.875	0.125	2.84798
-9.375	-0.125	7.91334		-17.125	-1.125	4.42541		-19.875	0.375	2.73765
-9.375	0.125	7.74539		-17.125	-0.875	4.02342		-19.875	0.625	2.73942
-9.375	0.375	8.13283		-17.125	-0.625	3.76169		-19.875	0.875	3.0326
-9.125	-1.625	10.37		-17.125	-0.375	3.55003		-19.875	1.125	3.3272
-9.125	-1.375	9.91075		-17.125	-0.125	3.39014		-19.875	1.375	3.26375
-9.125	-1.125	9.39022		-17.125	0.125	3.41116		-19.875	1.625	4.00733
-9.125	-0.875	8.84361		-17.125	0.375	3.56662		-19.875	1.875	4.07138
-9.125	-0.625	8.68736		-17.125	0.625	3.783		-19.625	-3.625	6.70065
-9.125	-0.375	8.45197		-17.125	0.875	4.72383		-19.625	-3.125	7.03279
-9.125	-0.125	8.17429		-16.875	-2.375	7.17803		-19.625	-2.875	6.62699
-9.125	0.125	7.99524		-16.875	-2.125	6.21802		-19.625	-2.625	5.70515
-9.125	0.375	8.24522		-16.875	-1.875	5.55118		-19.625	-2.375	5.16096
-8.875	-1.625	10.913		-16.875	-1.625	4.95244		-19.625	-2.125	4.90469
-8.875	-1.375	9.69473		-16.875	-1.375	4.65916		-19.625	-1.875	4.68576
-8.875	-1.125	8.89111		-16.875	-1.125	4.33393		-19.625	-1.625	4.40302
-8.875	-0.875	8.56359		-16.875	-0.875	4.02475		-19.625	-1.375	4.05532
-8.875	-0.625	8.40102		-16.875	-0.625	3.72335		-19.625	-1.125	3.75822
-8.875	-0.375	8.45567		-16.875	-0.375	3.54085		-19.625	-0.875	3.46405
-8.875	-0.125	8.56874		-16.875	-0.125	3.36478		-19.625	-0.625	3.32006
-8.875	0.125	8.53826		-16.875	0.125	3.38279		-19.625	-0.375	3.1949
-8.625	-1.375	10.2516		-16.875	0.375	3.50935		-19.625	-0.125	3.04665
-8.625	-1.125	9.20909		-16.875	0.625	4.02567		-19.625	0.125	2.89854
-8.625	-0.875	8.45434		-16.875	0.875	4.16825		-19.625	0.375	2.78878
-8.625	-0.625	8.19155		-16.625	-2.625	7.26805		-19.625	0.625	2.79673
-8.625	-0.375	8.11984		-16.625	-2.375	6.63725		-19.625	0.875	2.94971
-8.625	-0.125	8.47887		-16.625	-2.125	6.13098		-19.625	1.125	3.40238
-8.625	0.125	8.53065		-16.625	-1.875	5.35921		-19.625	1.375	3.90662
-8.625	0.375	8.74087		-16.625	-1.625	4.8084		-19.625	1.625	4.03602
-8.375	-1.375	10.1488		-16.625	-1.375	4.50411		-19.375	-3.375	7.71242
-8.375	-1.125	9.67564		-16.625	-1.125	4.17894		-19.375	-3.125	7.76118
-8.375	-0.875	8.73554		-16.625	-0.875	3.94423		-19.375	-2.875	6.55769
-8.375	-0.625	8.37971		-16.625	-0.625	3.66673		-19.375	-2.625	5.74297
-8.375	-0.375	8.22037		-16.625	-0.375	3.47156		-19.375	-2.375	5.19158
-8.375	-0.125	8.33629		-16.625	-0.125	3.30806		-19.375	-2.125	4.82847
-8.375	0.125	8.74251		-16.625	0.125	3.30569		-19.375	-1.875	4.66322
-8.375	0.375	8.88782		-16.625	0.375	3.36895		-19.375	-1.625	4.38278
-8.125	-1.375	11.2346		-16.625	0.625	3.77326		-19.375	-1.375	4.06276
-8.125	-1.125	10.0725		-16.625	0.875	4.61205		-19.375	-1.125	3.76782
-8.125	-0.875	9.36049		-16.375	-2.875	5.66646		-19.375	-0.875	3.52012
-8.125	-0.625	8.85625		-16.375	-2.625	6.29356		-19.375	-0.625	3.31665
-8.125	-0.375	8.49394		-16.375	-2.375	5.80694		-19.375	-0.375	3.17435
-8.125	-0.125	8.65589		-16.375	-2.125	5.70199		-19.375	-0.125	3.00782
-8.125	0.125	9.26387		-16.375	-1.875	5.32046		-19.375	0.125	2.93969
-7.875	-1.375	10.6258		-16.375	-1.625	4.77976		-19.375	0.375	2.89316
-7.875	-1.125	10.1353		-16.375	-1.375	4.28207		-19.375	0.625	2.91385
-7.875	-0.875	9.53497		-16.375	-1.125	4.0683		-19.375	0.875	3.10239
-7.875	-0.625	9.08773		-16.375	-0.875	3.87407		-19.375	1.125	3.36381
-7.875	-0.375	8.84418		-16.375	-0.625	3.59683		-19.375	1.375	4.56131
-7.875	-0.125	9.19783		-16.375	-0.375	3.48019		-19.375	1.625	3.80757
-7.875	0.125	9.9913		-16.375	-0.125	3.32695		-19.375	1.875	4.12231
-7.625	-1.375	11.1318		-16.375	0.125	3.26931		-19.125	-3.125	6.93527
-7.625	-1.125	9.96972		-16.375	0.375	3.36278		-19.125	-2.875	6.68107
-7.625	-0.875	9.75728		-16.375	0.625	3.75753		-19.125	-2.625	5.91239
-7.625	-0.625	9.27114		-16.375	0.875	4.0538		-19.125	-2.375	5.28408
-7.625	-0.375	9.18267		-16.125	-3.125	5.61402		-19.125	-2.125	4.86994
-7.625	-0.125	9.08912		-16.125	-2.875	5.04275		-19.125	-1.875	4.61393
-7.625	0.125	10.1526		-16.125	-2.625	4.99319		-19.125	-1.625	4.38121
-7.375	-1.375	11.4659		-16.125	-2.375	5.65156		-19.125	-1.375	4.04435
-7.375	-1.125	10.4535		-16.125	-2.125	5.31826		-19.125	-1.125	3.77145
-7.375	-0.875	9.74662		-16.125	-1.875	5.29001		-19.125	-0.875	3.52023
-7.375	-0.625	9.4748		-16.125	-1.625	4.6252		-19.125	-0.625	3.27565
-7.375	-0.375	9.5577		-16.125	-1.375	4.16377		-19.125	-0.375	3.07062
-7.375	-0.125	9.65342		-16.125	-1.125	3.91177		-19.125	-0.125	2.95764
-7.375	0.125	10.3094		-16.125	-0.875	3.78883		-19.125	0.125	2.91999
-7.125	-1.625	11.9814		-16.125	-0.625	3.56452		-19.125	0.375	2.94229
-7.125	-1.375	11.8669		-16.125	-0.375	3.45566		-19.125	0.625	2.97833
-7.125	-1.125	10.4198		-16.125	-0.125	3.31801		-19.125	0.875	3.21043
-7.125	-0.875	9.7987		-16.125	0.125	3.30741		-19.125	1.125	3.65538
-7.125	-0.625	9.355		-16.125	0.375	3.32277		-19.125	1.375	4.46047
-7.125	-0.375	9.33834		-16.125	0.625	3.59624		-18.875	-2.875	6.91615
-7.125	-0.125	9.58108		-16.125	0.875	4.48972		-18.875	-2.625	6.00073
-6.875	-1.625	11.4598		-15.875	-3.125	4.63801		-18.875	-2.375	5.40398
-6.875	-1.375	11.7723		-15.875	-2.875	4.79717		-18.875	-2.125	4.89427
-6.875	-1.125	10.7599		-15.875	-2.625	4.91874		-18.875	-1.875	4.65991
-6.875	-0.875	9.89822		-15.875	-2.375	5.30102		-18.875	-1.625	4.2752
-6.875	-0.625	9.38327		-15.875	-2.125	5.32661		-18.875	-1.375	4.01331
-6.875	-0.375	9.12863		-15.875	-1.875	5.03993		-18.875	-1.125	3.77243
-6.875	-0.125	9.33666		-15.875	-1.625	4.45157		-18.875	-0.875	3.52529
-6.875	0.125	10.6159		-15.875	-1.375	3.99413		-18.875	-0.625	3.27037
-6.625	-1.875	11.8535		-15.875	-1.125	3.76825		-18.875	-0.375	3.04705
-6.625	-1.625	11.2184		-15.875	-0.875	3.5974		-18.875	-0.125	2.92261
-6.625	-1.375	10.7892		-15.875	-0.625	3.48519		-18.875	0.125	2.86052
-6.625	-1.125	10.808		-15.875	-0.375	3.3191		-18.875	0.375	2.90041
-6.625	-0.875	10.2194		-15.875	-0.125	3.28562		-18.875	0.625	3.02112
-6.625	-0.625	9.67529		-15.875	0.125	3.30779		-18.875	0.875	3.16111
-6.625	-0.375	9.36279		-15.875	0.375	3.33594		-18.875	1.125	3.66518
-6.625	-0.125	9.36282		-15.875	0.625	3.65122		-18.875	1.375	4.20956
-6.625	0.125	9.81		-15.875	0.875	4.84424		-18.875	1.625	4.92331
-6.625	0.375	10.4472		-15.625	-3.125	5.37679		-18.625	-3.125	6.78105
-6.375	-1.625	12.1496		-15.625	-2.875	4.96041		-18.625	-2.875	6.15434
-6.375	-1.375	10.5441		-15.625	-2.625	5.1183		-18.625	-2.625	5.87169
-6.375	-1.125	10.5129		-15.625	-2.375	5.10643		-18.625	-2.375	5.3412
-6.375	-0.875	10.5767		-15.625	-2.125	5.37615		-18.625	-2.125	4.87876
-6.375	-0.625	9.81482		-15.625	-1.875	4.73188		-18.625	-1.875	4.53411
-6.375	-0.375	9.36068		-15.625	-1.625	4.19943		-18.625	-1.625	4.25073
-6.375	-0.125	9.57541		-15.625	-1.375	3.80906		-18.625	-1.375	3.95322
-6.375	0.125	10.0057		-15.625	-1.125	3.58977		-18.625	-1.125	3.72346
-6.375	0.375	10.0248		-15.625	-0.875	3.44502		-18.625	-0.875	3.47127
-6.125	-1.625	12.5175		-15.625	-0.625	3.31972		-18.625	-0.625	3.17986
-6.125	-1.375	11.122		-15.625	-0.375	3.20171		-18.625	-0.375	2.97395
-6.125	-1.125	10.6412		-15.625	-0.125	3.31353		-18.625	-0.125	2.8608
-6.125	-0.875	10.6621		-15.625	0.125	3.27366		-18.625	0.125	2.84735
-6.125	-0.625	10.3558		-15.625	0.375	3.28637		-18.625	0.375	2.81673
-6.125	-0.375	9.58383		-15.625	0.625	3.63393		-18.625	0.625	2.984
-6.125	-0.125	9.2565		-15.625	0.875	5.18756		-18.625	0.875	3.1941
-6.125	0.125	9.79799		-15.375	-2.625	6.25687		-18.625	1.125	3.43082
-5.875	-1.375	12.9254		-15.375	-2.375	5.87677		-18.625	1.375	3.92417
-5.875	-1.125	11.648		-15.375	-2.125	5.1787		-18.375	-3.125	6.4645
-5.875	-0.875	11.0926		-15.375	-1.875	4.62517		-18.375	-2.875	5.74337
-5.875	-0.625	10.7809		-15.375	-1.625	4.15083		-18.375	-2.625	5.47942
-5.875	-0.375	10.1908		-15.375	-1.375	3.69605		-18.375	-2.375	5.11786
-5.875	-0.125	9.58216		-15.375	-1.125	3.38881		-18.375	-2.125	4.68785
-5.875	0.125	9.59434		-15.375	-0.875	3.27263		-18.375	-1.875	4.36327
-5.875	0.375	10.4881		-15.375	-0.625	3.14677		-18.375	-1.625	4.09913
-5.625	-1.125	13.0487		-15.375	-0.375	3.15723		-18.375	-1.375	3.83831
-5.625	-0.875	12.0963		-15.375	-0.125	3.09202		-18.375	-1.125	3.60169
-5.625	-0.625	11.5997		-15.375	0.125	3.06117		-18.375	-0.875	3.37196
-5.625	-0.375	11.0071		-15.375	0.375	3.16095		-18.375	-0.625	3.11737
-5.625	-0.125	10.4032		-15.375	0.625	3.85837		-18.375	-0.375	2.91406
-5.625	0.125	9.95143		-15.375	0.875	4.42063		-18.375	-0.125	2.76299
-5.625	0.375	10.3021		-15.125	-2.625	5.74595		-18.375	0.125	2.74518
-5.375	-1.125	15.0458		-15.125	-2.375	5.79285		-18.375	0.375	2.75937
-5.375	-0.875	13.8045		-15.125	-2.125	5.22495		-18.375	0.625	2.96879
-5.375	-0.625	12.7642		-15.125	-1.875	4.64293		-18.375	0.875	3.11341
-5.375	-0.375	12.0973		-15.125	-1.625	4.13561		-18.375	1.125	3.39174
-5.375	-0.125	11.4737		-15.125	-1.375	3.6603		-18.375	1.375	3.99879
-5.375	0.125	10.8195		-15.125	-1.125	3.36284		-18.125	-3.625	6.67719
-5.375	0.375	10.5031		-15.125	-0.875	3.17958		-18.125	-3.375	6.62924
-5.125	-0.875	15.4347		-15.125	-0.625	3.01388		-18.125	-3.125	5.87869
-5.125	-0.625	14.3657		-15.125	-0.375	2.90071		-18.125	-2.875	5.12342
-5.125	-0.375	13.5116		-15.125	-0.125	2.9121		-18.125	-2.625	5.02471
-5.125	-0.125	12.7166		-15.125	0.125	2.98651		-18.125	-2.375	4.75637
-5.125	0.125	11.8893		-15.125	0.375	3.15821		-18.125	-2.125	4.53819
-5.125	0.375	11.2272		-15.125	0.625	3.79895		-18.125	-1.875	4.23242
-4.875	-0.875	17.4467		-14.875	-2.625	5.86251		-18.125	-1.625	4.04864
-4.875	-0.625	15.872		-14.875	-2.375	5.03021		-18.125	-1.375	3.75924
-4.875	-0.375	14.7535		-14.875	-2.125	4.67677		-18.125	-1.125	3.45848
-4.875	-0.125	14.0078		-14.875	-1.875	4.32339		-18.125	-0.875	3.20987
-4.875	0.125	13.0789		-14.875	-1.625	3.94874		-18.125	-0.625	3.00657
-4.875	0.375	12.1641		-14.875	-1.375	3.64554		-18.125	-0.375	2.8197
-4.625	-0.625	17.4943		-14.875	-1.125	3.36126		-18.125	-0.125	2.72203
-4.625	-0.375	15.8818		-14.875	-0.875	3.16242		-18.125	0.125	2.68253
-4.625	-0.125	14.8991		-14.875	-0.625	2.87327		-18.125	0.375	2.70782
-4.625	0.125	14.4513		-14.875	-0.375	2.8005		-18.125	0.625	2.87852
-4.625	0.375	13.5987		-14.875	-0.125	2.74801		-18.125	0.875	3.07883
-4.375	-1.125	18.9042		-14.875	0.125	2.81734		-18.125	1.125	3.46782
-4.375	-0.875	18.3822		-14.875	0.375	3.01958		-18.125	1.375	3.691
-4.375	-0.625	18.1437		-14.875	0.625	3.37096		-18.125	1.625	4.8671
-4.375	-0.375	17.4042		-14.875	0.875	4.92427		-17.875	-3.375	6.35369
-4.375	-0.125	16.0719		-14.625	-2.375	5.1982		-17.875	-3.125	5.72694
-4.375	0.125	15.1815		-14.625	-2.125	4.40626		-17.875	-2.875	4.99739
-4.375	0.375	14.5941		-14.625	-1.875	4.05028		-17.875	-2.625	4.64182
-4.125	-1.125	19.9874		-14.625	-1.625	3.83284		-17.875	-2.375	4.59788
-4.125	-0.875	18.9188		-14.625	-1.375	3.64079		-17.875	-2.125	4.40981
-4.125	-0.625	18.4552		-14.625	-1.125	3.3512		-17.875	-1.875	4.15582
-4.125	-0.375	18.2376		-14.625	-0.875	3.03241		-17.875	-1.625	3.91854
-4.125	-0.125	17.6314		-14.625	-0.625	2.84199		-17.875	-1.375	3.63444
-4.125	0.125	16.5114		-14.625	-0.375	2.66849		-17.875	-1.125	3.33342
-4.125	0.375	15.4653		-14.625	-0.125	2.62488		-17.875	-0.875	3.06157
-3.875	-1.125	21.7512		-14.625	0.125	2.59711		-17.875	-0.625	2.83023
-3.875	-0.875	20.1711		-14.625	0.375	2.81746		-17.875	-0.375	2.73003
-3.875	-0.625	19.2101		-14.625	0.625	3.26564		-17.875	-0.125	2.70407
-3.875	-0.375	18.8483		-14.625	0.875	3.8612		-17.875	0.125	2.65813
-3.875	-0.125	18.3915		-14.375	-2.375	5.55255		-17.875	0.375	2.7388
-3.875	0.125	17.6768		-14.375	-2.125	4.46313		-17.875	0.625	2.87379
-3.875	0.375	16.7003		-14.375	-1.875	4.10604		-17.875	0.875	3.16034
-3.625	-0.875	21.001		-14.375	-1.625	3.7873		-17.875	1.125	3.52492
-3.625	-0.625	20.3732		-14.375	-1.375	3.6901		-17.875	1.375	3.76863
-3.625	-0.375	19.7605		-14.375	-1.125	3.38572		-17.875	1.625	4.83951
-3.625	-0.125	19.1438		-14.375	-0.875	3.13734		-17.625	-3.625	5.80973
-3.625	0.125	18.5472		-14.375	-0.625	2.86412		-17.625	-3.375	6.12398
-3.625	0.375	17.8268		-14.375	-0.375	2.70577		-17.625	-3.125	5.58547
-3.375	-1.125	23.5277		-14.375	-0.125	2.56729		-17.625	-2.875	4.98898
-3.375	-0.875	22.4239		-14.375	0.125	2.47544		-17.625	-2.625	4.59933
-3.375	-0.625	21.4673		-14.375	0.375	2.53013		-17.625	-2.375	4.41933
-3.375	-0.375	21.0519		-14.375	0.625	3.09038		-17.625	-2.125	4.26141
-3.375	-0.125	20.4552		-14.375	0.875	3.59861		-17.625	-1.875	4.10903
-3.375	0.125	19.5194		-14.125	-2.875	5.88617		-17.625	-1.625	3.84086
-3.375	0.375	19.0026		-14.125	-2.625	6.08638		-17.625	-1.375	3.53512
-3.125	-1.125	23.9748		-14.125	-2.375	5.36109		-17.625	-1.125	3.17957
-3.125	-0.875	23.4985		-14.125	-2.125	4.76688		-17.625	-0.875	2.92035
-3.125	-0.625	22.3508		-14.125	-1.875	4.10526		-17.625	-0.625	2.6969
-3.125	-0.375	21.942		-14.125	-1.625	3.77356		-17.625	-0.375	2.62496
-3.125	-0.125	21.7563		-14.125	-1.375	3.71986		-17.625	-0.125	2.61651
-3.125	0.125	21.2136		-14.125	-1.125	3.55068		-17.625	0.125	2.5866
-3.125	0.375	20.4037		-14.125	-0.875	3.2059		-17.625	0.375	2.67069
-2.875	-1.375	25.6345		-14.125	-0.625	2.89518		-17.625	0.625	2.96027
-2.875	-1.125	24.8642		-14.125	-0.375	2.76612		-17.625	0.875	3.25122
-2.875	-0.875	23.9609		-14.125	-0.125	2.64273		-17.625	1.125	3.54029
-2.875	-0.625	23.2964		-14.125	0.125	2.51081		-17.625	1.375	4.02632
-2.875	-0.375	23.0269		-14.125	0.375	2.61848		-17.625	1.625	4.3812
-2.875	-0.125	22.7478		-14.125	0.625	2.8546		-17.375	-3.375	6.60388
-2.875	0.125	22.5809		-14.125	0.875	3.47728		-17.375	-3.125	5.45524
-2.875	0.375	21.9698		-13.875	-2.625	5.44277		-17.375	-2.875	4.995
-2.625	-1.375	26.2184		-13.875	-2.375	5.20593		-17.375	-2.625	4.59791
-2.625	-1.125	25.6581		-13.875	-2.125	4.90777		-17.375	-2.375	4.45616
-2.625	-0.875	25.1938		-13.875	-1.875	4.30568		-17.375	-2.125	4.18798
-2.625	-0.625	24.4587		-13.875	-1.625	3.82307		-17.375	-1.875	4.09342
-2.625	-0.375	23.9743		-13.875	-1.375	3.67148		-17.375	-1.625	3.75867
-2.625	-0.125	23.6233		-13.875	-1.125	3.54303		-17.375	-1.375	3.44426
-2.625	0.125	23.6686		-13.875	-0.875	3.26638		-17.375	-1.125	3.18253
-2.625	0.375	24.0309		-13.875	-0.625	2.9154		-17.375	-0.875	2.80496
-2.375	-1.375	27.0012		-13.875	-0.375	2.71218		-17.375	-0.625	2.63441
-2.375	-1.125	26.5532		-13.875	-0.125	2.73862		-17.375	-0.375	2.53337
-2.375	-0.875	26.0769		-13.875	0.125	2.62324		-17.375	-0.125	2.53397
-2.375	-0.625	25.7033		-13.875	0.375	2.85249		-17.375	0.125	2.58758
-2.375	-0.375	25.2241		-13.875	0.625	3.0536		-17.375	0.375	2.70985
-2.375	-0.125	24.7747		-13.875	0.875	3.4501		-17.375	0.625	3.07406
-2.375	0.125	24.406		-13.625	-2.625	6.5886		-17.375	0.875	3.51471
-2.375	0.375	24.263		-13.625	-2.375	5.35362		-17.375	1.125	3.8455
-2.125	-1.375	28.6223		-13.625	-2.125	4.86096		-17.375	1.375	4.41459
-2.125	-1.125	27.7284		-13.625	-1.875	4.75327		-17.125	-3.625	6.32284
-2.125	-0.875	27.6255		-13.625	-1.625	4.08464		-17.125	-3.375	6.09776
-2.125	-0.625	27.0542		-13.625	-1.375	3.75717		-17.125	-3.125	5.27485
-2.125	-0.375	26.6625		-13.625	-1.125	3.63616		-17.125	-2.875	5.25741
-2.125	-0.125	26.3103		-13.625	-0.875	3.39288		-17.125	-2.625	4.77641
-2.125	0.125	25.5903		-13.625	-0.625	2.9576		-17.125	-2.375	4.52962
-2.125	0.375	24.917		-13.625	-0.375	2.70244		-17.125	-2.125	4.22063
-1.875	-1.375	30.5556		-13.625	-0.125	2.6353		-17.125	-1.875	4.03804
-1.875	-1.125	30.0351		-13.625	0.125	2.75422		-17.125	-1.625	3.708
-1.875	-0.875	29.1811		-13.625	0.375	2.71984		-17.125	-1.375	3.43981
-1.875	-0.625	28.8874		-13.625	0.625	2.86971		-17.125	-1.125	3.10129
-1.875	-0.375	28.8895		-13.625	0.875	3.51041		-17.125	-0.875	2.82117
-1.875	-0.125	27.7216		-13.375	-2.375	5.62767		-17.125	-0.625	2.60625
-1.875	0.125	26.9418		-13.375	-2.125	4.92461		-17.125	-0.375	2.47955
-1.875	0.375	26.0095		-13.375	-1.875	4.78226		-17.125	-0.125	2.47543
-1.625	-0.875	31.7428		-13.375	-1.625	4.2829		-17.125	0.125	2.56522
-1.625	-0.625	30.7326		-13.375	-1.375	3.78668		-17.125	0.375	2.79121
-1.625	-0.375	30.2826		-13.375	-1.125	3.61866		-17.125	0.625	3.06401
-1.625	-0.125	29.6066		-13.375	-0.875	3.39521		-17.125	0.875	3.50983
-1.625	0.125	28.8268		-13.375	-0.625	3.04169		-17.125	1.125	3.71471
-1.625	0.375	27.9806		-13.375	-0.375	2.79571		-17.125	1.375	4.00442
-1.375	-1.125	32.3045		-13.375	-0.125	2.5884		-17.125	1.625	4.04522
-1.375	-0.875	31.378		-13.375	0.125	2.56128		-16.875	-3.375	6.01913
-1.375	-0.625	31.4715		-13.375	0.375	2.52221		-16.875	-3.125	5.81933
-1.375	-0.375	30.8443		-13.375	0.625	2.71408		-16.875	-2.875	5.16803
-1.375	-0.125	30.6903		-13.375	0.875	3.15943		-16.875	-2.625	4.7976
-1.375	0.375	30.3878		-13.375	1.125	3.47436		-16.875	-2.375	4.37976
-1.125	-1.375	33.5262		-13.125	-2.375	7.14052		-16.875	-2.125	4.20199
-1.125	-1.125	32.4837		-13.125	-2.125	5.68075		-16.875	-1.875	3.89463
-1.125	-0.875	31.5474		-13.125	-1.875	5.00913		-16.875	-1.625	3.65007
-1.125	-0.625	31.3538		-13.125	-1.625	4.38047		-16.875	-1.375	3.36087
-1.125	-0.375	32.1099		-13.125	-1.375	3.86064		-16.875	-1.125	3.03487
-1.125	-0.125	32.0682		-13.125	-1.125	3.51397		-16.875	-0.875	2.79009
-1.125	0.125	32.1199		-13.125	-0.875	3.40132		-16.875	-0.625	2.59164
-0.875	-1.125	32.8479		-13.125	-0.625	3.00032		-16.875	-0.375	2.48667
-0.875	-0.875	32.0919		-13.125	-0.375	2.7417		-16.875	-0.125	2.39514
-0.875	-0.625	31.4577		-13.125	-0.125	2.50903		-16.875	0.125	2.48758
-0.875	-0.375	31.5161		-13.125	0.125	2.42498		-16.875	0.375	2.66164
-0.875	-0.125	31.9104		-13.125	0.375	2.49199		-16.875	0.625	3.01329
-0.875	0.125	33.0307		-13.125	0.625	2.56828		-16.875	0.875	3.26173
-0.625	-1.125	34.2678		-13.125	0.875	2.83224		-16.875	1.125	3.7398
-0.625	-0.875	32.9651		-13.125	1.375	2.94733		-16.875	1.375	4.19721
-0.625	-0.625	32.0432		-12.875	-2.375	7.15939		-16.875	1.625	4.66511
-0.625	-0.375	31.7752		-12.875	-2.125	5.81179		-16.625	-3.375	6.78645
-0.625	-0.125	31.9388		-12.875	-1.875	5.10121		-16.625	-3.125	5.48284
-0.625	0.125	32.2358		-12.875	-1.625	4.59857		-16.625	-2.875	5.19567
-0.625	0.375	33.1228		-12.875	-1.375	4.00583		-16.625	-2.625	4.79118
-0.375	-1.375	35.7341		-12.875	-1.125	3.53973		-16.625	-2.375	4.3889
-0.375	-1.125	35.6406		-12.875	-0.875	3.31279		-16.625	-2.125	4.23499
-0.375	-0.875	34.0297		-12.875	-0.625	3.02432		-16.625	-1.875	3.88671
-0.375	-0.625	33.1818		-12.875	-0.375	2.63721		-16.625	-1.625	3.56456
-0.375	-0.375	32.5878		-12.875	-0.125	2.42344		-16.625	-1.375	3.21002
-0.375	-0.125	32.3861		-12.875	0.125	2.24998		-16.625	-1.125	2.93519
-0.375	0.125	32.4824		-12.875	0.375	2.27685		-16.625	-0.875	2.73891
-0.375	0.375	32.9822		-12.875	0.625	2.61693		-16.625	-0.625	2.56403
-0.125	-1.375	36.5814		-12.875	0.875	3.04862		-16.625	-0.375	2.44496
-0.125	-1.125	36.0609		-12.625	-2.375	6.30385		-16.625	-0.125	2.33264
-0.125	-0.875	35.3192		-12.625	-2.125	5.57438		-16.625	0.125	2.41323
-0.125	-0.625	34.476		-12.625	-1.875	5.0176		-16.625	0.375	2.54493
-0.125	-0.375	33.9037		-12.625	-1.625	4.6182		-16.625	0.625	2.80237
-0.125	-0.125	33.5433		-12.625	-1.375	4.10374		-16.625	0.875	3.07643
-0.125	0.125	33.2174		-12.625	-1.125	3.64491		-16.625	1.125	3.3404
-0.125	0.375	33.6222		-12.625	-0.875	3.32183		-16.625	1.375	3.88008
0.125	-1.375	36.445		-12.625	-0.625	3.07628		-16.375	-3.375	5.69323
0.125	-1.125	35.8295		-12.625	-0.375	2.77354		-16.375	-3.125	5.53596
0.125	-0.875	36.1155		-12.625	-0.125	2.47965		-16.375	-2.875	4.93925
0.125	-0.625	35.748		-12.625	0.125	2.32187		-16.375	-2.625	4.635
0.125	-0.375	35.4982		-12.625	0.375	2.2281		-16.375	-2.375	4.29685
0.125	-0.125	34.6723		-12.625	0.625	2.479		-16.375	-2.125	4.04154
0.125	0.125	34.3222		-12.625	0.875	3.26164		-16.375	-1.875	3.85082
0.125	0.375	34.4772		-12.625	1.125	3.46383		-16.375	-1.625	3.4548
0.375	-1.875	37.9465		-12.375	-2.375	6.7072		-16.375	-1.375	3.0721
0.375	-1.625	37.5612		-12.375	-2.125	5.67459		-16.375	-1.125	2.83221
0.375	-1.375	37.1476		-12.375	-1.875	4.76225		-16.375	-0.875	2.66308
0.375	-1.125	36.3617		-12.375	-1.625	4.7069		-16.375	-0.625	2.48156
0.375	-0.875	36.2325		-12.375	-1.375	4.14305		-16.375	-0.375	2.39443
0.375	-0.625	36.2158		-12.375	-1.125	3.77291		-16.375	-0.125	2.34964
0.375	-0.375	36.3849		-12.375	-0.875	3.41695		-16.375	0.125	2.34921
0.375	-0.125	35.8937		-12.375	-0.625	3.1435		-16.375	0.375	2.4355
0.375	0.125	35.1491		-12.375	-0.375	2.90793		-16.375	0.625	2.68327
0.375	0.375	35.3415		-12.375	-0.125	2.63864		-16.375	0.875	2.9148
0.625	-1.625	38.4281		-12.375	0.125	2.39113		-16.375	1.125	3.28763
0.625	-1.375	37.6904		-12.375	0.375	2.2619		-16.375	1.375	3.14744
0.625	-1.125	37.2935		-12.375	0.625	2.39421		-16.375	1.625	3.84182
0.625	-0.875	36.9586		-12.375	0.875	2.63888		-16.125	-3.375	5.89159
0.625	-0.625	36.8294		-12.375	1.125	3.47558		-16.125	-3.125	5.41978
0.625	-0.375	36.6827		-12.375	1.375	2.96142		-16.125	-2.875	4.66854
0.625	-0.125	37.2332		-12.125	-2.125	5.52836		-16.125	-2.625	4.24564
0.625	0.125	36.8348		-12.125	-1.875	4.6945		-16.125	-2.375	4.11861
0.625	0.375	36.0535		-12.125	-1.625	4.2017		-16.125	-2.125	3.9873
0.875	-1.625	39.4659		-12.125	-1.375	3.95254		-16.125	-1.875	3.79111
0.875	-1.375	38.3202		-12.125	-1.125	3.64378		-16.125	-1.625	3.35341
0.875	-1.125	38.0399		-12.125	-0.875	3.37565		-16.125	-1.375	2.98632
0.875	-0.875	37.8532		-12.125	-0.625	3.11361		-16.125	-1.125	2.72424
0.875	-0.625	37.7955		-12.125	-0.375	2.99529		-16.125	-0.875	2.58372
0.875	-0.375	37.7328		-12.125	-0.125	2.74043		-16.125	-0.625	2.40512
0.875	-0.125	38.0938		-12.125	0.125	2.62539		-16.125	-0.375	2.3354
0.875	0.125	38.3721		-12.125	0.375	2.48137		-16.125	-0.125	2.3239
1.125	-1.625	40.3117		-12.125	0.625	2.57127		-16.125	0.125	2.3469
1.125	-1.375	39.2482		-12.125	0.875	2.85721		-16.125	0.375	2.37798
1.125	-1.125	38.7132		-12.125	1.125	3.48704		-16.125	0.625	2.51386
1.125	-0.875	38.4682		-11.875	-2.125	5.96716		-16.125	0.875	2.86519
1.125	-0.625	38.6495		-11.875	-1.875	4.87979		-16.125	1.125	3.00623
1.125	-0.375	38.9814		-11.875	-1.625	4.06074		-16.125	1.375	3.32141
1.125	-0.125	39.6657		-11.875	-1.375	3.69392		-16.125	1.625	3.75398
1.375	-1.375	41.265		-11.875	-1.125	3.52586		-15.875	-3.625	5.81117
1.375	-1.125	39.6943		-11.875	-0.875	3.25722		-15.875	-3.375	5.33646
1.375	-0.875	39.363		-11.875	-0.625	3.01161		-15.875	-3.125	5.01343
1.375	-0.625	39.2462		-11.875	-0.375	2.92772		-15.875	-2.875	4.31459
1.375	-0.375	39.5188		-11.875	-0.125	2.75631		-15.875	-2.625	3.96402
1.375	-0.125	40.3463		-11.875	0.125	2.64279		-15.875	-2.375	3.90178
1.625	-1.625	42.5829		-11.875	0.375	2.79791		-15.875	-2.125	3.89482
1.625	-1.375	42.2186		-11.875	0.625	2.72153		-15.875	-1.875	3.66422
1.625	-1.125	41.2062		-11.875	0.875	3.03975		-15.875	-1.625	3.23364
1.625	-0.875	40.4707		-11.875	1.125	3.4929		-15.875	-1.375	2.83163
1.625	-0.625	40.0901		-11.625	-2.125	5.6776		-15.875	-1.125	2.59264
1.625	-0.375	40.0505		-11.625	-1.875	5.11394		-15.875	-0.875	2.43371
1.625	-0.125	40.9154		-11.625	-1.625	4.0106		-15.875	-0.625	2.30144
1.875	-1.625	42.4587		-11.625	-1.375	3.55792		-15.875	-0.375	2.19954
1.875	-1.375	42.2067		-11.625	-1.125	3.34438		-15.875	-0.125	2.19675
1.875	-1.125	42.363		-11.625	-0.875	3.16837		-15.875	0.125	2.22549
1.875	-0.875	42.363		-11.625	-0.625	2.97971		-15.875	0.375	2.27312
1.875	-0.625	41.6936		-11.625	-0.375	2.86308		-15.875	0.625	2.38214
1.875	-0.375	41.2824		-11.625	-0.125	2.88276		-15.875	0.875	2.6088
1.875	-0.125	41.4255		-11.625	0.125	2.67975		-15.875	1.125	2.86583
1.875	0.125	42.219		-11.625	0.375	2.63385		-15.875	1.375	3.09792
2.125	-1.625	43.0051		-11.625	0.625	2.86003		-15.875	1.625	3.91047
2.125	-1.375	42.3775		-11.625	0.875	2.88765		-15.625	-3.375	5.87382
2.125	-1.125	42.37		-11.625	1.125	3.91401		-15.625	-3.125	4.77144
2.125	-0.875	43.1117		-11.375	-2.125	5.25486		-15.625	-2.875	4.20309
2.125	-0.625	43.455		-11.375	-1.875	4.64043		-15.625	-2.625	3.86282
2.125	-0.375	43.1425		-11.375	-1.625	4.00972		-15.625	-2.375	3.73985
2.125	-0.125	43.1008		-11.375	-1.375	3.53278		-15.625	-2.125	3.78209
2.375	-1.875	44.1582		-11.375	-1.125	3.20508		-15.625	-1.875	3.50688
2.375	-1.625	42.8816		-11.375	-0.875	3.0354		-15.625	-1.625	3.0674
2.375	-1.375	42.8651		-11.375	-0.625	2.9033		-15.625	-1.375	2.6627
2.375	-1.125	42.6857		-11.375	-0.375	2.7708		-15.625	-1.125	2.40679
2.375	-0.875	42.9233		-11.375	-0.125	2.71591		-15.625	-0.875	2.2875
2.375	-0.625	43.2712		-11.375	0.125	2.72842		-15.625	-0.625	2.18116
2.625	-1.875	43.8633		-11.375	0.375	2.82161		-15.625	-0.375	2.06819
2.625	-1.625	43.2545		-11.375	0.625	2.76927		-15.625	-0.125	2.1119
2.625	-1.375	42.8555		-11.375	0.875	2.74309		-15.625	0.125	2.15285
2.625	-1.125	43.0833		-11.375	1.125	3.21093		-15.625	0.375	2.20792
2.625	-0.875	43.6245		-11.375	1.375	2.94755		-15.625	0.625	2.34285
2.625	-0.625	43.718		-11.125	-2.375	6.14727		-15.625	0.875	2.38464
2.875	-1.875	44.3373		-11.125	-2.125	4.96763		-15.625	1.125	2.65292
2.875	-1.625	43.5857		-11.125	-1.875	4.05516		-15.625	1.375	3.29605
2.875	-1.375	43.3466		-11.125	-1.625	3.65512		-15.625	1.625	4.2403
2.875	-1.125	43.5478		-11.125	-1.375	3.49733		-15.375	-3.375	5.29914
2.875	-0.875	44.171		-11.125	-1.125	3.18049		-15.375	-3.125	4.40686
2.875	-0.625	44.3468		-11.125	-0.875	2.91534		-15.375	-2.875	4.04589
2.875	-0.375	44.806		-11.125	-0.625	2.85401		-15.375	-2.625	3.70917
3.125	-2.125	44.957		-11.125	-0.375	2.72023		-15.375	-2.375	3.58705
3.125	-1.875	45.155		-11.125	-0.125	2.61151		-15.375	-2.125	3.60856
3.125	-1.625	44.425		-11.125	0.125	2.75526		-15.375	-1.875	3.29601
3.125	-1.375	43.9059		-11.125	0.375	2.80152		-15.375	-1.625	2.9619
3.125	-1.125	43.987		-11.125	0.625	2.80173		-15.375	-1.375	2.54175
3.125	-0.875	44.0397		-11.125	0.875	2.77769		-15.375	-1.125	2.22545
3.125	-0.625	44.886		-11.125	1.125	3.15999		-15.375	-0.875	2.11059
3.125	-0.375	45.3739		-10.875	-2.375	5.94912		-15.375	-0.625	2.02765
3.375	-2.125	45.2822		-10.875	-2.125	4.62792		-15.375	-0.375	1.99794
3.375	-1.875	45.9072		-10.875	-1.875	3.75302		-15.375	-0.125	1.95507
3.375	-1.625	44.8987		-10.875	-1.625	3.29125		-15.375	0.125	1.96008
3.375	-1.375	44.6141		-10.875	-1.375	3.18183		-15.375	0.375	2.12732
3.375	-1.125	44.5277		-10.875	-1.125	3.11034		-15.375	0.625	2.34371
3.375	-0.875	44.7703		-10.875	-0.875	2.94929		-15.375	0.875	2.36703
3.375	-0.625	45.3349		-10.875	-0.625	2.82304		-15.375	1.125	2.45805
3.375	-0.375	45.6992		-10.875	-0.375	2.58242		-15.375	1.375	3.15311
3.625	-2.125	45.5636		-10.875	-0.125	2.55957		-15.375	1.625	3.03947
3.625	-1.875	44.9076		-10.875	0.125	2.73998		-15.125	-3.375	5.57562
3.625	-1.625	44.583		-10.875	0.375	2.77708		-15.125	-3.125	4.57718
3.625	-1.375	44.5599		-10.875	0.625	2.81148		-15.125	-2.875	3.90802
3.625	-1.125	44.5546		-10.875	0.875	2.80313		-15.125	-2.625	3.58822
3.625	-0.875	45.2219		-10.875	1.125	2.4816		-15.125	-2.375	3.4818
3.625	-0.625	45.5514		-10.625	-2.375	5.30815		-15.125	-2.125	3.44045
3.625	-0.375	46.6574		-10.625	-2.125	4.09202		-15.125	-1.875	3.21722
3.875	-2.125	44.9605		-10.625	-1.875	3.53515		-15.125	-1.625	2.87136
3.875	-1.875	44.4325		-10.625	-1.625	3.03109		-15.125	-1.375	2.47113
3.875	-1.625	44.4862		-10.625	-1.375	2.84913		-15.125	-1.125	2.13416
3.875	-1.375	44.5694		-10.625	-1.125	2.9124		-15.125	-0.875	1.95395
3.875	-1.125	44.4594		-10.625	-0.875	2.85581		-15.125	-0.625	1.82847
3.875	-0.875	44.8346		-10.625	-0.625	2.73488		-15.125	-0.375	1.75875
3.875	-0.625	45.4069		-10.625	-0.375	2.54045		-15.125	-0.125	1.7676
3.875	-0.375	46.4813		-10.625	-0.125	2.39887		-15.125	0.125	1.83266
4.125	-2.125	46.0426		-10.625	0.125	2.40442		-15.125	0.375	2.09274
4.125	-1.875	45.5638		-10.625	0.375	2.75908		-15.125	0.625	2.31926
4.125	-1.625	44.6677		-10.625	0.625	3.2079		-15.125	0.875	2.35163
4.125	-1.375	44.7417		-10.625	0.875	3.096		-15.125	1.125	2.50847
4.125	-1.125	44.6457		-10.375	-2.375	5.09223		-15.125	1.375	3.10584
4.125	-0.875	44.8904		-10.375	-2.125	3.54487		-15.125	1.625	2.7696
4.125	-0.625	45.3536		-10.375	-1.875	3.13515		-14.875	-3.375	4.99929
4.375	-1.875	45.6852		-10.375	-1.625	2.75706		-14.875	-3.125	4.14251
4.375	-1.625	45.0802		-10.375	-1.375	2.5466		-14.875	-2.875	3.53724
4.375	-1.375	44.7808		-10.375	-1.125	2.63831		-14.875	-2.625	3.37862
4.375	-1.125	44.7772		-10.375	-0.875	2.67627		-14.875	-2.375	3.27313
4.375	-0.875	44.9845		-10.375	-0.625	2.65585		-14.875	-2.125	3.25632
4.375	-0.625	45.6124		-10.375	-0.375	2.43594		-14.875	-1.875	3.07252
4.375	-0.375	46.3612		-10.375	-0.125	2.34697		-14.875	-1.625	2.78315
4.625	-1.875	45.9027		-10.375	0.125	2.31738		-14.875	-1.375	2.47583
4.625	-1.625	45.1984		-10.375	0.375	2.59363		-14.875	-1.125	2.09868
4.625	-1.375	45.052		-10.375	0.625	3.1431		-14.875	-0.875	1.87438
4.625	-1.125	45.2336		-10.375	0.875	3.46991		-14.875	-0.625	1.65806
4.625	-0.875	45.4396		-10.375	1.125	2.86209		-14.875	-0.375	1.6298
4.625	-0.625	45.9512		-10.125	-2.375	4.88984		-14.875	-0.125	1.58342
4.625	-0.375	46.7162		-10.125	-2.125	3.42065		-14.875	0.125	1.65321
4.875	-1.875	46.9045		-10.125	-1.875	2.77701		-14.875	0.375	1.93264
4.875	-1.625	45.61		-10.125	-1.625	2.22859		-14.875	0.625	2.2013
4.875	-1.375	45.421		-10.125	-1.375	2.13117		-14.875	0.875	2.36311
4.875	-1.125	45.3353		-10.125	-1.125	2.23112		-14.875	1.125	2.49042
4.875	-0.875	45.8469		-10.125	-0.875	2.2804		-14.875	1.375	2.81932
4.875	-0.625	46.3322		-10.125	-0.625	2.38554		-14.875	1.625	3.11081
5.125	-1.875	46.91		-10.125	-0.375	2.58896		-14.875	1.875	3.17881
5.125	-1.625	46.4754		-10.125	-0.125	2.41092		-14.625	-3.375	4.35764
5.125	-1.375	45.8561		-10.125	0.125	2.38727		-14.625	-3.125	3.80664
5.125	-1.125	45.5906		-10.125	0.375	2.52831		-14.625	-2.875	3.31194
5.125	-0.875	45.7189		-10.125	0.625	3.33185		-14.625	-2.625	3.14917
5.125	-0.625	46.233		-10.125	0.875	3.49984		-14.625	-2.375	3.06726
5.125	-0.375	47.6285		-9.875	-2.125	4.00142		-14.625	-2.125	2.98986
5.375	-1.625	46.8731		-9.875	-1.875	2.63095		-14.625	-1.875	2.80473
5.375	-1.375	45.9789		-9.875	-1.625	2.03381		-14.625	-1.625	2.64828
5.375	-1.125	45.648		-9.875	-1.375	1.76118		-14.625	-1.375	2.41248
5.375	-0.875	45.7121		-9.875	-1.125	1.77993		-14.625	-1.125	2.06687
5.375	-0.625	46.1105		-9.875	-0.875	1.85208		-14.625	-0.875	1.73893
5.375	-0.375	46.7702		-9.875	-0.625	2.00148		-14.625	-0.625	1.57645
5.625	-1.875	48.2287		-9.875	-0.375	2.21624		-14.625	-0.375	1.4631
5.625	-1.625	48.0207		-9.875	-0.125	2.29388		-14.625	-0.125	1.42388
5.625	-1.375	46.9147		-9.875	0.125	2.32509		-14.625	0.125	1.49108
5.625	-1.125	46.1869		-9.875	0.375	2.5725		-14.625	0.375	1.72058
5.625	-0.875	45.7798		-9.875	0.625	2.80555		-14.625	0.625	2.10335
5.625	-0.625	45.8109		-9.875	0.875	3.59207		-14.625	0.875	2.42932
5.625	-0.375	46.5073		-9.625	-2.375	5.47538		-14.625	1.125	2.77223
5.875	-1.625	49.1027		-9.625	-2.125	4.38287		-14.625	1.375	3.10518
5.875	-1.375	48.5612		-9.625	-1.875	3.04702		-14.625	1.625	2.89731
5.875	-1.125	47.2129		-9.625	-1.625	2.1519		-14.375	-3.625	4.95435
5.875	-0.875	46.3359		-9.625	-1.375	1.63489		-14.375	-3.375	3.77127
5.875	-0.625	46.0493		-9.625	-1.125	1.46618		-14.375	-3.125	3.36666
5.875	-0.375	46.4032		-9.625	-0.875	1.48542		-14.375	-2.875	3.10139
5.875	-0.125	47.2804		-9.625	-0.625	1.57097		-14.375	-2.625	2.98421
6.125	-1.375	49.866		-9.625	-0.375	1.76385		-14.375	-2.375	2.86802
6.125	-1.125	48.3143		-9.625	-0.125	2.11608		-14.375	-2.125	2.72641
6.125	-0.875	47.4699		-9.625	0.125	2.28488		-14.375	-1.875	2.59495
6.125	-0.625	46.7512		-9.625	0.375	2.61876		-14.375	-1.625	2.43316
6.125	-0.375	46.5693		-9.625	0.625	2.78612		-14.375	-1.375	2.34946
6.125	-0.125	47.6076		-9.625	0.875	3.86232		-14.375	-1.125	2.01144
6.125	0.125	48.4597		-9.375	-2.375	5.45371		-14.375	-0.875	1.74515
6.375	-1.625	50.0195		-9.375	-2.125	3.90215		-14.375	-0.625	1.55776
6.375	-1.375	50.332		-9.375	-1.875	3.26647		-14.375	-0.375	1.41769
6.375	-1.125	49.8115		-9.375	-1.625	2.53984		-14.375	-0.125	1.4021
6.375	-0.875	48.1035		-9.375	-1.375	1.691		-14.375	0.125	1.435
6.375	-0.625	47.409		-9.375	-1.125	1.30922		-14.375	0.375	1.65525
6.375	-0.375	47.2273		-9.375	-0.875	1.22026		-14.375	0.625	2.05142
6.375	-0.125	47.593		-9.375	-0.625	1.23968		-14.375	0.875	2.42959
6.625	-1.875	50.0016		-9.375	-0.375	1.36222		-14.375	1.125	2.8128
6.625	-1.625	50.4703		-9.375	-0.125	1.70974		-14.375	1.375	3.25985
6.625	-1.375	50.3558		-9.375	0.125	2.06569		-14.375	1.625	3.39686
6.625	-1.125	50.9391		-9.375	0.375	2.76205		-14.125	-3.375	3.7733
6.625	-0.875	49.1585		-9.375	0.625	3.49868		-14.125	-3.125	3.21891
6.625	-0.625	48.1745		-9.375	0.875	3.04385		-14.125	-2.875	2.86258
6.625	-0.375	47.7482		-9.125	-2.125	4.48533		-14.125	-2.625	2.81845
6.625	-0.125	47.9063		-9.125	-1.875	3.71281		-14.125	-2.375	2.78854
6.625	0.125	48.5226		-9.125	-1.625	2.91611		-14.125	-2.125	2.61076
6.625	0.375	48.5953		-9.125	-1.375	2.03714		-14.125	-1.875	2.35976
6.875	-1.875	50.4232		-9.125	-1.125	1.36358		-14.125	-1.625	2.24395
6.875	-1.625	49.7882		-9.125	-0.875	1.13185		-14.125	-1.375	2.26924
6.875	-1.375	49.6737		-9.125	-0.625	1.16785		-14.125	-1.125	2.06637
6.875	-1.125	49.9422		-9.125	-0.375	1.17123		-14.125	-0.875	1.75903
6.875	-0.875	50.1619		-9.125	-0.125	1.47803		-14.125	-0.625	1.5175
6.875	-0.625	49.1301		-9.125	0.125	1.99707		-14.125	-0.375	1.41867
6.875	-0.375	48.6351		-9.125	0.375	2.5976		-14.125	-0.125	1.41725
6.875	-0.125	48.6093		-9.125	0.625	3.82048		-14.125	0.125	1.43788
6.875	0.125	49.1214						-14.125	0.375	1.70375
7.125	-1.875	50.8141						-14.125	0.625	1.98748
7.125	-1.625	49.6146						-14.125	0.875	2.34037
7.125	-1.375	49.3545						-14.125	1.125	2.86227
7.125	-1.125	49.4948						-14.125	1.375	3.412
7.125	-0.875	49.9378						-14.125	1.625	3.76875
7.125	-0.625	50.3966						-13.875	-3.375	4.72462
7.125	-0.375	49.6571						-13.875	-3.125	3.53844
7.125	-0.125	48.8826						-13.875	-2.875	3.00774
7.125	0.125	49.7621						-13.875	-2.625	2.77793
7.375	-1.875	50.4945						-13.875	-2.375	2.70005
7.375	-1.625	49.5051						-13.875	-2.125	2.67244
7.375	-1.375	49.2847						-13.875	-1.875	2.41702
7.375	-1.125	49.5279						-13.875	-1.625	2.20394
7.375	-0.875	49.9365						-13.875	-1.375	2.15741
7.375	-0.625	50.8488						-13.875	-1.125	2.0099
7.375	-0.375	50.6486						-13.875	-0.875	1.76574
7.375	-0.125	50.4945						-13.875	-0.625	1.51228
7.375	0.125	50.1193						-13.875	-0.375	1.36489
7.625	-1.875	50.0706						-13.875	-0.125	1.39867
7.625	-1.625	49.5479						-13.875	0.125	1.49112
7.625	-1.375	49.4092						-13.875	0.375	1.74844
7.625	-1.125	49.5596						-13.875	0.625	1.9595
7.625	-0.875	49.9043						-13.875	0.875	2.45536
7.625	-0.625	50.5623						-13.875	1.125	3.21884
7.625	-0.375	51.5308						-13.875	1.375	3.50129
7.875	-1.875	50.9158						-13.875	1.625	3.72052
7.875	-1.625	49.9509						-13.625	-3.375	4.48909
7.875	-1.375	49.7203						-13.625	-3.125	3.89389
7.875	-1.125	49.779						-13.625	-2.875	3.13535
7.875	-0.875	50.0559						-13.625	-2.625	2.83949
7.875	-0.625	50.4356						-13.625	-2.375	2.7813
7.875	-0.375	50.6128						-13.625	-2.125	2.54823
8.125	-1.875	51.3483						-13.625	-1.875	2.46693
8.125	-1.625	50.441						-13.625	-1.625	2.26889
8.125	-1.375	50.254						-13.625	-1.375	2.0935
8.125	-1.125	50.3366						-13.625	-1.125	1.98811
8.125	-0.875	50.6175						-13.625	-0.875	1.76513
8.125	-0.625	51.4527						-13.625	-0.625	1.51301
8.125	-0.375	50.7858						-13.625	-0.375	1.37611
8.125	-0.125	52.025						-13.625	-0.125	1.3969
8.375	-2.125	51.2131						-13.625	0.125	1.50826
8.375	-1.875	51.2737						-13.625	0.375	1.6664
8.375	-1.625	50.7761						-13.625	0.625	1.97279
8.375	-1.375	50.3785						-13.625	0.875	2.46297
8.375	-1.125	50.3657						-13.625	1.125	3.01867
8.375	-0.875	51.1283						-13.625	1.375	4.3096
8.375	-0.625	51.5692						-13.375	-3.375	4.62638
8.375	-0.375	52.3069						-13.375	-3.125	3.61334
8.625	-2.125	51.874						-13.375	-2.875	3.04009
8.625	-1.875	50.6235						-13.375	-2.625	2.78903
8.625	-1.625	50.6953						-13.375	-2.375	2.66346
8.625	-1.375	50.3735						-13.375	-2.125	2.4697
8.625	-1.125	50.5637						-13.375	-1.875	2.30942
8.625	-0.875	51.0517						-13.375	-1.625	2.27464
8.625	-0.625	51.9992						-13.375	-1.375	2.05205
8.875	-2.125	52.1159						-13.375	-1.125	1.91092
8.875	-1.875	51.3873						-13.375	-0.875	1.72909
8.875	-1.625	50.6287						-13.375	-0.625	1.54999
8.875	-1.375	50.4868						-13.375	-0.375	1.46578
8.875	-1.125	50.7089						-13.375	-0.125	1.38249
8.875	-0.875	51.1459						-13.375	0.125	1.39716
8.875	-0.625	51.942						-13.375	0.375	1.52635
9.125	-1.875	51.7281						-13.375	0.625	1.88917
9.125	-1.625	51.1328						-13.375	0.875	2.3617
9.125	-1.375	50.7461						-13.375	1.125	3.08812
9.125	-1.125	50.7792						-13.375	1.375	3.83922
9.125	-0.875	51.2869						-13.125	-3.375	5.27971
9.125	-0.625	52.3719						-13.125	-3.125	3.75522
9.375	-1.875	52.643						-13.125	-2.875	3.13912
9.375	-1.625	51.7582						-13.125	-2.625	2.67307
9.375	-1.375	51.1888						-13.125	-2.375	2.61268
9.375	-1.125	51.0756						-13.125	-2.125	2.5054
9.375	-0.875	51.3237						-13.125	-1.875	2.29392
9.375	-0.625	51.8442						-13.125	-1.625	2.14113
9.375	-0.375	52.7971						-13.125	-1.375	2.03629
9.625	-2.125	53.0566						-13.125	-1.125	1.77272
9.625	-1.875	53.0049						-13.125	-0.875	1.71303
9.625	-1.625	52.076						-13.125	-0.625	1.47237
9.625	-1.375	51.5617						-13.125	-0.375	1.33828
9.625	-1.125	51.5083						-13.125	-0.125	1.24216
9.625	-0.875	51.5749						-13.125	0.125	1.2402
9.625	-0.625	51.9204						-13.125	0.375	1.45922
9.625	-0.375	52.5247						-13.125	0.625	1.81314
9.875	-1.625	52.5718						-13.125	0.875	2.29607
9.875	-1.375	52.3248						-13.125	1.125	2.8198
9.875	-1.125	51.9087						-13.125	1.375	3.24176
9.875	-0.875	51.9246						-12.875	-3.375	4.41685
9.875	-0.625	52.3766						-12.875	-3.125	3.61843
9.875	-0.375	52.8468						-12.875	-2.875	3.30909
10.125	-1.875	54.5037						-12.875	-2.625	2.82653
10.125	-1.625	53.554						-12.875	-2.375	2.62799
10.125	-1.375	52.8628						-12.875	-2.125	2.55285
10.125	-1.125	52.397						-12.875	-1.875	2.40061
10.125	-0.875	52.4868						-12.875	-1.625	2.14425
10.125	-0.625	52.7943						-12.875	-1.375	2.00289
10.125	-0.375	53.1919						-12.875	-1.125	1.7979
10.125	-0.125	53.3999						-12.875	-0.875	1.62597
10.375	-1.875	54.8989						-12.875	-0.625	1.46605
10.375	-1.625	54.2639						-12.875	-0.375	1.28938
10.375	-1.375	53.5849						-12.875	-0.125	1.12068
10.375	-1.125	53.2462						-12.875	0.125	1.01549
10.375	-0.875	53.1069						-12.875	0.375	1.224
10.375	-0.625	53.349						-12.875	0.625	1.72667
10.375	-0.375	53.8369						-12.875	0.875	2.28494
10.375	-0.125	54.4719						-12.875	1.125	2.70476
10.625	-1.625	55.0416						-12.625	-3.625	4.64531
10.625	-1.375	54.6124						-12.625	-3.375	3.746
10.625	-1.125	54.2556						-12.625	-3.125	3.08327
10.625	-0.875	54.1568						-12.625	-2.875	2.80608
10.625	-0.625	54.3627						-12.625	-2.625	2.74661
10.625	-0.375	54.3648						-12.625	-2.375	2.58141
10.875	-1.875	55.1271						-12.625	-2.125	2.49665
10.875	-1.625	54.9191						-12.625	-1.875	2.48401
10.875	-1.375	55.9084						-12.625	-1.625	2.32223
10.875	-1.125	55.2929						-12.625	-1.375	2.0477
10.875	-0.875	55.0731						-12.625	-1.125	1.85017
10.875	-0.625	55.2316						-12.625	-0.875	1.64188
10.875	-0.375	56.0229						-12.625	-0.625	1.46426
10.875	-0.125	55.5541						-12.625	-0.375	1.36561
11.125	-1.875	55.3911						-12.625	-0.125	1.18762
11.125	-1.625	54.9333						-12.625	0.125	1.04477
11.125	-1.375	54.854						-12.625	0.375	1.10607
11.125	-1.125	55.6518						-12.625	0.625	1.58784
11.125	-0.875	56.7556						-12.625	0.875	2.16792
11.125	-0.625	56.5993						-12.625	1.125	2.50204
11.125	-0.375	56.2868						-12.625	1.375	4.23498
11.125	-0.125	55.8181						-12.375	-3.375	4.62227
11.375	-1.875	55.6146						-12.375	-3.125	3.30131
11.375	-1.625	54.5525						-12.375	-2.875	2.79846
11.375	-1.375	54.5659						-12.375	-2.625	2.53743
11.375	-1.125	54.5569						-12.375	-2.375	2.40686
11.375	-0.875	55.2337						-12.375	-2.125	2.31654
11.375	-0.625	55.5418						-12.375	-1.875	2.41393
11.625	-1.875	55.7985						-12.375	-1.625	2.38236
11.625	-1.625	54.3095						-12.375	-1.375	2.17567
11.625	-1.375	54.1576						-12.375	-1.125	1.97724
11.625	-1.125	54.2453						-12.375	-0.875	1.76301
11.625	-0.875	54.5728						-12.375	-0.625	1.52873
11.625	-0.625	55.0752						-12.375	-0.375	1.4335
11.625	-0.375	55.5905						-12.375	-0.125	1.38191
11.875	-1.875	56.3913						-12.375	0.125	1.24741
11.875	-1.625	54.6877						-12.375	0.375	1.24458
11.875	-1.375	54.1462						-12.375	0.625	1.56031
11.875	-1.125	54.1062						-12.375	0.875	2.23257
11.875	-0.875	54.4165						-12.375	1.125	2.65415
11.875	-0.625	55.2683						-12.375	1.375	2.80115
11.875	-0.375	55.8685						-12.375	1.625	3.64258
11.875	-0.125	56.3913						-12.125	-3.375	4.4809
12.125	-1.625	55.1538						-12.125	-3.125	3.72099
12.125	-1.375	54.3863						-12.125	-2.875	3.20569
12.125	-1.125	54.224						-12.125	-2.625	2.79552
12.125	-0.875	54.2356						-12.125	-2.375	2.46006
12.125	-0.625	55.0534						-12.125	-2.125	2.2886
12.125	-0.375	55.8592						-12.125	-1.875	2.28773
12.125	-0.125	56.1622						-12.125	-1.625	2.26833
12.375	-1.625	56.6711						-12.125	-1.375	2.10304
12.375	-1.375	55.203						-12.125	-1.125	1.93777
12.375	-1.125	54.377						-12.125	-0.875	1.83363
12.375	-0.875	54.267						-12.125	-0.625	1.65161
12.375	-0.625	54.7009						-12.125	-0.375	1.57635
12.375	-0.375	55.9294						-12.125	-0.125	1.52287
12.625	-1.625	57.7576						-12.125	0.125	1.58464
12.625	-1.375	56.3248						-12.125	0.375	1.51737
12.625	-1.125	55.1438						-12.125	0.625	1.73616
12.625	-0.875	54.6266						-12.125	0.875	2.2144
12.625	-0.625	54.9322						-12.125	1.125	2.7622
12.625	-0.375	55.6833						-12.125	1.375	3.35458
12.875	-1.375	57.8976						-11.875	-3.375	4.94741
12.875	-1.125	56.3207						-11.875	-3.125	4.14691
12.875	-0.875	55.4854						-11.875	-2.875	3.78201
12.875	-0.625	55.2833						-11.875	-2.625	3.24517
12.875	-0.375	55.9168						-11.875	-2.375	2.85149
12.875	-0.125	57.1163						-11.875	-2.125	2.53151
13.125	-1.625	58.3826						-11.875	-1.875	2.40704
13.125	-1.375	58.6951						-11.875	-1.625	2.17377
13.125	-1.125	57.8012						-11.875	-1.375	1.99769
13.125	-0.875	56.5789						-11.875	-1.125	1.84214
13.125	-0.625	56.1991						-11.875	-0.875	1.77403
13.125	-0.375	56.3083						-11.875	-0.625	1.70488
13.125	-0.125	57.1422						-11.875	-0.375	1.71245
13.375	-1.625	58.5076						-11.875	-0.125	1.66331
13.375	-1.375	58.5703						-11.875	0.125	1.69835
13.375	-1.125	58.1621						-11.875	0.375	1.78319
13.375	-0.875	57.6579						-11.875	0.625	1.79908
13.375	-0.625	57.4172						-11.875	0.875	2.1408
13.375	-0.375	57.43						-11.875	1.125	2.95836
13.375	-0.125	58.4658						-11.875	1.375	4.42672
13.625	-1.625	59.2164						-11.625	-3.375	5.40043
13.625	-1.375	58.8522						-11.625	-3.125	4.59912
13.625	-1.125	58.6937						-11.625	-2.875	3.60717
13.625	-0.875	58.379						-11.625	-2.625	3.55736
13.625	-0.625	57.8607						-11.625	-2.375	3.34561
13.625	-0.375	57.9354						-11.625	-2.125	2.87778
13.625	-0.125	58.5705						-11.625	-1.875	2.55818
13.625	0.125	58.7995						-11.625	-1.625	2.20706
13.875	-1.375	59.5894						-11.625	-1.375	1.93589
13.875	-1.125	59.1041						-11.625	-1.125	1.78593
13.875	-0.875	58.6419						-11.625	-0.875	1.69768
13.875	-0.625	58.3084						-11.625	-0.625	1.68469
13.875	-0.375	58.2854						-11.625	-0.375	1.7565
13.875	-0.125	57.9804						-11.625	-0.125	1.86491
13.875	0.125	58.4329						-11.625	0.125	1.81327
14.125	-1.625	60.7993						-11.625	0.375	1.90313
14.125	-1.375	60.435						-11.625	0.625	2.05063
14.125	-1.125	60.5913						-11.625	0.875	2.21465
14.125	-0.875	59.1937						-11.625	1.125	2.82008
14.125	-0.625	58.6777						-11.625	1.375	4.07725
14.125	-0.375	58.4823						-11.375	-3.375	4.96947
14.125	-0.125	58.4851						-11.375	-3.125	4.06159
14.125	0.125	57.83						-11.375	-2.875	3.43056
14.375	-1.375	60.7717						-11.375	-2.625	3.54844
14.375	-1.125	60.3237						-11.375	-2.375	3.47841
14.375	-0.875	59.4508						-11.375	-2.125	3.07569
14.375	-0.625	59.0637						-11.375	-1.875	2.76609
14.375	-0.375	58.982						-11.375	-1.625	2.35507
14.375	-0.125	58.5929						-11.375	-1.375	2.01838
14.375	0.125	58.1107						-11.375	-1.125	1.75269
14.375	0.375	58.2695						-11.375	-0.875	1.6098
14.625	-1.625	61.3973						-11.375	-0.625	1.58682
14.625	-1.375	60.4288						-11.375	-0.375	1.67302
14.625	-1.125	59.8357						-11.375	-0.125	1.78964
14.625	-0.875	59.8357						-11.375	0.125	1.91182
14.625	-0.625	59.4854						-11.375	0.375	2.04199
14.625	-0.375	59.2434						-11.375	0.625	2.31106
14.625	-0.125	59.3028						-11.375	0.875	2.42848
14.625	0.125	59.8766						-11.375	1.125	3.02259
14.625	0.375	58.3236						-11.375	1.375	4.56604
14.875	-1.625	60.6135						-11.125	-3.375	4.68164
14.875	-1.375	60.1722						-11.125	-3.125	3.50555
14.875	-1.125	59.8329						-11.125	-2.875	3.26255
14.875	-0.875	59.8835						-11.125	-2.625	3.28834
14.875	-0.625	59.5076						-11.125	-2.375	3.31794
14.875	-0.375	59.288						-11.125	-2.125	3.07902
14.875	-0.125	59.1292						-11.125	-1.875	2.7435
14.875	0.125	60.5113						-11.125	-1.625	2.43003
14.875	0.375	59.0532						-11.125	-1.375	2.20575
15.125	-1.625	60.9282						-11.125	-1.125	1.87604
15.125	-1.375	60.2192						-11.125	-0.875	1.61401
15.125	-1.125	59.6794						-11.125	-0.625	1.52136
15.125	-0.875	59.625						-11.125	-0.375	1.52476
15.125	-0.625	59.6848						-11.125	-0.125	1.73455
15.125	-0.375	59.9368						-11.125	0.125	1.97115
15.125	-0.125	59.7334						-11.125	0.375	2.10935
15.125	0.125	59.1577						-11.125	0.625	2.38672
15.125	0.375	58.9158						-11.125	0.875	2.81399
15.375	-1.625	60.8411						-11.125	1.125	3.56183
15.375	-1.375	60.0005						-10.875	-3.375	4.86582
15.375	-1.125	59.4442						-10.875	-3.125	3.89494
15.375	-0.875	59.4593						-10.875	-2.875	3.25858
15.375	-0.625	59.606						-10.875	-2.625	3.07722
15.375	-0.375	59.7205						-10.875	-2.375	3.15061
15.375	-0.125	60.0577						-10.875	-2.125	2.88013
15.375	0.125	59.8597						-10.875	-1.875	2.47656
15.375	0.375	60.0699						-10.875	-1.625	2.2218
15.625	-1.625	61.0035						-10.875	-1.375	2.1448
15.625	-1.375	60.035						-10.875	-1.125	2.01529
15.625	-1.125	59.5362						-10.875	-0.875	1.81949
15.625	-0.875	59.405						-10.875	-0.625	1.61559
15.625	-0.625	59.7203						-10.875	-0.375	1.45797
15.625	-0.375	60.5765						-10.875	-0.125	1.63285
15.625	-0.125	60.9617						-10.875	0.125	1.95393
15.875	-1.625	61.005						-10.875	0.375	2.14287
15.875	-1.375	60.1412						-10.875	0.625	2.54194
15.875	-1.125	59.7755						-10.875	0.875	3.09244
15.875	-0.875	59.6519						-10.875	1.125	3.2607
15.875	-0.625	59.9388						-10.625	-3.125	5.25566
15.875	-0.375	60.8089						-10.625	-2.875	3.80486
15.875	-0.125	61.8173						-10.625	-2.625	3.21062
16.125	-1.625	61.6403						-10.625	-2.375	2.88711
16.125	-1.375	60.6914						-10.625	-2.125	2.54163
16.125	-1.125	59.9645						-10.625	-1.875	2.17135
16.125	-0.875	59.9145						-10.625	-1.625	1.9281
16.125	-0.625	60.2075						-10.625	-1.375	1.8575
16.125	-0.375	61.1408						-10.625	-1.125	1.97569
16.375	-1.875	62.268						-10.625	-0.875	1.92639
16.375	-1.625	61.2596						-10.625	-0.625	1.72316
16.375	-1.375	60.5695						-10.625	-0.375	1.56945
16.375	-1.125	60.2411						-10.625	-0.125	1.52309
16.375	-0.875	60.1747						-10.625	0.125	1.70833
16.375	-0.625	60.4499						-10.625	0.375	2.13271
16.375	-0.375	61.206						-10.625	0.625	2.74321
16.625	-1.875	61.8633						-10.625	0.875	3.49597
16.625	-1.625	61.5317						-10.625	1.125	3.804
16.625	-1.375	60.82						-10.625	1.375	4.6018
16.625	-1.125	60.5654						-10.375	-2.875	5.90749
16.625	-0.875	60.5764						-10.375	-2.625	4.00116
16.625	-0.625	60.6535						-10.375	-2.375	2.98068
16.625	-0.375	61.2635						-10.375	-2.125	2.23091
16.875	-1.625	61.5533						-10.375	-1.875	1.78193
16.875	-1.375	61.0118						-10.375	-1.625	1.55084
16.875	-1.125	60.7881						-10.375	-1.375	1.44599
16.875	-0.875	60.8029						-10.375	-1.125	1.66469
16.875	-0.625	61.0209						-10.375	-0.875	1.82112
16.875	-0.375	61.6304						-10.375	-0.625	1.81159
16.875	-0.125	61.8384						-10.375	-0.375	1.61606
17.125	-1.875	63.1189						-10.375	-0.125	1.57881
17.125	-1.625	62.3889						-10.375	0.125	1.68059
17.125	-1.375	61.5027						-10.375	0.375	2.06708
17.125	-1.125	61.1664						-10.375	0.625	2.78044
17.125	-0.875	61.2511						-10.375	0.875	3.33626
17.125	-0.625	61.3779						-10.375	1.125	3.82754
17.125	-0.375	62.0076						-10.125	-2.625	4.88516
17.125	-0.125	62.4421						-10.125	-2.375	3.11451
17.375	-1.625	62.7522						-10.125	-2.125	2.12324
17.375	-1.375	62.1381						-10.125	-1.875	1.52357
17.375	-1.125	61.7345						-10.125	-1.625	1.11849
17.375	-0.875	61.6568						-10.125	-1.375	1.00034
17.375	-0.625	62.0335						-10.125	-1.125	1.14753
17.375	-0.375	62.7522						-10.125	-0.875	1.41952
17.625	-1.875	63.6238						-10.125	-0.625	1.65062
17.625	-1.625	62.9888						-10.125	-0.375	1.74962
17.625	-1.375	62.1806						-10.125	-0.125	1.64508
17.625	-1.125	62.0707						-10.125	0.125	1.75259
17.625	-0.875	62.0189						-10.125	0.375	2.0677
17.625	-0.625	62.5295						-10.125	0.625	2.53776
17.625	-0.375	62.9888						-10.125	0.875	3.03239
17.625	-0.125	63.6238						-10.125	1.125	4.25826
17.875	-1.875	62.63						-10.125	1.375	4.45398
17.875	-1.625	62.6717						-9.875	-2.875	5.30159
17.875	-1.375	62.3691						-9.875	-2.625	4.91855
17.875	-1.125	62.4785						-9.875	-2.375	3.35336
17.875	-0.875	62.8346						-9.875	-2.125	2.23048
17.875	-0.625	62.9417						-9.875	-1.875	1.35057
17.875	-0.375	63.0164						-9.875	-1.625	0.87852
17.875	-0.125	63.8287						-9.875	-1.375	0.65099
18.125	-1.875	63.3246						-9.875	-1.125	0.69005
18.125	-1.625	62.7247						-9.875	-0.875	0.89202
18.125	-1.375	62.3727						-9.875	-0.625	1.24435
18.125	-1.125	62.6664						-9.875	-0.375	1.51432
18.125	-0.875	62.9318						-9.875	-0.125	1.61686
18.125	-0.625	62.9687						-9.875	0.125	1.7327
18.125	-0.375	63.2713						-9.875	0.375	2.04077
18.125	-0.125	63.5744						-9.875	0.625	2.21439
18.375	-1.875	63.2823						-9.875	0.875	2.40672
18.375	-1.625	62.897						-9.875	1.125	3.18846
18.375	-1.375	62.3182						-9.875	1.375	4.33397
18.375	-1.125	62.4928						-9.625	-2.875	5.71014
18.375	-0.875	62.5022						-9.625	-2.625	4.89627
18.375	-0.625	62.7452						-9.625	-2.375	3.49781
18.375	-0.375	62.8245						-9.625	-2.125	2.38616
18.375	-0.125	62.9375						-9.625	-1.875	1.41686
18.375	0.125	63.5113						-9.625	-1.625	0.80897
18.625	-1.875	64.233						-9.625	-1.375	0.42592
18.625	-1.625	63.1217						-9.625	-1.125	0.29966
18.625	-1.375	62.5236						-9.625	-0.875	0.43899
18.625	-1.125	62.3652						-9.625	-0.625	0.7542
18.625	-0.875	62.3035						-9.625	-0.375	1.07594
18.625	-0.625	62.4523						-9.625	-0.125	1.36607
18.625	-0.375	62.6274						-9.625	0.125	1.57644
18.625	-0.125	63.2416						-9.625	0.375	1.91092
18.625	0.125	62.754						-9.625	0.625	1.94764
18.875	-1.875	64.3001						-9.625	0.875	2.24063
18.875	-1.625	63.1006						-9.625	1.125	3.03751
18.875	-1.375	62.6016						-9.625	1.375	4.1835
18.875	-1.125	62.4322						-9.375	-2.875	4.91255
18.875	-0.875	62.4724						-9.375	-2.625	4.31508
18.875	-0.625	62.4468						-9.375	-2.375	3.56838
18.875	-0.375	62.5119						-9.375	-2.125	2.55313
18.875	-0.125	63.1013						-9.375	-1.875	1.57098
18.875	0.125	62.8211						-9.375	-1.625	0.87196
19.125	-1.875	64.3451						-9.375	-1.375	0.38353
19.125	-1.625	63.7101						-9.375	-1.125	0.11059
19.125	-1.375	62.625						-9.375	-0.875	0.11149
19.125	-1.125	62.6067						-9.375	-0.625	0.32171
19.125	-0.875	62.5909						-9.375	-0.375	0.6065
19.125	-0.625	62.669						-9.375	-0.125	0.96072
19.125	-0.375	62.6789						-9.375	0.125	1.2624
19.125	-0.125	62.9916						-9.375	0.375	1.83571
19.125	0.125	63.2931						-9.375	0.625	2.016
19.375	-2.125	63.7458						-9.375	0.875	2.19949
19.375	-1.875	63.3793						-9.375	1.125	3.01287
19.375	-1.625	62.8566						-9.125	-2.875	4.90938
19.375	-1.375	62.8796						-9.125	-2.625	4.04223
19.375	-1.125	63.0206						-9.125	-2.375	3.77367
19.375	-0.875	63.0838						-9.125	-2.125	2.94
19.375	-0.625	62.8495						-9.125	-1.875	1.89778
19.375	-0.375	62.9941						-9.125	-1.625	1.05115
19.375	-0.125	63.694						-9.125	-1.375	0.51333
19.375	0.125	63.7458						-9.125	-1.125	0.15376
19.625	-2.375	62.9739						-9.125	-0.875	0
19.625	-1.875	63.0991						-9.125	-0.625	0.07232
19.625	-1.625	62.5612						-9.125	-0.375	0.22589
19.625	-1.375	62.8163						-9.125	-0.125	0.61134
19.625	-1.125	62.7752						-9.125	0.125	1.01524
19.625	-0.875	63.0299						-9.125	0.375	1.50959
19.625	-0.625	63.0074						-9.125	0.625	2.10499
19.625	-0.375	63.0683						-9.125	0.875	2.41047
19.625	-0.125	62.9029						-9.125	1.125	3.11641
19.625	0.125	63.3281						-8.875	-3.125	5.10385
19.875	-2.125	63.0743						-8.875	-2.875	4.4739
19.875	-1.875	62.3932						-8.875	-2.625	3.78994
19.875	-1.625	62.333						-8.875	-2.375	3.49971
19.875	-1.375	62.5059						-8.875	-2.125	3.2267
19.875	-1.125	62.9418						-8.875	-1.875	2.45767
19.875	-0.875	63.1982						-8.875	-1.625	1.40927
19.875	-0.625	63.1996						-8.875	-1.375	0.72211
19.875	-0.375	63.3141						-8.875	-1.125	0.26609
19.875	-0.125	63.6993						-8.875	-0.875	0.03714
20.125	-2.125	62.88						-8.875	-0.625	0.03234
20.125	-1.875	62.5451						-8.875	-0.375	0.07738
20.125	-1.625	62.2953						-8.875	-0.125	0.20052
20.125	-1.375	62.3891						-8.875	0.125	0.62024
20.125	-1.125	62.645						-8.875	0.375	1.18958
20.125	-0.875	62.899						-8.875	0.625	2.02716
20.125	-0.625	63.4322						-8.875	0.875	2.72169
20.125	-0.375	63.4742						-8.875	1.125	3.31005
20.125	-0.125	64.359						-8.875	1.375	3.68303
20.375	-2.375	62.4996						-8.625	-3.125	6.02056
20.375	-2.125	62.2894						-8.625	-2.875	4.92069
20.375	-1.875	62.2801						-8.625	-2.625	4.00695
20.375	-1.625	62.3003						-8.625	-2.375	3.36788
20.375	-1.375	62.265						-8.625	-2.125	3.39438
20.375	-1.125	62.6273						-8.625	-1.875	3.10283
20.375	-0.875	62.8246						-8.625	-1.625	2.06243
20.375	-0.625	63.1826						-8.625	-1.375	1.19658
20.375	-0.375	63.6029						-8.625	-1.125	0.53801
20.625	-2.375	62.9031						-8.625	-0.875	0.15501
20.625	-2.125	62.3308						-8.625	-0.625	0.01189
20.625	-1.875	62.2566						-8.625	-0.375	0.07223
20.625	-1.625	62.2558						-8.625	-0.125	0.08688
20.625	-1.375	62.2414						-8.625	0.125	0.19888
20.625	-1.125	62.5709						-8.625	0.375	0.69705
20.625	-0.875	62.9899						-8.625	0.625	1.59706
20.625	-0.625	63.3826						-8.625	0.875	3.05001
20.625	-0.375	63.5793						-8.375	-3.125	5.59529
20.625	-0.125	63.8823						-8.375	-2.875	5.39181
20.875	-2.125	62.4756						-8.375	-2.625	4.60551
20.875	-1.875	62.0585						-8.375	-2.375	3.75508
20.875	-1.625	61.913						-8.375	-2.125	3.63948
20.875	-1.375	62.202						-8.375	-1.875	3.48258
20.875	-1.125	62.4513						-8.375	-1.625	2.70305
20.875	-0.875	63.0124						-8.375	-1.375	1.8279
20.875	-0.625	63.1764						-8.375	-1.125	1.05889
20.875	-0.375	63.7766						-8.375	-0.875	0.48216
20.875	-0.125	63.4453						-8.375	-0.625	0.07871
21.125	-2.375	62.2252						-8.375	-0.375	0.05561
21.125	-2.125	62.2647						-8.375	-0.125	0.23556
21.125	-1.875	62.1006						-8.375	0.125	0.18345
21.125	-1.625	62.0548						-8.375	0.375	0.34101
21.125	-1.375	62.0862						-8.375	0.625	0.99537
21.125	-1.125	62.35						-8.375	0.875	2.25984
21.125	-0.875	62.777						-8.125	-3.125	5.82997
21.125	-0.625	62.9942						-8.125	-2.875	4.97992
21.125	-0.375	64.1002						-8.125	-2.625	4.59714
21.125	-0.125	64.3082						-8.125	-2.375	4.49948
21.375	-2.125	63.2818						-8.125	-2.125	4.17655
21.375	-1.875	62.093						-8.125	-1.875	3.96371
21.375	-1.625	62.231						-8.125	-1.625	3.25605
21.375	-1.375	62.3033						-8.125	-1.375	2.32474
21.375	-1.125	62.4468						-8.125	-1.125	1.64519
21.375	-0.875	62.8372						-8.125	-0.875	1.01099
21.375	-0.625	62.9249						-8.125	-0.625	0.45152
21.375	-0.375	63.6038						-8.125	-0.375	0.22602
21.375	-0.125	64.3338						-8.125	-0.125	0.33718
21.625	-2.125	63.7415						-8.125	0.125	0.46568
21.625	-1.875	62.521						-8.125	0.375	0.43126
21.625	-1.625	62.4767						-8.125	0.625	0.69362
21.625	-1.375	62.4483						-8.125	0.875	1.64786
21.625	-1.125	62.8242						-8.125	1.125	3.21584
21.625	-0.875	63.0471						-7.875	-2.875	5.04492
21.625	-0.625	63.095						-7.875	-2.625	4.27489
21.625	-0.375	63.3045						-7.875	-2.375	4.16943
21.625	-0.125	63.9395						-7.875	-2.125	4.46899
21.875	-2.125	63.7632						-7.875	-1.875	4.36614
21.875	-1.875	62.5127						-7.875	-1.625	3.64052
21.875	-1.625	62.4851						-7.875	-1.375	2.7239
21.875	-1.375	62.6788						-7.875	-1.125	1.93411
21.875	-1.125	63.0848						-7.875	-0.875	1.44815
21.875	-0.875	63.1907						-7.875	-0.625	0.99087
21.875	-0.625	63.0742						-7.875	-0.375	0.68168
21.875	-0.375	63.1489						-7.875	-0.125	0.57763
21.875	-0.125	63.5342						-7.875	0.125	0.74516
21.875	0.125	63.7632						-7.875	0.375	0.94013
22.125	-2.375	62.5364						-7.875	0.625	0.9348
22.125	-2.125	62.0764						-7.875	0.875	1.31144
22.125	-1.875	62.7014						-7.875	1.125	2.35291
22.125	-1.625	62.4285						-7.625	-3.125	6.88285
22.125	-1.375	62.525						-7.625	-2.875	5.17212
22.125	-1.125	63.0996						-7.625	-2.625	4.3079
22.125	-0.875	63.2119						-7.625	-2.375	3.86309
22.125	-0.625	62.7661						-7.625	-2.125	4.00575
22.125	-0.375	63.093						-7.625	-1.875	4.27513
22.125	-0.125	63.2659						-7.625	-1.625	3.73508
22.125	0.125	62.8907						-7.625	-1.375	2.94227
22.125	0.375	62.5364						-7.625	-1.125	2.20243
22.375	-2.125	62.7953						-7.625	-0.875	1.6663
22.375	-1.875	62.5663						-7.625	-0.625	1.3952
22.375	-1.625	62.4554						-7.625	-0.375	1.1897
22.375	-1.375	62.6708						-7.625	-0.125	1.07717
22.375	-1.125	62.9874						-7.625	0.125	1.07699
22.375	-0.875	63.1815						-7.625	0.375	1.35065
22.375	-0.625	63.124						-7.625	0.625	1.54916
22.375	-0.375	62.8976						-7.625	0.875	1.55146
22.375	-0.125	63.4203						-7.625	1.125	2.02482
22.625	-2.125	62.7678						-7.625	1.375	3.13011
22.625	-1.875	62.7885						-7.375	-2.875	5.5859
22.625	-1.625	62.4855						-7.375	-2.625	4.51246
22.625	-1.375	62.6099						-7.375	-2.375	3.82672
22.625	-1.125	63.1315						-7.375	-2.125	3.65056
22.625	-0.875	63.299						-7.375	-1.875	3.76611
22.625	-0.625	63.0702						-7.375	-1.625	3.71604
22.625	-0.375	62.87						-7.375	-1.375	3.10062
22.625	-0.125	63.3928						-7.375	-1.125	2.40328
22.625	0.125	63.4445						-7.375	-0.875	1.83466
22.625	0.375	62.6633						-7.375	-0.625	1.45407
22.875	-2.125	63.1084						-7.375	-0.375	1.32176
22.875	-1.875	62.8794						-7.375	-0.125	1.34092
22.875	-1.625	62.195						-7.375	0.125	1.38927
22.875	-1.375	62.5568						-7.375	0.375	1.51731
22.875	-1.125	63.2524						-7.375	0.625	2.0179
22.875	-0.875	64.2439						-7.375	0.875	2.36481
22.875	-0.625	62.8889						-7.375	1.125	2.50746
22.875	-0.375	63.0034						-7.375	1.375	3.94722
22.875	-0.125	63.7334						-7.125	-2.875	6.34141
23.125	-1.875	63.2533						-7.125	-2.625	4.89472
23.125	-1.625	63.0453						-7.125	-2.375	4.15982
23.125	-1.375	62.681						-7.125	-2.125	3.6348
23.125	-1.125	63.7638						-7.125	-1.875	3.44518
23.125	-0.875	63.7638						-7.125	-1.625	3.37349
23.125	-0.625	64.0346						-7.125	-1.375	3.08171
23.125	-0.375	63.0453						-7.125	-1.125	2.56461
23.375	-1.875	62.196						-7.125	-0.875	1.94825
23.375	-1.625	63.0917						-7.125	-0.625	1.54818
23.375	-1.375	63.4042						-7.125	-0.375	1.32616
								-7.125	-0.125	1.26392
								-7.125	0.125	1.34274
								-7.125	0.375	1.545
								-7.125	0.625	1.89464
								-7.125	0.875	2.78299
								-7.125	1.125	3.15598
								-6.875	-2.875	7.07393
								-6.875	-2.625	5.57776
								-6.875	-2.375	4.74299
								-6.875	-2.125	4.04407
								-6.875	-1.875	3.3896
								-6.875	-1.625	2.98368
								-6.875	-1.375	2.84018
								-6.875	-1.125	2.63484
								-6.875	-0.875	2.0406
								-6.875	-0.625	1.61036
								-6.875	-0.375	1.37549
								-6.875	-0.125	1.25814
								-6.875	0.125	1.22285
								-6.875	0.375	1.3381
								-6.875	0.625	1.61259
								-6.875	0.875	2.08074
								-6.875	1.125	2.91894
								-6.625	-2.875	7.60886
								-6.625	-2.625	6.62612
								-6.625	-2.375	5.59247
								-6.625	-2.125	4.54772
								-6.625	-1.875	3.67263
								-6.625	-1.625	3.04455
								-6.625	-1.375	2.65443
								-6.625	-1.125	2.56465
								-6.625	-0.875	2.19618
								-6.625	-0.625	1.76255
								-6.625	-0.375	1.53171
								-6.625	-0.125	1.43775
								-6.625	0.125	1.39028
								-6.625	0.375	1.4485
								-6.625	0.625	1.52604
								-6.625	0.875	1.77982
								-6.625	1.125	2.31253
								-6.625	1.375	3.22416
								-6.375	-2.625	8.59919
								-6.375	-2.375	6.54929
								-6.375	-2.125	5.34634
								-6.375	-1.875	4.27921
								-6.375	-1.625	3.40537
								-6.375	-1.375	2.83187
								-6.375	-1.125	2.54379
								-6.375	-0.875	2.33444
								-6.375	-0.625	1.97166
								-6.375	-0.375	1.67196
								-6.375	-0.125	1.56474
								-6.375	0.125	1.60103
								-6.375	0.375	1.74056
								-6.375	0.625	1.87161
								-6.375	0.875	1.88385
								-6.375	1.125	1.93278
								-6.375	1.375	2.29244
								-6.125	-2.375	7.55981
								-6.125	-2.125	6.38903
								-6.125	-1.875	5.15108
								-6.125	-1.625	4.09395
								-6.125	-1.375	3.35593
								-6.125	-1.125	2.89066
								-6.125	-0.875	2.54917
								-6.125	-0.625	2.24833
								-6.125	-0.375	1.91052
								-6.125	-0.125	1.68193
								-6.125	0.125	1.64464
								-6.125	0.375	1.94892
								-6.125	0.625	2.18666
								-6.125	0.875	2.27173
								-6.125	1.125	2.00054
								-6.125	1.375	1.9371
								-6.125	1.625	2.45703
								-6.125	1.875	3.19897
								-5.875	-2.375	9.78427
								-5.875	-2.125	7.46883
								-5.875	-1.875	6.16102
								-5.875	-1.625	5.01028
								-5.875	-1.375	4.10619
								-5.875	-1.125	3.47458
								-5.875	-0.875	2.96568
								-5.875	-0.625	2.53635
								-5.875	-0.375	2.24942
								-5.875	-0.125	1.92665
								-5.875	0.125	1.72741
								-5.875	0.375	1.88358
								-5.875	0.625	2.22727
								-5.875	0.875	2.41903
								-5.875	1.125	2.52135
								-5.875	1.375	2.2808
								-5.875	1.625	2.15958
								-5.875	1.875	2.72326
								-5.625	-2.375	10.1172
								-5.625	-2.125	8.8318
								-5.625	-1.875	7.21481
								-5.625	-1.625	5.968
								-5.625	-1.375	4.94337
								-5.625	-1.125	4.12619
								-5.625	-0.875	3.59455
								-5.625	-0.625	3.08011
								-5.625	-0.375	2.73322
								-5.625	-0.125	2.35056
								-5.625	0.125	2.04175
								-5.625	0.375	1.96754
								-5.625	0.625	2.08965
								-5.625	0.875	2.47052
								-5.625	1.125	2.90168
								-5.625	1.375	3.01435
								-5.625	1.625	3.16152
								-5.625	1.875	3.22419
								-5.375	-2.375	11.4014
								-5.375	-2.125	9.68372
								-5.375	-1.875	8.35534
								-5.375	-1.625	7.02047
								-5.375	-1.375	5.93121
								-5.375	-1.125	5.02045
								-5.375	-0.875	4.24474
								-5.375	-0.625	3.71553
								-5.375	-0.375	3.27963
								-5.375	-0.125	2.96319
								-5.375	0.125	2.57475
								-5.375	0.375	2.27201
								-5.375	0.625	2.27217
								-5.375	0.875	2.61158
								-5.375	1.125	3.02296
								-5.375	1.375	3.26863
								-5.375	1.625	3.5546
								-5.375	1.875	3.28324
								-5.125	-2.375	12.332
								-5.125	-2.125	10.7723
								-5.125	-1.875	9.44085
								-5.125	-1.625	8.22785
								-5.125	-1.375	7.02519
								-5.125	-1.125	6.04326
								-5.125	-0.875	5.14939
								-5.125	-0.625	4.44008
								-5.125	-0.375	3.88265
								-5.125	-0.125	3.5085
								-5.125	0.125	3.24873
								-5.125	0.375	2.85908
								-5.125	0.625	2.62906
								-5.125	0.875	2.73853
								-5.125	1.125	3.23942
								-5.125	1.375	3.85083
								-5.125	1.625	4.69959
								-4.875	-2.125	13.1643
								-4.875	-1.875	11.0028
								-4.875	-1.625	9.36479
								-4.875	-1.375	8.26251
								-4.875	-1.125	7.23813
								-4.875	-0.875	6.25418
								-4.875	-0.625	5.3885
								-4.875	-0.375	4.61549
								-4.875	-0.125	4.04996
								-4.875	0.125	3.78397
								-4.875	0.375	3.47965
								-4.875	0.625	3.15462
								-4.875	0.875	3.11094
								-4.875	1.125	3.41215
								-4.875	1.375	4.01966
								-4.875	1.625	5.56397
								-4.625	-1.875	12.5152
								-4.625	-1.625	10.8871
								-4.625	-1.375	9.55946
								-4.625	-1.125	8.4429
								-4.625	-0.875	7.47302
								-4.625	-0.625	6.56906
								-4.625	-0.375	5.5872
								-4.625	-0.125	4.78856
								-4.625	0.125	4.2569
								-4.625	0.375	3.97807
								-4.625	0.625	3.6796
								-4.625	0.875	3.57479
								-4.625	1.125	3.86553
								-4.625	1.375	4.58857
								-4.625	1.625	6.06886
								-4.375	-2.125	15.1451
								-4.375	-1.875	13.7518
								-4.375	-1.625	12.0492
								-4.375	-1.375	10.7672
								-4.375	-1.125	9.53926
								-4.375	-0.875	8.58319
								-4.375	-0.625	7.71202
								-4.375	-0.375	6.86291
								-4.375	-0.125	5.88708
								-4.375	0.125	5.07609
								-4.375	0.375	4.50063
								-4.375	0.625	4.14886
								-4.375	0.875	3.93086
								-4.375	1.125	4.10051
								-4.375	1.375	4.73218
								-4.375	1.625	6.22524
								-4.125	-2.125	16.1005
								-4.125	-1.875	14.3343
								-4.125	-1.625	12.8684
								-4.125	-1.375	11.7408
								-4.125	-1.125	10.649
								-4.125	-0.875	9.60398
								-4.125	-0.625	8.74243
								-4.125	-0.375	8.0206
								-4.125	-0.125	7.16443
								-4.125	0.125	6.29659
								-4.125	0.375	5.48273
								-4.125	0.625	4.83856
								-4.125	0.875	4.39607
								-4.125	1.125	4.29825
								-4.125	1.375	4.59058
								-4.125	1.625	5.48648
								-3.875	-2.125	16.321
								-3.875	-1.875	15.6071
								-3.875	-1.625	13.9356
								-3.875	-1.375	12.7764
								-3.875	-1.125	11.6546
								-3.875	-0.875	10.5829
								-3.875	-0.625	9.67232
								-3.875	-0.375	9.00402
								-3.875	-0.125	8.46013
								-3.875	0.125	7.75625
								-3.875	0.375	6.87455
								-3.875	0.625	6.03251
								-3.875	0.875	5.2466
								-3.875	1.125	4.82
								-3.875	1.375	4.80462
								-3.875	1.625	5.28003
								-3.875	1.875	6.43439
								-3.875	2.125	6.32459
								-3.625	-2.125	17.1491
								-3.625	-1.875	15.4481
								-3.625	-1.625	14.8781
								-3.625	-1.375	13.8199
								-3.625	-1.125	12.7552
								-3.625	-0.875	11.5216
								-3.625	-0.625	10.5704
								-3.625	-0.375	9.86046
								-3.625	-0.125	9.45383
								-3.625	0.125	8.966
								-3.625	0.375	8.26811
								-3.625	0.625	7.59504
								-3.625	0.875	6.5902
								-3.625	1.125	5.78564
								-3.625	1.375	5.349
								-3.625	1.625	5.44628
								-3.625	1.875	6.19826
								-3.375	-2.625	18.7225
								-3.375	-2.375	17.45
								-3.375	-2.125	17.1155
								-3.375	-1.875	15.7846
								-3.375	-1.625	14.8818
								-3.375	-1.375	14.1632
								-3.375	-1.125	13.6747
								-3.375	-0.875	12.5821
								-3.375	-0.625	11.4642
								-3.375	-0.375	10.7404
								-3.375	-0.125	10.2417
								-3.375	0.125	9.96696
								-3.375	0.375	9.45989
								-3.375	0.625	9.01259
								-3.375	0.875	8.26542
								-3.375	1.125	7.24051
								-3.375	1.375	6.3494
								-3.375	1.625	5.89747
								-3.375	1.875	6.0626
								-3.375	2.125	7.21021
								-3.125	-2.625	18.0835
								-3.125	-2.375	17.1754
								-3.125	-2.125	17.0116
								-3.125	-1.875	16.249
								-3.125	-1.625	15.2435
								-3.125	-1.375	14.4531
								-3.125	-1.125	13.9602
								-3.125	-0.875	13.3549
								-3.125	-0.625	12.3848
								-3.125	-0.375	11.629
								-3.125	-0.125	11.0614
								-3.125	0.125	10.6799
								-3.125	0.375	10.3608
								-3.125	0.625	10.0437
								-3.125	0.875	9.61277
								-3.125	1.125	8.8898
								-3.125	1.375	7.75272
								-3.125	1.625	6.85635
								-3.125	1.875	6.48936
								-3.125	2.125	6.60852
								-3.125	2.375	7.30438
								-2.875	-2.625	18.8338
								-2.875	-2.375	17.9934
								-2.875	-2.125	17.2493
								-2.875	-1.875	16.5849
								-2.875	-1.625	15.8841
								-2.875	-1.375	15.1345
								-2.875	-1.125	14.4441
								-2.875	-0.875	13.9827
								-2.875	-0.625	13.2891
								-2.875	-0.375	12.4586
								-2.875	-0.125	11.9304
								-2.875	0.125	11.4865
								-2.875	0.375	11.105
								-2.875	0.625	10.8871
								-2.875	0.875	10.9654
								-2.875	1.125	10.6169
								-2.875	1.375	9.49961
								-2.875	1.625	8.29476
								-2.875	1.875	7.39188
								-2.875	2.125	7.03966
								-2.875	2.375	7.29061
								-2.625	-2.625	19.9048
								-2.625	-2.375	18.4309
								-2.625	-2.125	17.4324
								-2.625	-1.875	16.7533
								-2.625	-1.625	16.2898
								-2.625	-1.375	15.9717
								-2.625	-1.125	15.1651
								-2.625	-0.875	14.6203
								-2.625	-0.625	14.1782
								-2.625	-0.375	13.5167
								-2.625	-0.125	12.8457
								-2.625	0.125	12.4665
								-2.625	0.375	12.0265
								-2.625	0.625	11.6235
								-2.625	0.875	11.5949
								-2.625	1.125	11.7347
								-2.625	1.375	11.3333
								-2.625	1.625	10.1841
								-2.625	1.875	8.96111
								-2.625	2.125	8.14545
								-2.625	2.375	7.8299
								-2.375	-2.625	21.3753
								-2.375	-2.375	19.1559
								-2.375	-2.125	17.9057
								-2.375	-1.875	17.0786
								-2.375	-1.625	16.523
								-2.375	-1.375	16.356
								-2.375	-1.125	16.0959
								-2.375	-0.875	15.4121
								-2.375	-0.625	14.9175
								-2.375	-0.375	14.4761
								-2.375	-0.125	13.9184
								-2.375	0.125	13.451
								-2.375	0.375	13.1754
								-2.375	0.625	12.629
								-2.375	0.875	12.2961
								-2.375	1.125	12.4491
								-2.375	1.375	12.1959
								-2.375	1.625	12.104
								-2.375	1.875	11.1119
								-2.375	2.125	10.0214
								-2.375	2.375	9.18092
								-2.125	-3.125	21.4869
								-2.125	-2.875	21.8056
								-2.125	-2.625	21.298
								-2.125	-2.375	20.0702
								-2.125	-2.125	18.7255
								-2.125	-1.875	17.7311
								-2.125	-1.625	17.0445
								-2.125	-1.375	16.7292
								-2.125	-1.125	16.6137
								-2.125	-0.875	16.2535
								-2.125	-0.625	15.7391
								-2.125	-0.375	15.3146
								-2.125	-0.125	14.8702
								-2.125	0.125	14.4502
								-2.125	0.375	14.2674
								-2.125	0.625	13.9827
								-2.125	0.875	13.2888
								-2.125	1.125	13.0941
								-2.125	1.375	13.1375
								-2.125	1.625	13.0716
								-2.125	1.875	13.1124
								-2.125	2.125	12.0772
								-2.125	2.375	11.4031
								-1.875	-3.625	20.9733
								-1.875	-2.875	21.1938
								-1.875	-2.625	20.9848
								-1.875	-2.375	20.6941
								-1.875	-2.125	19.5054
								-1.875	-1.875	18.6697
								-1.875	-1.625	17.8794
								-1.875	-1.375	17.474
								-1.875	-1.125	17.2293
								-1.875	-0.875	16.813
								-1.875	-0.625	16.3888
								-1.875	-0.375	16.0157
								-1.875	-0.125	15.7205
								-1.875	0.125	15.3917
								-1.875	0.375	15.2221
								-1.875	0.625	15.2781
								-1.875	0.875	14.6163
								-1.875	1.125	14.0583
								-1.875	1.375	13.9375
								-1.875	1.625	13.9108
								-1.875	1.875	13.9369
								-1.875	2.125	13.6105
								-1.875	2.375	13.792
								-1.625	-3.625	21.5526
								-1.625	-3.375	21.3257
								-1.625	-3.125	21.1757
								-1.625	-2.875	20.8594
								-1.625	-2.625	20.57
								-1.625	-2.375	20.3798
								-1.625	-2.125	20.0162
								-1.625	-1.875	19.6039
								-1.625	-1.625	18.9709
[truncated: 1,987 more rows]

## Sheet: S15C
BHC+ dATP	row-1			BHC+dATP	row-2			BHC+dATP	row-3
x	y	z		x	y	z		x	y	z
-26.625	-4.375	57.449		-26.875	-5.875	36.0103		-26.875	-5.875	34.2408
-26.375	-4.875	57.6071		-26.625	-4.375	38.9416		-26.625	-4.375	37.3131
-26.375	-4.625	58.0759		-26.625	-3.875	38.9617		-26.625	-3.875	37.5602
-26.375	-4.375	58.3884		-26.625	-3.625	38.9517		-26.625	-3.625	37.6902
-26.375	-4.125	58.5446		-26.375	-6.125	36.5831		-26.625	-2.875	37.913
-26.375	-3.875	58.1176		-26.375	-5.875	38.0443		-26.625	-2.125	38.4026
-26.375	-3.625	58.3884		-26.375	-5.625	38.676		-26.625	-1.875	37.9877
-26.375	-3.375	57.3991		-26.375	-5.375	39.1589		-26.625	-1.125	39.1993
-26.375	-3.125	57.6071		-26.375	-4.875	39.2898		-26.375	-6.125	34.8123
-26.125	-4.875	58.3923		-26.375	-4.375	39.881		-26.375	-5.875	36.2746
-26.125	-4.625	58.8611		-26.375	-4.125	39.4705		-26.375	-5.625	36.9085
-26.125	-4.375	57.9748		-26.375	-3.875	39.9011		-26.375	-5.375	37.3963
-26.125	-4.125	57.6616		-26.375	-3.625	39.4641		-26.375	-4.875	37.5572
-26.125	-3.875	57.7041		-26.375	-3.375	39.4203		-26.375	-4.375	38.2522
-26.125	-3.625	57.9748		-26.375	-3.125	39.0587		-26.375	-4.125	38.3681
-26.125	-3.375	57.4426		-26.375	-2.875	39.0945		-26.375	-3.875	38.4993
-26.125	-3.125	57.9653		-26.375	-2.625	39.1805		-26.375	-3.625	38.6293
-26.125	-2.625	56.9861		-26.125	-5.875	37.9755		-26.375	-3.375	38.7315
-25.875	-4.875	58.349		-26.125	-5.625	39.0342		-26.375	-3.125	37.8059
-25.875	-4.625	57.9144		-26.125	-5.375	39.5171		-26.375	-2.875	37.9981
-25.875	-4.375	58.0617		-26.125	-5.125	39.2946		-26.375	-2.625	38.268
-25.875	-4.125	57.9105		-26.125	-4.875	39.3982		-26.375	-2.375	38.6834
-25.875	-3.875	58.0877		-26.125	-4.625	39.5135		-26.375	-2.125	38.9147
-25.875	-3.625	57.9616		-26.125	-4.375	39.1891		-26.375	-1.625	39.853
-25.875	-3.375	57.619		-26.125	-4.125	39.2644		-26.375	-1.125	40.1384
-25.875	-3.125	57.922		-26.125	-3.875	38.7822		-26.125	-5.875	36.2055
-25.875	-2.875	58.4008		-26.125	-3.625	38.8626		-26.125	-5.625	37.2665
-25.625	-5.375	58.1061		-26.125	-3.375	39.1555		-26.125	-5.375	37.7542
-25.625	-5.125	58.8873		-26.125	-3.125	39.2398		-26.125	-5.125	37.5416
-25.625	-4.875	58.2313		-26.125	-2.875	39.6301		-26.125	-4.875	37.6653
-25.625	-4.625	58.2005		-26.125	-2.625	39.5389		-26.125	-4.625	38.0683
-25.625	-4.375	58.1585		-26.125	-2.375	39.4835		-26.125	-4.375	37.6834
-25.625	-4.125	57.97		-25.875	-6.125	38.2516		-26.125	-4.125	38.049
-25.625	-3.875	57.8878		-25.875	-5.875	38.7862		-26.125	-3.875	37.7039
-25.625	-3.625	57.8249		-25.875	-5.625	39.1032		-26.125	-3.625	37.8832
-25.625	-3.375	57.7566		-25.875	-5.375	39.3788		-26.125	-3.375	38.0389
-25.625	-3.125	57.7669		-25.875	-5.125	39.2938		-26.125	-3.125	37.6242
-25.625	-2.875	58.4603		-25.875	-4.875	39.2313		-26.125	-2.875	38.3559
-25.375	-5.625	57.5178		-25.875	-4.625	39.4369		-26.125	-2.625	38.1039
-25.375	-5.375	58.4553		-25.875	-4.375	39.3169		-26.125	-2.375	38.3644
-25.375	-5.125	57.8181		-25.875	-4.125	39.1262		-26.125	-2.125	38.8455
-25.375	-4.875	58.2358		-25.875	-3.875	39.0476		-26.125	-1.875	39.0348
-25.375	-4.625	58.2351		-25.875	-3.625	38.9002		-26.125	-1.625	39.9609
-25.375	-4.375	58.3258		-25.875	-3.375	39.1314		-26.125	-1.375	39.8376
-25.375	-4.125	58.1645		-25.875	-3.125	39.3092		-26.125	-1.125	40.0691
-25.375	-3.875	58.1997		-25.875	-2.875	39.2724		-26.125	-0.875	40.4656
-25.375	-3.625	57.9749		-25.875	-2.625	39.1225		-26.125	-0.625	40.7217
-25.375	-3.375	57.7979		-25.875	-2.375	39.0136		-25.875	-6.125	36.4799
-25.375	-3.125	57.8088		-25.875	-2.125	39.0589		-25.875	-5.875	37.0156
-25.375	-2.875	58.2451		-25.875	-1.875	38.7016		-25.875	-5.625	37.3349
-25.125	-5.375	57.831		-25.625	-6.125	38.4884		-25.875	-5.375	37.6153
-25.125	-5.125	57.8862		-25.625	-5.875	39.9496		-25.875	-5.125	37.5402
-25.125	-4.875	58.423		-25.625	-5.625	38.8359		-25.875	-4.875	37.4977
-25.125	-4.625	58.1882		-25.625	-5.375	38.9689		-25.875	-4.625	37.8096
-25.125	-4.375	58.1966		-25.625	-5.125	39.0213		-25.875	-4.375	37.7938
-25.125	-4.125	58.2234		-25.625	-4.875	39.1207		-25.875	-4.125	37.7323
-25.125	-3.875	58.198		-25.625	-4.625	39.4062		-25.875	-3.875	37.8858
-25.125	-3.625	57.9768		-25.625	-4.375	39.2852		-25.875	-3.625	37.8053
-25.125	-3.375	57.979		-25.625	-4.125	38.9914		-25.875	-3.375	37.7508
-25.125	-3.125	57.9758		-25.625	-3.875	38.9169		-25.875	-3.125	37.8831
-25.125	-2.875	58.1127		-25.625	-3.625	38.9244		-25.875	-2.875	37.9968
-25.125	-2.625	58.258		-25.625	-3.375	39.1916		-25.875	-2.625	37.9047
-24.875	-5.875	56.7919		-25.625	-3.125	39.2833		-25.875	-2.375	38.3927
-24.875	-5.625	57.8856		-25.625	-2.875	39.3125		-25.875	-2.125	38.7519
-24.875	-5.375	57.7194		-25.625	-2.625	39.2115		-25.875	-1.875	39.0138
-24.875	-5.125	58.0736		-25.625	-2.375	38.9789		-25.875	-1.625	39.4562
-24.875	-4.875	58.2978		-25.625	-2.125	39.9732		-25.875	-1.375	39.9307
-24.875	-4.625	58.0467		-25.375	-6.375	38.1485		-25.875	-1.125	40.0247
-24.875	-4.375	58.0265		-25.375	-6.125	39.5145		-25.875	-0.875	39.8992
-24.875	-4.125	58.0521		-25.375	-5.875	39.1002		-25.875	-0.625	40.2503
-24.875	-3.875	57.9346		-25.375	-5.625	38.999		-25.875	-0.375	40.3578
-24.875	-3.625	57.9888		-25.375	-5.375	38.8811		-25.875	-0.125	40.5626
-24.875	-3.375	58.0636		-25.375	-5.125	38.9903		-25.625	-6.125	36.7155
-24.875	-3.125	57.8708		-25.375	-4.875	39.2064		-25.625	-5.875	38.1777
-24.875	-2.875	58.6129		-25.375	-4.625	39.2881		-25.625	-5.625	37.0663
-24.875	-2.375	57.8856		-25.375	-4.375	39.1618		-25.625	-5.375	37.2465
-24.625	-5.875	56.873		-25.375	-4.125	38.9507		-25.625	-5.125	37.2663
-24.625	-5.625	56.9753		-25.375	-3.875	39.0117		-25.625	-4.875	37.4295
-24.625	-5.375	57.8005		-25.375	-3.625	39.006		-25.625	-4.625	37.7988
-24.625	-5.125	57.9401		-25.375	-3.375	39.1549		-25.625	-4.375	37.8088
-24.625	-4.875	58.3527		-25.375	-3.125	39.1496		-25.625	-4.125	37.6095
-24.625	-4.625	58.3106		-25.375	-2.875	39.1886		-25.625	-3.875	37.7006
-24.625	-4.375	58.0654		-25.375	-2.625	39.4308		-25.625	-3.625	37.7445
-24.625	-4.125	58.049		-25.375	-2.375	39.4784		-25.625	-3.375	37.9028
-24.625	-3.875	58.0157		-25.375	-2.125	39.8972		-25.625	-3.125	37.8803
-24.625	-3.625	58.005		-25.125	-6.125	39.3175		-25.625	-2.875	37.9292
-24.625	-3.375	58.1033		-25.125	-5.875	39.1754		-25.625	-2.625	38.0611
-24.625	-3.125	58.0861		-25.125	-5.625	39.0863		-25.625	-2.375	38.404
-24.625	-2.875	58.4045		-25.125	-5.375	38.9214		-25.625	-2.125	38.672
-24.375	-5.625	57.5935		-25.125	-5.125	39.0789		-25.625	-1.875	38.9728
-24.375	-5.375	57.9665		-25.125	-4.875	39.2225		-25.625	-1.625	39.6005
-24.375	-5.125	58.1591		-25.125	-4.625	39.282		-25.625	-1.375	39.9386
-24.375	-4.875	58.0617		-25.125	-4.375	39.1577		-25.625	-1.125	40.1355
-24.375	-4.625	58.3211		-25.125	-4.125	38.9755		-25.625	-0.875	40.1336
-24.375	-4.375	58.1613		-25.125	-3.875	38.94		-25.625	-0.625	40.4197
-24.375	-4.125	58.0661		-25.125	-3.625	38.9153		-25.625	-0.375	40.3201
-24.375	-3.875	58.1165		-25.125	-3.375	39.0791		-25.375	-6.375	36.3727
-24.375	-3.625	58.0796		-25.125	-3.125	39.1814		-25.375	-6.125	37.7392
-24.375	-3.375	58.2427		-25.125	-2.875	39.2263		-25.375	-5.875	37.4208
-24.375	-3.125	58.2103		-25.125	-2.625	39.3686		-25.375	-5.625	37.2543
-24.375	-2.875	58.7478		-25.125	-2.375	39.3133		-25.375	-5.375	37.1238
-24.375	-2.625	58.2812		-25.125	-2.125	39.566		-25.375	-5.125	37.283
-24.125	-5.375	58.0101		-24.875	-6.125	38.8923		-25.375	-4.875	37.5336
-24.125	-5.125	58.0748		-24.875	-5.875	39.2497		-25.375	-4.625	37.777
-24.125	-4.875	58.2355		-24.875	-5.625	38.9413		-25.375	-4.375	37.72
-24.125	-4.625	58.1927		-24.875	-5.375	38.9521		-25.375	-4.125	37.5269
-24.125	-4.375	58.2607		-24.875	-5.125	38.9648		-25.375	-3.875	37.7224
-24.125	-4.125	58.3011		-24.875	-4.875	39.1424		-25.375	-3.625	37.7593
-24.125	-3.875	58.1097		-24.875	-4.625	39.209		-25.375	-3.375	37.7949
-24.125	-3.625	58.2347		-24.875	-4.375	39.1262		-25.375	-3.125	37.8305
-24.125	-3.375	58.2772		-24.875	-4.125	39.0223		-25.375	-2.875	37.8256
-24.125	-3.125	58.2728		-24.875	-3.875	38.9993		-25.375	-2.625	38.0356
-24.125	-2.875	58.3643		-24.875	-3.625	38.9756		-25.375	-2.375	38.305
-23.875	-5.625	57.4282		-24.875	-3.375	39.0415		-25.375	-2.125	38.5951
-23.875	-5.375	58.051		-24.875	-3.125	39.1579		-25.375	-1.875	38.9604
-23.875	-5.125	58.198		-24.875	-2.875	39.2503		-25.375	-1.625	39.3342
-23.875	-4.875	58.1763		-24.875	-2.625	39.4715		-25.375	-1.375	39.748
-23.875	-4.625	58.3459		-24.875	-2.375	39.4027		-25.375	-1.125	39.8223
-23.875	-4.375	58.2507		-24.875	-2.125	39.8489		-25.375	-0.875	40.1462
-23.875	-4.125	58.2116		-24.625	-6.125	39.968		-25.375	-0.625	40.5146
-23.875	-3.875	58.1872		-24.625	-5.875	39.007		-25.375	-0.375	41.1866
-23.875	-3.625	58.1858		-24.625	-5.625	39.0256		-25.375	-0.125	41.3914
-23.875	-3.375	58.2028		-24.625	-5.375	39.0491		-25.125	-6.125	37.5375
-23.875	-3.125	58.2585		-24.625	-5.125	39.0987		-25.125	-5.875	37.4689
-23.875	-2.875	58.4702		-24.625	-4.875	39.2071		-25.125	-5.625	37.3533
-23.625	-5.875	57.0498		-24.625	-4.625	39.2579		-25.125	-5.375	37.1872
-23.625	-5.625	58.1435		-24.625	-4.375	39.2079		-25.125	-5.125	37.3553
-23.625	-5.375	57.8823		-24.625	-4.125	39.1169		-25.125	-4.875	37.5341
-23.625	-5.125	58.3315		-24.625	-3.875	39.0196		-25.125	-4.625	37.6801
-23.625	-4.875	58.2148		-24.625	-3.625	38.9542		-25.125	-4.375	37.6634
-23.625	-4.625	58.2413		-24.625	-3.375	39.0691		-25.125	-4.125	37.5117
-23.625	-4.375	58.2513		-24.625	-3.125	39.1768		-25.125	-3.875	37.6279
-23.625	-4.125	58.2326		-24.625	-2.875	39.3291		-25.125	-3.625	37.6208
-23.625	-3.875	58.338		-24.625	-2.625	39.4322		-25.125	-3.375	37.7573
-23.625	-3.625	58.3244		-24.625	-2.375	39.9527		-25.125	-3.125	37.7973
-23.625	-3.375	58.5219		-24.625	-2.125	39.6948		-25.125	-2.875	37.8152
-23.625	-3.125	58.9565		-24.375	-6.125	40.029		-25.125	-2.625	37.9682
-23.625	-2.875	59.8623		-24.375	-5.875	39.2334		-25.125	-2.375	38.2255
-23.375	-5.375	58.437		-24.375	-5.625	39.1729		-25.125	-2.125	38.5002
-23.375	-5.125	58.315		-24.375	-5.375	39.0616		-25.125	-1.875	38.837
-23.375	-4.875	58.3851		-24.375	-5.125	39.0587		-25.125	-1.625	39.2725
-23.375	-4.625	58.3291		-24.375	-4.875	39.1889		-25.125	-1.375	39.5678
-23.375	-4.375	58.2355		-24.375	-4.625	39.3677		-25.125	-1.125	39.9218
-23.375	-4.125	58.2654		-24.375	-4.375	39.2389		-25.125	-0.875	40.5222
-23.375	-3.875	58.3627		-24.375	-4.125	39.2041		-25.125	-0.625	40.7357
-23.375	-3.625	58.5431		-24.375	-3.875	39.0264		-25.125	-0.375	40.9808
-23.375	-3.375	58.604		-24.375	-3.625	38.9381		-24.875	-6.125	37.1037
-23.375	-3.125	58.7062		-24.375	-3.375	39.0082		-24.875	-5.875	37.4621
-23.375	-2.875	59.0411		-24.375	-3.125	39.2701		-24.875	-5.625	37.183
-23.125	-5.875	57.1092		-24.375	-2.875	39.5459		-24.875	-5.375	37.1895
-23.125	-5.625	57.5262		-24.375	-2.625	39.6069		-24.875	-5.125	37.2451
-23.125	-5.375	58.2865		-24.375	-2.375	39.9791		-24.875	-4.875	37.4593
-23.125	-5.125	58.2535		-24.375	-2.125	40.4517		-24.875	-4.625	37.5717
-23.125	-4.875	58.1246		-24.125	-5.875	39.5904		-24.875	-4.375	37.5726
-23.125	-4.625	58.3395		-24.125	-5.625	39.3132		-24.875	-4.125	37.5043
-23.125	-4.375	58.2837		-24.125	-5.375	39.1946		-24.875	-3.875	37.5588
-23.125	-4.125	58.2551		-24.125	-5.125	39.2152		-24.875	-3.625	37.6149
-23.125	-3.875	58.2886		-24.125	-4.875	39.2038		-24.875	-3.375	37.6638
-23.125	-3.625	58.4103		-24.125	-4.625	39.3047		-24.875	-3.125	37.742
-23.125	-3.375	58.618		-24.125	-4.375	39.3103		-24.875	-2.875	37.7694
-23.125	-3.125	59.0695		-24.125	-4.125	39.3056		-24.875	-2.625	37.9903
-23.125	-2.875	59.2449		-24.125	-3.875	39.1613		-24.875	-2.375	38.1341
-23.125	-2.625	59.1405		-24.125	-3.625	39.0707		-24.875	-2.125	38.5447
-22.875	-5.625	58.224		-24.125	-3.375	39.141		-24.875	-1.875	38.8624
-22.875	-5.375	58.4847		-24.125	-3.125	39.271		-24.875	-1.625	39.1527
-22.875	-5.125	58.2348		-24.125	-2.875	39.5204		-24.875	-1.375	39.6153
-22.875	-4.875	58.4328		-24.125	-2.625	39.732		-24.875	-1.125	40.0158
-22.875	-4.625	58.3448		-24.125	-2.375	39.8875		-24.875	-0.875	40.3149
-22.875	-4.375	58.2917		-24.125	-2.125	40.5376		-24.875	-0.625	41.1102
-22.875	-4.125	58.3598		-23.875	-5.875	39.7367		-24.875	-0.375	41.3552
-22.875	-3.875	58.3524		-23.875	-5.625	39.2364		-24.625	-6.125	38.1658
-22.875	-3.625	58.4049		-23.875	-5.375	39.3519		-24.625	-5.875	37.3253
-22.875	-3.375	58.734		-23.875	-5.125	39.3126		-24.625	-5.625	37.282
-22.875	-3.125	58.8598		-23.875	-4.875	39.318		-24.625	-5.375	37.313
-22.875	-2.875	59.0888		-23.875	-4.625	39.4282		-24.625	-5.125	37.3858
-22.625	-5.375	57.757		-23.875	-4.375	39.3565		-24.625	-4.875	37.5157
-22.625	-5.125	58.1761		-23.875	-4.125	39.3405		-24.625	-4.625	37.6055
-22.625	-4.875	58.2366		-23.875	-3.875	39.2621		-24.625	-4.375	37.5972
-22.625	-4.625	58.2582		-23.875	-3.625	39.197		-24.625	-4.125	37.5809
-22.625	-4.375	58.3787		-23.875	-3.375	39.2396		-24.625	-3.875	37.5573
-22.625	-4.125	58.3066		-23.875	-3.125	39.4112		-24.625	-3.625	37.5597
-22.625	-3.875	58.3133		-23.875	-2.875	39.6353		-24.625	-3.375	37.6554
-22.625	-3.625	58.424		-23.875	-2.625	39.9856		-24.625	-3.125	37.7556
-22.625	-3.375	58.6656		-23.875	-2.375	40.4961		-24.625	-2.875	37.8317
-22.625	-3.125	59.3007		-23.875	-1.875	40.2801		-24.625	-2.625	37.9904
-22.625	-2.875	59.5297		-23.625	-6.125	39.7959		-24.625	-2.375	38.2234
-22.375	-5.875	57.1512		-23.625	-5.875	39.227		-24.625	-2.125	38.4532
-22.375	-5.625	58.2449		-23.625	-5.625	39.2948		-24.625	-1.875	38.746
-22.375	-5.375	58.7554		-23.625	-5.375	39.3252		-24.625	-1.625	39.1063
-22.375	-5.125	58.2557		-23.625	-5.125	39.3616		-24.625	-1.375	39.5276
-22.375	-4.875	58.2861		-23.625	-4.875	39.3956		-24.625	-1.125	40.0881
-22.375	-4.625	58.2854		-23.625	-4.625	39.3931		-24.625	-0.875	40.3184
-22.375	-4.375	58.2998		-23.625	-4.375	39.4083		-24.625	-0.625	40.8477
-22.375	-4.125	58.2842		-23.625	-4.125	39.4337		-24.625	-0.375	40.9925
-22.375	-3.875	58.377		-23.625	-3.875	39.2943		-24.625	-0.125	41.3745
-22.375	-3.625	58.4799		-23.625	-3.625	39.3162		-24.625	0.125	41.1749
-22.375	-3.375	58.7549		-23.625	-3.375	39.441		-24.375	-6.125	38.2071
-22.375	-3.125	59.0086		-23.625	-3.125	39.6047		-24.375	-5.875	37.4121
-22.375	-2.875	59.2869		-23.625	-2.875	39.8798		-24.375	-5.625	37.4011
-22.375	-2.625	59.1824		-23.625	-2.625	40.3038		-24.375	-5.375	37.3678
-22.125	-5.625	58.2461		-23.625	-2.375	40.8147		-24.375	-5.125	37.3742
-22.125	-5.375	57.9849		-23.375	-6.125	40.3008		-24.375	-4.875	37.5136
-22.125	-5.125	58.3847		-23.375	-5.875	39.1814		-24.375	-4.625	37.7142
-22.125	-4.875	58.218		-23.375	-5.625	39.373		-24.375	-4.375	37.63
-22.125	-4.625	58.273		-23.375	-5.375	39.3972		-24.375	-4.125	37.6675
-22.125	-4.375	58.3725		-23.375	-5.125	39.4489		-24.375	-3.875	37.5253
-22.125	-4.125	58.3352		-23.375	-4.875	39.4449		-24.375	-3.625	37.4916
-22.125	-3.875	58.4701		-23.375	-4.625	39.4742		-24.375	-3.375	37.5918
-22.125	-3.625	58.5403		-23.375	-4.375	39.5964		-24.375	-3.125	37.7362
-22.125	-3.375	58.7561		-23.375	-4.125	39.4515		-24.375	-2.875	37.8379
-22.125	-3.125	59.1127		-23.375	-3.875	39.4814		-24.375	-2.625	38.0317
-22.125	-2.875	59.9648		-23.375	-3.625	39.525		-24.375	-2.375	38.2287
-21.875	-5.875	57.1463		-23.375	-3.375	39.6304		-24.375	-2.125	38.5089
-21.875	-5.625	57.386		-23.375	-3.125	39.7235		-24.375	-1.875	38.8265
-21.875	-5.375	59.1775		-23.375	-2.875	39.9231		-24.375	-1.625	39.2069
-21.875	-5.125	58.3787		-23.375	-2.625	40.2328		-24.375	-1.375	39.476
-21.875	-4.875	58.1617		-23.375	-2.375	40.6441		-24.375	-1.125	39.9455
-21.875	-4.625	58.1189		-23.375	-2.125	41.2948		-24.375	-0.875	40.5016
-21.875	-4.375	58.2661		-23.125	-6.125	39.528		-24.375	-0.625	41.1557
-21.875	-4.125	58.2157		-23.125	-5.875	39.4215		-24.375	-0.375	40.9597
-21.875	-3.875	58.4144		-23.125	-5.625	39.441		-24.375	-0.125	41.4142
-21.875	-3.625	58.5533		-23.125	-5.375	39.5549		-24.125	-5.875	37.7422
-21.875	-3.375	58.694		-23.125	-5.125	39.569		-24.125	-5.625	37.5611
-21.875	-3.125	59.3851		-23.125	-4.875	39.6126		-24.125	-5.375	37.4991
-21.875	-2.875	58.9673		-23.125	-4.625	39.5264		-24.125	-5.125	37.5261
-21.875	-2.625	59.1775		-23.125	-4.375	39.6005		-24.125	-4.875	37.5175
-21.625	-5.625	57.7995		-23.125	-4.125	39.5041		-24.125	-4.625	37.637
-21.625	-5.375	57.9652		-23.125	-3.875	39.587		-24.125	-4.375	37.6595
-21.625	-5.125	57.9149		-23.125	-3.625	39.6234		-24.125	-4.125	37.7376
-21.625	-4.875	58.1481		-23.125	-3.375	39.7361		-24.125	-3.875	37.5946
-21.625	-4.625	58.0646		-23.125	-3.125	39.9862		-24.125	-3.625	37.5492
-21.625	-4.375	58.2406		-23.125	-2.875	40.2103		-24.125	-3.375	37.6775
-21.625	-4.125	58.3851		-23.125	-2.625	40.6223		-24.125	-3.125	37.7854
-21.625	-3.875	58.4724		-23.125	-2.375	40.5697		-24.125	-2.875	37.9115
-21.625	-3.625	58.6003		-22.875	-6.375	39.5226		-24.125	-2.625	38.0833
-21.625	-3.375	58.6542		-22.875	-6.125	39.7851		-24.125	-2.375	38.3718
-21.625	-3.125	59.2167		-22.875	-5.875	39.7696		-24.125	-2.125	38.5142
-21.625	-2.875	59.2684		-22.875	-5.625	39.8053		-24.125	-1.875	38.8332
-21.375	-5.375	58.1525		-22.875	-5.375	39.6068		-24.125	-1.625	39.1866
-21.375	-5.125	58.0798		-22.875	-5.125	39.6461		-24.125	-1.375	39.4412
-21.375	-4.875	57.96		-22.875	-4.875	39.6862		-24.125	-1.125	39.8719
-21.375	-4.625	58.1234		-22.875	-4.625	39.6991		-24.125	-0.875	40.6191
-21.375	-4.375	58.1936		-22.875	-4.375	39.6819		-24.125	-0.625	40.8916
-21.375	-4.125	58.4305		-22.875	-4.125	39.6503		-24.125	-0.375	41.6757
-21.375	-3.875	58.5385		-22.875	-3.875	39.6761		-23.875	-5.875	37.8554
-21.375	-3.625	58.7321		-22.875	-3.625	39.8351		-23.875	-5.625	37.4302
-21.375	-3.375	58.9887		-22.875	-3.375	40.0118		-23.875	-5.375	37.5732
-21.375	-3.125	59.3515		-22.875	-3.125	40.0772		-23.875	-5.125	37.5919
-21.375	-2.875	59.4983		-22.875	-2.875	40.2067		-23.875	-4.875	37.5739
-21.375	-2.625	59.144		-22.875	-2.625	40.5289		-23.875	-4.625	37.7114
-21.125	-5.625	58.179		-22.875	-2.375	40.8115		-23.875	-4.375	37.6565
-21.125	-5.375	58.4398		-22.875	-2.125	40.8584		-23.875	-4.125	37.6568
-21.125	-5.125	58.0523		-22.625	-6.625	38.5007		-23.875	-3.875	37.6253
-21.125	-4.875	57.9326		-22.625	-6.125	40.1076		-23.875	-3.625	37.5824
-21.125	-4.625	57.9652		-22.625	-5.875	40.1209		-23.875	-3.375	37.6659
-21.125	-4.375	58.0982		-22.625	-5.625	39.6357		-23.875	-3.125	37.8479
-21.125	-4.125	58.3494		-22.625	-5.375	39.7468		-23.875	-2.875	38.0365
-21.125	-3.875	58.4205		-22.625	-5.125	39.8072		-23.875	-2.625	38.225
-21.125	-3.625	58.8354		-22.625	-4.875	39.7231		-23.875	-2.375	38.3947
-21.125	-3.375	59.2835		-22.625	-4.625	39.7893		-23.875	-2.125	38.6328
-21.125	-3.125	59.1692		-22.625	-4.375	39.749		-23.875	-1.875	38.9654
-21.125	-2.875	59.8978		-22.625	-4.125	39.7199		-23.875	-1.625	39.2446
-20.875	-5.625	58.1443		-22.625	-3.875	39.8338		-23.875	-1.375	39.545
-20.875	-5.375	57.978		-22.625	-3.625	39.9851		-23.875	-1.125	40.007
-20.875	-5.125	57.7887		-22.625	-3.375	40.0178		-23.875	-0.875	40.5342
-20.875	-4.875	57.9556		-22.625	-3.125	40.1434		-23.875	-0.625	40.9407
-20.875	-4.625	57.9873		-22.625	-2.875	40.4128		-23.875	-0.375	42.4015
-20.875	-4.375	58.0402		-22.625	-2.625	40.6597		-23.625	-6.125	38.3038
-20.875	-4.125	58.3347		-22.625	-2.375	40.9951		-23.625	-5.875	37.3081
-20.875	-3.875	58.3992		-22.625	-2.125	41.2193		-23.625	-5.625	37.5139
-20.875	-3.625	58.5622		-22.375	-6.375	38.9795		-23.625	-5.375	37.547
-20.875	-3.375	58.904		-22.375	-6.125	39.9188		-23.625	-5.125	37.5943
-20.875	-3.125	59.207		-22.375	-5.875	39.9624		-23.625	-4.875	37.5923
-20.875	-2.875	59.1863		-22.375	-5.625	40.1387		-23.625	-4.625	37.6065
-20.875	-2.625	59.0818		-22.375	-5.375	39.9785		-23.625	-4.375	37.6467
-20.625	-5.625	57.6787		-22.375	-5.125	39.989		-23.625	-4.125	37.6924
-20.625	-5.375	57.6248		-22.375	-4.875	39.8952		-23.625	-3.875	37.576
-20.625	-5.125	57.7717		-22.375	-4.625	39.8678		-23.625	-3.625	37.6546
-20.625	-4.875	57.8411		-22.375	-4.375	39.8322		-23.625	-3.375	37.7502
-20.625	-4.625	57.8524		-22.375	-4.125	39.8131		-23.625	-3.125	37.9561
-20.625	-4.375	58.0928		-22.375	-3.875	39.939		-23.625	-2.875	38.0714
-20.625	-4.125	58.12		-22.375	-3.625	40.0544		-23.625	-2.625	38.3447
-20.625	-3.875	58.334		-22.375	-3.375	40.1701		-23.625	-2.375	38.497
-20.625	-3.625	58.5469		-22.375	-3.125	40.2381		-23.625	-2.125	38.666
-20.625	-3.375	58.6614		-22.375	-2.875	40.4133		-23.625	-1.875	38.9969
-20.625	-3.125	59.1685		-22.375	-2.625	40.6181		-23.625	-1.625	39.3175
-20.625	-2.875	59.8245		-22.375	-2.375	41.2766		-23.625	-1.375	39.722
-20.375	-5.625	57.6381		-22.125	-6.625	38.6036		-23.625	-1.125	40.083
-20.375	-5.375	57.8988		-22.125	-6.375	38.5945		-23.625	-0.875	40.621
-20.375	-5.125	57.5936		-22.125	-6.125	39.439		-23.625	-0.625	41.3621
-20.375	-4.875	57.8095		-22.125	-5.875	39.7152		-23.625	-0.375	41.6067
-20.375	-4.625	57.9131		-22.125	-5.625	40.0742		-23.375	-6.125	38.3416
-20.375	-4.375	57.902		-22.125	-5.375	40.3202		-23.375	-5.875	37.3459
-20.375	-4.125	58.1304		-22.125	-5.125	39.9839		-23.375	-5.625	37.5689
-20.375	-3.875	58.3573		-22.125	-4.875	39.9773		-23.375	-5.375	37.5926
-20.375	-3.625	58.4606		-22.125	-4.625	40.0127		-23.375	-5.125	37.6517
-20.375	-3.375	58.9198		-22.125	-4.375	39.9144		-23.375	-4.875	37.6011
-20.375	-3.125	59.5549		-22.125	-4.125	39.8869		-23.375	-4.625	37.6191
-20.375	-2.875	59.7839		-22.125	-3.875	40.0106		-23.375	-4.375	37.7292
-20.375	-2.625	59.0026		-22.125	-3.625	40.1427		-23.375	-4.125	37.6211
-20.125	-5.625	57.5954		-22.125	-3.375	40.2235		-23.375	-3.875	37.6324
-20.125	-5.375	57.3342		-22.125	-3.125	40.3256		-23.375	-3.625	37.7224
-20.125	-5.125	57.8657		-22.125	-2.875	40.7659		-23.375	-3.375	37.7449
-20.125	-4.875	57.8975		-22.125	-2.625	40.8604		-23.375	-3.125	38.0583
-20.125	-4.625	57.8459		-22.125	-2.375	41.2786		-23.375	-2.875	38.2271
-20.125	-4.375	57.8928		-22.125	-2.125	41.8479		-23.375	-2.625	38.4092
-20.125	-4.125	58.0649		-21.875	-6.625	38.6188		-23.375	-2.375	38.5912
-20.125	-3.875	58.2683		-21.875	-6.375	39.2866		-23.375	-2.125	38.8233
-20.125	-3.625	58.4796		-21.875	-6.125	38.8394		-23.375	-1.875	39.1619
-20.125	-3.375	58.8046		-21.875	-5.875	39.432		-23.375	-1.625	39.4907
-20.125	-3.125	59.5122		-21.875	-5.625	39.7426		-23.375	-1.375	39.7846
-20.125	-2.875	58.7497		-21.875	-5.375	40.2317		-23.375	-1.125	40.2782
-19.875	-5.625	57.9774		-21.875	-5.125	40.2577		-23.375	-0.875	40.6869
-19.875	-5.375	57.4377		-21.875	-4.875	40.1354		-23.375	-0.625	41.0009
-19.875	-5.125	57.5611		-21.875	-4.625	39.9901		-23.375	-0.375	41.4228
-19.875	-4.875	57.7787		-21.875	-4.375	39.9448		-23.375	0.125	41.4278
-19.875	-4.625	57.8562		-21.875	-4.125	39.9727		-23.125	-6.125	37.5284
-19.875	-4.375	57.9314		-21.875	-3.875	39.9818		-23.125	-5.875	37.5414
-19.875	-4.125	58.084		-21.875	-3.625	40.1494		-23.125	-5.625	37.6842
-19.875	-3.875	58.3145		-21.875	-3.375	40.3067		-23.125	-5.375	37.7725
-19.875	-3.625	58.4185		-21.875	-3.125	40.5144		-23.125	-5.125	37.8317
-19.875	-3.375	58.8857		-21.875	-2.875	40.6386		-23.125	-4.875	37.7654
-19.875	-3.125	59.3297		-21.875	-2.625	40.9086		-23.125	-4.625	37.6466
-19.875	-2.875	59.2691		-21.875	-2.375	41.4619		-23.125	-4.375	37.7038
-19.625	-5.625	57.4992		-21.875	-2.125	41.9363		-23.125	-4.125	37.621
-19.625	-5.375	56.9322		-21.625	-6.625	38.6084		-23.125	-3.875	37.7037
-19.625	-5.125	57.3424		-21.625	-6.375	38.8493		-23.125	-3.625	37.7266
-19.625	-4.875	57.5331		-21.625	-6.125	38.8293		-23.125	-3.375	37.8738
-19.625	-4.625	57.6901		-21.625	-5.875	39.2219		-23.125	-3.125	38.0903
-19.625	-4.375	58.007		-21.625	-5.625	39.5534		-23.125	-2.875	38.2781
-19.625	-4.125	58.1167		-21.625	-5.375	39.8969		-23.125	-2.625	38.4814
-19.625	-3.875	58.2233		-21.625	-5.125	40.1859		-23.125	-2.375	38.6618
-19.625	-3.625	58.5826		-21.625	-4.875	40.2035		-23.125	-2.125	38.8909
-19.625	-3.375	58.8345		-21.625	-4.625	40.1741		-23.125	-1.875	39.1497
-19.625	-3.125	59.2785		-21.625	-4.375	40.0521		-23.125	-1.625	39.5733
-19.625	-2.875	59.645		-21.625	-4.125	40.0452		-23.125	-1.375	39.9471
-19.625	-2.625	58.4367		-21.625	-3.875	40.077		-23.125	-1.125	40.2899
-19.375	-5.875	56.343		-21.625	-3.625	40.1999		-23.125	-0.875	40.7299
-19.375	-5.625	56.4453		-21.625	-3.375	40.4175		-23.125	-0.625	41.1362
-19.375	-5.375	56.6473		-21.625	-3.125	40.5667		-23.125	-0.375	41.6055
-19.375	-5.125	57.0603		-21.625	-2.875	40.7552		-23.125	-0.125	42.1248
-19.375	-4.875	57.4153		-21.625	-2.625	41.0708		-22.875	-6.375	37.4855
-19.375	-4.625	57.6277		-21.625	-2.375	41.365		-22.875	-6.125	37.9977
-19.375	-4.375	57.874		-21.625	-2.125	42.0168		-22.875	-5.875	37.9284
-19.375	-4.125	58.1512		-21.375	-6.375	38.2568		-22.875	-5.625	37.9964
-19.375	-3.875	58.3205		-21.375	-6.125	38.4804		-22.875	-5.375	37.7644
-19.375	-3.625	58.4874		-21.375	-5.875	38.7509		-22.875	-5.125	37.7767
-19.375	-3.375	58.6235		-21.375	-5.625	39.2883		-22.875	-4.875	37.7749
-19.375	-3.125	59.5307		-21.375	-5.375	39.6782		-22.875	-4.625	37.7834
-19.125	-5.625	56.9304		-21.375	-5.125	40.0073		-22.875	-4.375	37.7131
-19.125	-5.375	56.7903		-21.375	-4.875	40.2046		-22.875	-4.125	37.6443
-19.125	-5.125	57.0573		-21.375	-4.625	40.157		-22.875	-3.875	37.6605
-19.125	-4.875	57.1892		-21.375	-4.375	40.1035		-22.875	-3.625	37.7998
-19.125	-4.625	57.5843		-21.375	-4.125	40.0884		-22.875	-3.375	37.9501
-19.125	-4.375	57.8227		-21.375	-3.875	40.2307		-22.875	-3.125	38.1593
-19.125	-4.125	58.0962		-21.375	-3.625	40.3147		-22.875	-2.875	38.3171
-19.125	-3.875	58.351		-21.375	-3.375	40.4879		-22.875	-2.625	38.5257
-19.125	-3.625	58.5246		-21.375	-3.125	40.6556		-22.875	-2.375	38.677
-19.125	-3.375	58.8515		-21.375	-2.875	40.9248		-22.875	-2.125	38.9292
-19.125	-3.125	59.2741		-21.375	-2.625	41.2361		-22.875	-1.875	39.2151
-19.125	-2.875	59.5031		-21.375	-2.375	41.518		-22.875	-1.625	39.5686
-18.875	-5.625	56.6863		-21.125	-6.375	38.644		-22.875	-1.375	40.0805
-18.875	-5.375	56.8013		-21.125	-6.125	38.593		-22.875	-1.125	40.3946
-18.875	-5.125	56.9058		-21.125	-5.875	38.8516		-22.875	-0.875	40.7039
-18.875	-4.875	57.197		-21.125	-5.625	39.1176		-22.875	-0.625	41.1441
-18.875	-4.625	57.5308		-21.125	-5.375	39.3957		-22.875	-0.375	41.1926
-18.875	-4.375	57.7948		-21.125	-5.125	39.7609		-22.875	-0.125	42.1976
-18.875	-4.125	58.1536		-21.125	-4.875	39.9918		-22.625	-6.125	38.4644
-18.875	-3.875	58.2443		-21.125	-4.625	40.046		-22.625	-5.875	38.2577
-18.875	-3.625	58.4179		-21.125	-4.375	40.1778		-22.625	-5.625	37.7093
-18.875	-3.375	58.7097		-21.125	-4.125	40.2043		-22.625	-5.375	37.7947
-18.875	-3.125	59.1675		-21.125	-3.875	40.1823		-22.625	-5.125	37.8569
-18.625	-5.375	57.0521		-21.125	-3.625	40.3692		-22.625	-4.875	37.7735
-18.625	-5.125	57.0273		-21.125	-3.375	40.5081		-22.625	-4.625	37.787
-18.625	-4.875	57.2089		-21.125	-3.125	40.8072		-22.625	-4.375	37.7452
-18.625	-4.625	57.4904		-21.125	-2.875	41.0791		-22.625	-4.125	37.6833
-18.625	-4.375	57.7139		-21.125	-2.625	41.4371		-22.625	-3.875	37.7741
-18.625	-4.125	57.9415		-21.125	-2.375	42.7742		-22.625	-3.625	37.9032
-18.625	-3.875	58.2427		-20.875	-6.875	37.2433		-22.625	-3.375	37.9966
-18.625	-3.625	58.3704		-20.875	-6.625	38.494		-22.625	-3.125	38.2178
-18.625	-3.375	58.6002		-20.875	-6.375	38.9125		-22.625	-2.875	38.4533
-18.625	-3.125	58.773		-20.875	-6.125	38.3761		-22.625	-2.625	38.5872
-18.375	-5.625	57.3493		-20.875	-5.875	38.6923		-22.625	-2.375	38.7961
-18.375	-5.375	57.183		-20.875	-5.625	39.0403		-22.625	-2.125	38.9629
-18.375	-5.125	57.1365		-20.875	-5.375	39.1487		-22.625	-1.875	39.3342
-18.375	-4.875	57.1812		-20.875	-5.125	39.5797		-22.625	-1.625	39.7732
-18.375	-4.625	57.425		-20.875	-4.875	39.8826		-22.625	-1.375	40.0892
-18.375	-4.375	57.5843		-20.875	-4.625	40.0032		-22.625	-1.125	40.4427
-18.375	-4.125	58.0134		-20.875	-4.375	40.2168		-22.625	-0.875	40.8901
-18.375	-3.875	58.2084		-20.875	-4.125	40.2784		-22.625	-0.625	41.1319
-18.375	-3.625	58.2499		-20.875	-3.875	40.3517		-22.625	-0.375	41.6399
-18.375	-3.375	58.4538		-20.875	-3.625	40.366		-22.625	-0.125	41.5947
-18.375	-3.125	58.5893		-20.875	-3.375	40.5954		-22.375	-5.875	38.1781
-18.375	-2.875	59.0681		-20.875	-3.125	40.8984		-22.375	-5.625	38.2064
-18.125	-5.625	57.132		-20.875	-2.875	41.3641		-22.375	-5.375	37.9771
-18.125	-5.375	56.4894		-20.875	-2.625	41.7123		-22.375	-5.125	37.9735
-18.125	-5.125	56.9192		-20.875	-2.375	42.1392		-22.375	-4.875	37.8649
-18.125	-4.875	57.1172		-20.875	-2.125	41.7604		-22.375	-4.625	37.8383
-18.125	-4.625	57.1138		-20.625	-6.625	37.596		-22.375	-4.375	37.78
-18.125	-4.375	57.3558		-20.625	-6.375	39.1184		-22.375	-4.125	37.6781
-18.125	-4.125	57.6144		-20.625	-6.125	38.412		-22.375	-3.875	37.7838
-18.125	-3.875	58.0414		-20.625	-5.875	38.6236		-22.375	-3.625	37.9374
-18.125	-3.625	58.0847		-20.625	-5.625	38.8047		-22.375	-3.375	38.1141
-18.125	-3.375	58.3188		-20.625	-5.375	39.0456		-22.375	-3.125	38.2958
-18.125	-3.125	59.4758		-20.625	-5.125	39.3499		-22.375	-2.875	38.4898
-18.125	-2.875	58.8508		-20.625	-4.875	39.6115		-22.375	-2.625	38.7742
-17.875	-5.875	55.788		-20.625	-4.625	40.0125		-22.375	-2.375	38.7757
-17.875	-5.625	55.683		-20.625	-4.375	40.2616		-22.375	-2.125	39.026
-17.875	-5.375	55.9437		-20.625	-4.125	40.3516		-22.375	-1.875	39.3951
-17.875	-5.125	56.3436		-20.625	-3.875	40.3689		-22.375	-1.625	39.7375
-17.875	-4.875	56.7136		-20.625	-3.625	40.5015		-22.375	-1.375	40.0969
-17.875	-4.625	56.6327		-20.625	-3.375	40.6482		-22.375	-1.125	40.5082
-17.875	-4.375	56.916		-20.625	-3.125	41.0639		-22.375	-0.875	40.705
-17.875	-4.125	57.3512		-20.625	-2.875	41.3096		-22.375	-0.625	41.1589
-17.875	-3.875	57.6408		-20.625	-2.625	41.7821		-22.375	-0.375	41.4036
-17.875	-3.625	57.9764		-20.625	-2.375	42.4099		-22.375	-0.125	41.9229
-17.875	-3.375	58.7028		-20.375	-6.875	36.7372		-22.375	0.125	41.7233
-17.875	-3.125	59.2255		-20.375	-6.625	37.4235		-22.125	-6.375	37.5758
-17.625	-5.875	54.8255		-20.375	-6.375	38.5189		-22.125	-5.875	38.1012
-17.625	-5.625	54.9278		-20.375	-6.125	38.6375		-22.125	-5.625	38.1874
-17.625	-5.375	55.1885		-20.375	-5.875	38.8683		-22.125	-5.375	38.3229
-17.625	-5.125	55.7338		-20.375	-5.625	39.0023		-22.125	-5.125	37.9476
-17.625	-4.875	56.161		-20.375	-5.375	39.0914		-22.125	-4.875	37.9286
-17.625	-4.625	56.4053		-20.375	-5.125	39.241		-22.125	-4.625	37.9892
-17.625	-4.375	56.4696		-20.375	-4.875	39.5709		-22.125	-4.375	37.8301
-17.625	-4.125	56.6886		-20.375	-4.625	39.9892		-22.125	-4.125	37.7425
-17.625	-3.875	57.1626		-20.375	-4.375	40.2597		-22.125	-3.875	37.8641
-17.625	-3.625	57.9405		-20.375	-4.125	40.3543		-22.125	-3.625	38.0157
-17.625	-3.375	58.5546		-20.375	-3.875	40.3715		-22.125	-3.375	38.1282
-17.625	-3.125	58.9398		-20.375	-3.625	40.4877		-22.125	-3.125	38.3673
-17.625	-2.875	58.3148		-20.375	-3.375	40.6936		-22.125	-2.875	38.6072
-17.375	-5.875	54.7585		-20.375	-3.125	41.0614		-22.125	-2.625	38.6623
-17.375	-5.625	54.4037		-20.375	-2.875	41.3297		-22.125	-2.375	38.925
-17.375	-5.375	54.7946		-20.375	-2.625	42.4508		-22.125	-2.125	39.0813
-17.375	-5.125	55.1549		-20.375	-2.375	42.8289		-22.125	-1.875	39.3691
-17.375	-4.875	55.7619		-20.375	-1.875	41.4178		-22.125	-1.625	39.8178
-17.375	-4.625	56.1905		-20.125	-6.375	38.2031		-22.125	-1.375	40.1058
-17.375	-4.375	56.3134		-20.125	-6.125	38.6797		-22.125	-1.125	40.4321
-17.375	-4.125	56.3718		-20.125	-5.875	38.941		-22.125	-0.875	40.6999
-17.375	-3.875	56.6112		-20.125	-5.625	39.1467		-22.125	-0.625	41.1126
-17.375	-3.625	57.2319		-20.125	-5.375	39.2635		-22.125	-0.375	41.5549
-17.375	-3.375	57.6146		-20.125	-5.125	39.2531		-22.125	-0.125	42.4364
-17.375	-3.125	58.623		-20.125	-4.875	39.5058		-21.875	-6.125	37.6549
-17.125	-5.875	54.42		-20.125	-4.625	39.8388		-21.875	-5.875	38.3027
-17.125	-5.625	54.5871		-20.125	-4.375	40.1193		-21.875	-5.625	38.1822
-17.125	-5.375	54.4934		-20.125	-4.125	40.2729		-21.875	-5.375	38.2792
-17.125	-5.125	54.8943		-20.125	-3.875	40.5056		-21.875	-5.125	38.2119
-17.125	-4.875	55.2906		-20.125	-3.625	40.4884		-21.875	-4.875	38.0586
-17.125	-4.625	56.0237		-20.125	-3.375	40.7484		-21.875	-4.625	37.9857
-17.125	-4.375	56.1535		-20.125	-3.125	41.0666		-21.875	-4.375	37.8772
-17.125	-4.125	56.2281		-20.125	-2.875	41.3535		-21.875	-4.125	37.8376
-17.125	-3.875	56.4166		-20.125	-2.625	41.5591		-21.875	-3.875	37.8348
-17.125	-3.625	56.6809		-20.125	-2.375	42.1146		-21.875	-3.625	38.0065
-17.125	-3.375	57.276		-20.125	-2.125	41.7361		-21.875	-3.375	38.2079
-17.125	-3.125	57.8575		-20.125	-1.875	40.7035		-21.875	-3.125	38.4012
-17.125	-2.875	57.6594		-20.125	-1.625	40.4421		-21.875	-2.875	38.5318
-16.875	-5.625	54.1088		-19.875	-6.375	39.0324		-21.875	-2.625	38.71
-16.875	-5.375	53.9241		-19.875	-6.125	39.4086		-21.875	-2.375	38.9964
-16.875	-5.125	54.4865		-19.875	-5.875	39.6573		-21.875	-2.125	39.2256
-16.875	-4.875	54.9603		-19.875	-5.625	39.4963		-21.875	-1.875	39.5484
-16.875	-4.625	55.6913		-19.875	-5.375	39.4893		-21.875	-1.625	40.0279
-16.875	-4.375	56.085		-19.875	-5.125	39.4084		-21.875	-1.375	40.291
-16.875	-4.125	56.109		-19.875	-4.875	39.5076		-21.875	-1.125	40.4528
-16.875	-3.875	56.1913		-19.875	-4.625	39.7387		-21.875	-0.875	40.7554
-16.875	-3.625	56.3135		-19.875	-4.375	39.9606		-21.875	-0.625	41.226
-16.875	-3.375	57.0449		-19.875	-4.125	40.1565		-21.875	-0.375	41.4217
-16.875	-3.125	57.5027		-19.875	-3.875	40.3244		-21.625	-6.625	36.4432
-16.875	-2.875	57.3047		-19.875	-3.625	40.4002		-21.625	-6.375	37.5379
-16.625	-5.625	53.55		-19.875	-3.375	40.6298		-21.625	-6.125	37.8006
-16.625	-5.375	53.5043		-19.875	-3.125	40.9419		-21.625	-5.875	38.1593
-16.625	-5.125	53.9061		-19.875	-2.875	41.1754		-21.625	-5.625	38.2291
-16.625	-4.875	54.5267		-19.875	-2.625	41.581		-21.625	-5.375	38.0141
-16.625	-4.625	55.1464		-19.875	-2.375	41.1053		-21.625	-5.125	38.1495
-16.625	-4.375	55.5992		-19.875	-2.125	40.999		-21.625	-4.875	38.1252
-16.625	-4.125	55.7924		-19.875	-1.875	40.6432		-21.625	-4.625	38.0744
-16.625	-3.875	55.9671		-19.875	-1.625	40.3817		-21.625	-4.375	37.9193
-16.625	-3.625	56.1357		-19.625	-6.375	39.4248		-21.625	-4.125	37.9082
-16.625	-3.375	56.5536		-19.625	-6.125	39.5113		-21.625	-3.875	37.8995
-16.625	-3.125	57.135		-19.625	-5.875	39.7344		-21.625	-3.625	38.0413
-16.375	-5.875	53.3215		-19.625	-5.625	39.5189		-21.625	-3.375	38.2722
-16.375	-5.625	53.4887		-19.625	-5.375	39.7073		-21.625	-3.125	38.4656
-16.375	-5.375	53.4486		-19.625	-5.125	39.5671		-21.625	-2.875	38.6659
-16.375	-5.125	53.5257		-19.625	-4.875	39.5857		-21.625	-2.625	38.8349
-16.375	-4.875	53.8891		-19.625	-4.625	39.7728		-21.625	-2.375	39.0105
-16.375	-4.625	54.5169		-19.625	-4.375	39.8188		-21.625	-2.125	39.2461
-16.375	-4.375	54.9593		-19.625	-4.125	40.0076		-21.625	-1.875	39.6015
-16.375	-4.125	55.4318		-19.625	-3.875	40.1581		-21.625	-1.625	40.1001
-16.375	-3.875	55.7014		-19.625	-3.625	40.3804		-21.625	-1.375	40.3975
-16.375	-3.625	55.9145		-19.625	-3.375	40.493		-21.625	-1.125	40.6872
-16.375	-3.375	56.1776		-19.625	-3.125	40.6545		-21.625	-0.875	41.0532
-16.375	-3.125	57.186		-19.625	-2.875	40.9552		-21.625	-0.625	41.4835
-16.125	-5.625	53.1794		-19.625	-2.625	41.1977		-21.625	-0.375	41.897
-16.125	-5.375	53.2824		-19.625	-2.375	40.9455		-21.625	-0.125	42.1968
-16.125	-5.125	53.2779		-19.625	-2.125	40.9215		-21.375	-6.375	37.0598
-16.125	-4.875	53.5783		-19.625	-1.875	40.8155		-21.375	-6.125	37.2278
-16.125	-4.625	54.0309		-19.375	-6.125	39.6371		-21.375	-5.875	37.5871
-16.125	-4.375	54.4905		-19.375	-5.875	39.9974		-21.375	-5.625	37.6581
-16.125	-4.125	54.6974		-19.375	-5.625	39.6437		-21.375	-5.375	37.8171
-16.125	-3.875	55.1607		-19.375	-5.375	39.5746		-21.375	-5.125	38.0385
-16.125	-3.625	55.413		-19.375	-5.125	39.5931		-21.375	-4.875	38.183
-16.125	-3.375	55.9919		-19.375	-4.875	39.6085		-21.375	-4.625	37.9896
-15.875	-5.875	52.9793		-19.375	-4.625	39.6702		-21.375	-4.375	37.9883
-15.875	-5.625	53.646		-19.375	-4.375	39.6347		-21.375	-4.125	37.9221
-15.875	-5.375	52.9802		-19.375	-4.125	39.8124		-21.375	-3.875	38.0134
-15.875	-5.125	53.1321		-19.375	-3.875	39.9323		-21.375	-3.625	38.1384
-15.875	-4.875	53.3059		-19.375	-3.625	40.0783		-21.375	-3.375	38.2987
-15.875	-4.625	53.7629		-19.375	-3.375	40.3611		-21.375	-3.125	38.4726
-15.875	-4.375	54.0639		-19.375	-3.125	40.5642		-21.375	-2.875	38.741
-15.875	-4.125	54.2884		-19.375	-2.875	40.8041		-21.375	-2.625	38.9473
-15.875	-3.875	54.6626		-19.375	-2.625	40.986		-21.375	-2.375	39.1873
-15.875	-3.625	55.0078		-19.375	-2.375	40.7491		-21.375	-2.125	39.431
-15.875	-3.375	55.6868		-19.375	-2.125	40.5811		-21.375	-1.875	39.8052
-15.875	-3.125	56.4168		-19.375	-1.875	40.2979		-21.375	-1.625	40.3311
-15.625	-5.375	53.3388		-19.375	-1.625	39.5369		-21.375	-1.375	40.7463
-15.625	-5.125	52.6864		-19.125	-7.125	35.1259		-21.375	-1.125	41.0805
-15.625	-4.875	53.0872		-19.125	-6.875	36.9594		-21.375	-0.875	41.3513
-15.625	-4.625	53.429		-19.125	-6.625	38.21		-21.375	-0.625	41.6841
-15.625	-4.375	53.7675		-19.125	-6.375	39.3051		-21.375	-0.375	43.1788
-15.625	-4.125	53.9941		-19.125	-6.125	40.2453		-21.375	-0.125	42.28
-15.625	-3.875	54.1648		-19.125	-5.875	39.9286		-21.125	-6.375	37.4216
-15.625	-3.625	54.9619		-19.125	-5.625	39.6169		-21.125	-6.125	37.0081
-15.625	-3.375	55.1413		-19.125	-5.375	39.7067		-21.125	-5.875	37.1415
-15.625	-3.125	55.5991		-19.125	-5.125	39.5305		-21.125	-5.625	37.1862
-15.375	-5.875	52.196		-19.125	-4.875	39.5271		-21.125	-5.375	37.4125
-15.375	-5.625	52.8628		-19.125	-4.625	39.4586		-21.125	-5.125	37.66
-15.375	-5.375	53.0285		-19.125	-4.375	39.5785		-21.125	-4.875	37.9205
-15.375	-5.125	52.7841		-19.125	-4.125	39.6266		-21.125	-4.625	37.8947
-15.375	-4.875	52.7052		-19.125	-3.875	39.8156		-21.125	-4.375	38.0001
-15.375	-4.625	52.9681		-19.125	-3.625	39.9892		-21.125	-4.125	38.0047
-15.375	-4.375	53.3884		-19.125	-3.375	40.2578		-21.125	-3.875	38.0152
-15.375	-4.125	53.6754		-19.125	-3.125	40.5412		-21.125	-3.625	38.2169
-15.375	-3.875	53.9808		-19.125	-2.875	40.7193		-21.125	-3.375	38.3384
-15.375	-3.625	54.2798		-19.125	-2.625	41.1637		-21.125	-3.125	38.6089
-15.375	-3.375	54.7487		-19.125	-2.375	40.6546		-21.125	-2.875	38.7
-15.125	-5.625	52.4713		-19.125	-2.125	40.4216		-21.125	-2.625	38.9835
-15.125	-5.375	52.4173		-19.125	-1.875	40.0658		-21.125	-2.375	39.2678
-15.125	-5.125	52.8032		-18.875	-7.125	35.4649		-21.125	-2.125	39.6018
-15.125	-4.875	52.3692		-18.875	-6.875	35.88		-21.125	-1.875	40.0587
-15.125	-4.625	52.4256		-18.875	-6.625	36.9233		-21.125	-1.625	40.4453
-15.125	-4.375	52.684		-18.875	-6.375	38.3631		-21.125	-1.375	40.7459
-15.125	-4.125	53.2783		-18.875	-6.125	39.3033		-21.125	-1.125	41.0684
-15.125	-3.875	53.5365		-18.875	-5.875	39.9528		-21.125	-0.875	41.6781
-15.125	-3.625	53.7664		-18.875	-5.625	39.706		-21.125	-0.625	42.4568
-15.125	-3.375	54.512		-18.875	-5.375	39.6185		-21.125	-0.375	42.8144
-14.875	-5.875	50.9975		-18.875	-5.125	39.3707		-20.875	-6.875	35.001
-14.875	-5.625	51.5268		-18.875	-4.875	39.4736		-20.875	-6.625	36.2516
-14.875	-5.375	52.1748		-18.875	-4.625	39.4165		-20.875	-6.375	36.9198
-14.875	-5.125	52.6113		-18.875	-4.375	39.4109		-20.875	-6.125	36.4418
-14.875	-4.875	52.1325		-18.875	-4.125	39.5795		-20.875	-5.875	36.5843
-14.875	-4.625	52.0081		-18.875	-3.875	39.6352		-20.875	-5.625	36.9414
-14.875	-4.375	52.0765		-18.875	-3.625	39.8312		-20.875	-5.375	37.0879
-14.875	-4.125	52.4031		-18.875	-3.375	40.0498		-20.875	-5.125	37.4784
-14.875	-3.875	52.8351		-18.875	-3.125	40.2927		-20.875	-4.875	37.7187
-14.875	-3.625	53.2458		-18.875	-2.875	40.6416		-20.875	-4.625	37.8017
-14.875	-3.375	53.6228		-18.875	-2.625	41.0428		-20.875	-4.375	38.0072
-14.625	-5.875	50.2165		-18.875	-2.375	41.3894		-20.875	-4.125	38.0252
-14.625	-5.625	50.8832		-18.875	-2.125	41.0758		-20.875	-3.875	38.1633
-14.625	-5.375	51.6833		-18.875	-1.875	40.9698		-20.875	-3.625	38.2109
-14.625	-5.125	52.0691		-18.625	-7.375	33.3646		-20.875	-3.375	38.4379
-14.625	-4.875	51.946		-18.625	-7.125	34.3628		-20.875	-3.125	38.6676
-14.625	-4.625	51.7777		-18.625	-6.875	35.4072		-20.875	-2.875	38.8921
-14.625	-4.375	51.7776		-18.625	-6.625	36.5342		-20.875	-2.625	39.0085
-14.625	-4.125	51.9256		-18.625	-6.375	37.5757		-20.875	-2.375	39.3253
-14.625	-3.875	52.0928		-18.625	-6.125	39.1928		-20.875	-2.125	39.6173
-14.625	-3.625	52.5671		-18.625	-5.875	39.5531		-20.875	-1.875	40.1119
-14.625	-3.375	53.1962		-18.625	-5.625	39.2309		-20.875	-1.625	40.5433
-14.625	-3.125	53.5165		-18.625	-5.375	39.2525		-20.875	-1.375	40.911
-14.375	-5.625	50.9937		-18.625	-5.125	39.2768		-20.875	-1.125	41.3418
-14.375	-5.375	51.5042		-18.625	-4.875	39.3416		-20.875	-0.875	41.7391
-14.375	-5.125	52.3677		-18.625	-4.625	39.3764		-20.875	-0.625	42.1805
-14.375	-4.875	52.0012		-18.625	-4.375	39.4506		-20.875	-0.375	43.2798
-14.375	-4.625	51.7213		-18.625	-4.125	39.4619		-20.875	-0.125	42.8079
-14.375	-4.375	51.6016		-18.625	-3.875	39.5718		-20.625	-6.625	35.3228
-14.375	-4.125	51.6779		-18.625	-3.625	39.6937		-20.625	-6.375	36.8451
-14.375	-3.875	51.745		-18.625	-3.375	39.927		-20.625	-6.125	36.1826
-14.375	-3.625	51.8017		-18.625	-3.125	40.1616		-20.625	-5.875	36.411
-14.375	-3.375	52.3577		-18.625	-2.875	40.5007		-20.625	-5.625	36.6148
-14.375	-3.125	53.2		-18.625	-2.625	41.1562		-20.625	-5.375	36.9089
-14.375	-2.875	53.5665		-18.625	-2.375	41.1076		-20.625	-5.125	37.2266
-14.125	-5.875	50.0546		-18.625	-2.125	41.6781		-20.625	-4.875	37.4652
-14.125	-5.625	50.7214		-18.375	-7.125	34.1197		-20.625	-4.625	37.8592
-14.125	-5.375	51.8361		-18.375	-6.875	34.9618		-20.625	-4.375	38.0445
-14.125	-5.125	52.0954		-18.375	-6.625	35.9766		-20.625	-4.125	38.1398
-14.125	-4.875	51.7115		-18.375	-6.375	37.1004		-20.625	-3.875	38.1903
-14.125	-4.625	51.5697		-18.375	-6.125	38.2085		-20.625	-3.625	38.3544
-14.125	-4.375	51.3721		-18.375	-5.875	39.0786		-20.625	-3.375	38.481
-14.125	-4.125	51.4124		-18.375	-5.625	39.0261		-20.625	-3.125	38.7397
-14.125	-3.875	51.5481		-18.375	-5.375	39.0551		-20.625	-2.875	38.9137
-14.125	-3.625	51.7667		-18.375	-5.125	39.0371		-20.625	-2.625	39.063
-14.125	-3.375	51.9081		-18.375	-4.875	39.1555		-20.625	-2.375	39.2874
-14.125	-3.125	52.339		-18.375	-4.625	39.1588		-20.625	-2.125	39.6759
-14.125	-2.875	53.2941		-18.375	-4.375	39.345		-20.625	-1.875	40.0597
-13.875	-5.625	50.9213		-18.375	-4.125	39.4507		-20.625	-1.625	40.492
-13.875	-5.375	51.4318		-18.375	-3.875	39.5029		-20.625	-1.375	40.9166
-13.875	-5.125	51.2865		-18.375	-3.625	39.6496		-20.625	-1.125	41.1024
-13.875	-4.875	51.0661		-18.375	-3.375	39.85		-20.625	-0.875	41.5887
-13.875	-4.625	51.2065		-18.375	-3.125	40.2102		-20.625	-0.625	42.4093
-13.875	-4.375	51.2641		-18.375	-2.875	40.4652		-20.625	-0.375	42.8616
-13.875	-4.125	51.1923		-18.375	-2.625	41.1394		-20.375	-6.875	34.4342
-13.875	-3.875	51.3908		-18.375	-2.375	42.2441		-20.375	-6.625	35.1205
-13.875	-3.625	51.6063		-18.125	-7.375	32.8377		-20.375	-6.375	36.2159
-13.875	-3.375	51.6489		-18.125	-7.125	33.7961		-20.375	-6.125	36.3345
-13.875	-3.125	51.8782		-18.125	-6.875	34.7758		-20.375	-5.875	36.6201
-13.875	-2.875	52.3903		-18.125	-6.625	35.7274		-20.375	-5.625	36.7411
-13.625	-5.625	50.3079		-18.125	-6.375	36.7995		-20.375	-5.375	36.8843
-13.625	-5.375	50.7459		-18.125	-6.125	37.7637		-20.375	-5.125	37.0709
-13.625	-5.125	50.7267		-18.125	-5.875	38.6277		-20.375	-4.875	37.4478
-13.625	-4.875	50.7762		-18.125	-5.625	38.7656		-20.375	-4.625	37.8031
-13.625	-4.625	50.7928		-18.125	-5.375	38.8634		-20.375	-4.375	38.068
-13.625	-4.375	50.903		-18.125	-5.125	38.9356		-20.375	-4.125	38.1638
-13.625	-4.125	51.1122		-18.125	-4.875	39.0283		-20.375	-3.875	38.1704
-13.625	-3.875	51.283		-18.125	-4.625	39.0858		-20.375	-3.625	38.3544
-13.625	-3.625	51.4258		-18.125	-4.375	39.1926		-20.375	-3.375	38.5045
-13.625	-3.375	51.6159		-18.125	-4.125	39.3932		-20.375	-3.125	38.8215
-13.625	-3.125	51.5228		-18.125	-3.875	39.5659		-20.375	-2.875	38.8242
-13.625	-2.875	51.8892		-18.125	-3.625	39.7248		-20.375	-2.625	39.1107
-13.625	-2.625	51.6724		-18.125	-3.375	39.9588		-20.375	-2.375	39.2308
-13.375	-5.375	51.2647		-18.125	-3.125	40.2405		-20.375	-2.125	39.6961
-13.375	-5.125	51.0544		-18.125	-2.875	40.5553		-20.375	-1.875	40.091
-13.375	-4.875	50.6798		-18.125	-2.625	41.3822		-20.375	-1.625	40.4969
-13.375	-4.625	50.6106		-18.125	-2.375	41.0842		-20.375	-1.375	40.7905
-13.375	-4.375	50.649		-17.875	-7.375	33.3531		-20.375	-1.125	41.1653
-13.375	-4.125	50.7902		-17.875	-7.125	33.4973		-20.375	-0.875	41.405
-13.375	-3.875	51.125		-17.875	-6.875	34.4769		-20.375	-0.625	41.8702
-13.375	-3.625	51.503		-17.875	-6.625	35.4009		-20.375	-0.375	41.9774
-13.375	-3.375	51.4316		-17.875	-6.375	36.3518		-20.125	-6.375	35.8734
-13.375	-3.125	51.3648		-17.875	-6.125	37.3225		-20.125	-6.125	36.3501
-13.375	-2.875	51.6189		-17.875	-5.875	38.0971		-20.125	-5.875	36.6434
-13.125	-5.375	51.3631		-17.875	-5.625	38.5514		-20.125	-5.625	36.8495
-13.125	-5.125	50.9912		-17.875	-5.375	38.7285		-20.125	-5.375	37.0151
-13.125	-4.875	51.1219		-17.875	-5.125	38.9664		-20.125	-5.125	37.0274
-13.125	-4.625	50.8343		-17.875	-4.875	39.0096		-20.125	-4.875	37.3457
-13.125	-4.375	50.5937		-17.875	-4.625	39.0653		-20.125	-4.625	37.6539
-13.125	-4.125	50.7082		-17.875	-4.375	39.154		-20.125	-4.375	37.944
-13.125	-3.875	50.908		-17.875	-4.125	39.5016		-20.125	-4.125	38.0295
-13.125	-3.625	51.4451		-17.875	-3.875	39.6007		-20.125	-3.875	38.3074
-13.125	-3.375	51.6821		-17.875	-3.625	39.8632		-20.125	-3.625	38.3333
-13.125	-3.125	51.5281		-17.875	-3.375	40.0284		-20.125	-3.375	38.5529
-13.125	-2.875	51.5799		-17.875	-3.125	40.3093		-20.125	-3.125	38.7637
-12.875	-5.125	51.9674		-17.875	-2.875	40.7067		-20.125	-2.875	38.9522
-12.875	-4.875	51.5422		-17.875	-2.625	40.9798		-20.125	-2.625	39.0344
-12.875	-4.625	51.3158		-17.875	-2.375	42.1307		-20.125	-2.375	39.2966
-12.875	-4.375	51.166		-17.625	-7.375	33.1778		-20.125	-2.125	39.6067
-12.875	-4.125	50.858		-17.625	-7.125	33.6367		-20.125	-1.875	40.0842
-12.875	-3.875	50.9583		-17.625	-6.875	34.243		-20.125	-1.625	40.4357
-12.875	-3.625	51.2483		-17.625	-6.625	35.2631		-20.125	-1.375	40.7077
-12.875	-3.375	51.908		-17.625	-6.375	35.9717		-20.125	-1.125	40.8915
-12.875	-3.125	52.3426		-17.625	-6.125	37.0384		-20.125	-0.875	41.2585
-12.875	-2.875	52.3944		-17.625	-5.875	37.7578		-20.125	-0.625	41.4546
-12.625	-5.375	51.3748		-17.625	-5.625	38.2901		-20.125	-0.375	41.988
-12.625	-5.125	51.7291		-17.625	-5.375	38.5371		-20.125	-0.125	42.7142
-12.625	-4.875	51.5001		-17.625	-5.125	38.7554		-19.875	-6.375	36.6781
-12.625	-4.625	51.719		-17.625	-4.875	39.0071		-19.875	-6.125	37.0546
-12.625	-4.375	51.6308		-17.625	-4.625	39.0504		-19.875	-5.875	37.304
-12.625	-4.125	51.2388		-17.625	-4.375	39.1666		-19.875	-5.625	37.1732
-12.625	-3.875	51.0926		-17.625	-4.125	39.3203		-19.875	-5.375	37.1921
-12.625	-3.625	51.5096		-17.625	-3.875	39.4302		-19.875	-5.125	37.1905
-12.625	-3.375	51.6697		-17.625	-3.625	39.7696		-19.875	-4.875	37.2653
-12.625	-3.125	52.7811		-17.625	-3.375	39.9617		-19.875	-4.625	37.5211
-12.625	-2.375	50.4373		-17.625	-3.125	40.4296		-19.875	-4.375	37.8054
-12.375	-5.375	50.0584		-17.625	-2.875	40.8118		-19.875	-4.125	37.9531
-12.375	-5.125	50.1629		-17.625	-2.625	41.1861		-19.875	-3.875	38.1548
-12.375	-4.875	50.876		-17.375	-7.125	34.5539		-19.875	-3.625	38.3123
-12.375	-4.625	50.942		-17.375	-6.875	34.4299		-19.875	-3.375	38.4878
-12.375	-4.375	51.4235		-17.375	-6.625	34.8531		-19.875	-3.125	38.6978
-12.375	-4.125	51.2586		-17.375	-6.375	35.9907		-19.875	-2.875	38.9353
-12.375	-3.875	51.2782		-17.375	-6.125	36.6882		-19.875	-2.625	39.0088
-12.375	-3.625	51.5294		-17.375	-5.875	37.5512		-19.875	-2.375	39.2064
-12.375	-3.375	51.9334		-17.375	-5.625	37.8642		-19.875	-2.125	39.5772
-12.375	-3.125	52.0291		-17.375	-5.375	38.2478		-19.875	-1.875	39.9795
-12.125	-5.375	49.9554		-17.375	-5.125	38.5945		-19.875	-1.625	40.4171
-12.125	-5.125	50.0598		-17.375	-4.875	39.0123		-19.875	-1.375	40.6579
-12.125	-4.875	50.2578		-17.375	-4.625	39.0771		-19.875	-1.125	40.7298
-12.125	-4.625	50.2827		-17.375	-4.375	39.1519		-19.875	-0.875	40.8434
-12.125	-4.375	50.532		-17.375	-4.125	39.3167		-19.875	-0.625	41.0597
-12.125	-4.125	50.9455		-17.375	-3.875	39.465		-19.875	-0.375	41.9793
-12.125	-3.875	51.0181		-17.375	-3.625	39.6728		-19.875	-0.125	42.1831
-12.125	-3.625	51.4661		-17.375	-3.375	39.9322		-19.625	-6.375	37.045
-12.125	-3.375	51.6531		-17.375	-3.125	40.2237		-19.625	-6.125	37.132
-12.125	-3.125	52.0384		-17.375	-2.875	40.4485		-19.625	-5.875	37.421
-11.875	-5.375	49.456		-17.375	-2.625	40.7871		-19.625	-5.625	37.2076
-11.875	-5.125	50.06		-17.375	-2.375	41.554		-19.625	-5.375	37.4259
-11.875	-4.875	49.7937		-17.125	-7.125	34.3557		-19.625	-5.125	37.3021
-11.875	-4.625	49.6766		-17.125	-6.875	34.2317		-19.625	-4.875	37.3132
-11.875	-4.375	49.7878		-17.125	-6.625	34.7568		-19.625	-4.625	37.5435
-11.875	-4.125	50.0079		-17.125	-6.375	35.8074		-19.625	-4.375	37.6031
-11.875	-3.875	50.0917		-17.125	-6.125	36.6187		-19.625	-4.125	37.8486
-11.875	-3.625	50.0478		-17.125	-5.875	37.2369		-19.625	-3.875	38.0477
-11.875	-3.375	50.4277		-17.125	-5.625	37.5497		-19.625	-3.625	38.2347
-11.875	-3.125	50.685		-17.125	-5.375	37.9363		-19.625	-3.375	38.467
-11.875	-2.875	50.914		-17.125	-5.125	38.3996		-19.625	-3.125	38.5821
-11.625	-5.125	50.3496		-17.125	-4.875	38.7833		-19.625	-2.875	38.7435
-11.625	-4.875	49.5562		-17.125	-4.625	38.8238		-19.625	-2.625	38.9156
-11.625	-4.625	49.5118		-17.125	-4.375	39.0783		-19.625	-2.375	39.1943
-11.625	-4.375	49.515		-17.125	-4.125	39.2854		-19.625	-2.125	39.5627
-11.625	-4.125	49.3598		-17.125	-3.875	39.5672		-19.625	-1.875	39.9898
-11.625	-3.875	49.2862		-17.125	-3.625	39.5826		-19.625	-1.625	40.342
-11.625	-3.625	49.0412		-17.125	-3.375	39.8962		-19.625	-1.375	40.4293
-11.625	-3.375	48.8911		-17.125	-3.125	40.0755		-19.625	-1.125	40.4482
-11.625	-3.125	49.0991		-17.125	-2.875	40.025		-19.625	-0.875	40.5484
-11.625	-2.875	49.0686		-17.125	-2.625	39.8539		-19.625	-0.625	40.7204
-11.375	-5.125	49.7255		-17.125	-2.375	40.0251		-19.625	-0.375	41.0017
-11.375	-4.875	49.3591		-17.125	-2.125	41.2431		-19.625	-0.125	41.2048
-11.375	-4.625	48.8615		-16.875	-6.875	34.5623		-19.625	0.125	41.4315
-11.375	-4.375	48.9778		-16.875	-6.625	34.8472		-19.625	0.375	41.0762
-11.375	-4.125	48.6535		-16.875	-6.375	35.7474		-19.375	-6.125	37.2279
-11.375	-3.875	48.3388		-16.875	-6.125	36.4596		-19.375	-5.875	37.5895
-11.375	-3.625	48.0533		-16.875	-5.875	37.0564		-19.375	-5.625	37.2594
-11.375	-3.375	47.8021		-16.875	-5.625	37.3377		-19.375	-5.375	37.3025
-11.375	-3.125	47.8932		-16.875	-5.375	37.5542		-19.375	-5.125	37.3017
-11.375	-2.875	48.0998		-16.875	-5.125	37.9864		-19.375	-4.875	37.3265
-11.375	-2.625	48.5173		-16.875	-4.875	38.2531		-19.375	-4.625	37.4267
-11.125	-5.125	48.3551		-16.875	-4.625	38.6092		-19.375	-4.375	37.5037
-11.125	-4.875	47.9488		-16.875	-4.375	38.8866		-19.375	-4.125	37.6882
-11.125	-4.625	48.0953		-16.875	-4.125	39.2131		-19.375	-3.875	37.821
-11.125	-4.375	48.3428		-16.875	-3.875	39.3727		-19.375	-3.625	38.0861
-11.125	-4.125	48.0041		-16.875	-3.625	39.621		-19.375	-3.375	38.3796
-11.125	-3.875	47.7955		-16.875	-3.375	39.5917		-19.375	-3.125	38.5008
-11.125	-3.625	47.4348		-16.875	-3.125	39.8064		-19.375	-2.875	38.6562
-11.125	-3.375	47.1611		-16.875	-2.875	39.862		-19.375	-2.625	38.8319
-11.125	-3.125	47.0575		-16.875	-2.625	39.8222		-19.375	-2.375	39.114
-11.125	-2.875	47.1003		-16.875	-2.375	39.618		-19.375	-2.125	39.5388
-11.125	-2.625	47.3966		-16.875	-2.125	40.4294		-19.375	-1.875	39.9273
-11.125	-2.375	47.3131		-16.625	-6.875	34.2364		-19.375	-1.625	40.1949
-10.875	-5.375	46.4853		-16.625	-6.625	35.1142		-19.375	-1.375	40.3301
-10.875	-5.125	46.977		-16.625	-6.375	35.9798		-19.375	-1.125	40.203
-10.875	-4.875	47.0074		-16.625	-6.125	36.6238		-19.375	-0.875	40.2771
-10.875	-4.625	46.7802		-16.625	-5.875	36.8916		-19.375	-0.625	40.5677
-10.875	-4.375	46.9571		-16.625	-5.625	37.0946		-19.375	-0.375	40.6702
-10.875	-4.125	47.3746		-16.625	-5.375	37.254		-19.375	-0.125	40.4742
-10.875	-3.875	47.3407		-16.625	-5.125	37.5647		-19.375	0.125	40.5233
-10.875	-3.625	47.2421		-16.625	-4.875	37.8164		-19.375	0.375	40.9395
-10.875	-3.375	46.8831		-16.625	-4.625	38.233		-19.375	0.625	40.0014
-10.875	-3.125	46.7106		-16.625	-4.375	38.588		-19.125	-7.125	32.6791
-10.875	-2.875	46.7272		-16.625	-4.125	39.0198		-19.125	-6.875	34.5127
-10.875	-2.625	47.4767		-16.625	-3.875	39.3228		-19.125	-6.625	35.7635
-10.625	-5.375	45.345		-16.625	-3.625	39.5164		-19.125	-6.375	36.8589
-10.625	-5.125	46.1262		-16.625	-3.375	39.615		-19.125	-6.125	37.7998
-10.625	-4.875	46.0493		-16.625	-3.125	39.7443		-19.125	-5.875	37.3897
-10.625	-4.625	45.92		-16.625	-2.875	39.7236		-19.125	-5.625	37.1987
-10.625	-4.375	46.1063		-16.625	-2.625	39.5539		-19.125	-5.375	37.372
-10.625	-4.125	46.4077		-16.625	-2.375	39.3637		-19.125	-5.125	37.3383
-10.625	-3.875	46.6111		-16.625	-2.125	39.5906		-19.125	-4.875	37.2649
-10.625	-3.625	46.6411		-16.625	-1.875	40.1619		-19.125	-4.625	37.3026
-10.625	-3.375	46.5968		-16.375	-6.625	35.7014		-19.125	-4.375	37.4939
-10.625	-3.125	46.6786		-16.375	-6.375	36.3708		-19.125	-4.125	37.5507
-10.625	-2.875	46.9802		-16.375	-6.125	36.5721		-19.125	-3.875	37.7642
-10.375	-5.375	44.8622		-16.375	-5.875	36.938		-19.125	-3.625	38.008
-10.375	-5.125	44.273		-16.375	-5.625	36.9756		-19.125	-3.375	38.2353
-10.375	-4.875	44.5052		-16.375	-5.375	37.0816		-19.125	-3.125	38.4133
-10.375	-4.625	44.8765		-16.375	-5.125	37.2726		-19.125	-2.875	38.5957
-10.375	-4.375	45.0193		-16.375	-4.875	37.5412		-19.125	-2.625	38.8321
-10.375	-4.125	45.2811		-16.375	-4.625	37.8206		-19.125	-2.375	39.0312
-10.375	-3.875	45.3159		-16.375	-4.375	38.2315		-19.125	-2.125	39.4936
-10.375	-3.625	45.9459		-16.375	-4.125	38.83		-19.125	-1.875	39.8514
-10.375	-3.375	46.114		-16.375	-3.875	39.2393		-19.125	-1.625	40.2333
-10.375	-3.125	46.2684		-16.375	-3.625	39.3685		-19.125	-1.375	40.2236
-10.375	-2.875	45.3937		-16.375	-3.375	39.6325		-19.125	-1.125	40.167
-10.125	-5.625	43.8303		-16.375	-3.125	39.7167		-19.125	-0.875	40.0655
-10.125	-5.375	43.2906		-16.375	-2.875	39.5588		-19.125	-0.625	40.1132
-10.125	-5.125	43.1515		-16.375	-2.625	39.353		-19.125	-0.375	40.2422
-10.125	-4.875	43.4445		-16.375	-2.375	39.3743		-19.125	-0.125	40.1383
-10.125	-4.625	43.6833		-16.375	-2.125	39.4734		-19.125	0.125	40.1661
-10.125	-4.375	44.0216		-16.375	-1.875	39.9722		-19.125	0.625	39.8637
-10.125	-4.125	44.3062		-16.125	-6.375	36.8373		-18.875	-7.125	32.974
-10.125	-3.875	44.5213		-16.125	-6.125	36.926		-18.875	-6.875	33.3892
-10.125	-3.625	44.7144		-16.125	-5.875	36.8092		-18.875	-6.625	34.4327
-10.125	-3.375	45.112		-16.125	-5.625	36.9799		-18.875	-6.375	35.8728
-10.125	-3.125	45.0702		-16.125	-5.375	36.9451		-18.875	-6.125	36.8139
-10.125	-2.875	44.695		-16.125	-5.125	37.0972		-18.875	-5.875	37.4653
-10.125	-2.625	44.7678		-16.125	-4.875	37.3022		-18.875	-5.625	37.284
-9.875	-5.625	42.1793		-16.125	-4.625	37.5164		-18.875	-5.375	37.2692
-9.875	-5.375	42.2135		-16.125	-4.375	37.8048		-18.875	-5.125	37.0755
-9.875	-5.125	42.4209		-16.125	-4.125	38.2473		-18.875	-4.875	37.222
-9.875	-4.875	42.2768		-16.125	-3.875	38.7786		-18.875	-4.625	37.1825
-9.875	-4.625	42.5538		-16.125	-3.625	39.3753		-18.875	-4.375	37.3588
-9.875	-4.375	42.8101		-16.125	-3.375	39.4784		-18.875	-4.125	37.5348
-9.875	-4.125	43.0507		-16.125	-3.125	39.6097		-18.875	-3.875	37.6406
-9.875	-3.875	43.4303		-16.125	-2.875	39.6261		-18.875	-3.625	37.8753
-9.875	-3.625	43.6361		-16.125	-2.625	39.1674		-18.875	-3.375	38.1608
-9.875	-3.375	43.6383		-16.125	-2.375	39.1328		-18.875	-3.125	38.3777
-9.875	-3.125	44.0961		-16.125	-2.125	39.0054		-18.875	-2.875	38.47
-9.875	-2.875	43.8981		-16.125	-1.875	39.327		-18.875	-2.625	38.781
-9.875	-2.625	43.3666		-15.875	-6.125	36.5237		-18.875	-2.375	39.0545
-9.625	-5.625	41.8685		-15.875	-5.875	36.6575		-18.875	-2.125	39.3391
-9.625	-5.375	41.3875		-15.875	-5.625	36.6953		-18.875	-1.875	39.7711
-9.625	-5.125	41.1897		-15.875	-5.375	36.9689		-18.875	-1.625	39.9033
-9.625	-4.875	41.3511		-15.875	-5.125	37.0722		-18.875	-1.375	40.0902
-9.625	-4.625	41.4585		-15.875	-4.875	37.199		-18.875	-1.125	39.9306
-9.625	-4.375	41.7644		-15.875	-4.625	37.2576		-18.875	-0.875	39.8618
-9.625	-4.125	41.9611		-15.875	-4.375	37.5383		-18.875	-0.625	39.9776
-9.625	-3.875	42.3777		-15.875	-4.125	37.8386		-18.875	-0.375	40.055
-9.625	-3.625	42.451		-15.875	-3.875	38.4019		-18.875	-0.125	39.8498
-9.625	-3.375	42.1796		-15.875	-3.625	38.899		-18.875	0.125	40.1811
-9.625	-3.125	42.2807		-15.875	-3.375	39.3481		-18.875	0.375	39.8252
-9.625	-2.875	42.4835		-15.875	-3.125	39.6838		-18.625	-7.375	30.8187
-9.625	-2.625	41.8145		-15.875	-2.875	39.5445		-18.625	-7.125	31.8169
-9.375	-5.625	40.8893		-15.875	-2.625	39.2417		-18.625	-6.875	32.8615
-9.375	-5.375	40.7231		-15.875	-2.375	38.7327		-18.625	-6.625	33.9887
-9.375	-5.125	40.4005		-15.875	-2.125	38.5506		-18.625	-6.375	35.0306
-9.375	-4.875	40.4543		-15.875	-1.875	38.6598		-18.625	-6.125	36.6487
-9.375	-4.625	40.5416		-15.625	-6.125	36.5178		-18.625	-5.875	37.011
-9.375	-4.375	40.703		-15.625	-5.875	36.2585		-18.625	-5.625	36.6932
-9.375	-4.125	40.9481		-15.625	-5.625	36.4909		-18.625	-5.375	36.7315
-9.375	-3.875	41.3275		-15.625	-5.375	36.6796		-18.625	-5.125	36.94
-9.375	-3.625	41.3465		-15.625	-5.125	36.9319		-18.625	-4.875	37.0713
-9.375	-3.375	40.9578		-15.625	-4.875	37.0225		-18.625	-4.625	37.115
-9.375	-3.125	40.7644		-15.625	-4.625	37.1897		-18.625	-4.375	37.297
-9.375	-2.875	40.4731		-15.625	-4.375	37.3188		-18.625	-4.125	37.4433
-9.375	-2.625	40.4733		-15.625	-4.125	37.6018		-18.625	-3.875	37.6078
-9.375	-2.375	39.8979		-15.625	-3.875	37.9258		-18.625	-3.625	37.8092
-9.125	-5.625	39.9473		-15.625	-3.625	38.4012		-18.625	-3.375	38.0631
-9.125	-5.375	39.4664		-15.625	-3.375	39.1719		-18.625	-3.125	38.3161
-9.125	-5.125	39.3349		-15.625	-3.125	39.3626		-18.625	-2.875	38.5601
-9.125	-4.875	39.4988		-15.625	-2.875	39.615		-18.625	-2.625	38.8384
-9.125	-4.625	39.6295		-15.625	-2.625	39.1814		-18.625	-2.375	39.0085
-9.125	-4.375	39.7223		-15.625	-2.375	38.7621		-18.625	-2.125	39.2719
-9.125	-4.125	40.0869		-15.625	-2.125	38.1939		-18.625	-1.875	39.6052
-9.125	-3.875	40.2542		-15.625	-1.875	37.78		-18.625	-1.625	39.766
-9.125	-3.625	40.3212		-15.625	-1.625	38.3193		-18.625	-1.375	39.826
-9.125	-3.375	39.8422		-15.375	-6.125	37.6021		-18.625	-1.125	39.7409
-9.125	-3.125	39.5615		-15.375	-5.875	36.915		-18.625	-0.875	39.653
-9.125	-2.875	39.0945		-15.375	-5.625	36.2305		-18.625	-0.625	39.7396
-9.125	-2.625	39.071		-15.375	-5.375	36.334		-18.625	-0.375	39.8323
-9.125	-2.375	38.8435		-15.375	-5.125	36.5621		-18.625	-0.125	39.7908
-9.125	-2.125	38.8536		-15.375	-4.875	36.6841		-18.625	0.125	39.6614
-8.875	-5.875	37.9762		-15.375	-4.625	37.0084		-18.625	0.375	39.9095
-8.875	-5.375	38.9036		-15.375	-4.375	37.2835		-18.375	-7.125	31.506
-8.875	-5.125	38.4861		-15.375	-4.125	37.4068		-18.375	-6.875	32.3482
-8.875	-4.875	38.5408		-15.375	-3.875	37.6594		-18.375	-6.625	33.3632
-8.875	-4.625	38.7521		-15.375	-3.625	37.9811		-18.375	-6.375	34.4875
-8.875	-4.375	38.7281		-15.375	-3.375	38.4513		-18.375	-6.125	35.5967
-8.875	-4.125	39.0065		-15.375	-3.125	39.2122		-18.375	-5.875	36.4689
-8.875	-3.875	39.2604		-15.375	-2.875	39.233		-18.375	-5.625	36.3933
-8.875	-3.625	39.5352		-15.375	-2.625	38.9115		-18.375	-5.375	36.4738
-8.875	-3.375	39.0394		-15.375	-2.375	38.4133		-18.375	-5.125	36.5468
-8.875	-3.125	38.4295		-15.375	-2.125	37.8937		-18.375	-4.875	36.7454
-8.875	-2.875	38.1048		-15.375	-1.875	37.279		-18.375	-4.625	36.799
-8.875	-2.625	37.783		-15.375	-1.625	37.1951		-18.375	-4.375	37.0714
-8.875	-2.375	37.5927		-15.375	-1.375	36.9551		-18.375	-4.125	37.4204
-8.875	-2.125	37.9762		-15.125	-6.125	36.99		-18.375	-3.875	37.5992
-8.625	-5.375	37.5478		-15.125	-5.875	37.1026		-18.375	-3.625	37.7426
-8.625	-5.125	37.3979		-15.125	-5.625	36.316		-18.375	-3.375	37.9981
-8.625	-4.875	37.5825		-15.125	-5.375	36.1853		-18.375	-3.125	38.3497
-8.625	-4.625	37.7383		-15.125	-5.125	36.2439		-18.375	-2.875	38.6002
-8.625	-4.375	37.9502		-15.125	-4.875	36.3949		-18.375	-2.625	38.8347
-8.625	-4.125	38.1559		-15.125	-4.625	36.7588		-18.375	-2.375	39.2054
-8.625	-3.875	38.4813		-15.125	-4.375	37.0741		-18.375	-2.125	39.4138
-8.625	-3.625	38.6964		-15.125	-4.125	37.1911		-18.375	-1.875	39.6454
-8.625	-3.375	38.347		-15.125	-3.875	37.4413		-18.375	-1.625	39.8016
-8.625	-3.125	37.7553		-15.125	-3.625	37.7231		-18.375	-1.375	39.7022
-8.625	-2.875	37.2902		-15.125	-3.375	38.0176		-18.375	-1.125	39.6205
-8.625	-2.625	36.9284		-15.125	-3.125	38.9367		-18.375	-0.875	39.5152
-8.625	-2.375	37.1748		-15.125	-2.875	39.4369		-18.375	-0.625	39.684
-8.625	-2.125	36.508		-15.125	-2.625	38.6604		-18.375	-0.375	39.6445
-8.375	-5.625	37.155		-15.125	-2.375	38.2732		-18.375	-0.125	39.7383
-8.375	-5.375	36.8513		-15.125	-2.125	37.56		-18.375	0.125	39.7367
-8.375	-5.125	36.6924		-15.125	-1.875	36.8639		-18.375	0.375	40.5336
-8.375	-4.875	36.9817		-15.125	-1.625	36.9174		-18.125	-7.375	30.1481
-8.375	-4.625	37.0775		-14.875	-6.125	37.2502		-18.125	-7.125	31.1066
-8.375	-4.375	37.2078		-14.875	-5.875	36.84		-18.125	-6.875	32.0863
-8.375	-4.125	37.4099		-14.875	-5.625	36.4548		-18.125	-6.625	33.0382
-8.375	-3.875	37.6213		-14.875	-5.375	35.9164		-18.125	-6.375	34.1108
-8.375	-3.625	37.8888		-14.875	-5.125	36.0066		-18.125	-6.125	35.0761
-8.375	-3.375	37.7599		-14.875	-4.875	36.1908		-18.125	-5.875	35.9425
-8.375	-3.125	37.3085		-14.875	-4.625	36.355		-18.125	-5.625	36.0854
-8.375	-2.875	36.7198		-14.875	-4.375	36.6497		-18.125	-5.375	36.2255
-8.375	-2.625	36.739		-14.875	-4.125	36.9763		-18.125	-5.125	36.347
-8.375	-2.375	36.3833		-14.875	-3.875	37.1373		-18.125	-4.875	36.5231
-8.375	-2.125	36.4883		-14.875	-3.625	37.2609		-18.125	-4.625	36.6001
-8.125	-5.625	36.9714		-14.875	-3.375	37.6007		-18.125	-4.375	36.8098
-8.125	-5.375	37.9089		-14.875	-3.125	38.1326		-18.125	-4.125	37.209
-8.125	-5.125	36.6374		-14.875	-2.875	39.0583		-18.125	-3.875	37.5159
-8.125	-4.875	36.6637		-14.875	-2.625	39.2117		-18.125	-3.625	37.7976
-8.125	-4.625	36.718		-14.875	-2.375	38.1736		-18.125	-3.375	38.0552
-8.125	-4.375	36.7654		-14.875	-2.125	37.4007		-18.125	-3.125	38.3755
-8.125	-4.125	36.7451		-14.875	-1.875	37.0786		-18.125	-2.875	38.6118
-8.125	-3.875	36.9856		-14.875	-1.625	35.8259		-18.125	-2.625	38.9663
-8.125	-3.625	37.1026		-14.875	-1.375	35.9732		-18.125	-2.375	39.1825
-8.125	-3.375	37.3991		-14.625	-6.625	35.0703		-18.125	-2.125	39.4407
-8.125	-3.125	36.8578		-14.625	-6.375	36.1654		-18.125	-1.875	39.7522
-8.125	-2.875	36.1679		-14.625	-6.125	36.0022		-18.125	-1.625	39.8768
-8.125	-2.625	35.9773		-14.625	-5.875	36.6128		-18.125	-1.375	39.7453
-8.125	-2.375	35.8676		-14.625	-5.625	36.3083		-18.125	-1.125	39.6465
-7.875	-5.375	36.9325		-14.625	-5.375	36.2449		-18.125	-0.875	39.5718
-7.875	-5.125	36.8597		-14.625	-5.125	35.9397		-18.125	-0.625	39.5399
-7.875	-4.875	36.6914		-14.625	-4.875	35.9335		-18.125	-0.375	39.6974
-7.875	-4.625	36.5914		-14.625	-4.625	36.1775		-18.125	-0.125	39.8195
-7.875	-4.375	36.5207		-14.625	-4.375	36.3361		-18.125	0.125	39.7259
-7.875	-4.125	36.3479		-14.625	-4.125	36.5885		-17.875	-7.375	30.5875
-7.875	-3.875	36.3862		-14.625	-3.875	36.9694		-17.875	-7.125	30.7318
-7.875	-3.625	36.5776		-14.625	-3.625	37.0366		-17.875	-6.875	31.7116
-7.875	-3.375	36.6822		-14.625	-3.375	37.2736		-17.875	-6.625	32.6358
-7.875	-3.125	36.2539		-14.625	-3.125	37.6655		-17.875	-6.375	33.5872
-7.875	-2.875	35.6501		-14.625	-2.875	38.2953		-17.875	-6.125	34.559
-7.875	-2.625	35.3766		-14.625	-2.625	38.847		-17.875	-5.875	35.3359
-7.875	-2.375	35.2233		-14.625	-2.375	38.218		-17.875	-5.625	35.795
-7.625	-5.375	36.4147		-14.625	-2.125	38.0901		-17.875	-5.375	35.9888
-7.625	-5.125	37.623		-14.625	-1.875	37.7346		-17.875	-5.125	36.257
-7.625	-4.875	36.3724		-14.625	-1.625	36.2321		-17.875	-4.875	36.3913
-7.625	-4.625	36.1547		-14.625	-1.375	35.2756		-17.875	-4.625	36.4828
-7.625	-4.375	36.2304		-14.375	-6.125	36.1323		-17.875	-4.375	36.6153
-7.625	-4.125	36.0253		-14.375	-5.875	36.4198		-17.875	-4.125	37.0703
-7.625	-3.875	36.0073		-14.375	-5.625	36.1082		-17.875	-3.875	37.4071
-7.625	-3.625	36.128		-14.375	-5.375	35.9823		-17.875	-3.625	37.8292
-7.625	-3.375	36.4598		-14.375	-5.125	35.9652		-17.875	-3.375	38.1182
-7.625	-3.125	36.0578		-14.375	-4.875	35.8606		-17.875	-3.125	38.3991
-7.625	-2.875	35.5702		-14.375	-4.625	35.892		-17.875	-2.875	38.7829
-7.625	-2.625	35.0279		-14.375	-4.375	36.1453		-17.875	-2.625	39.0452
-7.625	-2.375	35.0502		-14.375	-4.125	36.4083		-17.875	-2.375	39.2893
-7.625	-2.125	34.1337		-14.375	-3.875	36.7691		-17.875	-2.125	39.676
-7.375	-5.375	35.9056		-14.375	-3.625	36.9247		-17.875	-1.875	39.836
-7.375	-5.125	35.7603		-14.375	-3.375	36.9668		-17.875	-1.625	39.8947
-7.375	-4.875	35.7559		-14.375	-3.125	37.2097		-17.875	-1.375	39.8109
-7.375	-4.625	35.7735		-14.375	-2.875	37.8259		-17.875	-1.125	39.8436
-7.375	-4.375	35.6894		-14.375	-2.625	38.5897		-17.875	-0.875	39.6544
-7.375	-4.125	35.7169		-14.375	-2.375	39.3137		-17.875	-0.625	39.7192
-7.375	-3.875	35.5938		-14.375	-1.875	37.4763		-17.875	-0.375	39.6653
-7.375	-3.625	35.7345		-14.375	-1.625	36.2884		-17.875	-0.125	39.6815
-7.375	-3.375	35.9832		-14.375	-1.125	34.6211		-17.875	0.125	40.3339
-7.375	-3.125	35.925		-14.125	-6.125	36.2118		-17.625	-7.375	30.3397
-7.375	-2.875	35.3333		-14.125	-5.875	36.821		-17.625	-7.125	30.7987
-7.375	-2.625	34.7069		-14.125	-5.625	36.3795		-17.625	-6.875	31.405
-7.375	-2.375	34.5411		-14.125	-5.375	36.1111		-17.625	-6.625	32.4254
-7.375	-2.125	33.8744		-14.125	-5.125	36.0326		-17.625	-6.375	33.1344
-7.125	-5.375	35.8156		-14.125	-4.875	35.9553		-17.625	-6.125	34.2146
-7.125	-5.125	36.1698		-14.125	-4.625	35.8755		-17.625	-5.875	34.9698
-7.125	-4.875	35.4764		-14.125	-4.375	35.9081		-17.625	-5.625	35.5184
-7.125	-4.625	35.332		-14.125	-4.125	36.2323		-17.625	-5.375	35.7341
-7.125	-4.375	35.2449		-14.125	-3.875	36.5234		-17.625	-5.125	35.9528
-7.125	-4.125	35.0644		-14.125	-3.625	36.6407		-17.625	-4.875	36.2189
-7.125	-3.875	34.9919		-14.125	-3.375	36.8017		-17.625	-4.625	36.3097
-7.125	-3.625	35.0642		-14.125	-3.125	36.9084		-17.625	-4.375	36.446
-7.125	-3.375	35.2565		-14.125	-2.875	37.3531		-17.625	-4.125	36.6976
-7.125	-3.125	36.0231		-14.125	-2.625	37.8033		-17.625	-3.875	37.0405
-7.125	-2.875	35.493		-14.125	-2.375	38.2192		-17.625	-3.625	37.5433
-7.125	-2.625	34.6168		-14.125	-1.625	36.7241		-17.625	-3.375	37.9404
-7.125	-2.375	34.2013		-14.125	-1.375	35.63		-17.625	-3.125	38.5117
-6.875	-4.875	35.4818		-13.875	-6.125	36.8069		-17.625	-2.875	38.8783
-6.875	-4.625	35.1422		-13.875	-5.875	36.7388		-17.625	-2.625	38.9941
-6.875	-4.375	34.9293		-13.875	-5.625	36.3822		-17.625	-2.375	39.1964
-6.875	-4.125	34.5871		-13.875	-5.375	36.2158		-17.625	-2.125	39.5867
-6.875	-3.875	34.4293		-13.875	-5.125	36.2234		-17.625	-1.875	39.8998
-6.875	-3.625	34.371		-13.875	-4.875	36.0381		-17.625	-1.625	40.0797
-6.875	-3.375	34.7271		-13.875	-4.625	35.8333		-17.625	-1.375	40.2651
-6.875	-3.125	34.8666		-13.875	-4.375	35.8655		-17.625	-1.125	40.0367
-6.875	-2.875	35.3787		-13.875	-4.125	36.0002		-17.625	-0.875	39.885
-6.875	-2.375	34.3368		-13.875	-3.875	36.1994		-17.625	-0.625	39.7839
-6.625	-4.625	35.4695		-13.875	-3.625	36.3787		-17.625	-0.375	39.8658
-6.625	-4.375	34.6134		-13.875	-3.375	36.4599		-17.625	-0.125	39.6782
-6.625	-4.125	34.2113		-13.875	-3.125	36.6403		-17.625	0.125	40.2488
-6.625	-3.875	33.9195		-13.875	-2.875	36.8986		-17.375	-7.125	31.649
-6.625	-3.625	33.7112		-13.875	-2.625	37.5477		-17.375	-6.875	31.525
-6.625	-3.375	33.7811		-13.875	-2.375	38.852		-17.375	-6.625	31.9484
-6.625	-3.125	34.1468		-13.625	-6.125	36.3041		-17.375	-6.375	33.0863
-6.625	-2.875	35.0526		-13.625	-5.875	35.9858		-17.375	-6.125	33.8139
-6.625	-2.625	34.2713		-13.625	-5.625	36.219		-17.375	-5.875	34.7546
-6.375	-5.875	32.0576		-13.625	-5.375	36.1809		-17.375	-5.625	35.0896
-6.375	-5.375	34.0889		-13.625	-5.125	36.306		-17.375	-5.375	35.4079
-6.375	-5.125	34.0161		-13.625	-4.875	36.1138		-17.375	-5.125	35.7259
-6.375	-4.875	34.6411		-13.625	-4.625	35.929		-17.375	-4.875	36.1466
-6.375	-4.625	35.5369		-13.625	-4.375	35.8378		-17.375	-4.625	36.245
-6.375	-4.375	34.4008		-13.625	-4.125	35.8926		-17.375	-4.375	36.3393
-6.375	-4.125	33.6675		-13.625	-3.875	36.0504		-17.375	-4.125	36.5142
-6.375	-3.875	33.3377		-13.625	-3.625	36.0986		-17.375	-3.875	36.798
-6.375	-3.625	32.9317		-13.625	-3.375	36.137		-17.375	-3.625	37.2101
-6.375	-3.375	32.9559		-13.625	-3.125	36.3329		-17.375	-3.375	37.6912
-6.375	-3.125	33.1781		-13.625	-2.875	36.7057		-17.375	-3.125	38.2174
-6.375	-2.875	33.3929		-13.625	-2.625	37.1437		-17.375	-2.875	38.6206
-6.125	-6.125	30.1689		-13.375	-6.375	35.7111		-17.375	-2.625	38.9626
-6.125	-5.375	33.4501		-13.375	-6.125	35.7964		-17.375	-2.375	39.1104
-6.125	-5.125	33.2399		-13.375	-5.875	35.3828		-17.375	-2.125	39.5337
-6.125	-4.875	33.2306		-13.375	-5.625	35.6467		-17.375	-1.875	39.8836
-6.125	-4.625	33.9716		-13.375	-5.375	35.8183		-17.375	-1.625	40.3608
-6.125	-4.375	33.9694		-13.375	-5.125	35.9809		-17.375	-1.375	40.5269
-6.125	-4.125	33.4221		-13.375	-4.875	36.0674		-17.375	-1.125	40.396
-6.125	-3.875	32.763		-13.375	-4.625	35.9783		-17.375	-0.875	40.4608
-6.125	-3.625	32.456		-13.375	-4.375	35.8414		-17.375	-0.625	40.1576
-6.125	-3.375	32.08		-13.375	-4.125	35.8783		-17.375	-0.375	39.9157
-6.125	-3.125	32.1725		-13.375	-3.875	36.0216		-17.375	-0.125	40.036
-6.125	-2.875	32.6056		-13.375	-3.625	35.9311		-17.375	0.125	40.1674
-6.125	-2.625	32.4587		-13.375	-3.375	35.9637		-17.375	0.375	40.5837
-6.125	-2.375	32.5126		-13.375	-3.125	36.1872		-17.125	-7.125	31.3934
-5.875	-6.125	28.823		-13.375	-2.875	36.4027		-17.125	-6.875	31.2695
-5.875	-5.875	29.5511		-13.375	-2.625	36.8849		-17.125	-6.625	31.7946
-5.875	-5.625	30.49		-13.375	-2.375	37.1786		-17.125	-6.375	32.8602
-5.875	-5.375	31.9271		-13.125	-6.125	35.7002		-17.125	-6.125	33.6935
-5.875	-5.125	32.0315		-13.125	-5.875	35.8083		-17.125	-5.875	34.4993
-5.875	-4.875	32.0334		-13.125	-5.625	35.4496		-17.125	-5.625	34.7354
-5.875	-4.625	32.6257		-13.125	-5.375	35.5339		-17.125	-5.375	35.1319
-5.875	-4.375	33.2232		-13.125	-5.125	35.6253		-17.125	-5.125	35.5023
-5.875	-4.125	33.0094		-13.125	-4.875	35.8396		-17.125	-4.875	35.8507
-5.875	-3.875	32.2181		-13.125	-4.625	35.8343		-17.125	-4.625	35.8817
-5.875	-3.625	31.8538		-13.125	-4.375	35.8313		-17.125	-4.375	36.0915
-5.875	-3.375	31.5988		-13.125	-4.125	35.7859		-17.125	-4.125	36.3227
-5.875	-3.125	31.6253		-13.125	-3.875	35.9253		-17.125	-3.875	36.6463
-5.875	-2.875	31.4671		-13.125	-3.625	36.0285		-17.125	-3.625	36.9335
-5.875	-2.625	31.6773		-13.125	-3.375	35.9032		-17.125	-3.375	37.3753
-5.625	-6.125	28.3733		-13.125	-3.125	36.0808		-17.125	-3.125	37.7869
-5.625	-5.875	28.305		-13.125	-2.875	36.3839		-17.125	-2.875	38.2058
-5.625	-5.625	29.0488		-13.125	-2.625	36.4928		-17.125	-2.625	38.48
-5.625	-5.375	29.9863		-13.125	-2.375	36.6026		-17.125	-2.375	38.9075
-5.625	-5.125	30.5752		-12.875	-6.125	36.0003		-17.125	-2.125	39.3669
-5.625	-4.875	31.1708		-12.875	-5.875	36.2205		-17.125	-1.875	39.6733
-5.625	-4.625	31.5225		-12.875	-5.625	35.5565		-17.125	-1.625	40.2696
-5.625	-4.375	32.2163		-12.875	-5.375	35.4216		-17.125	-1.375	40.4821
-5.625	-4.125	32.4182		-12.875	-5.125	35.6155		-17.125	-1.125	40.5833
-5.625	-3.875	31.8929		-12.875	-4.875	35.4777		-17.125	-0.875	40.3628
-5.625	-3.625	31.2753		-12.875	-4.625	35.632		-17.125	-0.625	40.1779
-5.625	-3.375	30.9676		-12.875	-4.375	35.7667		-17.125	-0.375	40.0706
-5.625	-3.125	31.103		-12.875	-4.125	35.6787		-17.125	-0.125	40.2742
-5.625	-2.875	31.0823		-12.875	-3.875	35.7702		-17.125	0.125	40.6784
-5.625	-2.625	30.9778		-12.875	-3.625	36.0414		-17.125	0.375	40.5729
-5.625	-2.375	31.1441		-12.875	-3.375	35.9468		-16.875	-6.875	31.5527
-5.375	-6.125	28.0774		-12.875	-3.125	36.032		-16.875	-6.625	31.8376
-5.375	-5.875	27.9738		-12.875	-2.875	36.4205		-16.875	-6.375	32.7377
-5.375	-5.625	28.1041		-12.875	-2.625	36.5124		-16.875	-6.125	33.4761
-5.375	-5.375	28.6827		-12.875	-2.375	36.7822		-16.875	-5.875	34.2054
-5.375	-5.125	29.4327		-12.875	-2.125	37.4332		-16.875	-5.625	34.5476
-5.375	-4.875	29.8979		-12.625	-5.875	36.6105		-16.875	-5.375	34.7528
-5.375	-4.625	30.4685		-12.625	-5.625	36.0892		-16.875	-5.125	35.1134
-5.375	-4.375	30.9938		-12.625	-5.375	35.5808		-16.875	-4.875	35.3093
-5.375	-4.125	31.53		-12.625	-5.125	35.7092		-16.875	-4.625	35.6319
-5.375	-3.875	31.3049		-12.625	-4.875	35.4992		-16.875	-4.375	35.8404
-5.375	-3.625	30.8702		-12.625	-4.625	35.4432		-16.875	-4.125	36.1914
-5.375	-3.375	30.6077		-12.625	-4.375	35.6301		-16.875	-3.875	36.4331
-5.375	-3.125	30.2962		-12.625	-4.125	35.6435		-16.875	-3.625	36.7486
-5.375	-2.875	30.326		-12.625	-3.875	35.6116		-16.875	-3.375	37.033
-5.375	-2.625	30.0776		-12.625	-3.625	35.6313		-16.875	-3.125	37.4136
-5.125	-5.875	28.5884		-12.625	-3.375	35.8891		-16.875	-2.875	37.8077
-5.125	-5.625	28.1021		-12.625	-3.125	36.0808		-16.875	-2.625	38.2149
-5.125	-5.375	28.1738		-12.625	-2.875	36.3241		-16.875	-2.375	38.6499
-5.125	-5.125	28.5458		-12.625	-2.625	36.8717		-16.875	-2.125	39.1105
-5.125	-4.875	29.087		-12.625	-2.375	37.1332		-16.875	-1.875	39.5804
-5.125	-4.625	29.3759		-12.375	-5.625	36.5862		-16.875	-1.625	40.1819
-5.125	-4.375	29.7808		-12.375	-5.375	36.2964		-16.875	-1.375	40.5393
-5.125	-4.125	30.3732		-12.375	-5.125	36.1467		-16.875	-1.125	40.8389
-5.125	-3.875	30.5061		-12.375	-4.875	35.6316		-16.875	-0.875	40.5437
-5.125	-3.625	30.385		-12.375	-4.625	35.4896		-16.875	-0.625	40.3857
-5.125	-3.375	30.2378		-12.375	-4.375	35.4858		-16.875	-0.375	40.2759
-5.125	-3.125	30.0943		-12.375	-4.125	35.5971		-16.875	-0.125	40.2307
-5.125	-2.875	29.6203		-12.375	-3.875	35.4822		-16.875	0.125	40.3207
-5.125	-2.625	29.3387		-12.375	-3.625	35.3932		-16.875	0.625	39.5923
-5.125	-2.375	29.6822		-12.375	-3.375	35.6023		-16.625	-6.875	31.187
-4.875	-5.625	27.7328		-12.375	-3.125	35.8099		-16.625	-6.625	32.0647
-4.875	-5.375	27.8619		-12.375	-2.875	36.1546		-16.625	-6.375	32.9698
-4.875	-5.125	28.098		-12.375	-2.625	36.2626		-16.625	-6.125	33.7353
-4.875	-4.875	28.4699		-12.375	-2.375	37.4897		-16.625	-5.875	34.0419
-4.875	-4.625	28.6614		-12.375	-2.125	36.859		-16.625	-5.625	34.4132
-4.875	-4.375	28.9992		-12.125	-5.375	36.9633		-16.625	-5.375	34.4242
-4.875	-4.125	29.4407		-12.125	-5.125	36.6965		-16.625	-5.125	34.6833
-4.875	-3.875	29.7221		-12.125	-4.875	35.9605		-16.625	-4.875	34.8183
-4.875	-3.625	29.6979		-12.125	-4.625	35.8283		-16.625	-4.625	35.1702
-4.875	-3.375	29.6286		-12.125	-4.375	35.6076		-16.625	-4.375	35.47
-4.875	-3.125	30.8483		-12.125	-4.125	35.4925		-16.625	-4.125	35.8545
-4.875	-2.875	30.6503		-12.125	-3.875	35.5708		-16.625	-3.875	36.2863
-4.875	-2.625	29.442		-12.125	-3.625	35.3787		-16.625	-3.625	36.5485
-4.625	-5.625	28.1764		-12.125	-3.375	35.2484		-16.625	-3.375	36.8191
-4.625	-5.375	27.5831		-12.125	-3.125	35.6418		-16.625	-3.125	37.0831
-4.625	-5.125	27.6075		-12.125	-2.875	35.5225		-16.625	-2.875	37.4301
-4.625	-4.875	27.6591		-12.125	-2.625	35.7345		-16.625	-2.625	37.8287
-4.625	-4.625	27.882		-12.125	-2.375	35.6209		-16.625	-2.375	38.4272
-4.625	-4.375	28.1635		-12.125	-2.125	36.4669		-16.625	-2.125	38.78
-4.625	-4.125	28.3587		-12.125	-1.875	35.6827		-16.625	-1.875	39.3136
-4.625	-3.875	28.5848		-11.875	-5.375	37.3021		-16.625	-1.625	39.8342
-4.625	-3.625	28.6842		-11.875	-5.125	36.7833		-16.625	-1.375	40.522
-4.625	-3.375	29.1134		-11.875	-4.875	36.1721		-16.625	-1.125	41.0533
-4.625	-3.125	29.1017		-11.875	-4.625	35.8377		-16.625	-0.875	40.7781
-4.625	-2.875	29.4682		-11.875	-4.375	35.4692		-16.625	-0.625	40.5872
-4.375	-5.625	26.4356		-11.875	-4.125	35.1979		-16.625	-0.375	40.2689
-4.375	-5.375	27.011		-11.875	-3.875	35.1465		-16.625	-0.125	40.182
-4.375	-5.125	26.9918		-11.875	-3.625	35.1209		-16.625	0.125	40.1202
-4.375	-4.875	27.1715		-11.875	-3.375	35.2755		-16.625	0.375	40.4421
-4.375	-4.625	27.0979		-11.875	-3.125	35.3308		-16.375	-6.625	32.6177
-4.375	-4.375	27.3037		-11.875	-2.875	35.1995		-16.375	-6.375	33.2867
-4.375	-4.125	27.4957		-11.875	-2.625	35.1224		-16.375	-6.125	33.4873
-4.375	-3.875	27.5818		-11.875	-2.375	34.8009		-16.375	-5.875	34.0089
-4.375	-3.625	27.5679		-11.875	-2.125	34.9108		-16.375	-5.625	34.1453
-4.375	-3.375	27.6971		-11.875	-1.875	34.5533		-16.375	-5.375	34.1788
-4.375	-3.125	28.0255		-11.875	-1.625	34.2911		-16.375	-5.125	34.3915
-4.375	-2.875	27.9471		-11.625	-5.375	36.8904		-16.375	-4.875	34.5617
-4.125	-5.625	25.7007		-11.625	-5.125	35.7471		-16.375	-4.625	34.7759
-4.125	-5.375	25.7842		-11.625	-4.875	35.7166		-16.375	-4.375	35.0049
-4.125	-5.125	26.17		-11.625	-4.625	35.6368		-16.375	-4.125	35.4731
-4.125	-4.875	26.4934		-11.625	-4.375	34.9579		-16.375	-3.875	35.9564
-4.125	-4.625	26.5816		-11.625	-4.125	34.4079		-16.375	-3.625	36.3709
-4.125	-4.375	26.7999		-11.625	-3.875	34.0786		-16.375	-3.375	36.7608
-4.125	-4.125	27.0612		-11.625	-3.625	34.1211		-16.375	-3.125	36.9424
-4.125	-3.875	26.9033		-11.625	-3.375	34.4579		-16.375	-2.875	37.1356
-4.125	-3.625	26.625		-11.625	-3.125	34.8262		-16.375	-2.625	37.3844
-4.125	-3.375	26.4738		-11.625	-2.875	34.9455		-16.375	-2.375	37.8706
-4.125	-3.125	26.5452		-11.625	-2.625	35.1		-16.375	-2.125	38.5488
-4.125	-2.875	27.1299		-11.625	-2.375	36.1464		-16.375	-1.875	39.152
-4.125	-2.625	27.6296		-11.625	-2.125	34.233		-16.375	-1.625	39.668
-3.875	-5.375	25.2479		-11.625	-1.875	34.7293		-16.375	-1.375	40.1846
-3.875	-5.125	25.2874		-11.625	-1.625	33.7902		-16.375	-1.125	40.9735
-3.875	-4.875	25.6627		-11.375	-5.875	35.2738		-16.375	-0.875	40.9148
-3.875	-4.625	25.8522		-11.375	-5.375	35.1837		-16.375	-0.625	41.1401
-3.875	-4.375	26.0818		-11.375	-5.125	35.239		-16.375	-0.375	40.431
-3.875	-4.125	26.3106		-11.375	-4.875	35.3362		-16.375	-0.125	40.1253
-3.875	-3.875	26.3642		-11.375	-4.625	35.0718		-16.375	0.125	39.9755
-3.875	-3.625	26.2983		-11.375	-4.375	34.5874		-16.375	0.375	40.2975
-3.875	-3.375	25.9011		-11.375	-4.125	33.791		-16.125	-6.375	33.7231
-3.875	-3.125	25.6878		-11.375	-3.875	33.2253		-16.125	-6.125	33.8111
-3.875	-2.875	25.8835		-11.375	-3.625	33.074		-16.125	-5.875	33.7479
-3.875	-2.625	26.0621		-11.375	-3.375	33.4061		-16.125	-5.625	34.1433
-3.625	-5.625	25.289		-11.375	-3.125	33.9061		-16.125	-5.375	34.1004
-3.625	-5.375	24.808		-11.375	-2.875	34.1439		-16.125	-5.125	34.1873
-3.625	-5.125	24.5978		-11.375	-2.625	34.1269		-16.125	-4.875	34.3011
-3.625	-4.875	24.6633		-11.375	-2.375	34.4956		-16.125	-4.625	34.4462
-3.625	-4.625	24.9198		-11.375	-2.125	34.1125		-16.125	-4.375	34.699
-3.625	-4.375	25.1084		-11.375	-1.875	33.7546		-16.125	-4.125	34.8897
-3.625	-4.125	25.3921		-11.375	-1.625	33.2424		-16.125	-3.875	35.4251
-3.625	-3.875	25.6635		-11.125	-5.875	33.9793		-16.125	-3.625	36.0481
-3.625	-3.625	25.6918		-11.125	-5.625	34.0052		-16.125	-3.375	36.4721
-3.625	-3.375	25.3868		-11.125	-5.375	34.2349		-16.125	-3.125	36.7828
-3.625	-3.125	25.4252		-11.125	-5.125	34.2553		-16.125	-2.875	36.9601
-3.625	-2.875	25.1322		-11.125	-4.875	34.2291		-16.125	-2.625	37.0564
-3.625	-2.625	25.235		-11.125	-4.625	34.388		-16.125	-2.375	37.4978
-3.375	-5.375	25.1251		-11.125	-4.375	34.0492		-16.125	-2.125	37.9481
-3.375	-5.125	24.9148		-11.125	-4.125	33.3653		-16.125	-1.875	38.6362
-3.375	-4.875	24.2986		-11.125	-3.875	32.6382		-16.125	-1.625	39.3101
-3.375	-4.625	24.1631		-11.125	-3.625	32.3184		-16.125	-1.375	39.8825
-3.375	-4.375	24.3607		-11.125	-3.375	32.4952		-16.125	-1.125	40.4488
-3.375	-4.125	24.5873		-11.125	-3.125	32.9891		-16.125	-0.875	41.6062
-3.375	-3.875	24.9165		-11.125	-2.875	33.2936		-16.125	-0.625	41.4409
-3.375	-3.625	25.2937		-11.125	-2.625	33.5566		-16.125	-0.375	40.5597
-3.375	-3.375	24.865		-11.125	-2.375	33.6488		-16.125	-0.125	41.5074
-3.375	-3.125	25.1777		-11.125	-2.125	34.3693		-16.125	0.125	40.0274
-3.375	-2.875	24.7532		-10.875	-6.375	32.2094		-15.875	-6.125	33.3828
-3.125	-5.125	24.9746		-10.875	-6.125	33.1482		-15.875	-5.875	33.5346
-3.125	-4.875	24.2935		-10.875	-5.875	33.0781		-15.875	-5.625	33.6854
-3.125	-4.625	23.6544		-10.875	-5.625	32.6875		-15.875	-5.375	34.065
-3.125	-4.375	23.6538		-10.875	-5.375	32.5754		-15.875	-5.125	34.178
-3.125	-4.125	23.7169		-10.875	-5.125	32.85		-15.875	-4.875	34.2032
-3.125	-3.875	24.2395		-10.875	-4.875	33.1572		-15.875	-4.625	34.1855
-3.125	-3.625	24.8675		-10.875	-4.625	33.5398		-15.875	-4.375	34.3782
-3.125	-3.375	24.5043		-10.875	-4.375	33.7152		-15.875	-4.125	34.5513
-3.125	-3.125	24.2693		-10.875	-4.125	32.9314		-15.875	-3.875	34.9862
-3.125	-2.875	24.1206		-10.875	-3.875	32.3156		-15.875	-3.625	35.4314
-3.125	-2.625	24.8702		-10.875	-3.625	31.8252		-15.875	-3.375	36.1055
-2.875	-4.875	24.3579		-10.875	-3.375	31.7703		-15.875	-3.125	36.6083
-2.875	-4.625	23.6155		-10.875	-3.125	32.0723		-15.875	-2.875	36.9615
-2.875	-4.375	23.2115		-10.875	-2.875	32.2883		-15.875	-2.625	36.9218
-2.875	-4.125	23.071		-10.875	-2.625	32.425		-15.875	-2.375	37.077
-2.875	-3.875	23.3794		-10.875	-2.375	32.3783		-15.875	-2.125	37.4673
-2.875	-3.625	24.2029		-10.875	-2.125	32.4471		-15.875	-1.875	38.1029
-2.875	-3.375	24.3997		-10.625	-6.625	30.3044		-15.875	-1.625	38.9823
-2.875	-3.125	23.5264		-10.625	-6.375	31.3989		-15.875	-1.375	39.7642
-2.875	-2.875	23.7329		-10.625	-6.125	31.484		-15.875	-1.125	40.1898
-2.875	-2.625	24.1504		-10.625	-5.875	31.3773		-15.875	-0.875	40.6449
-2.625	-4.875	24.7763		-10.625	-5.625	31.3449		-15.875	-0.625	41.0689
-2.625	-4.625	23.8266		-10.625	-5.375	31.4946		-15.875	-0.375	41.3169
-2.625	-4.375	23.1117		-10.625	-5.125	31.7395		-15.875	-0.125	41.2733
-2.625	-4.125	22.9627		-10.625	-4.875	31.7802		-15.625	-6.125	33.3558
-2.625	-3.875	22.9698		-10.625	-4.625	32.1782		-15.625	-5.875	33.1237
-2.625	-3.625	23.4421		-10.625	-4.375	32.7029		-15.625	-5.625	33.4172
-2.625	-3.375	24.1413		-10.625	-4.125	32.6729		-15.625	-5.375	33.719
-2.625	-3.125	23.7848		-10.625	-3.875	31.9404		-15.625	-5.125	34.0183
-2.625	-2.875	23.0475		-10.625	-3.625	31.5531		-15.625	-4.875	34.0601
-2.625	-2.625	23.37		-10.625	-3.375	31.2948		-15.625	-4.625	34.1101
-2.375	-5.125	23.3057		-10.625	-3.125	31.3313		-15.625	-4.375	34.1686
-2.375	-4.875	23.9307		-10.625	-2.875	31.6603		-15.625	-4.125	34.3298
-2.375	-4.625	23.408		-10.625	-2.625	31.5226		-15.625	-3.875	34.5759
-2.375	-4.375	23.1319		-10.625	-2.375	31.5161		-15.625	-3.625	34.9578
-2.375	-4.125	22.5657		-10.625	-2.125	31.275		-15.625	-3.375	35.6547
-2.375	-3.875	22.5805		-10.625	-1.875	31.279		-15.625	-3.125	36.1975
-2.375	-3.625	22.8077		-10.375	-6.375	30.1081		-15.625	-2.875	36.746
-2.375	-2.875	22.8787		-10.375	-6.125	29.9975		-15.625	-2.625	36.8387
-2.125	-5.125	21.9762		-10.375	-5.875	30.3846		-15.625	-2.375	36.8849
-2.125	-4.875	21.551		-10.375	-5.625	30.3322		-15.625	-2.125	37.2114
-2.125	-4.625	22.6429		-10.375	-5.375	30.2477		-15.625	-1.875	37.7736
-2.125	-4.375	21.964		-10.375	-5.125	30.3806		-15.625	-1.625	38.6072
-2.125	-4.125	22.0079		-10.375	-4.875	30.5956		-15.625	-1.375	39.3447
-2.125	-3.875	22.1202		-10.375	-4.625	30.9034		-15.625	-1.125	39.873
-2.125	-3.625	22.6107		-10.375	-4.375	31.3862		-15.625	-0.875	40.6182
-2.125	-3.375	23.4969		-10.375	-4.125	31.745		-15.625	-0.625	41.3806
-2.125	-3.125	23.0282		-10.375	-3.875	31.6233		-15.625	-0.375	41.4913
-1.875	-5.875	17.6439		-10.375	-3.625	31.2054		-15.375	-6.125	34.4237
-1.875	-5.625	18.4481		-10.375	-3.375	30.9633		-15.375	-5.875	33.7355
-1.875	-5.375	19.3856		-10.375	-3.125	30.7241		-15.375	-5.625	33.089
-1.875	-5.125	19.7796		-10.375	-2.875	30.7707		-15.375	-5.375	33.2833
-1.875	-4.875	20.5956		-10.375	-2.625	31.0204		-15.375	-5.125	33.5224
-1.875	-4.625	20.761		-10.375	-2.375	30.8774		-15.375	-4.875	33.7097
-1.875	-4.375	20.7588		-10.375	-2.125	30.7344		-15.375	-4.625	33.9885
-1.875	-4.125	20.7227		-10.375	-1.875	30.7213		-15.375	-4.375	34.0763
-1.875	-3.875	21.3421		-10.125	-6.375	29.651		-15.375	-4.125	34.1256
-1.875	-3.625	21.7503		-10.125	-6.125	29.4871		-15.375	-3.875	34.2904
-1.875	-3.375	22.1146		-10.125	-5.875	29.5319		-15.375	-3.625	34.5717
-1.625	-5.875	17.6186		-10.125	-5.625	29.3875		-15.375	-3.375	35.0756
-1.625	-5.625	17.7209		-10.125	-5.375	29.1997		-15.375	-3.125	35.7303
-1.625	-5.375	17.6195		-10.125	-5.125	29.343		-15.375	-2.875	36.433
-1.625	-5.125	18.2771		-10.125	-4.875	29.5147		-15.375	-2.625	36.6204
-1.625	-4.875	18.7249		-10.125	-4.625	29.8105		-15.375	-2.375	36.7522
-1.625	-4.625	18.9628		-10.125	-4.375	30.2052		-15.375	-2.125	36.9629
-1.625	-4.375	19.4274		-10.125	-4.125	30.4732		-15.375	-1.875	37.4489
-1.625	-4.125	19.6624		-10.125	-3.875	30.7344		-15.375	-1.625	38.1716
-1.625	-3.875	19.9408		-10.125	-3.625	30.5737		-15.375	-1.375	38.8193
-1.625	-3.625	20.6386		-10.125	-3.375	30.4404		-15.375	-1.125	39.852
-1.625	-3.375	21.5248		-10.125	-3.125	30.2427		-15.375	-0.875	40.5126
-1.375	-5.625	16.4257		-10.125	-2.875	30.0622		-15.375	-0.625	41.5474
-1.375	-5.375	16.4875		-10.125	-2.625	30.0258		-15.375	-0.375	41.2313
-1.375	-5.125	16.621		-10.125	-2.375	29.9476		-15.125	-6.125	33.7991
-1.375	-4.875	16.9284		-10.125	-2.125	30.6552		-15.125	-5.875	33.9109
-1.375	-4.625	17.3927		-10.125	-1.875	30.435		-15.125	-5.625	33.1647
-1.375	-4.375	17.8943		-10.125	-1.625	29.923		-15.125	-5.375	33.0827
-1.375	-4.125	18.2378		-9.875	-6.375	28.7709		-15.125	-5.125	33.1538
-1.375	-3.875	18.6488		-9.875	-6.125	28.3577		-15.125	-4.875	33.3161
-1.375	-3.625	19.3309		-9.875	-5.875	28.4915		-15.125	-4.625	33.7068
-1.375	-3.375	20.4369		-9.875	-5.625	28.5555		-15.125	-4.375	33.9832
-1.375	-3.125	19.9682		-9.875	-5.375	28.5094		-15.125	-4.125	33.9569
-1.125	-5.625	15.4791		-9.875	-5.125	28.453		-15.125	-3.875	34.0738
-1.125	-5.375	15.2926		-9.875	-4.875	28.5931		-15.125	-3.625	34.253
-1.125	-5.125	15.4899		-9.875	-4.625	28.8105		-15.125	-3.375	34.635
-1.125	-4.875	15.7701		-9.875	-4.375	29.2558		-15.125	-3.125	35.336
-1.125	-4.625	16.01		-9.875	-4.125	29.4691		-15.125	-2.875	36.0485
-1.125	-4.375	16.2297		-9.875	-3.875	29.6928		-15.125	-2.625	36.3412
-1.125	-4.125	16.879		-9.875	-3.625	29.6994		-15.125	-2.375	36.5984
-1.125	-3.875	17.4348		-9.875	-3.375	29.6178		-15.125	-2.125	36.8267
-1.125	-3.625	17.7817		-9.875	-3.125	29.3653		-15.125	-1.875	37.1557
-1.125	-3.375	18.6063		-9.875	-2.875	29.1994		-15.125	-1.625	37.8182
-1.125	-3.125	18.8143		-9.875	-2.625	29.1082		-15.125	-1.375	38.5129
-0.875	-5.625	14.8482		-9.875	-2.375	29.0635		-15.125	-1.125	39.0697
-0.875	-5.375	14.1383		-9.875	-2.125	29.2544		-15.125	-0.875	40.0329
-0.875	-5.125	14.1694		-9.625	-6.125	27.1089		-14.875	-6.125	34.049
-0.875	-4.875	14.4551		-9.625	-5.875	27.452		-14.875	-5.875	33.6385
-0.875	-4.625	14.8055		-9.625	-5.625	27.6217		-14.875	-5.625	33.3616
-0.875	-4.375	14.8148		-9.625	-5.375	27.7355		-14.875	-5.375	32.843
-0.875	-4.125	15.2422		-9.625	-5.125	27.6566		-14.875	-5.125	32.8899
-0.875	-3.875	16.1465		-9.625	-4.875	27.7579		-14.875	-4.875	33.0983
-0.875	-3.625	16.6922		-9.625	-4.625	27.9731		-14.875	-4.625	33.2968
-0.875	-3.375	17.6607		-9.625	-4.375	28.2742		-14.875	-4.375	33.5791
-0.875	-3.125	17.6189		-9.625	-4.125	28.5402		-14.875	-4.125	33.8568
-0.875	-2.875	16.9939		-9.625	-3.875	28.7972		-14.875	-3.875	33.8905
-0.625	-5.375	13.4292		-9.625	-3.625	28.7623		-14.875	-3.625	34.0105
-0.625	-5.125	13.1822		-9.625	-3.375	28.7587		-14.875	-3.375	34.2669
-0.625	-4.875	13.1703		-9.625	-3.125	28.5235		-14.875	-3.125	34.8295
-0.625	-4.625	13.5991		-9.625	-2.875	28.3437		-14.875	-2.875	35.5266
-0.625	-4.375	13.9087		-9.625	-2.625	28.2425		-14.875	-2.625	36.1411
-0.625	-4.125	14.0829		-9.625	-2.375	28.2463		-14.875	-2.375	36.4709
-0.625	-3.875	14.6851		-9.625	-2.125	28.2649		-14.875	-2.125	36.6946
-0.625	-3.625	16.093		-9.625	-1.875	28.2138		-14.875	-1.875	36.9806
-0.625	-3.375	15.7805		-9.625	-1.625	28.4737		-14.875	-1.625	37.3905
-0.625	-3.125	16.4155		-9.375	-6.125	27.3591		-14.875	-1.375	38.0519
-0.625	-2.875	15.7905		-9.375	-5.875	26.6702		-14.875	-1.125	38.7895
-0.375	-5.625	12.8917		-9.375	-5.625	26.7494		-14.875	-0.875	39.5281
-0.375	-5.375	12.6304		-9.375	-5.375	26.782		-14.875	-0.625	41.0328
-0.375	-5.125	12.0882		-9.375	-5.125	26.9441		-14.625	-6.625	31.8577
-0.375	-4.875	12.0938		-9.375	-4.875	27.0315		-14.625	-6.375	32.9529
-0.375	-4.625	12.4311		-9.375	-4.625	27.148		-14.625	-6.125	32.7897
-0.375	-4.375	12.7497		-9.375	-4.375	27.4298		-14.625	-5.875	33.4826
-0.375	-4.125	13.1839		-9.375	-4.125	27.8076		-14.625	-5.625	33.1302
-0.375	-3.875	13.5557		-9.375	-3.875	28.0337		-14.625	-5.375	33.159
-0.375	-3.625	14.1412		-9.375	-3.625	27.9554		-14.625	-5.125	32.856
-0.375	-3.375	15.7042		-9.375	-3.375	27.9415		-14.625	-4.875	32.9259
-0.125	-5.375	11.7092		-9.375	-3.125	27.8443		-14.625	-4.625	33.1972
-0.125	-5.125	11.0022		-9.375	-2.875	27.6912		-14.625	-4.375	33.3203
-0.125	-4.875	10.9114		-9.375	-2.625	27.6407		-14.625	-4.125	33.539
-0.125	-4.625	11.0418		-9.375	-2.375	27.4967		-14.625	-3.875	33.8721
-0.125	-4.375	11.4722		-9.375	-2.125	27.3399		-14.625	-3.625	33.906
-0.125	-4.125	11.7475		-9.375	-1.875	27.8372		-14.625	-3.375	34.0482
-0.125	-3.875	12.1716		-9.375	-1.625	27.7526		-14.625	-3.125	34.3794
-0.125	-3.625	12.6157		-9.125	-6.125	26.4152		-14.625	-2.875	34.9982
-0.125	-3.375	14.1487		-9.125	-5.875	26.2436		-14.625	-2.625	35.769
0.125	-5.375	10.7969		-9.125	-5.625	25.8421		-14.625	-2.375	36.2501
0.125	-5.125	10.3167		-9.125	-5.375	25.9327		-14.625	-2.125	36.6377
0.125	-4.875	9.79322		-9.125	-5.125	26.0549		-14.625	-1.875	36.8115
0.125	-4.625	9.85532		-9.125	-4.875	26.2603		-14.625	-1.625	37.2327
0.125	-4.375	10.1631		-9.125	-4.625	26.3512		-14.625	-1.375	37.8913
0.125	-4.125	10.4393		-9.125	-4.375	26.5743		-14.625	-1.125	38.7533
0.125	-3.875	10.6805		-9.125	-4.125	26.9357		-14.625	-0.875	39.238
0.125	-3.625	11.0596		-9.125	-3.875	27.1931		-14.375	-6.125	32.902
0.125	-3.375	11.3015		-9.125	-3.625	27.3815		-14.375	-5.875	33.1899
0.125	-3.125	12.2032		-9.125	-3.375	27.2722		-14.375	-5.625	32.894
0.375	-5.625	9.76553		-9.125	-3.125	27.2548		-14.375	-5.375	32.8172
0.375	-5.375	10.0262		-9.125	-2.875	27.1098		-14.375	-5.125	32.8461
0.375	-5.125	9.47718		-9.125	-2.625	26.9471		-14.375	-4.875	32.8346
0.375	-4.875	9.12027		-9.125	-2.375	26.7708		-14.375	-4.625	32.9668
0.375	-4.625	9.00187		-9.125	-2.125	26.8629		-14.375	-4.375	33.2416
0.375	-4.375	9.16807		-9.125	-1.875	27.5566		-14.375	-4.125	33.4593
0.375	-4.125	9.35738		-8.875	-6.125	26.1373		-14.375	-3.875	33.6787
0.375	-3.875	9.569		-8.875	-5.875	25.3693		-14.375	-3.625	33.8246
0.375	-3.625	9.68469		-8.875	-5.625	25.1242		-14.375	-3.375	33.8936
0.375	-3.375	9.8485		-8.875	-5.375	25.1231		-14.375	-3.125	34.1252
0.375	-3.125	10.2954		-8.875	-5.125	25.224		-14.375	-2.875	34.5611
0.375	-2.875	10.4928		-8.875	-4.875	25.4273		-14.375	-2.625	35.2492
0.625	-5.625	8.93214		-8.875	-4.625	25.5456		-14.375	-2.375	36.0383
0.625	-5.375	9.19286		-8.875	-4.375	25.8051		-14.375	-2.125	36.4764
0.625	-5.125	8.64379		-8.875	-4.125	26.0512		-14.375	-1.875	36.844
0.625	-4.875	8.70433		-8.875	-3.875	26.303		-14.375	-1.625	37.2146
0.625	-4.625	8.73667		-8.875	-3.625	26.523		-14.375	-1.375	37.736
0.625	-4.375	8.52124		-8.875	-3.375	26.6579		-14.375	-1.125	38.3141
0.625	-4.125	8.69354		-8.875	-3.125	26.5363		-14.375	-0.875	39.3437
0.625	-3.875	8.88239		-8.875	-2.875	26.4524		-14.375	-0.625	39.8574
0.625	-3.625	9.04452		-8.875	-2.625	26.3239		-14.125	-6.125	32.9539
0.625	-3.375	8.99349		-8.875	-2.375	26.1908		-14.125	-5.875	33.5637
0.625	-3.125	9.53054		-8.875	-2.125	26.0534		-14.125	-5.625	33.2412
0.625	-2.875	9.36988		-8.875	-1.875	25.7697		-14.125	-5.375	32.9416
0.875	-5.375	7.86788		-8.625	-6.125	25.499		-14.125	-5.125	32.877
0.875	-5.125	7.83489		-8.625	-5.875	25.3598		-14.125	-4.875	32.8355
0.875	-4.875	7.88726		-8.625	-5.625	24.6364		-14.125	-4.625	32.8663
0.875	-4.625	7.90516		-8.625	-5.375	24.5949		-14.125	-4.375	33.0584
0.875	-4.375	7.96788		-8.625	-5.125	24.5974		-14.125	-4.125	33.3747
0.875	-4.125	8.00193		-8.625	-4.875	24.7401		-14.125	-3.875	33.5417
0.875	-3.875	8.16164		-8.625	-4.625	24.8448		-14.125	-3.625	33.6471
0.875	-3.625	8.44636		-8.625	-4.375	25.0411		-14.125	-3.375	33.8196
0.875	-3.375	8.53324		-8.625	-4.125	25.2794		-14.125	-3.125	33.8876
0.875	-3.125	8.88689		-8.625	-3.875	25.4895		-14.125	-2.875	34.2868
0.875	-2.875	9.50314		-8.625	-3.625	25.8008		-14.125	-2.625	34.8719
1.125	-5.375	7.428		-8.625	-3.375	25.9728		-14.125	-2.375	35.4953
1.125	-5.125	7.49916		-8.625	-3.125	25.8712		-14.125	-2.125	36.2225
1.125	-4.875	7.15246		-8.625	-2.875	25.6545		-14.125	-1.875	36.6677
1.125	-4.625	7.18425		-8.625	-2.625	25.6851		-14.125	-1.625	37.0742
1.125	-4.375	7.19135		-8.625	-2.375	25.4371		-14.125	-1.375	37.6542
1.125	-4.125	7.26861		-8.625	-2.125	25.117		-14.125	-1.125	38.0721
1.125	-3.875	7.41766		-8.625	-1.875	25.1738		-14.125	-0.875	38.7348
1.125	-3.625	7.79625		-8.625	-1.625	25.7126		-13.875	-6.125	33.5131
1.125	-3.375	8.29133		-8.375	-5.875	24.8578		-13.875	-5.875	33.4458
1.125	-3.125	8.51956		-8.375	-5.625	24.353		-13.875	-5.625	33.1558
1.375	-5.375	8.01031		-8.375	-5.375	24.1529		-13.875	-5.375	33.0196
1.375	-5.125	7.93755		-8.375	-5.125	24.225		-13.875	-5.125	32.9813
1.375	-4.875	6.845		-8.375	-4.875	24.312		-13.875	-4.875	32.8747
1.375	-4.625	6.77443		-8.375	-4.625	24.2827		-13.875	-4.625	32.736
1.375	-4.375	6.77939		-8.375	-4.375	24.3839		-13.875	-4.375	32.8962
1.375	-4.125	6.63159		-8.375	-4.125	24.5318		-13.875	-4.125	33.0975
1.375	-3.875	6.71114		-8.375	-3.875	24.8007		-13.875	-3.875	33.2921
1.375	-3.625	7.07133		-8.375	-3.625	25.0704		-13.875	-3.625	33.4527
1.375	-3.375	7.59762		-8.375	-3.375	25.3667		-13.875	-3.375	33.5241
1.375	-3.125	8.06299		-8.375	-3.125	25.3469		-13.875	-3.125	33.813
1.375	-2.875	8.79156		-8.375	-2.875	25.0702		-13.875	-2.875	34.0892
1.625	-5.375	7.57701		-8.375	-2.625	24.9454		-13.875	-2.625	34.5356
1.625	-5.125	7.25448		-8.375	-2.375	24.7383		-13.875	-2.375	35.1571
1.625	-4.875	6.68073		-8.375	-2.125	24.5365		-13.875	-2.125	35.7786
1.625	-4.625	6.56766		-8.375	-1.875	24.1957		-13.875	-1.875	36.255
1.625	-4.375	6.53217		-8.375	-1.625	23.9041		-13.875	-1.625	36.8622
1.625	-4.125	6.41739		-8.125	-5.875	24.767		-13.875	-1.375	37.4547
1.625	-3.875	6.31738		-8.125	-5.625	24.2731		-13.875	-1.125	37.7794
1.625	-3.625	6.51301		-8.125	-5.375	24.0778		-13.875	-0.875	38.5493
1.625	-3.375	6.99466		-8.125	-5.125	23.9635		-13.875	-0.625	40.012
1.625	-3.125	8.12926		-8.125	-4.875	23.9043		-13.625	-6.125	32.9723
1.625	-2.875	8.35826		-8.125	-4.625	23.8378		-13.625	-5.875	32.6549
1.875	-5.125	7.01226		-8.125	-4.375	23.8313		-13.625	-5.625	32.8899
1.875	-4.875	6.27016		-8.125	-4.125	23.8697		-13.625	-5.375	32.8557
1.875	-4.625	6.01903		-8.125	-3.875	24.1481		-13.625	-5.125	33.0055
1.875	-4.375	6.07075		-8.125	-3.625	24.4482		-13.625	-4.875	32.8404
1.875	-4.125	6.07339		-8.125	-3.375	24.8763		-13.625	-4.625	32.7147
1.875	-3.875	6.14066		-8.125	-3.125	25.0546		-13.625	-4.375	32.7394
1.875	-3.625	6.15223		-8.125	-2.875	24.8168		-13.625	-4.125	32.8894
1.875	-3.375	6.47152		-8.125	-2.625	24.5623		-13.625	-3.875	33.1357
1.875	-3.125	7.15154		-8.125	-2.375	24.2946		-13.625	-3.625	33.2364
2.125	-5.125	6.43598		-8.125	-2.125	24.6762		-13.625	-3.375	33.3478
2.125	-4.875	6.52811		-8.125	-1.875	23.8476		-13.625	-3.125	33.5455
2.125	-4.625	5.88769		-8.125	-1.625	23.8583		-13.625	-2.875	33.9223
2.125	-4.375	5.81188		-7.875	-5.625	24.3056		-13.625	-2.625	34.3566
2.125	-4.125	5.77821		-7.875	-5.375	23.9824		-13.625	-2.375	34.8973
2.125	-3.875	5.92146		-7.875	-5.125	23.7034		-13.625	-2.125	35.31
2.125	-3.625	5.99675		-7.875	-4.875	23.451		-13.625	-1.875	35.8186
2.125	-3.375	6.53826		-7.875	-4.625	23.3		-13.625	-1.625	36.4295
2.125	-3.125	6.31164		-7.875	-4.375	23.3448		-13.625	-1.375	37.074
2.125	-2.875	7.71698		-7.875	-4.125	23.3788		-13.625	-1.125	37.6984
2.375	-5.125	7.48773		-7.875	-3.875	23.5717		-13.625	-0.875	38.4136
2.375	-4.875	5.90516		-7.875	-3.625	23.9008		-13.375	-6.375	32.3452
2.375	-4.625	5.80264		-7.875	-3.375	24.2573		-13.375	-6.125	32.431
2.375	-4.375	5.63935		-7.875	-3.125	24.53		-13.375	-5.875	32.0182
2.375	-4.125	5.6083		-7.875	-2.875	24.6272		-13.375	-5.625	32.2961
2.375	-3.875	5.68433		-7.875	-2.625	24.3975		-13.375	-5.375	32.4666
2.375	-3.625	6.03883		-7.875	-2.375	24.0386		-13.375	-5.125	32.6522
2.375	-3.375	6.48623		-7.875	-2.125	23.8516		-13.375	-4.875	32.7272
2.375	-3.125	6.44448		-7.875	-1.875	23.6633		-13.375	-4.625	32.7138
2.375	-2.875	7.06073		-7.875	-1.625	23.3292		-13.375	-4.375	32.7231
2.625	-4.875	6.30912		-7.625	-5.875	24.712		-13.375	-4.125	32.7726
2.625	-4.625	5.53078		-7.625	-5.625	24.668		-13.375	-3.875	32.8924
2.625	-4.375	5.39067		-7.625	-5.375	23.7349		-13.375	-3.625	32.9864
2.625	-4.125	5.39458		-7.625	-5.125	23.2596		-13.375	-3.375	33.235
2.625	-3.875	5.52771		-7.625	-4.875	23.046		-13.375	-3.125	33.4822
2.625	-3.625	5.78246		-7.625	-4.625	22.7494		-13.375	-2.875	33.7341
2.625	-3.375	6.14674		-7.625	-4.375	22.8033		-13.375	-2.625	34.2335
2.625	-3.125	6.5813		-7.625	-4.125	22.8922		-13.375	-2.375	34.6437
2.875	-4.875	6.8153		-7.625	-3.875	23.1067		-13.375	-2.125	35.1213
2.875	-4.625	5.74309		-7.625	-3.625	23.3391		-13.375	-1.875	35.4921
2.875	-4.375	5.20665		-7.625	-3.375	23.7166		-13.375	-1.625	36.0019
2.875	-4.125	5.13033		-7.625	-3.125	24.0785		-13.375	-1.375	36.6084
2.875	-3.875	5.21634		-7.625	-2.875	24.1937		-13.375	-1.125	37.6457
2.875	-3.625	5.38899		-7.625	-2.625	24.2819		-13.375	-0.875	38.2335
2.875	-3.375	5.66717		-7.625	-2.375	24.1134		-13.375	-0.625	38.7463
2.875	-3.125	6.0262		-7.625	-2.125	23.3548		-13.125	-6.125	32.3149
2.875	-2.875	6.32777		-7.625	-1.875	24.4475		-13.125	-5.875	32.4237
2.875	-2.625	6.40052		-7.375	-5.625	23.8311		-13.125	-5.625	32.0667
3.125	-5.125	7.10016		-7.375	-5.375	23.7506		-13.125	-5.375	32.1492
3.125	-4.625	6.11954		-7.375	-5.125	23.1546		-13.125	-5.125	32.2363
3.125	-4.375	5.44057		-7.375	-4.875	22.6477		-13.125	-4.875	32.3982
3.125	-4.125	5.09022		-7.375	-4.625	22.4057		-13.125	-4.625	32.4729
3.125	-3.875	4.95201		-7.375	-4.375	22.2893		-13.125	-4.375	32.5334
3.125	-3.625	5.11997		-7.375	-4.125	22.3639		-13.125	-4.125	32.619
3.125	-3.375	5.46438		-7.375	-3.875	22.5439		-13.125	-3.875	32.7707
3.125	-3.125	5.62991		-7.375	-3.625	22.8504		-13.125	-3.625	32.9509
3.125	-2.875	6.67316		-7.375	-3.375	23.1947		-13.125	-3.375	33.1183
3.125	-2.625	5.64213		-7.375	-3.125	23.6966		-13.125	-3.125	33.4708
3.125	-2.375	5.38141		-7.375	-2.875	23.6597		-13.125	-2.875	33.7604
3.375	-4.875	7.25332		-7.375	-2.625	23.9065		-13.125	-2.625	34.1262
3.375	-4.625	6.2175		-7.375	-2.375	24.1073		-13.125	-2.375	34.4529
3.375	-4.375	5.65623		-7.375	-2.125	23.6561		-13.125	-2.125	34.9273
3.375	-4.125	5.39859		-7.375	-1.875	23.9771		-13.125	-1.875	35.2493
3.375	-3.875	5.15995		-7.125	-5.875	23.915		-13.125	-1.625	35.7323
3.375	-3.625	5.01048		-7.125	-5.625	23.8698		-13.125	-1.375	36.3785
3.375	-3.375	5.03425		-7.125	-5.375	23.2156		-13.125	-1.125	36.9171
3.375	-3.125	5.39263		-7.125	-5.125	22.7036		-13.125	-0.875	37.6316
3.375	-2.875	5.63685		-7.125	-4.875	22.2659		-13.125	-0.625	39.0924
3.375	-2.625	5.59729		-7.125	-4.625	22.0661		-12.875	-6.125	32.6227
3.625	-4.875	7.23076		-7.125	-4.375	21.9747		-12.875	-5.875	32.8435
3.625	-4.625	6.31264		-7.125	-4.125	21.9658		-12.875	-5.625	32.181
3.625	-4.375	5.90658		-7.125	-3.875	22.0844		-12.875	-5.375	32.0492
3.625	-4.125	5.67761		-7.125	-3.625	22.4217		-12.875	-5.125	32.2373
3.625	-3.875	5.58264		-7.125	-3.375	22.8016		-12.875	-4.875	32.0795
3.625	-3.625	5.38606		-7.125	-3.125	23.1819		-12.875	-4.625	32.1921
3.625	-3.375	4.96269		-7.125	-2.875	23.6284		-12.875	-4.375	32.3253
3.625	-3.125	4.92094		-7.125	-2.625	23.635		-12.875	-4.125	32.2832
3.625	-2.875	5.12858		-7.125	-2.375	24.9394		-12.875	-3.875	32.5699
3.625	-2.625	5.82451		-6.875	-5.625	23.7419		-12.875	-3.625	32.7864
3.875	-4.875	7.64324		-6.875	-5.375	23.071		-12.875	-3.375	32.8318
3.875	-4.625	6.40398		-6.875	-5.125	22.2478		-12.875	-3.125	33.3048
3.875	-4.375	6.027		-6.875	-4.875	21.9331		-12.875	-2.875	33.8203
3.875	-4.125	5.7885		-6.875	-4.625	21.648		-12.875	-2.625	34.0928
3.875	-3.875	5.5149		-6.875	-4.375	21.5993		-12.875	-2.375	34.4827
3.875	-3.625	5.28657		-6.875	-4.125	21.5685		-12.875	-2.125	34.8491
3.875	-3.375	5.09017		-6.875	-3.875	21.6393		-12.875	-1.875	35.0476
3.875	-3.125	4.851		-6.875	-3.625	21.9149		-12.875	-1.625	35.4588
3.875	-2.875	5.11405		-6.875	-3.375	22.2318		-12.875	-1.375	36.0358
3.875	-2.625	5.80999		-6.875	-3.125	22.5992		-12.875	-1.125	37.0753
3.875	-2.375	5.29949		-6.875	-2.875	23.0528		-12.875	-0.875	37.4226
4.125	-4.625	7.41419		-6.875	-2.625	23.5035		-12.875	-0.625	38.3066
4.125	-4.375	6.24951		-6.625	-5.625	23.7836		-12.625	-5.875	33.2794
4.125	-4.125	5.99771		-6.625	-5.375	22.3339		-12.625	-5.625	32.7594
4.125	-3.875	5.55175		-6.625	-5.125	22.0154		-12.625	-5.375	32.2538
4.125	-3.625	5.17438		-6.625	-4.875	21.6514		-12.625	-5.125	32.3817
4.125	-3.375	5.0209		-6.625	-4.625	21.402		-12.625	-4.875	32.1503
4.125	-3.125	4.89269		-6.625	-4.375	21.2589		-12.625	-4.625	32.092
4.125	-2.875	4.99013		-6.625	-4.125	21.2626		-12.625	-4.375	32.1246
4.125	-2.625	5.78897		-6.625	-3.875	21.2483		-12.625	-4.125	32.1091
4.375	-4.625	7.19442		-6.625	-3.625	21.3541		-12.625	-3.875	32.2852
4.375	-4.375	6.83014		-6.625	-3.375	21.7259		-12.625	-3.625	32.5135
4.375	-4.125	6.18599		-6.625	-3.125	22.2583		-12.625	-3.375	32.6736
4.375	-3.875	5.8333		-6.625	-2.875	22.847		-12.625	-3.125	32.9166
4.375	-3.625	5.17574		-6.625	-2.625	23.4436		-12.625	-2.875	33.2527
4.375	-3.375	4.76628		-6.625	-2.375	23.6434		-12.625	-2.625	33.9278
4.375	-3.125	4.64078		-6.625	-2.125	23.4415		-12.625	-2.375	34.2261
4.375	-2.875	4.83923		-6.375	-5.625	23.366		-12.625	-2.125	34.528
4.375	-2.625	5.49664		-6.375	-5.375	23.1713		-12.625	-1.875	34.983
4.625	-4.875	7.50895		-6.375	-5.125	21.9316		-12.625	-1.625	35.0578
4.625	-4.625	6.77896		-6.375	-4.875	21.4952		-12.625	-1.375	35.6244
4.625	-4.375	6.44473		-6.375	-4.625	21.2482		-12.625	-1.125	36.7621
4.625	-4.125	6.3512		-6.375	-4.375	20.9828		-12.625	-0.875	37.2373
4.625	-3.875	5.904		-6.375	-4.125	20.914		-12.375	-5.625	33.3367
4.625	-3.625	5.21593		-6.375	-3.875	21.0016		-12.375	-5.375	33.0495
4.625	-3.375	4.84357		-6.375	-3.625	21.0652		-12.375	-5.125	32.8862
4.625	-3.125	4.57529		-6.375	-3.375	21.3029		-12.375	-4.875	32.3627
4.625	-2.875	4.46182		-6.375	-3.125	21.654		-12.375	-4.625	32.1775
4.625	-2.625	5.11123		-6.375	-2.875	22.2562		-12.375	-4.375	32.0306
4.875	-5.125	6.79034		-6.375	-2.625	24.0975		-12.375	-4.125	32.0239
4.875	-4.875	6.31156		-6.125	-5.625	22.4694		-12.375	-3.875	32.1279
4.875	-4.625	5.78884		-6.125	-5.375	23.379		-12.375	-3.625	32.3299
4.875	-4.375	5.82477		-6.125	-5.125	21.9752		-12.375	-3.375	32.5487
4.875	-4.125	5.89549		-6.125	-4.875	21.6954		-12.375	-3.125	32.6391
4.875	-3.875	5.67691		-6.125	-4.625	21.0356		-12.375	-2.875	32.7926
4.875	-3.625	5.20278		-6.125	-4.375	20.8483		-12.375	-2.625	33.2952
4.875	-3.375	4.70241		-6.125	-4.125	20.8381		-12.375	-2.375	33.9773
4.875	-3.125	4.44589		-6.125	-3.875	20.8549		-12.375	-2.125	34.2158
4.875	-2.875	4.51787		-6.125	-3.625	20.8131		-12.375	-1.875	34.4033
4.875	-2.625	4.65553		-6.125	-3.375	21.0195		-12.375	-1.625	34.7263
5.125	-5.125	5.57816		-6.125	-3.125	21.2088		-12.375	-1.375	35.0078
5.125	-4.875	5.43141		-6.125	-2.875	21.6882		-12.375	-1.125	35.8254
5.125	-4.625	5.48801		-6.125	-2.625	22.9359		-12.375	-0.875	36.6959
5.125	-4.375	5.38872		-6.125	-2.375	23.1345		-12.125	-5.375	33.8094
5.125	-4.125	5.36582		-5.875	-5.625	21.3808		-12.125	-5.125	33.4766
5.125	-3.875	5.43265		-5.875	-5.375	21.1877		-12.125	-4.875	32.7951
5.125	-3.625	5.25125		-5.875	-5.125	21.846		-12.125	-4.625	32.5938
5.125	-3.375	4.79151		-5.875	-4.875	21.6739		-12.125	-4.375	32.2465
5.125	-3.125	4.51471		-5.875	-4.625	21.5116		-12.125	-4.125	32.0217
5.125	-2.875	4.31012		-5.875	-4.375	20.8543		-12.125	-3.875	31.9637
5.125	-2.625	4.61969		-5.875	-4.125	20.6485		-12.125	-3.625	32.1107
5.375	-5.125	5.4621		-5.875	-3.875	20.6426		-12.125	-3.375	32.3937
5.375	-4.875	4.87386		-5.875	-3.625	20.6914		-12.125	-3.125	32.6873
5.375	-4.625	4.89448		-5.875	-3.375	20.8478		-12.125	-2.875	32.6667
5.375	-4.375	5.09351		-5.875	-3.125	21.049		-12.125	-2.625	32.8121
5.375	-4.125	5.38435		-5.875	-2.875	21.3045		-12.125	-2.375	33.3862
5.375	-3.875	5.04166		-5.875	-2.625	21.6089		-12.125	-2.125	33.7662
5.375	-3.625	4.99773		-5.875	-2.375	22.6071		-12.125	-1.875	33.732
5.375	-3.375	4.89448		-5.625	-6.125	19.9617		-12.125	-1.625	34.0455
5.375	-3.125	4.63857		-5.625	-5.875	19.8925		-12.125	-1.375	34.4332
5.375	-2.875	4.58295		-5.625	-5.625	19.9608		-12.125	-1.125	35.0289
5.375	-2.625	4.36616		-5.625	-5.375	19.9195		-12.125	-0.875	36.0204
5.375	-2.375	3.99313		-5.625	-5.125	19.9945		-11.875	-5.375	34.2284
5.625	-5.375	5.67454		-5.625	-4.875	20.4047		-11.875	-5.125	33.7175
5.625	-5.125	5.352		-5.625	-4.625	20.4908		-11.875	-4.875	33.0834
5.625	-4.875	4.83991		-5.625	-4.375	20.5735		-11.875	-4.625	32.8244
5.625	-4.625	4.38571		-5.625	-4.125	20.4764		-11.875	-4.375	32.4736
5.625	-4.375	4.40192		-5.625	-3.875	20.2366		-11.875	-4.125	32.0153
5.625	-4.125	4.79905		-5.625	-3.625	20.2178		-11.875	-3.875	31.8641
5.625	-3.875	4.88416		-5.625	-3.375	20.4554		-11.875	-3.625	31.9141
5.625	-3.625	5.0832		-5.625	-3.125	20.5807		-11.875	-3.375	32.1408
5.625	-3.375	5.04817		-5.625	-2.875	21.111		-11.875	-3.125	32.4113
5.625	-3.125	4.90843		-5.625	-2.625	21.2395		-11.875	-2.875	32.682
5.625	-2.875	4.71043		-5.625	-2.375	21.6136		-11.875	-2.625	32.7767
5.625	-2.625	4.39353		-5.375	-6.125	18.9403		-11.875	-2.375	32.9611
5.625	-2.375	4.31003		-5.375	-5.875	18.7989		-11.875	-2.125	33.1164
5.625	-2.125	3.64329		-5.375	-5.625	18.7905		-11.875	-1.875	33.205
5.875	-5.125	5.94498		-5.375	-5.375	18.8557		-11.875	-1.625	33.3505
5.875	-4.875	4.94423		-5.375	-5.125	18.99		-11.875	-1.375	33.7121
5.875	-4.625	4.37492		-5.375	-4.875	19.4448		-11.875	-1.125	34.203
5.875	-4.375	4.15049		-5.375	-4.625	19.5214		-11.875	-0.875	35.3459
5.875	-4.125	4.33466		-5.375	-4.375	19.5718		-11.875	-0.625	36.0852
5.875	-3.875	4.63756		-5.375	-4.125	19.6838		-11.625	-5.375	33.8738
5.875	-3.625	4.82387		-5.375	-3.875	19.5562		-11.625	-5.125	32.7401
5.875	-3.375	5.20886		-5.375	-3.625	19.5185		-11.625	-4.875	32.7298
5.875	-3.125	5.18311		-5.375	-3.375	19.5052		-11.625	-4.625	32.7215
5.875	-2.875	5.17324		-5.375	-3.125	19.7857		-11.625	-4.375	32.1319
5.875	-2.625	5.16373		-5.375	-2.875	20.1584		-11.625	-4.125	31.7184
6.125	-5.125	6.33215		-5.375	-2.625	20.5622		-11.625	-3.875	31.5172
6.125	-4.875	5.85336		-5.375	-2.375	20.5809		-11.625	-3.625	31.5844
6.125	-4.625	4.88344		-5.125	-6.125	18.5058		-11.625	-3.375	31.8079
6.125	-4.375	4.38569		-5.125	-5.875	17.8328		-11.625	-3.125	32.0701
6.125	-4.125	4.23693		-5.125	-5.625	17.7169		-11.625	-2.875	32.6826
6.125	-3.875	4.41253		-5.125	-5.375	17.7736		-11.625	-2.625	32.9421
6.125	-3.625	4.54279		-5.125	-5.125	17.977		-11.625	-2.375	32.8594
6.125	-3.375	4.81755		-5.125	-4.875	18.3357		-11.625	-2.125	32.966
6.125	-3.125	5.11168		-5.125	-4.625	18.6855		-11.625	-1.875	32.8248
6.125	-2.875	5.22836		-5.125	-4.375	18.7265		-11.625	-1.625	32.8753
6.125	-2.625	5.5509		-5.125	-4.125	18.682		-11.625	-1.375	33.2178
6.125	-2.125	3.09265		-5.125	-3.875	18.855		-11.625	-1.125	33.6181
6.375	-4.875	6.29402		-5.125	-3.625	18.8681		-11.625	-0.875	34.3114
6.375	-4.625	5.50798		-5.125	-3.375	18.7817		-11.625	-0.625	35.0581
6.375	-4.375	5.0009		-5.125	-3.125	18.9015		-11.625	-0.375	36.3171
6.375	-4.125	4.5398		-5.125	-2.875	19.2484		-11.375	-5.875	32.2896
6.375	-3.875	4.20819		-5.125	-2.625	19.3914		-11.375	-5.375	32.2076
6.375	-3.625	4.35809		-5.125	-2.375	20.1082		-11.375	-5.125	32.2746
6.375	-3.375	4.51118		-4.875	-6.125	18.5683		-11.375	-4.875	32.3962
6.375	-3.125	4.69833		-4.875	-5.875	17.3705		-11.375	-4.625	32.2669
6.375	-2.875	5.4918		-4.875	-5.625	17.2646		-11.375	-4.375	31.8784
6.375	-2.625	4.36581		-4.875	-5.375	17.0426		-11.375	-4.125	31.3026
6.375	-2.375	3.95027		-4.875	-5.125	17.1153		-11.375	-3.875	30.9037
6.625	-4.625	5.97736		-4.875	-4.875	17.333		-11.375	-3.625	30.9119
6.625	-4.375	5.61308		-4.875	-4.625	17.7175		-11.375	-3.375	31.219
6.625	-4.125	4.9371		-4.875	-4.375	17.8719		-11.375	-3.125	31.5696
6.625	-3.875	4.45098		-4.875	-4.125	17.7442		-11.375	-2.875	32.0365
6.625	-3.625	4.20846		-4.875	-3.875	17.6878		-11.375	-2.625	32.6548
6.625	-3.375	4.36272		-4.875	-3.625	17.7164		-11.375	-2.375	32.9202
6.625	-3.125	4.61726		-4.875	-3.375	17.7995		-11.375	-2.125	32.8989
6.625	-2.875	4.66905		-4.875	-3.125	17.9148		-11.375	-1.875	32.7813
6.625	-2.625	4.95637		-4.875	-2.875	18.0863		-11.375	-1.625	32.6634
6.875	-4.625	6.95044		-4.875	-2.625	18.4852		-11.375	-1.375	32.7803
6.875	-4.375	5.84448		-4.875	-2.375	19.4203		-11.375	-1.125	33.0714
6.875	-4.125	5.14672		-4.875	-2.125	19.0382		-11.375	-0.875	33.566
6.875	-3.875	4.75675		-4.625	-6.125	17.972		-11.375	-0.625	34.4293
6.875	-3.625	4.34349		-4.625	-5.875	17.6532		-11.125	-5.875	31.0296
6.875	-3.375	4.20403		-4.625	-5.625	16.878		-11.125	-5.625	31.1411
6.875	-3.125	4.55912		-4.625	-5.375	16.6936		-11.125	-5.375	31.2956
6.875	-2.875	4.90773		-4.625	-5.125	16.6206		-11.125	-5.125	31.3624
6.875	-2.625	4.64844		-4.625	-4.875	16.6879		-11.125	-4.875	31.3349
6.875	-2.375	4.81473		-4.625	-4.625	16.8542		-11.125	-4.625	31.5529
6.875	-2.125	3.72098		-4.625	-4.375	17.1496		-11.125	-4.375	31.4538
7.125	-4.625	7.78848		-4.625	-4.125	17.186		-11.125	-4.125	30.9744
7.125	-4.375	6.43273		-4.625	-3.875	16.8803		-11.125	-3.875	30.4337
7.125	-4.125	5.61417		-4.625	-3.625	16.6562		-11.125	-3.625	30.3441
7.125	-3.875	4.98109		-4.625	-3.375	16.6914		-11.125	-3.375	30.6269
7.125	-3.625	4.53229		-4.625	-3.125	16.9109		-11.125	-3.125	30.9659
7.125	-3.375	4.29565		-4.625	-2.875	17.2201		-11.125	-2.875	31.3096
7.125	-3.125	4.29337		-4.625	-2.625	17.812		-11.125	-2.625	31.866
7.125	-2.875	4.62037		-4.625	-2.375	18.2025		-11.125	-2.375	32.4575
7.125	-2.625	4.92201		-4.625	-2.125	18.7685		-11.125	-2.125	32.7203
7.125	-2.375	4.97598		-4.375	-5.875	17.334		-11.125	-1.875	32.7011
7.375	-4.625	6.99051		-4.375	-5.625	16.7902		-11.125	-1.625	32.5921
7.375	-4.375	6.76369		-4.375	-5.375	16.4808		-11.125	-1.375	32.5155
7.375	-4.125	6.44363		-4.375	-5.125	16.4283		-11.125	-1.125	32.6737
7.375	-3.875	5.51182		-4.375	-4.875	16.3847		-11.125	-0.875	33.1344
7.375	-3.625	4.90051		-4.375	-4.625	16.4257		-11.125	-0.625	33.972
7.375	-3.375	4.51517		-4.375	-4.375	16.5922		-11.125	-0.375	35.4655
7.375	-3.125	4.29731		-4.375	-4.125	16.7867		-10.875	-6.375	29.2987
7.375	-2.875	4.24516		-4.375	-3.875	16.4536		-10.875	-6.125	30.2385
7.375	-2.625	4.68851		-4.375	-3.625	15.9956		-10.875	-5.875	30.1705
7.375	-2.375	4.17801		-4.375	-3.375	15.851		-10.875	-5.625	29.8143
7.625	-4.875	7.72793		-4.375	-3.125	15.9431		-10.875	-5.375	29.7783
7.625	-4.625	7.20521		-4.375	-2.875	16.1993		-10.875	-5.125	30.0278
7.625	-4.375	6.50208		-4.375	-2.625	16.8723		-10.875	-4.875	30.3699
7.625	-4.125	6.51146		-4.375	-2.375	17.6403		-10.875	-4.625	30.8135
7.625	-3.875	6.03948		-4.125	-5.875	17.6302		-10.875	-4.375	31.0485
7.625	-3.625	5.38657		-4.125	-5.625	16.8443		-10.875	-4.125	30.5841
7.625	-3.375	4.82817		-4.125	-5.375	16.1759		-10.875	-3.875	30.1657
7.625	-3.125	4.36464		-4.125	-5.125	16.1437		-10.875	-3.625	29.9049
7.625	-2.875	4.07657		-4.125	-4.875	16.298		-10.875	-3.375	30.0066
7.625	-2.625	4.0648		-4.125	-4.625	16.2172		-10.875	-3.125	30.3111
7.625	-2.375	3.85339		-4.125	-4.375	16.1949		-10.875	-2.875	30.4759
7.625	-2.125	3.86343		-4.125	-4.125	16.4742		-10.875	-2.625	30.9166
7.875	-4.875	7.95391		-4.125	-3.875	16.3622		-10.875	-2.375	31.5611
7.875	-4.625	7.0691		-4.125	-3.625	15.8057		-10.875	-2.125	32.1676
7.875	-4.375	6.56281		-4.125	-3.375	15.2742		-10.875	-1.875	32.4596
7.875	-4.125	6.24835		-4.125	-3.125	15.1621		-10.875	-1.625	32.6322
7.875	-3.875	6.31044		-4.125	-2.875	15.3314		-10.875	-1.375	32.5572
7.875	-3.625	5.88001		-4.125	-2.625	15.9069		-10.875	-1.125	32.4731
7.875	-3.375	5.34839		-4.125	-2.375	16.5834		-10.875	-0.875	32.9211
7.875	-3.125	4.74807		-3.875	-5.625	16.829		-10.875	-0.625	33.6809
7.875	-2.875	4.40588		-3.875	-5.375	16.211		-10.875	-0.375	33.9258
7.875	-2.625	3.92171		-3.875	-5.125	15.8568		-10.625	-6.625	27.4482
7.875	-2.375	3.57982		-3.875	-4.875	15.754		-10.625	-6.375	28.5432
7.875	-2.125	3.83963		-3.875	-4.625	15.6857		-10.625	-6.125	28.6296
8.125	-4.625	7.29953		-3.875	-4.375	15.6626		-10.625	-5.875	28.5255
8.125	-4.375	6.72472		-3.875	-4.125	15.8505		-10.625	-5.625	28.5111
8.125	-4.125	6.42237		-3.875	-3.875	16.1947		-10.625	-5.375	28.7203
8.125	-3.875	6.2849		-3.875	-3.625	15.8904		-10.625	-5.125	29.0351
8.125	-3.625	6.19356		-3.875	-3.375	15.1783		-10.625	-4.875	29.1365
8.125	-3.375	5.90906		-3.875	-3.125	14.7445		-10.625	-4.625	29.6508
8.125	-3.125	5.36617		-3.875	-2.875	14.7024		-10.625	-4.375	30.1864
8.125	-2.875	4.64168		-3.875	-2.625	14.9916		-10.625	-4.125	30.2544
8.125	-2.625	4.18786		-3.875	-2.375	15.79		-10.625	-3.875	29.8188
8.125	-2.375	3.70558		-3.875	-2.125	16.6052		-10.625	-3.625	29.6598
8.125	-2.125	2.93297		-3.625	-5.375	15.9627		-10.625	-3.375	29.5967
8.125	-1.875	2.64284		-3.625	-5.125	15.4739		-10.625	-3.125	29.7127
8.375	-4.625	8.02731		-3.625	-4.875	15.3537		-10.625	-2.875	29.9158
8.375	-4.375	7.52556		-3.625	-4.625	15.3414		-10.625	-2.625	30.2081
8.375	-4.125	6.82781		-3.625	-4.375	15.1778		-10.625	-2.375	30.7903
8.375	-3.875	6.53189		-3.625	-4.125	15.2169		-10.625	-2.125	31.3901
8.375	-3.625	6.22436		-3.625	-3.875	15.7782		-10.625	-1.875	31.6607
8.375	-3.375	5.95827		-3.625	-3.625	15.9929		-10.625	-1.625	32.2638
8.375	-3.125	5.67574		-3.625	-3.375	15.353		-10.625	-1.375	32.4366
8.375	-2.875	5.25512		-3.625	-3.125	14.7175		-10.625	-1.125	32.4982
8.375	-2.625	4.64774		-3.625	-2.875	14.5465		-10.625	-0.875	32.6295
8.375	-2.375	3.91484		-3.625	-2.625	14.6275		-10.625	-0.625	33.1016
8.375	-2.125	3.22971		-3.625	-2.375	14.9196		-10.625	-0.375	33.8867
8.375	-1.875	2.73359		-3.625	-2.125	16.5899		-10.625	-0.125	34.0918
8.625	-4.625	9.10319		-3.375	-6.625	12.912		-10.375	-6.375	27.3156
8.625	-4.375	7.93851		-3.375	-5.375	15.6655		-10.375	-6.125	27.2063
8.625	-4.125	7.14981		-3.375	-5.125	14.8049		-10.375	-5.875	27.5966
8.625	-3.875	6.76015		-3.375	-4.875	14.4869		-10.375	-5.625	27.5801
8.625	-3.625	6.31677		-3.375	-4.625	14.3607		-10.375	-5.375	27.5229
8.625	-3.375	5.95034		-3.375	-4.375	14.5455		-10.375	-5.125	27.7502
8.625	-3.125	5.63116		-3.375	-4.125	14.6916		-10.375	-4.875	28.0641
8.625	-2.875	5.58731		-3.375	-3.875	15.1383		-10.375	-4.625	28.4681
8.625	-2.625	4.97131		-3.375	-3.625	15.723		-10.375	-4.375	29.0351
8.625	-2.375	4.28359		-3.375	-3.375	15.6811		-10.375	-4.125	29.4542
8.625	-2.125	3.18984		-3.375	-3.125	14.9644		-10.375	-3.875	29.45
8.625	-1.875	3.09294		-3.375	-2.875	14.5974		-10.375	-3.625	29.3165
8.625	-1.625	2.54069		-3.375	-2.625	14.5202		-10.375	-3.375	29.2384
8.875	-4.625	8.89507		-3.375	-2.375	14.9761		-10.375	-3.125	29.044
8.875	-4.375	7.96633		-3.375	-2.125	15.732		-10.375	-2.875	29.1503
8.875	-4.125	7.21926		-3.125	-6.625	11.7534		-10.375	-2.625	29.4592
8.875	-3.875	6.70823		-3.125	-6.375	12.599		-10.375	-2.375	29.9992
8.875	-3.625	6.35844		-3.125	-6.125	14.2167		-10.375	-2.125	30.5512
8.875	-3.375	6.09298		-3.125	-5.875	13.8065		-10.375	-1.875	30.959
8.875	-3.125	5.7154		-3.125	-5.625	14.4468		-10.375	-1.625	31.3809
8.875	-2.875	5.37318		-3.125	-5.375	15.4693		-10.375	-1.375	31.9624
8.875	-2.625	4.92482		-3.125	-5.125	14.5151		-10.375	-1.125	32.5639
8.875	-2.375	4.28513		-3.125	-4.875	13.9933		-10.375	-0.875	32.6155
8.875	-2.125	3.40873		-3.125	-4.625	13.6448		-10.375	-0.625	33.0984
8.875	-1.875	2.88482		-3.125	-4.375	13.6077		-10.375	-0.375	33.6346
8.875	-1.625	2.33257		-3.125	-4.125	13.902		-10.375	-0.125	33.5903
9.125	-4.625	9.54416		-3.125	-3.875	14.4021		-10.125	-6.375	26.9142
9.125	-4.375	8.14865		-3.125	-3.625	15.138		-10.125	-6.125	26.7519
9.125	-4.125	7.4606		-3.125	-3.375	15.8126		-10.125	-5.875	26.7998
9.125	-3.875	7.00029		-3.125	-3.125	15.6057		-10.125	-5.625	26.662
9.125	-3.625	6.55392		-3.125	-2.875	14.9256		-10.125	-5.375	26.5325
9.125	-3.375	6.25016		-3.125	-2.625	14.3816		-10.125	-5.125	26.7475
9.125	-3.125	6.00534		-3.125	-2.375	14.5911		-10.125	-4.875	27.0013
9.125	-2.875	5.67838		-3.125	-2.125	15.0297		-10.125	-4.625	27.4585
9.125	-2.625	5.39669		-2.875	-6.875	10.1708		-10.125	-4.375	27.9455
9.125	-2.375	4.72456		-2.875	-6.625	10.318		-10.125	-4.125	28.2965
9.125	-2.125	3.68012		-2.875	-6.375	10.6421		-10.125	-3.875	28.603
9.125	-1.875	2.91073		-2.875	-6.125	11.3441		-10.125	-3.625	28.6337
9.125	-1.375	1.41916		-2.875	-5.875	11.8402		-10.125	-3.375	28.6776
9.375	-4.625	9.77394		-2.875	-5.625	12.2602		-10.125	-3.125	28.561
9.375	-4.375	8.66797		-2.875	-5.375	13.1469		-10.125	-2.875	28.5512
9.375	-4.125	7.82055		-2.875	-5.125	13.5547		-10.125	-2.625	28.7293
9.375	-3.875	7.35266		-2.875	-4.875	13.8403		-10.125	-2.375	29.1245
9.375	-3.625	6.84764		-2.875	-4.625	13.3989		-10.125	-2.125	29.7727
9.375	-3.375	6.4712		-2.875	-4.375	13.0566		-10.125	-1.875	30.2364
9.375	-3.125	6.34072		-2.875	-4.125	13.0283		-10.125	-1.625	30.5023
9.375	-2.875	5.89461		-2.875	-3.875	13.3558		-10.125	-1.375	31.0788
9.375	-2.625	5.84619		-2.875	-3.625	13.872		-10.125	-1.125	31.7273
9.375	-2.375	5.33569		-2.875	-3.375	14.6695		-10.125	-0.875	32.2641
9.375	-2.125	4.3905		-2.875	-3.125	15.0716		-10.125	-0.625	32.49
9.375	-1.875	3.76368		-2.875	-2.875	15.4597		-9.875	-6.375	26.0708
9.375	-1.625	3.21144		-2.875	-2.625	15.129		-9.875	-6.125	25.6589
9.625	-4.625	9.33872		-2.875	-2.375	14.4968		-9.875	-5.875	25.7955
9.625	-4.375	8.70225		-2.875	-2.125	15.2213		-9.875	-5.625	25.8749
9.625	-4.125	8.3688		-2.625	-6.875	8.9716		-9.875	-5.375	25.91
9.625	-3.875	7.80037		-2.625	-6.625	9.06972		-9.875	-5.125	25.9084
9.625	-3.625	7.17884		-2.625	-6.375	9.67179		-9.875	-4.875	26.1355
9.625	-3.375	6.69005		-2.625	-6.125	10.0132		-9.875	-4.625	26.4105
9.625	-3.125	6.44783		-2.625	-5.875	10.3292		-9.875	-4.375	26.9554
9.625	-2.875	6.30453		-2.625	-5.625	10.7349		-9.875	-4.125	27.3189
9.625	-2.625	5.80931		-2.625	-5.375	11.2862		-9.875	-3.875	27.6371
9.625	-2.375	5.6229		-2.625	-5.125	12.1453		-9.875	-3.625	27.7776
9.625	-2.125	4.82824		-2.625	-4.875	12.7002		-9.875	-3.375	27.8273
9.625	-1.875	4.85925		-2.625	-4.625	13.0048		-9.875	-3.125	27.83
9.625	-1.625	3.026		-2.625	-4.375	12.6304		-9.875	-2.875	27.955
9.625	-1.375	1.21372		-2.625	-4.125	12.5588		-9.875	-2.625	28.1191
9.875	-4.625	9.84375		-2.625	-3.875	12.6248		-9.875	-2.375	28.3919
9.875	-4.375	9.22969		-2.625	-3.625	12.8315		-9.875	-2.125	28.9509
9.875	-4.125	9.15941		-2.625	-3.375	13.3495		-9.875	-1.875	29.6209
9.875	-3.875	8.34201		-2.625	-3.125	14.2267		-9.875	-1.625	29.9549
9.875	-3.625	7.6138		-2.625	-2.875	14.8533		-9.875	-1.375	30.5236
9.875	-3.375	6.862		-2.375	-6.625	8.10352		-9.875	-1.125	31.1675
9.875	-3.125	6.37644		-2.375	-6.375	8.53509		-9.875	-0.875	33.0107
9.875	-2.875	5.95777		-2.375	-6.125	9.01273		-9.875	-0.625	32.2817
9.875	-2.625	5.6736		-2.375	-5.875	9.35151		-9.625	-6.125	24.4264
9.875	-2.375	5.38389		-2.375	-5.625	9.63676		-9.625	-5.875	24.7717
9.875	-2.125	5.0835		-2.375	-5.375	10.1258		-9.625	-5.625	24.9799
9.875	-1.875	4.12303		-2.375	-5.125	10.7807		-9.625	-5.375	25.1496
9.875	-1.625	3.70825		-2.375	-4.875	11.5323		-9.625	-5.125	25.1952
9.875	-1.375	2.14575		-2.375	-4.625	12.1498		-9.625	-4.875	25.3394
9.875	-1.125	0		-2.375	-4.375	12.2327		-9.625	-4.625	25.5612
10.125	-4.625	9.8614		-2.375	-4.125	12.2448		-9.625	-4.375	25.9461
10.125	-4.375	9.7469		-2.375	-3.875	12.2369		-9.625	-4.125	26.3004
10.125	-4.125	9.72593		-2.375	-3.625	12.1688		-9.625	-3.875	26.6651
10.125	-3.875	8.99984		-2.375	-3.375	12.3365		-9.625	-3.625	26.8747
10.125	-3.625	8.1668		-2.375	-3.125	12.8945		-9.625	-3.375	27.0391
10.125	-3.375	7.32227		-2.375	-2.875	13.4001		-9.625	-3.125	27.0325
10.125	-3.125	6.61156		-2.375	-2.625	14.5702		-9.625	-2.875	27.1943
10.125	-2.875	6.08114		-2.125	-6.625	8.47616		-9.625	-2.625	27.4908
10.125	-2.625	5.62783		-2.125	-6.375	8.09608		-9.625	-2.375	27.8343
10.125	-2.375	5.30355		-2.125	-6.125	8.40909		-9.625	-2.125	28.3189
10.125	-2.125	5.27837		-2.125	-5.875	8.67388		-9.625	-1.875	28.8248
10.125	-1.875	5.38193		-2.125	-5.625	8.98602		-9.625	-1.625	29.5287
10.125	-1.625	3.97568		-2.125	-5.375	9.31488		-9.625	-1.375	30.2395
10.125	-1.375	2.41318		-2.125	-5.125	9.83385		-9.625	-1.125	30.8361
10.375	-4.875	10.3445		-2.125	-4.875	10.4939		-9.625	-0.875	31.629
10.375	-4.625	10.8133		-2.125	-4.625	11.2852		-9.625	-0.625	31.8102
10.375	-4.375	10.2718		-2.125	-4.375	11.6746		-9.375	-6.125	24.9278
10.375	-4.125	9.80485		-2.125	-4.125	11.7337		-9.375	-5.875	24.0096
10.375	-3.875	9.86356		-2.125	-3.875	11.7902		-9.375	-5.625	24.1281
10.375	-3.625	8.76721		-2.125	-3.625	11.9039		-9.375	-5.375	24.2037
10.375	-3.375	7.89563		-2.125	-3.375	11.8212		-9.375	-5.125	24.4362
10.375	-3.125	7.20661		-2.125	-3.125	12.0045		-9.375	-4.875	24.5883
10.375	-2.875	6.32807		-2.125	-2.875	12.7758		-9.375	-4.625	24.6514
10.375	-2.625	5.64136		-2.125	-2.625	13.4433		-9.375	-4.375	24.9909
10.375	-2.375	5.24259		-1.875	-6.375	9.14286		-9.375	-4.125	25.442
10.375	-2.125	5.32694		-1.875	-6.125	8.2266		-9.375	-3.875	25.797
10.375	-1.875	5.65703		-1.875	-5.875	8.38175		-9.375	-3.625	26.001
10.375	-1.625	4.25078		-1.875	-5.625	8.5542		-9.375	-3.375	26.192
10.625	-4.625	10.0968		-1.875	-5.375	8.81962		-9.375	-3.125	26.2373
10.625	-4.375	10.5468		-1.875	-5.125	9.19035		-9.375	-2.875	26.4354
10.625	-4.125	10.703		-1.875	-4.875	9.73206		-9.375	-2.625	26.8106
10.625	-3.875	9.81166		-1.875	-4.625	10.4643		-9.375	-2.375	27.1563
10.625	-3.625	9.2468		-1.875	-4.375	10.8599		-9.375	-2.125	27.7022
10.625	-3.375	8.42039		-1.875	-4.125	10.9939		-9.375	-1.875	28.2824
10.625	-3.125	7.72387		-1.875	-3.875	11.2847		-9.375	-1.625	28.947
10.625	-2.875	6.82349		-1.875	-3.625	11.5655		-9.375	-1.375	29.8146
10.625	-2.625	5.93112		-1.875	-3.375	11.7093		-9.375	-1.125	30.9171
10.625	-2.375	5.35811		-1.875	-3.125	11.7091		-9.375	-0.875	31.5072
10.625	-2.125	5.04701		-1.875	-2.875	11.8822		-9.125	-6.125	23.728
10.625	-1.875	4.57845		-1.875	-2.625	12.7122		-9.125	-5.875	23.7028
10.625	-1.125	1.24452		-1.625	-6.375	8.92882		-9.125	-5.625	23.2204
10.875	-5.125	10.2624		-1.625	-6.125	8.20421		-9.125	-5.375	23.3381
10.875	-4.875	10.2106		-1.625	-5.875	8.4098		-9.125	-5.125	23.4968
10.875	-4.625	10.3646		-1.625	-5.625	8.36434		-9.125	-4.875	23.6716
10.875	-4.375	10.3876		-1.625	-5.375	8.44828		-9.125	-4.625	23.7414
10.875	-4.125	10.4064		-1.625	-5.125	8.72633		-9.125	-4.375	23.9038
10.875	-3.875	9.89329		-1.625	-4.875	9.21469		-9.125	-4.125	24.2877
10.875	-3.625	9.17795		-1.625	-4.625	9.74506		-9.125	-3.875	24.7149
10.875	-3.375	8.70466		-1.625	-4.375	10.1671		-9.125	-3.625	25.1571
10.875	-3.125	8.14333		-1.625	-4.125	10.191		-9.125	-3.375	25.4016
10.875	-2.875	7.40126		-1.625	-3.875	10.2684		-9.125	-3.125	25.5555
10.875	-2.625	6.36238		-1.625	-3.625	10.8104		-9.125	-2.875	25.6531
10.875	-2.375	5.58417		-1.625	-3.375	11.0324		-9.125	-2.625	25.9928
10.875	-2.125	5.05236		-1.625	-3.125	11.2169		-9.125	-2.375	26.3741
10.875	-1.875	4.72267		-1.625	-2.875	11.7842		-9.125	-2.125	26.871
10.875	-1.625	4.79361		-1.625	-2.625	12.026		-9.125	-1.875	27.5746
11.125	-4.625	10.6195		-1.625	-2.375	12.4065		-9.125	-1.625	28.4651
11.125	-4.375	10.2977		-1.375	-6.125	8.25361		-9.125	-1.375	29.4999
11.125	-4.125	10.3343		-1.375	-5.875	8.1057		-9.125	-1.125	31.1055
11.125	-3.875	9.76265		-1.375	-5.625	8.15275		-9.125	-0.875	31.0922
11.125	-3.625	9.37112		-1.375	-5.375	8.09791		-8.875	-6.125	23.8709
11.125	-3.375	8.85978		-1.375	-5.125	8.31722		-8.875	-5.875	22.7012
11.125	-3.125	8.34995		-1.375	-4.875	8.62952		-8.875	-5.625	22.5691
11.125	-2.875	7.95517		-1.375	-4.625	9.08341		-8.875	-5.375	22.5404
11.125	-2.625	7.09286		-1.375	-4.375	9.34316		-8.875	-5.125	22.726
11.125	-2.375	6.04024		-1.375	-4.125	9.5173		-8.875	-4.875	22.8859
11.125	-2.125	5.28254		-1.375	-3.875	9.46887		-8.875	-4.625	22.9103
11.125	-1.875	4.60921		-1.375	-3.625	9.87708		-8.875	-4.375	23.0637
11.125	-1.625	3.94465		-1.375	-3.375	10.3615		-8.875	-4.125	23.3048
11.125	-1.375	3.05893		-1.375	-3.125	10.5027		-8.875	-3.875	23.6886
11.375	-4.625	10.6451		-1.375	-2.875	10.9749		-8.875	-3.625	24.127
11.375	-4.375	10.6256		-1.375	-2.625	11.9073		-8.875	-3.375	24.6345
11.375	-4.125	10.0717		-1.375	-2.375	12.1106		-8.875	-3.125	24.8631
11.375	-3.875	9.94078		-1.125	-5.875	7.8756		-8.875	-2.875	24.9435
11.375	-3.625	9.44166		-1.125	-5.625	7.86		-8.875	-2.625	25.1806
11.375	-3.375	8.92081		-1.125	-5.375	7.91479		-8.875	-2.375	25.4872
11.375	-3.125	8.49075		-1.125	-5.125	7.97857		-8.875	-2.125	26.0429
11.375	-2.875	8.47762		-1.125	-4.875	8.0477		-8.875	-1.875	26.7136
11.375	-2.625	7.7444		-1.125	-4.625	8.14485		-8.875	-1.625	27.6345
11.375	-2.375	6.72882		-1.125	-4.375	8.21014		-8.875	-1.375	28.5562
11.375	-2.125	5.44694		-1.125	-4.125	8.55136		-8.875	-1.125	29.3271
11.375	-1.875	4.39991		-1.125	-3.875	8.85264		-8.625	-6.125	22.8056
11.375	-1.625	3.34978		-1.125	-3.625	9.01657		-8.625	-5.875	22.6662
11.375	-1.375	3.29185		-1.125	-3.375	9.51028		-8.625	-5.625	22.0763
11.625	-5.125	10.9548		-1.125	-3.125	9.84197		-8.625	-5.375	22.0497
11.625	-4.875	11.5798		-1.125	-2.875	10.0915		-8.625	-5.125	22.0907
11.625	-4.625	10.5714		-1.125	-2.625	10.5406		-8.625	-4.875	22.2494
11.625	-4.375	10.4569		-1.125	-2.375	11.3481		-8.625	-4.625	22.2167
11.625	-4.125	10.1861		-0.875	-5.625	7.2531		-8.625	-4.375	22.343
11.625	-3.875	9.86585		-0.875	-5.375	7.29048		-8.625	-4.125	22.4532
11.625	-3.625	9.51191		-0.875	-5.125	7.3948		-8.625	-3.875	22.7083
11.625	-3.375	9.20548		-0.875	-4.875	7.43157		-8.625	-3.625	23.1452
11.625	-3.125	8.78097		-0.875	-4.625	7.31624		-8.625	-3.375	23.5972
11.625	-2.875	8.60976		-0.875	-4.375	7.23641		-8.625	-3.125	23.9782
11.625	-2.625	8.32807		-0.875	-4.125	7.48036		-8.625	-2.875	24.351
11.625	-2.375	7.18329		-0.875	-3.875	7.95546		-8.625	-2.625	24.5039
11.625	-2.125	5.7082		-0.875	-3.625	8.3702		-8.625	-2.375	24.8055
11.625	-1.875	4.71994		-0.875	-3.375	8.83687		-8.625	-2.125	25.2992
11.625	-1.625	4.00886		-0.875	-3.125	9.25549		-8.625	-1.875	25.9609
11.625	-1.375	3.24676		-0.875	-2.875	9.23407		-8.625	-1.625	26.7311
11.875	-5.125	11.1355		-0.875	-2.625	9.92267		-8.625	-1.375	27.4928
11.875	-4.875	10.9065		-0.875	-2.375	9.69872		-8.625	-1.125	28.1541
11.875	-4.625	10.5212		-0.875	-2.125	9.92539		-8.625	-0.875	28.5917
11.875	-4.375	10.5114		-0.625	-5.875	7.68711		-8.625	-0.625	29.3328
11.875	-4.125	10.0465		-0.625	-5.625	7.39824		-8.375	-5.875	22.601
11.875	-3.875	9.88618		-0.625	-5.375	6.56327		-8.375	-5.625	21.8339
11.875	-3.625	9.66888		-0.625	-5.125	6.58781		-8.375	-5.375	21.6031
11.875	-3.375	9.45718		-0.625	-4.875	6.69241		-8.375	-5.125	21.6641
11.875	-3.125	9.30312		-0.625	-4.625	6.68761		-8.375	-4.875	21.8129
11.875	-2.875	8.89459		-0.625	-4.375	6.48558		-8.375	-4.625	21.7553
11.875	-2.625	8.25897		-0.625	-4.125	6.49321		-8.375	-4.375	21.7673
11.875	-2.375	7.01923		-0.625	-3.875	6.79723		-8.375	-4.125	21.7943
11.875	-2.125	5.80071		-0.625	-3.625	7.42418		-8.375	-3.875	21.9701
11.875	-1.875	4.93796		-0.625	-3.375	7.99649		-8.375	-3.625	22.2809
11.875	-1.625	4.24825		-0.625	-3.125	8.512		-8.375	-3.375	22.6621
11.875	-1.375	3.42743		-0.625	-2.875	8.91378		-8.375	-3.125	23.1252
12.125	-5.125	10.4473		-0.625	-2.625	8.58996		-8.375	-2.875	23.5186
12.125	-4.875	10.6453		-0.625	-2.375	9.31462		-8.375	-2.625	23.8308
12.125	-4.625	10.5196		-0.375	-6.125	6.24178		-8.375	-2.375	24.2424
12.125	-4.375	10.1751		-0.375	-5.875	6.35138		-8.375	-2.125	24.7413
12.125	-4.125	10.1056		-0.375	-5.625	6.21555		-8.375	-1.875	25.2916
12.125	-3.875	9.8466		-0.375	-5.375	5.83873		-8.375	-1.625	25.9781
12.125	-3.625	9.74814		-0.375	-5.125	5.63987		-8.375	-1.375	26.4518
12.125	-3.375	9.53398		-0.375	-4.875	5.70668		-8.375	-1.125	26.8908
12.125	-3.125	9.24245		-0.375	-4.625	6.04674		-8.375	-0.875	27.3971
12.125	-2.875	9.16632		-0.375	-4.375	6.01198		-8.375	-0.625	28.4963
12.125	-2.625	8.44571		-0.375	-4.125	5.78796		-8.125	-5.875	22.9588
12.125	-2.375	7.11393		-0.375	-3.875	5.80959		-8.125	-5.625	21.9674
12.125	-2.125	5.98746		-0.375	-3.625	6.21759		-8.125	-5.375	21.5395
12.125	-1.875	4.86701		-0.375	-3.375	6.88183		-8.125	-5.125	21.4058
12.125	-1.625	4.47902		-0.375	-3.125	7.4354		-8.125	-4.875	21.331
12.125	-1.375	3.27861		-0.375	-2.875	9.05613		-8.125	-4.625	21.3004
12.125	-1.125	2.55133		-0.375	-2.625	8.55402		-8.125	-4.375	21.3024
12.375	-5.125	11.4582		-0.375	-2.375	8.93343		-8.125	-4.125	21.2892
12.375	-4.625	10.398		-0.125	-5.875	5.61654		-8.125	-3.875	21.4437
12.375	-4.375	10.4071		-0.125	-5.625	5.20903		-8.125	-3.625	21.6237
12.375	-4.125	10.0976		-0.125	-5.375	5.16007		-8.125	-3.375	21.9613
12.375	-3.875	9.94223		-0.125	-5.125	4.80913		-8.125	-3.125	22.3429
12.375	-3.625	9.79436		-0.125	-4.875	4.79705		-8.125	-2.875	22.8466
12.375	-3.375	9.57752		-0.125	-4.625	4.8766		-8.125	-2.625	23.2067
12.375	-3.125	9.50221		-0.125	-4.375	5.30322		-8.125	-2.375	23.6665
12.375	-2.875	9.12699		-0.125	-4.125	5.42217		-8.125	-2.125	24.1745
12.375	-2.625	8.3744		-0.125	-3.875	5.18586		-8.125	-1.875	24.7478
12.375	-2.375	7.22753		-0.125	-3.625	5.26858		-8.125	-1.625	25.3159
12.375	-2.125	6.24819		-0.125	-3.375	5.71155		-8.125	-1.375	25.8524
12.375	-1.875	5.22332		-0.125	-3.125	6.4999		-8.125	-1.125	26.2421
12.375	-1.625	4.17555		-0.125	-2.875	7.3692		-8.125	-0.875	26.673
12.375	-1.375	3.22818		-0.125	-2.125	7.51963		-8.125	-0.625	27.7267
12.625	-5.125	11.1833		0.125	-5.625	4.62341		-8.125	-0.375	28.4028
12.625	-4.875	10.8817		0.125	-5.375	4.26022		-7.875	-5.625	21.8737
12.625	-4.625	10.7725		0.125	-5.125	4.24535		-7.875	-5.375	21.3844
12.625	-4.375	10.6447		0.125	-4.875	4.22823		-7.875	-5.125	21.1426
12.625	-4.125	10.2884		0.125	-4.625	4.09449		-7.875	-4.875	20.8882
12.625	-3.875	10.1069		0.125	-4.375	4.2262		-7.875	-4.625	20.8197
12.625	-3.625	10.0227		0.125	-4.125	4.5845		-7.875	-4.375	20.7715
12.625	-3.375	9.84293		0.125	-3.875	4.79033		-7.875	-4.125	20.8596
12.625	-3.125	9.64505		0.125	-3.625	4.59218		-7.875	-3.875	20.9012
12.625	-2.875	9.35341		0.125	-3.375	4.79218		-7.875	-3.625	21.1189
12.625	-2.625	8.71358		0.125	-3.125	5.44467		-7.875	-3.375	21.358
12.625	-2.375	7.5465		0.125	-2.875	6.31094		-7.875	-3.125	21.7091
12.625	-2.125	6.40029		0.125	-2.625	7.03295		-7.875	-2.875	22.1694
12.625	-1.875	5.39382		0.125	-2.375	6.73401		-7.875	-2.625	22.7871
12.625	-1.625	4.43353		0.375	-5.625	4.8906		-7.875	-2.375	23.1082
12.625	-1.375	4.15203		0.375	-5.375	3.87808		-7.875	-2.125	23.5629
12.875	-4.875	11.9595		0.375	-5.125	3.65642		-7.875	-1.875	24.195
12.875	-4.625	11.187		0.375	-4.875	3.74516		-7.875	-1.625	24.8195
12.875	-4.375	10.7219		0.375	-4.625	3.66021		-7.875	-1.375	25.4112
12.875	-4.125	10.5318		0.375	-4.375	3.57342		-7.875	-1.125	25.6295
12.875	-3.875	10.2582		0.375	-4.125	3.60723		-7.875	-0.875	26.13
12.875	-3.625	9.99675		0.375	-3.875	3.84008		-7.875	-0.625	27.4446
12.875	-3.375	9.81548		0.375	-3.625	4.05403		-7.875	-0.375	27.3789
12.875	-3.125	9.7106		0.375	-3.375	4.01372		-7.625	-5.625	22.7658
12.875	-2.875	9.66628		0.375	-3.125	4.22692		-7.625	-5.375	21.1767
12.875	-2.625	8.99734		0.375	-2.875	4.86384		-7.625	-5.125	20.7258
12.875	-2.375	7.7859		0.375	-2.625	5.52487		-7.625	-4.875	20.5115
12.875	-2.125	6.6465		0.375	-2.375	6.75563		-7.625	-4.625	20.2726
12.875	-1.875	5.60378		0.625	-5.625	4.87778		-7.625	-4.375	20.2815
12.875	-1.625	4.93921		0.625	-5.375	4.01863		-7.625	-4.125	20.3799
12.875	-1.375	4.73028		0.625	-5.125	3.56138		-7.625	-3.875	20.5665
13.125	-4.875	11.8608		0.625	-4.875	3.35908		-7.625	-3.625	20.7019
13.125	-4.625	11.1022		0.625	-4.625	3.35375		-7.625	-3.375	20.8686
13.125	-4.375	10.873		0.625	-4.375	3.23664		-7.625	-3.125	21.1587
13.125	-4.125	10.724		0.625	-4.125	3.07538		-7.625	-2.875	21.5218
13.125	-3.875	10.4309		0.625	-3.875	3.13021		-7.625	-2.625	22.1362
13.125	-3.625	10.1623		0.625	-3.625	3.32744		-7.625	-2.375	22.6841
13.125	-3.375	9.9534		0.625	-3.375	3.46309		-7.625	-2.125	23.082
13.125	-3.125	9.85373		0.625	-3.125	3.52927		-7.625	-1.875	23.6656
13.125	-2.875	9.81735		0.625	-2.875	3.85333		-7.625	-1.625	24.3775
13.125	-2.625	8.87448		0.625	-2.625	4.40739		-7.625	-1.375	24.6803
13.125	-2.375	7.83528		0.625	-2.375	5.22519		-7.625	-1.125	25.1235
13.125	-2.125	6.85923		0.875	-5.625	4.71821		-7.625	-0.875	25.4095
13.125	-1.875	5.89232		0.875	-5.375	3.95029		-7.625	-0.625	26.7096
13.125	-1.625	6.01685		0.875	-5.125	3.48614		-7.625	-0.375	27.248
13.375	-4.875	12.2614		0.875	-4.875	3.15055		-7.375	-5.625	21.315
13.375	-4.625	11.2256		0.875	-4.625	3.12098		-7.375	-5.375	21.3232
13.375	-4.375	11.0979		0.875	-4.375	3.06788		-7.375	-5.125	20.6871
13.375	-4.125	10.9112		0.875	-4.125	2.99744		-7.375	-4.875	20.1728
13.375	-3.875	10.687		0.875	-3.875	2.8955		-7.375	-4.625	19.9236
13.375	-3.625	10.4299		0.875	-3.625	2.77901		-7.375	-4.375	19.8627
13.375	-3.375	10.1586		0.875	-3.375	3.05263		-7.375	-4.125	19.9511
13.375	-3.125	9.9967		0.875	-3.125	3.19189		-7.375	-3.875	20.149
13.375	-2.875	9.82255		0.875	-2.875	3.16313		-7.375	-3.625	20.3843
13.375	-2.625	9.10982		0.875	-2.625	3.47268		-7.375	-3.375	20.5312
13.375	-2.375	8.0722		0.875	-2.375	4.00387		-7.375	-3.125	20.7354
13.375	-2.125	7.06071		0.875	-2.125	4.76071		-7.375	-2.875	21.0156
13.375	-1.875	6.64736		1.125	-5.375	4.12147		-7.375	-2.625	21.4909
13.375	-1.625	5.74067		1.125	-5.125	3.51345		-7.375	-2.375	22.1343
13.625	-4.875	12.8384		1.125	-4.875	3.05956		-7.375	-2.125	22.5482
13.625	-4.625	11.5266		1.125	-4.625	2.81764		-7.375	-1.875	23.0382
13.625	-4.375	11.4657		1.125	-4.375	2.84707		-7.375	-1.625	23.6516
13.625	-4.125	11.1081		1.125	-4.125	3.02737		-7.375	-1.375	24.3168
13.625	-3.875	10.8916		1.125	-3.875	2.98363		-7.375	-1.125	24.5511
13.625	-3.625	10.4856		1.125	-3.625	2.85783		-7.375	-0.875	24.8401
13.625	-3.375	10.2543		1.125	-3.375	2.82407		-7.375	-0.625	25.3405
13.625	-3.125	9.9208		1.125	-3.125	3.11288		-7.375	-0.375	26.0558
13.625	-2.875	9.88227		1.125	-2.875	3.11009		-7.125	-5.875	21.4713
13.625	-2.625	9.25985		1.125	-2.625	3.05826		-7.125	-5.625	21.4267
13.625	-2.375	8.34074		1.125	-2.375	3.31655		-7.125	-5.375	20.807
13.625	-2.125	7.49677		1.125	-2.125	4.07305		-7.125	-5.125	20.2811
13.625	-1.875	6.73249		1.375	-5.875	4.84996		-7.125	-4.875	19.8661
13.625	-1.625	5.75324		1.375	-5.625	4.80319		-7.125	-4.625	19.6851
13.875	-5.125	12.3595		1.375	-5.375	4.1788		-7.125	-4.375	19.6567
13.875	-4.875	12.3077		1.375	-5.125	3.57211		-7.125	-4.125	19.6858
13.875	-4.625	11.6727		1.375	-4.875	3.08084		-7.125	-3.875	19.8389
13.875	-4.375	11.4207		1.375	-4.625	2.76601		-7.125	-3.625	20.1191
13.875	-4.125	11.3504		1.375	-4.375	2.61178		-7.125	-3.375	20.3621
13.875	-3.875	10.9727		1.375	-4.125	2.69131		-7.125	-3.125	20.4911
13.875	-3.625	10.7625		1.375	-3.875	2.90762		-7.125	-2.875	20.7354
13.875	-3.375	10.3917		1.375	-3.625	3.07759		-7.125	-2.625	20.987
13.875	-3.125	10.0669		1.375	-3.375	3.09182		-7.125	-2.375	21.506
13.875	-2.875	9.79749		1.375	-3.125	2.96031		-7.125	-2.125	22.0778
13.875	-2.625	9.15612		1.375	-2.875	3.16646		-7.125	-1.875	22.5948
13.875	-2.375	8.39988		1.375	-2.625	3.12532		-7.125	-1.625	23.1338
13.875	-2.125	7.80165		1.375	-2.375	3.31454		-7.125	-1.375	23.7129
13.875	-1.875	7.09826		1.375	-2.125	3.30199		-7.125	-1.125	24.0874
14.125	-4.875	12.4475		1.625	-5.625	4.65216		-7.125	-0.875	24.4444
14.125	-4.625	11.9248		1.625	-5.375	3.84951		-7.125	-0.625	24.6513
14.125	-4.375	11.603		1.625	-5.125	3.58046		-7.125	-0.375	25.59
14.125	-4.125	11.5395		1.625	-4.875	3.16827		-7.125	-0.125	25.7963
14.125	-3.875	11.1889		1.625	-4.625	2.89575		-6.875	-5.625	21.3743
14.125	-3.625	10.8746		1.625	-4.375	2.59703		-6.875	-5.375	20.7545
14.125	-3.375	10.4043		1.625	-4.125	2.44752		-6.875	-5.125	19.9006
14.125	-3.125	10.0845		1.625	-3.875	2.63322		-6.875	-4.875	19.6518
14.125	-2.875	9.79214		1.625	-3.625	2.80921		-6.875	-4.625	19.3953
14.125	-2.625	9.23827		1.625	-3.375	3.07074		-6.875	-4.375	19.4226
14.125	-2.375	8.96664		1.625	-3.125	3.18667		-6.875	-4.125	19.4484
14.125	-2.125	7.81124		1.625	-2.875	3.19683		-6.875	-3.875	19.621
14.125	-1.875	7.4453		1.625	-2.625	3.41248		-6.875	-3.625	19.9252
14.125	-1.625	7.03052		1.625	-2.375	3.35817		-6.875	-3.375	20.1052
14.375	-5.125	12.6313		1.625	-2.125	3.13009		-6.875	-3.125	20.3377
14.375	-4.875	12.4023		1.875	-5.375	4.34496		-6.875	-2.875	20.5229
14.375	-4.625	12.3715		1.875	-5.125	3.67673		-6.875	-2.625	20.8116
14.375	-4.375	11.7205		1.875	-4.875	3.39518		-6.875	-2.375	21.2448
14.375	-4.125	11.6715		1.875	-4.625	3.07818		-6.875	-2.125	21.7021
14.375	-3.875	11.2981		1.875	-4.375	2.83068		-6.875	-1.875	22.1241
14.375	-3.625	10.9759		1.875	-4.125	2.65893		-6.875	-1.625	22.5453
14.375	-3.375	10.6221		1.875	-3.875	2.60303		-6.875	-1.375	23.109
14.375	-3.125	10.3719		1.875	-3.625	2.76088		-6.875	-1.125	23.537
14.375	-2.875	9.90174		1.875	-3.375	2.91921		-6.875	-0.875	23.9657
14.375	-2.625	9.49145		1.875	-3.125	3.20406		-6.875	-0.625	24.1202
14.375	-2.375	8.98095		1.875	-2.875	3.39448		-6.875	-0.375	24.3258
14.375	-2.125	8.23868		1.875	-2.625	3.5801		-6.875	-0.125	24.7092
14.375	-1.875	7.21521		1.875	-2.375	3.65393		-6.625	-5.625	21.4848
14.375	-1.625	7.16252		1.875	-2.125	3.83675		-6.625	-5.375	20.0648
14.625	-4.875	13.3762		1.875	-1.875	3.22971		-6.625	-5.125	19.7428
14.625	-4.625	12.2649		2.125	-5.625	5.78152		-6.625	-4.875	19.4486
14.625	-4.375	12.1271		2.125	-5.375	5.15387		-6.625	-4.625	19.2612
14.625	-4.125	11.654		2.125	-5.125	4.1883		-6.625	-4.375	19.2435
14.625	-3.875	11.5626		2.125	-4.875	3.83067		-6.625	-4.125	19.3346
14.625	-3.625	11.1133		2.125	-4.625	3.33622		-6.625	-3.875	19.4279
14.625	-3.375	10.7461		2.125	-4.375	3.02337		-6.625	-3.625	19.574
14.625	-3.125	10.3776		2.125	-4.125	2.9228		-6.625	-3.375	19.8945
14.625	-2.875	10.0673		2.125	-3.875	2.82733		-6.625	-3.125	20.1775
14.625	-2.625	9.51262		2.125	-3.625	2.82843		-6.625	-2.875	20.4649
14.625	-2.375	9.02537		2.125	-3.375	2.96549		-6.625	-2.625	20.6487
14.625	-2.125	8.83493		2.125	-3.125	3.25216		-6.625	-2.375	21.0377
14.625	-1.875	7.69725		2.125	-2.875	3.50904		-6.625	-2.125	21.4058
14.625	-1.625	6.85546		2.125	-2.625	3.70041		-6.625	-1.875	21.7026
14.875	-4.875	12.8042		2.125	-2.375	3.5179		-6.625	-1.625	22.2092
14.875	-4.625	12.9582		2.125	-2.125	3.41852		-6.625	-1.375	22.4704
14.875	-4.375	12.2551		2.125	-1.875	3.91487		-6.625	-1.125	23.0828
14.875	-4.125	11.9726		2.375	-5.625	5.30852		-6.625	-0.875	23.5603
14.875	-3.875	11.6963		2.375	-5.375	5.1069		-6.625	-0.625	24.0723
14.875	-3.625	11.3722		2.375	-5.125	4.88238		-6.625	-0.375	24.3973
14.875	-3.375	10.9055		2.375	-4.875	4.26423		-6.375	-5.625	21.1265
14.875	-3.125	10.4919		2.375	-4.625	3.74192		-6.375	-5.375	20.9346
14.875	-2.875	10.1962		2.375	-4.375	3.41723		-6.375	-5.125	19.7504
14.875	-2.625	9.81782		2.375	-4.125	3.17281		-6.375	-4.875	19.3609
14.875	-2.375	9.29172		2.375	-3.875	3.04528		-6.375	-4.625	19.2145
[truncated: 2,575 more rows]
