# Supplementary material for: Permeability of the HIV-1 capsid to metabolites modulates viral DNA synthesis
Source: PLoS Biol. 2020 Dec 17;18(12):e3001015. doi: 10.1371/journal.pbio.3001015 (PMC7775124; doi:10.1371/journal.pbio.3001015)
Supplement: S15 Data — Numerical data for all panels of S16 Fig. (XLSX) [file pbio.3001015.s046.xlsx]

## Sheet: dATP
x	y		x	y		x	y		x	y		x	y		x	y		x	y		x	y		x	y		x	y
-22.755	3.22694		-22.755	1.56582		-22.755	2.62248		-22.755	2.01575		-22.755	1.53684		-22.755	1.77652		-22.755	1.21048		-22.755	0.2325		-22.755	-0.46076		-22.755	-0.15511
-22.265	3.1645		-22.265	1.56795		-22.265	2.53277		-22.265	1.88466		-22.265	1.39401		-22.265	1.6472		-22.265	1.09178		-22.265	0.09272		-22.265	-0.62447		-22.265	-0.35235
-21.775	3.00494		-21.775	1.39464		-21.775	2.36343		-21.775	1.67963		-21.775	1.19649		-21.775	1.47175		-21.775	0.94209		-21.775	-0.08838		-21.775	-0.82629		-21.775	-0.55671
-21.285	2.80036		-21.285	1.16353		-21.285	2.17948		-21.285	1.48416		-21.285	1.0086		-21.285	1.33821		-21.285	0.81481		-21.285	-0.22017		-21.285	-0.95294		-21.285	-0.64231
-20.795	2.5927		-20.795	0.98022		-20.795	2.03071		-20.795	1.36463		-20.795	0.9146		-20.795	1.27614		-20.795	0.76895		-20.795	-0.29604		-20.795	-1.00909		-20.795	-0.68251
-20.305	2.55263		-20.305	1.01525		-20.305	1.99613		-20.305	1.34612		-20.305	0.89264		-20.305	1.25954		-20.305	0.77474		-20.305	-0.28694		-20.305	-0.98567		-20.305	-0.67063
-19.815	2.52844		-19.815	1.0606		-19.815	2.0077		-19.815	1.37609		-19.815	0.9214		-19.815	1.2771		-19.815	0.77638		-19.815	-0.26494		-19.815	-0.97882		-19.815	-0.6567
-19.325	2.43439		-19.325	0.96993		-19.325	1.92507		-19.325	1.331		-19.325	0.87996		-19.325	1.1827		-19.325	0.68041		-19.325	-0.39202		-19.325	-1.11287		-19.325	-0.78934
-18.835	2.2762		-18.835	0.74344		-18.835	1.69383		-18.835	1.03255		-18.835	0.54841		-18.835	0.76482		-18.835	0.25406		-18.835	-0.79229		-18.835	-1.49089		-18.835	-1.16301
-18.345	1.96167		-18.345	0.43806		-18.345	1.39193		-18.345	0.65302		-18.345	0.14236		-18.345	0.25591		-18.345	-0.29282		-18.345	-1.28594		-18.345	-1.9637		-18.345	-1.59017
-17.855	1.68161		-17.855	0.2085		-17.855	1.16144		-17.855	0.38083		-17.855	-0.16433		-17.855	-0.1241		-17.855	-0.70392		-17.855	-1.66208		-17.855	-2.325		-17.855	-1.93424
-17.365	1.37438		-17.365	0.02261		-17.365	0.90447		-17.365	0.11994		-17.365	-0.45117		-17.365	-0.38578		-17.365	-0.98532		-17.365	-1.94768		-17.365	-2.60056		-17.365	-2.22333
-16.875	1.09805		-16.875	-0.33987		-16.875	0.48089		-16.875	-0.34938		-16.875	-0.9511		-16.875	-0.88232		-16.875	-1.40907		-16.875	-2.32665		-16.875	-2.94514		-16.875	-2.58232
-16.385	0.77063		-16.385	-0.86312		-16.385	-0.14519		-16.385	-1.00593		-16.385	-1.60564		-16.385	-1.54082		-16.385	-1.97924		-16.385	-2.8366		-16.385	-3.43236		-16.385	-3.07788
-15.895	0.2339		-15.895	-1.39595		-15.895	-0.7938		-15.895	-1.56981		-15.895	-2.1087		-15.895	-2.02436		-15.895	-2.42723		-15.895	-3.25444		-15.895	-3.85538		-15.895	-3.5337
-15.405	-0.08957		-15.405	-1.66933		-15.405	-1.19439		-15.405	-1.9353		-15.405	-2.44588		-15.405	-2.36701		-15.405	-2.75959		-15.405	-3.58616		-15.405	-4.17934		-15.405	-3.8777
-14.915	-0.23893		-14.915	-1.93876		-14.915	-1.51422		-14.915	-2.28719		-14.915	-2.79466		-14.915	-2.73563		-14.915	-3.17272		-14.915	-4.01097		-14.915	-4.59794		-14.915	-4.27551
-14.425	-0.63685		-14.425	-2.35312		-14.425	-1.77485		-14.425	-2.51826		-14.425	-3.04823		-14.425	-3.04807		-14.425	-3.53037		-14.425	-4.40432		-14.425	-4.98956		-14.425	-4.68026
-13.935	-1.13372		-13.935	-2.76394		-13.935	-2.17247		-13.935	-2.90212		-13.935	-3.48512		-13.935	-3.41423		-13.935	-3.88195		-13.935	-4.70339		-13.935	-5.26429		-13.935	-4.95907
-13.445	-1.56637		-13.445	-3.21534		-13.445	-2.76213		-13.445	-3.44368		-13.445	-3.9838		-13.445	-3.80463		-13.445	-4.26101		-13.445	-5.03353		-13.445	-5.56566		-13.445	-5.19566
-12.955	-2.01236		-12.955	-3.73178		-12.955	-3.36642		-12.955	-3.97582		-12.955	-4.42941		-12.955	-4.20658		-12.955	-4.63268		-12.955	-5.41064		-12.955	-5.92248		-12.955	-5.41028
-12.465	-2.40716		-12.465	-4.14749		-12.465	-3.77563		-12.465	-4.31804		-12.465	-4.69803		-12.465	-4.44771		-12.465	-4.83438		-12.465	-5.61831		-12.465	-6.10006		-12.465	-5.51019
-11.975	-2.86911		-11.975	-4.42748		-11.975	-4.08128		-11.975	-4.65227		-11.975	-5.01804		-11.975	-4.76304		-11.975	-5.15087		-11.975	-5.93569		-11.975	-6.41746		-11.975	-5.8463
-11.485	-3.31944		-11.485	-4.68523		-11.485	-4.46289		-11.485	-5.13222		-11.485	-5.57239		-11.485	-5.31521		-11.485	-5.75386		-11.485	-6.54369		-11.485	-7.04762		-11.485	-6.51716
-10.995	-3.51745		-10.995	-4.925		-10.995	-4.83758		-10.995	-5.56343		-10.995	-6.04392		-10.995	-5.80851		-10.995	-6.27645		-10.995	-7.07495		-10.995	-7.5931		-10.995	-7.08457
-10.505	-3.48544		-10.505	-4.89339		-10.505	-4.90798		-10.505	-5.6545		-10.505	-6.20247		-10.505	-6.10118		-10.505	-6.5904		-10.505	-7.40474		-10.505	-7.91727		-10.505	-7.46916
-10.015	-3.34125		-10.015	-4.66163		-10.015	-4.66798		-10.015	-5.48941		-10.015	-6.13083		-10.015	-6.13222		-10.015	-6.64591		-10.015	-7.40775		-10.015	-7.90242		-10.015	-7.57078
-9.525	-3.19744		-9.525	-4.60233		-9.525	-4.70771		-9.525	-5.55898		-9.525	-6.16577		-9.525	-6.145		-9.525	-6.67751		-9.525	-7.40025		-9.525	-7.88798		-9.525	-7.60516
-9.035	-3.03076		-9.035	-4.7371		-9.035	-4.87249		-9.035	-5.78183		-9.035	-6.27986		-9.035	-6.13494		-9.035	-6.62648		-9.035	-7.32996		-9.035	-7.806		-9.035	-7.46471
-8.545	-2.78497		-8.545	-4.72439		-8.545	-4.85667		-8.545	-5.72161		-8.545	-6.16238		-8.545	-5.99837		-8.545	-6.41126		-8.545	-7.04037		-8.545	-7.46581		-8.545	-7.05185
-8.055	-2.63597		-8.055	-4.46776		-8.055	-4.55836		-8.055	-5.29419		-8.055	-5.71032		-8.055	-5.59785		-8.055	-5.94151		-8.055	-6.51815		-8.055	-6.90577		-8.055	-6.42056
-7.565	-2.35096		-7.565	-4.20692		-7.565	-4.27458		-7.565	-4.98543		-7.565	-5.3909		-7.565	-5.2578		-7.565	-5.59627		-7.565	-6.17071		-7.565	-6.52174		-7.565	-6.03668
-7.075	-1.76647		-7.075	-3.73962		-7.075	-3.8591		-7.075	-4.56589		-7.075	-5.05159		-7.075	-4.97926		-7.075	-5.34579		-7.075	-5.83057		-7.075	-6.13081		-7.075	-5.66196
-6.585	-1.12778		-6.585	-3.15938		-6.585	-3.36751		-6.585	-4.06597		-6.585	-4.6363		-6.585	-4.56672		-6.585	-4.84792		-6.585	-5.18442		-6.585	-5.42099		-6.585	-4.99937
-6.095	-1.52179		-6.095	-3.23472		-6.095	-3.39187		-6.095	-4.03974		-6.095	-4.5602		-6.095	-4.35435		-6.095	-4.5013		-6.095	-4.74997		-6.095	-4.95448		-6.095	-4.55004
-5.605	-2.02847		-5.605	-3.51358		-5.605	-3.55283		-5.605	-4.05036		-5.605	-4.51324		-5.605	-4.25216		-5.605	-4.37574		-5.605	-4.60534		-5.605	-4.79469		-5.605	-4.38456
-5.115	-2.2155		-5.115	-3.55747		-5.115	-3.5478		-5.115	-3.90313		-5.115	-4.35345		-5.115	-4.12073		-5.115	-4.26985		-5.115	-4.51218		-5.115	-4.6736		-5.115	-4.28835
-4.625	-2.17749		-4.625	-3.39585		-4.625	-3.38852		-4.625	-3.67771		-4.625	-4.20777		-4.625	-4.05693		-4.625	-4.22844		-4.625	-4.45705		-4.625	-4.61279		-4.625	-4.33479
-4.135	-2.22579		-4.135	-3.50833		-4.135	-3.28189		-4.135	-3.59275		-4.135	-4.18216		-4.135	-4.04518		-4.135	-4.19459		-4.135	-4.329		-4.135	-4.49333		-4.135	-4.32343
-3.645	-2.96658		-3.645	-4.23939		-3.645	-3.62034		-3.645	-3.84168		-3.645	-4.36149		-3.645	-4.13932		-3.645	-4.22119		-3.645	-4.28869		-3.645	-4.42612		-3.645	-4.26593
-3.155	-3.36339		-3.155	-4.63643		-3.155	-3.96341		-3.155	-4.15361		-3.155	-4.65789		-3.155	-4.38978		-3.155	-4.37289		-3.155	-4.44823		-3.155	-4.54433		-3.155	-4.34916
-2.665	-3.25086		-2.665	-4.6451		-2.665	-4.03539		-2.665	-4.31391		-2.665	-4.85247		-2.665	-4.57832		-2.665	-4.49738		-2.665	-4.54512		-2.665	-4.62315		-2.665	-4.48281
-2.175	-3.26223		-2.175	-4.49876		-2.175	-3.85961		-2.175	-4.14947		-2.175	-4.69552		-2.175	-4.37378		-2.175	-4.28337		-2.175	-4.23817		-2.175	-4.28412		-2.175	-4.1652
-1.685	-3.65874		-1.685	-4.49805		-1.685	-3.70655		-1.685	-3.90212		-1.685	-4.41371		-1.685	-4.04539		-1.685	-3.90389		-1.685	-3.8324		-1.685	-3.852		-1.685	-3.7802
-1.195	-3.67707		-1.195	-4.36297		-1.195	-3.6418		-1.195	-3.88048		-1.195	-4.44259		-1.195	-4.09762		-1.195	-3.9586		-1.195	-3.90015		-1.195	-3.94204		-1.195	-3.91027
-0.705	-3.39533		-0.705	-4.04547		-0.705	-3.66159		-0.705	-4.02071		-0.705	-4.63604		-0.705	-4.36214		-0.705	-4.25655		-0.705	-4.12581		-0.705	-4.14538		-0.705	-4.10065
-0.215	-3.46156		-0.215	-4.11497		-0.215	-3.78769		-0.215	-4.1609		-0.215	-4.69806		-0.215	-4.48974		-0.215	-4.39493		-0.215	-4.2463		-0.215	-4.25701		-0.215	-4.21477
0.275	-3.30128		0.275	-3.91681		0.275	-3.80158		0.275	-4.15449		0.275	-4.65021		0.275	-4.46407		0.275	-4.43236		0.275	-4.30642		0.275	-4.29954		0.275	-4.24346
0.765	-2.99704		0.765	-3.75639		0.765	-3.95549		0.765	-4.17954		0.765	-4.68083		0.765	-4.53309		0.765	-4.49416		0.765	-4.41357		0.765	-4.39389		0.765	-4.31016
1.255	-2.97776		1.255	-3.84347		1.255	-3.95334		1.255	-4.09602		1.255	-4.58093		1.255	-4.50788		1.255	-4.45251		1.255	-4.39827		1.255	-4.39122		1.255	-4.27668
1.745	-2.90366		1.745	-3.86278		1.745	-4.02346		1.745	-4.13379		1.745	-4.57288		1.745	-4.47735		1.745	-4.4325		1.745	-4.35267		1.745	-4.34228		1.745	-4.14206
2.235	-2.99805		2.235	-3.93254		2.235	-4.08016		2.235	-4.14973		2.235	-4.57176		2.235	-4.43203		2.235	-4.36765		2.235	-4.23959		2.235	-4.19803		2.235	-3.94056
2.725	-3.40429		2.725	-3.96022		2.725	-3.93258		2.725	-4.08541		2.725	-4.51929		2.725	-4.40042		2.725	-4.30994		2.725	-4.12821		2.725	-4.06591		2.725	-3.7949
3.215	-3.45024		3.215	-3.75829		3.215	-3.63245		3.215	-3.84733		3.215	-4.31798		3.215	-4.24985		3.215	-4.14327		3.215	-3.90831		3.215	-3.83432		3.215	-3.58204
3.705	-3.3364		3.705	-3.61062		3.705	-3.49809		3.705	-3.55578		3.705	-4.00262		3.705	-3.98292		3.705	-3.80946		3.705	-3.58413		3.705	-3.51112		3.705	-3.29812
4.195	-3.08659		4.195	-3.2983		4.195	-3.23713		4.195	-3.2165		4.195	-3.59843		4.195	-3.58636		4.195	-3.36642		4.195	-3.15247		4.195	-3.07258		4.195	-2.85406
4.685	-2.79851		4.685	-2.79063		4.685	-2.7639		4.685	-2.81744		4.685	-3.15496		4.685	-3.15077		4.685	-2.9352		4.685	-2.70827		4.685	-2.62509		4.685	-2.40081
5.175	-2.56835		5.175	-2.46341		5.175	-2.43342		5.175	-2.58596		5.175	-2.87888		5.175	-2.90605		5.175	-2.68968		5.175	-2.4661		5.175	-2.36654		5.175	-2.13422
5.665	-2.29269		5.665	-2.35974		5.665	-2.31474		5.665	-2.46693		5.665	-2.64127		5.665	-2.68567		5.665	-2.47316		5.665	-2.22151		5.665	-2.1079		5.665	-1.82673
6.155	-1.85492		6.155	-2.02565		6.155	-1.98124		6.155	-2.12762		6.155	-2.22199		6.155	-2.23926		6.155	-2.03053		6.155	-1.77746		6.155	-1.67463		6.155	-1.36867
6.645	-1.48332		6.645	-1.53065		6.645	-1.49054		6.645	-1.59951		6.645	-1.6774		6.645	-1.67977		6.645	-1.46841		6.645	-1.24213		6.645	-1.16932		6.645	-0.89259
7.135	-1.31687		7.135	-1.23343		7.135	-1.17174		7.135	-1.23181		7.135	-1.32773		7.135	-1.35863		7.135	-1.15228		7.135	-0.95008		7.135	-0.8841		7.135	-0.6172
7.625	-1.07786		7.625	-0.97608		7.625	-0.90952		7.625	-0.97833		7.625	-1.09637		7.625	-1.11803		7.625	-0.94128		7.625	-0.75268		7.625	-0.6834		7.625	-0.41122
8.115	-0.87992		8.115	-0.71287		8.115	-0.64087		8.115	-0.72436		8.115	-0.8531		8.115	-0.84584		8.115	-0.70895		8.115	-0.53445		8.115	-0.47158		8.115	-0.1934
8.605	-0.61032		8.605	-0.39926		8.605	-0.37841		8.605	-0.47994		8.605	-0.58846		8.605	-0.53424		8.605	-0.42778		8.605	-0.27		8.605	-0.23332		8.605	0.02856
9.095	-0.40307		9.095	-0.25449		9.095	-0.2582		9.095	-0.36858		9.095	-0.42799		9.095	-0.34006		9.095	-0.22353		9.095	-0.1127		9.095	-0.0923		9.095	0.11469
9.585	-0.28957		9.585	-0.21969		9.585	-0.21072		9.585	-0.28144		9.585	-0.2944		9.585	-0.19561		9.585	-0.0631		9.585	0.01031		9.585	0.01202		9.585	0.16318
10.075	-0.2466		10.075	-0.25644		10.075	-0.19096		10.075	-0.22739		10.075	-0.21177		10.075	-0.08642		10.075	0.06656		10.075	0.15266		10.075	0.14082		10.075	0.28711
10.565	-0.25326		10.565	-0.21553		10.565	-0.18748		10.565	-0.19647		10.565	-0.166		10.565	-0.03569		10.565	0.13463		10.565	0.23692		10.565	0.23253		10.565	0.40261
11.055	-0.21068		11.055	-0.10767		11.055	-0.1171		11.055	-0.1308		11.055	-0.09753		11.055	0.00428		11.055	0.16904		11.055	0.28468		11.055	0.28687		11.055	0.45795
11.545	-0.14061		11.545	0.07115		11.545	0.0521		11.545	-0.00884		11.545	0.00616		11.545	0.07176		11.545	0.23554		11.545	0.33744		11.545	0.32887		11.545	0.47468
12.035	-0.1161		12.035	0.11272		12.035	0.15479		12.035	0.0679		12.035	0.07053		12.035	0.10182		12.035	0.25013		12.035	0.34287		12.035	0.32216		12.035	0.46112
12.525	-0.04956		12.525	0.17245		12.525	0.24405		12.525	0.1306		12.525	0.10547		12.525	0.11044		12.525	0.24195		12.525	0.32376		12.525	0.30345		12.525	0.4467
13.015	0.01049		13.015	0.25582		13.015	0.35597		13.015	0.21855		13.015	0.16662		13.015	0.12667		13.015	0.25351		13.015	0.31987		13.015	0.30168		13.015	0.45211
13.505	-0.08555		13.505	0.24051		13.505	0.33582		13.505	0.20323		13.505	0.11207		13.505	0.03539		13.505	0.17971		13.505	0.26184		13.505	0.24108		13.505	0.40638
13.995	-0.24434		13.995	0.14878		13.995	0.24346		13.995	0.10838		13.995	0.02206		13.995	-0.0678		13.995	0.08751		13.995	0.19161		13.995	0.17671		13.995	0.35478
14.485	-0.39196		14.485	-0.04888		14.485	0.07579		14.485	-0.03127		14.485	-0.10012		14.485	-0.19201		14.485	-0.01892		14.485	0.10396		14.485	0.09198		14.485	0.2791
14.975	-0.45242		14.975	-0.19062		14.975	-0.04097		14.975	-0.087		14.975	-0.15799		14.975	-0.26064		14.975	-0.0677		14.975	0.05993		14.975	0.05407		14.975	0.22582
15.465	-0.46035		15.465	-0.21365		15.465	-0.06983		15.465	-0.10363		15.465	-0.1726		15.465	-0.28496		15.465	-0.08812		15.465	0.0323		15.465	0.02682		15.465	0.19068
15.955	-0.45289		15.955	-0.23646		15.955	-0.06066		15.955	-0.10689		15.955	-0.16298		15.955	-0.28687		15.955	-0.102		15.955	0.011		15.955	0.00885		15.955	0.19464
16.445	-0.38845		16.445	-0.24186		16.445	-0.04096		16.445	-0.08843		16.445	-0.15549		16.445	-0.27902		16.445	-0.11238		16.445	0.00555		16.445	-0.000533		16.445	0.19767
16.935	-0.33781		16.935	-0.23391		16.935	-0.02083		16.935	-0.05041		16.935	-0.1202		16.935	-0.25031		16.935	-0.09938		16.935	0.01912		16.935	0.01396		16.935	0.18918
17.425	-0.24855		17.425	-0.22028		17.425	0.00293		17.425	-0.02021		17.425	-0.07102		17.425	-0.22511		17.425	-0.09055		17.425	0.01069		17.425	0.00435		17.425	0.12525
17.915	-0.22318		17.915	-0.20821		17.915	0.01864		17.915	0.0033		17.915	-0.02861		17.915	-0.18682		17.915	-0.07349		17.915	0.00931		17.915	-0.00208		17.915	0.05663
18.405	-0.24544		18.405	-0.22922		18.405	0.00508		18.405	-0.0122		18.405	-0.03317		18.405	-0.17521		18.405	-0.08017		18.405	-0.01641		18.405	-0.03578		18.405	0.01031
18.895	-0.192		18.895	-0.27192		18.895	-0.02165		18.895	-0.03318		18.895	-0.03391		18.895	-0.15844		18.895	-0.08154		18.895	-0.04804		18.895	-0.07503		18.895	-0.04864
19.385	-0.19989		19.385	-0.36576		19.385	-0.13658		19.385	-0.1276		19.385	-0.10901		19.385	-0.21357		19.385	-0.1609		19.385	-0.13287		19.385	-0.16217		19.385	-0.131
19.875	-0.19001		19.875	-0.32515		19.875	-0.1448		19.875	-0.12379		19.875	-0.11767		19.875	-0.20514		19.875	-0.17971		19.875	-0.1395		19.875	-0.1624		19.875	-0.13647
20.365	-0.19066		20.365	-0.20062		20.365	-0.10815		20.365	-0.097		20.365	-0.09986		20.365	-0.19612		20.365	-0.18615		20.365	-0.15494		20.365	-0.16484		20.365	-0.16514
20.855	-0.10531		20.855	-0.13337		20.855	-0.04898		20.855	-0.06529		20.855	-0.06339		20.855	-0.19985		20.855	-0.18691		20.855	-0.15304		20.855	-0.15601		20.855	-0.1833
21.345	0.02436		21.345	-0.1237		21.345	-0.07478		21.345	-0.09197		21.345	-0.09296		21.345	-0.22434		21.345	-0.24547		21.345	-0.22501		21.345	-0.21345		21.345	-0.25071
21.835	0.04087		21.835	-0.12174		21.835	-0.11232		21.835	-0.13001		21.835	-0.15985		21.835	-0.28853		21.835	-0.31374		21.835	-0.31759		21.835	-0.30643		21.835	-0.33701
22.325	-0.10956		22.325	-0.12301		22.325	-0.10878		22.325	-0.15837		22.325	-0.23219		22.325	-0.35985		22.325	-0.3668		22.325	-0.3783		22.325	-0.38108		22.325	-0.40482
22.815	-0.13549		22.815	-0.07618		22.815	-0.093		22.815	-0.15125		22.815	-0.22686		22.815	-0.31799		22.815	-0.31531		22.815	-0.32629		22.815	-0.33738		22.815	-0.35656
23.305	-0.07966		23.305	-0.02322		23.305	-0.06087		23.305	-0.10965		23.305	-0.17608		23.305	-0.25221		23.305	-0.24003		23.305	-0.24083		23.305	-0.25773		23.305	-0.28339
23.795	-0.01266		23.795	0.00742		23.795	-0.03333		23.795	-0.07931		23.795	-0.1296		23.795	-0.19387		23.795	-0.18174		23.795	-0.17997		23.795	-0.18531		23.795	-0.20573
24.285	0.07124		24.285	0.05885		24.285	0.00232		24.285	-0.04786		24.285	-0.06049		24.285	-0.10485		24.285	-0.09636		24.285	-0.10493		24.285	-0.11277		24.285	-0.12749
24.775	0.07353		24.775	0.0123		24.775	-0.02986		24.775	-0.0633		24.775	-0.03948		24.775	-0.06124		24.775	-0.05742		24.775	-0.06109		24.775	-0.0644		24.775	-0.07485
25.265	0.06506		25.265	0.01549		25.265	-0.0281		25.265	-0.03462		25.265	-0.01082		25.265	-0.01562		25.265	-0.01362		25.265	-0.0143		25.265	-0.01508		25.265	-0.01306
25.755	0		25.755	0		25.755	0		25.755	0		25.755	0		25.755	0		25.755	0		25.755	0		25.755	0		25.755	0

## Sheet: dCTP
x	y		x	y		x	y		x	y		x	y		x	y		x	y		x	y		x	y		x	y
-22.755	3.58484		-22.755	4.61688		-22.755	2.3474		-22.755	0.37685		-22.755	0.58183		-22.755	-0.32129		-22.755	-0.45146		-22.755	-0.78929		-22.755	-1.35732		-22.755	-1.82521
-22.265	3.55068		-22.265	4.48427		-22.265	2.28951		-22.265	0.46601		-22.265	0.63094		-22.265	-0.31675		-22.265	-0.49161		-22.265	-0.86199		-22.265	-1.44595		-22.265	-1.93919
-21.775	3.53113		-21.775	4.32201		-21.775	2.18387		-21.775	0.44284		-21.775	0.61071		-21.775	-0.33582		-21.775	-0.564		-21.775	-0.96345		-21.775	-1.58854		-21.775	-2.10391
-21.285	3.36318		-21.285	4.01179		-21.285	1.94572		-21.285	0.26254		-21.285	0.4631		-21.285	-0.39669		-21.285	-0.59582		-21.285	-0.97483		-21.285	-1.58942		-21.285	-2.10591
-20.795	3.18849		-20.795	3.68013		-20.795	1.5986		-20.795	-0.02409		-20.795	0.27285		-20.795	-0.50302		-20.795	-0.67863		-20.795	-1.01594		-20.795	-1.60882		-20.795	-2.14293
-20.305	3.11861		-20.305	3.38938		-20.305	1.30865		-20.305	-0.30294		-20.305	0.05588		-20.305	-0.67509		-20.305	-0.81034		-20.305	-1.13746		-20.305	-1.7392		-20.305	-2.3037
-19.815	2.95392		-19.815	3.11138		-19.815	1.05262		-19.815	-0.50211		-19.815	-0.12957		-19.815	-0.84386		-19.815	-0.93565		-19.815	-1.30873		-19.815	-1.90223		-19.815	-2.46201
-19.325	2.79388		-19.325	2.88069		-19.325	0.74099		-19.325	-0.74942		-19.325	-0.36732		-19.325	-1.07734		-19.325	-1.16385		-19.325	-1.57514		-19.325	-2.15382		-19.325	-2.71173
-18.835	2.56781		-18.835	2.73608		-18.835	0.47267		-18.835	-0.98591		-18.835	-0.6377		-18.835	-1.36298		-18.835	-1.46264		-18.835	-1.86478		-18.835	-2.46792		-18.835	-3.0439
-18.345	2.27799		-18.345	2.46405		-18.345	0.16579		-18.345	-1.32674		-18.345	-1.0324		-18.345	-1.76609		-18.345	-1.86182		-18.345	-2.21101		-18.345	-2.8136		-18.345	-3.38581
-17.855	1.73987		-17.855	1.96563		-17.855	-0.26544		-17.855	-1.76858		-17.855	-1.52081		-17.855	-2.28984		-17.855	-2.35891		-17.855	-2.69965		-17.855	-3.26458		-17.855	-3.81611
-17.365	0.88441		-17.365	1.35807		-17.365	-0.75883		-17.365	-2.19903		-17.365	-1.99883		-17.365	-2.78867		-17.365	-2.8323		-17.365	-3.17921		-17.365	-3.71289		-17.365	-4.2729
-16.875	0.13335		-16.875	0.56854		-16.875	-1.47217		-16.875	-2.8494		-16.875	-2.59644		-16.875	-3.39043		-16.875	-3.41831		-16.875	-3.75467		-16.875	-4.29492		-16.875	-4.85168
-16.385	-0.57472		-16.385	-0.20142		-16.385	-2.32777		-16.385	-3.78499		-16.385	-3.38092		-16.385	-4.11828		-16.385	-4.2016		-16.385	-4.53604		-16.385	-5.07904		-16.385	-5.62117
-15.895	-1.58821		-15.895	-0.96038		-15.895	-3.14386		-15.895	-4.653		-15.895	-4.19895		-15.895	-4.89589		-15.895	-4.99541		-15.895	-5.32146		-15.895	-5.79865		-15.895	-6.35507
-15.405	-2.86773		-15.405	-1.88934		-15.405	-3.8874		-15.405	-5.29541		-15.405	-4.84348		-15.405	-5.59637		-15.405	-5.68514		-15.405	-5.98216		-15.405	-6.44478		-15.405	-7.03096
-14.915	-4.18297		-14.915	-2.9135		-14.915	-4.71825		-14.915	-6.04672		-14.915	-5.59396		-14.915	-6.31879		-14.915	-6.36429		-14.915	-6.6042		-14.915	-7.08498		-14.915	-7.71942
-14.425	-5.35756		-14.425	-4.06452		-14.425	-5.82315		-14.425	-7.06566		-14.425	-6.59003		-14.425	-7.23918		-14.425	-7.25089		-14.425	-7.355		-14.425	-7.79466		-14.425	-8.41306
-13.935	-6.4212		-13.935	-5.10419		-13.935	-6.78147		-13.935	-7.97334		-13.935	-7.47363		-13.935	-8.08292		-13.935	-8.11951		-13.935	-8.17897		-13.935	-8.57533		-13.935	-9.15647
-13.445	-6.97831		-13.445	-5.69012		-13.445	-7.28935		-13.445	-8.55138		-13.445	-8.02293		-13.445	-8.61995		-13.445	-8.67128		-13.445	-8.73065		-13.445	-9.10071		-13.445	-9.64318
-12.955	-7.42785		-12.955	-6.23297		-12.955	-7.7465		-12.955	-9.10257		-12.955	-8.53746		-12.955	-9.09728		-12.955	-9.09866		-12.955	-9.11846		-12.955	-9.47708		-12.955	-9.99801
-12.465	-7.68373		-12.465	-6.68774		-12.465	-8.22567		-12.465	-9.61714		-12.465	-9.02751		-12.465	-9.47653		-12.465	-9.43896		-12.465	-9.41549		-12.465	-9.75647		-12.465	-10.2692
-11.975	-7.42334		-11.975	-6.61184		-11.975	-8.21922		-11.975	-9.73734		-11.975	-9.19557		-11.975	-9.64237		-11.975	-9.62845		-11.975	-9.62206		-11.975	-9.94437		-11.975	-10.4491
-11.485	-6.94856		-11.485	-6.27984		-11.485	-8.20742		-11.485	-9.82198		-11.485	-9.38822		-11.485	-9.87256		-11.485	-9.97542		-11.485	-10.0141		-11.485	-10.3126		-11.485	-10.7654
-10.995	-6.85086		-10.995	-6.16961		-10.995	-8.40218		-10.995	-10.0607		-10.995	-9.72663		-10.995	-10.2201		-10.995	-10.3983		-10.995	-10.4142		-10.995	-10.6888		-10.995	-11.1301
-10.505	-6.82241		-10.505	-6.27053		-10.505	-8.54708		-10.505	-10.2708		-10.505	-10.0292		-10.505	-10.5335		-10.505	-10.6702		-10.505	-10.6533		-10.505	-10.9319		-10.505	-11.399
-10.015	-6.89698		-10.015	-6.25479		-10.015	-8.5397		-10.015	-10.2587		-10.015	-10.0171		-10.015	-10.5649		-10.015	-10.7526		-10.015	-10.7755		-10.015	-11.0878		-10.015	-11.557
-9.525	-7.04618		-9.525	-6.25592		-9.525	-8.51644		-9.525	-10.2079		-9.525	-9.91121		-9.525	-10.48		-9.525	-10.7538		-9.525	-10.7695		-9.525	-11.0836		-9.525	-11.5515
-9.035	-7.24308		-9.035	-6.35698		-9.035	-8.52244		-9.035	-10.0766		-9.035	-9.79287		-9.035	-10.369		-9.035	-10.6299		-9.035	-10.6045		-9.035	-10.9065		-9.035	-11.3818
-8.545	-7.3054		-8.545	-6.2832		-8.545	-8.31641		-8.545	-9.64719		-8.545	-9.35505		-8.545	-9.96522		-8.545	-10.2066		-8.545	-10.1859		-8.545	-10.479		-8.545	-10.9437
-8.055	-7.50023		-8.055	-6.38951		-8.055	-8.20011		-8.055	-9.33948		-8.055	-9.0022		-8.055	-9.66908		-8.055	-9.9887		-8.055	-10.0212		-8.055	-10.3517		-8.055	-10.8678
-7.565	-7.632		-7.565	-6.52603		-7.565	-8.15339		-7.565	-9.21118		-7.565	-8.91123		-7.565	-9.58852		-7.565	-10.0404		-7.565	-10.1082		-7.565	-10.5001		-7.565	-11.0487
-7.075	-7.58689		-7.075	-6.51207		-7.075	-8.01971		-7.075	-8.96315		-7.075	-8.7269		-7.075	-9.46266		-7.075	-9.99975		-7.075	-10.0952		-7.075	-10.5014		-7.075	-11.0427
-6.585	-7.69389		-6.585	-6.62941		-6.585	-8.01581		-6.585	-8.85338		-6.585	-8.70118		-6.585	-9.48735		-6.585	-10.0195		-6.585	-10.0567		-6.585	-10.4438		-6.585	-10.9774
-6.095	-7.86897		-6.095	-6.71404		-6.095	-8.13654		-6.095	-8.99179		-6.095	-8.87307		-6.095	-9.60353		-6.095	-10.0011		-6.095	-9.95538		-6.095	-10.3706		-6.095	-10.8637
-5.605	-7.82298		-5.605	-6.64767		-5.605	-8.15426		-5.605	-8.95823		-5.605	-8.87253		-5.605	-9.54828		-5.605	-9.87873		-5.605	-9.7988		-5.605	-10.2731		-5.605	-10.7343
-5.115	-7.47578		-5.115	-6.41085		-5.115	-7.96097		-5.115	-8.80874		-5.115	-8.75435		-5.115	-9.40441		-5.115	-9.79351		-5.115	-9.74783		-5.115	-10.2133		-5.115	-10.6926
-4.625	-7.08348		-4.625	-6.02289		-4.625	-7.5912		-4.625	-8.45588		-4.625	-8.46871		-4.625	-9.10943		-4.625	-9.5972		-4.625	-9.58635		-4.625	-10.0194		-4.625	-10.4909
-4.135	-6.70986		-4.135	-5.44733		-4.135	-7.05459		-4.135	-7.95433		-4.135	-8.05176		-4.135	-8.68782		-4.135	-9.21048		-4.135	-9.21091		-4.135	-9.63099		-4.135	-10.0518
-3.645	-6.41062		-3.645	-5.01138		-3.645	-6.58844		-3.645	-7.52837		-3.645	-7.71875		-3.645	-8.28854		-3.645	-8.7616		-3.645	-8.76695		-3.645	-9.17286		-3.645	-9.56883
-3.155	-6.36535		-3.155	-5.0976		-3.155	-6.40259		-3.155	-7.24034		-3.155	-7.50743		-3.155	-8.01767		-3.155	-8.43891		-3.155	-8.48705		-3.155	-8.85364		-3.155	-9.23893
-2.665	-6.52521		-2.665	-5.34349		-2.665	-6.48458		-2.665	-7.22926		-2.665	-7.50973		-2.665	-8.01281		-2.665	-8.40527		-2.665	-8.45507		-2.665	-8.77682		-2.665	-9.1399
-2.175	-6.41528		-2.175	-5.45082		-2.175	-6.55128		-2.175	-7.28635		-2.175	-7.52794		-2.175	-8.03536		-2.175	-8.44095		-2.175	-8.49327		-2.175	-8.8217		-2.175	-9.18718
-1.685	-6.19764		-1.685	-5.45319		-1.685	-6.5487		-1.685	-7.28676		-1.685	-7.44785		-1.685	-7.91738		-1.685	-8.32382		-1.685	-8.37754		-1.685	-8.704		-1.685	-9.06248
-1.195	-6.31403		-1.195	-5.4804		-1.195	-6.56732		-1.195	-7.26534		-1.195	-7.3016		-1.195	-7.72079		-1.195	-8.02666		-1.195	-8.01709		-1.195	-8.31562		-1.195	-8.66992
-0.705	-6.37814		-0.705	-5.27648		-0.705	-6.44607		-0.705	-7.11792		-0.705	-7.09469		-0.705	-7.46855		-0.705	-7.72937		-0.705	-7.68196		-0.705	-7.9372		-0.705	-8.27633
-0.215	-6.06954		-0.215	-5.10701		-0.215	-6.24467		-0.215	-6.89882		-0.215	-6.93772		-0.215	-7.34062		-0.215	-7.64988		-0.215	-7.63827		-0.215	-7.89196		-0.215	-8.23922
0.275	-5.75991		0.275	-5.02657		0.275	-6.09957		0.275	-6.66684		0.275	-6.78266		0.275	-7.13976		0.275	-7.41867		0.275	-7.41643		0.275	-7.6757		0.275	-8.03965
0.765	-5.77454		0.765	-5.08359		0.765	-6.11683		0.765	-6.58292		0.765	-6.67152		0.765	-7.01834		0.765	-7.16788		0.765	-7.18073		0.765	-7.45245		0.765	-7.78397
1.255	-5.39343		1.255	-4.88053		1.255	-5.89261		1.255	-6.36025		1.255	-6.42431		1.255	-6.82184		1.255	-6.94346		1.255	-6.93163		1.255	-7.23526		1.255	-7.52373
1.745	-5.33271		1.745	-4.77918		1.745	-5.65598		1.745	-6.1286		1.745	-6.15531		1.745	-6.56202		1.745	-6.65386		1.745	-6.56534		1.745	-6.87175		1.745	-7.16836
2.235	-5.36145		2.235	-4.68853		2.235	-5.40816		2.235	-5.8113		2.235	-5.80544		2.235	-6.19816		2.235	-6.28941		2.235	-6.19171		2.235	-6.48175		2.235	-6.77794
2.725	-5.09966		2.725	-4.43088		2.725	-4.99665		2.725	-5.33774		2.725	-5.32657		2.725	-5.70513		2.725	-5.82744		2.725	-5.7706		2.725	-6.02756		2.725	-6.29811
3.215	-4.60634		3.215	-4.08226		3.215	-4.44557		3.215	-4.7992		3.215	-4.8111		3.215	-5.17784		3.215	-5.33069		3.215	-5.3124		3.215	-5.56117		3.215	-5.80315
3.705	-4.02939		3.705	-3.65559		3.705	-3.82659		3.705	-4.17495		3.705	-4.18971		3.705	-4.56091		3.705	-4.72135		3.705	-4.70842		3.705	-4.97353		3.705	-5.21706
4.195	-3.63854		4.195	-3.25308		4.195	-3.38504		4.195	-3.67367		4.195	-3.63234		4.195	-3.9963		4.195	-4.11841		4.195	-4.10593		4.195	-4.3682		4.195	-4.59862
4.685	-3.17433		4.685	-2.7717		4.685	-2.97125		4.685	-3.27213		4.685	-3.19184		4.685	-3.54577		4.685	-3.58628		4.685	-3.5649		4.685	-3.78197		4.685	-3.99817
5.175	-2.79703		5.175	-2.35997		5.175	-2.54648		5.175	-2.86245		5.175	-2.73771		5.175	-3.01122		5.175	-3.0199		5.175	-2.98663		5.175	-3.1421		5.175	-3.34814
5.665	-2.42046		5.665	-1.93797		5.665	-1.97345		5.665	-2.26177		5.665	-2.09876		5.665	-2.28178		5.665	-2.30156		5.665	-2.25052		5.665	-2.34988		5.665	-2.55399
6.155	-1.96945		6.155	-1.46691		6.155	-1.45889		6.155	-1.70689		6.155	-1.51795		6.155	-1.64729		6.155	-1.6605		6.155	-1.61275		6.155	-1.70424		6.155	-1.90168
6.645	-1.44362		6.645	-1.04283		6.645	-1.04946		6.645	-1.23686		6.645	-1.08886		6.645	-1.07779		6.645	-1.05203		6.645	-1.02313		6.645	-1.13751		6.645	-1.38199
7.135	-0.94357		7.135	-0.70249		7.135	-0.72602		7.135	-0.89242		7.135	-0.81631		7.135	-0.74151		7.135	-0.68743		7.135	-0.66934		7.135	-0.77955		7.135	-0.99809
7.625	-0.66725		7.625	-0.44118		7.625	-0.47493		7.625	-0.66858		7.625	-0.62893		7.625	-0.56685		7.625	-0.48521		7.625	-0.50219		7.625	-0.59692		7.625	-0.74676
8.115	-0.51179		8.115	-0.26244		8.115	-0.30358		8.115	-0.52062		8.115	-0.50988		8.115	-0.43892		8.115	-0.31862		8.115	-0.36789		8.115	-0.4334		8.115	-0.55801
8.605	-0.28276		8.605	-0.15513		8.605	-0.13371		8.605	-0.33684		8.605	-0.37136		8.605	-0.28762		8.605	-0.13685		8.605	-0.15785		8.605	-0.20201		8.605	-0.28125
9.095	-0.09953		9.095	-0.06844		9.095	0.02176		9.095	-0.13276		9.095	-0.19276		9.095	-0.11101		9.095	0.04728		9.095	0.07552		9.095	0.0574		9.095	0.01758
9.585	0.12671		9.585	0.06469		9.585	0.15919		9.585	0.04348		9.585	-0.02557		9.585	0.03504		9.585	0.18776		9.585	0.2475		9.585	0.24252		9.585	0.2005
10.075	0.33375		10.075	0.22608		10.075	0.315		10.075	0.20083		10.075	0.10322		10.075	0.14276		10.075	0.29195		10.075	0.3506		10.075	0.35326		10.075	0.29246
10.565	0.45542		10.565	0.35909		10.565	0.42252		10.565	0.32729		10.565	0.22358		10.565	0.23529		10.565	0.3756		10.565	0.42062		10.565	0.42933		10.565	0.35736
11.055	0.35648		11.055	0.37723		11.055	0.47142		11.055	0.4074		11.055	0.31317		11.055	0.3011		11.055	0.42557		11.055	0.46317		11.055	0.47767		11.055	0.40658
11.545	0.37046		11.545	0.40349		11.545	0.52184		11.545	0.47102		11.545	0.38561		11.545	0.34842		11.545	0.45348		11.545	0.4873		11.545	0.50455		11.545	0.44452
12.035	0.50438		12.035	0.49997		12.035	0.60837		12.035	0.53517		12.035	0.46195		12.035	0.3996		12.035	0.4606		12.035	0.49209		12.035	0.51317		12.035	0.4671
12.525	0.67913		12.525	0.64623		12.525	0.71811		12.525	0.59121		12.525	0.51473		12.525	0.44663		12.525	0.45932		12.525	0.48629		12.525	0.51046		12.525	0.47151
13.015	0.89759		13.015	0.8691		13.015	0.89722		13.015	0.69904		13.015	0.58557		13.015	0.50842		13.015	0.50876		13.015	0.52604		13.015	0.53356		13.015	0.49123
13.505	1.10633		13.505	1.01884		13.505	1.00182		13.505	0.75245		13.505	0.60334		13.505	0.52066		13.505	0.53126		13.505	0.53191		13.505	0.53084		13.505	0.48428
13.995	1.20731		13.995	1.06519		13.995	1.03197		13.995	0.78049		13.995	0.61989		13.995	0.52677		13.995	0.54995		13.995	0.53497		13.995	0.52106		13.995	0.46739
14.485	1.25304		14.485	1.05704		14.485	1.03257		14.485	0.80486		14.485	0.64199		14.485	0.54544		14.485	0.57069		14.485	0.54189		14.485	0.51085		14.485	0.45815
14.975	1.3953		14.975	1.09713		14.975	1.05746		14.975	0.83165		14.975	0.67026		14.975	0.56794		14.975	0.58201		14.975	0.55363		14.975	0.51977		14.975	0.46218
15.465	1.4454		15.465	1.05667		15.465	1.03372		15.465	0.83381		15.465	0.68234		15.465	0.56766		15.465	0.56988		15.465	0.52931		15.465	0.49923		15.465	0.44651
15.955	1.31814		15.955	0.86033		15.955	0.88778		15.955	0.7211		15.955	0.59538		15.955	0.51695		15.955	0.50996		15.955	0.45723		15.955	0.43752		15.955	0.39195
16.445	1.12585		16.445	0.65925		16.445	0.73226		16.445	0.59279		16.445	0.48479		16.445	0.43053		16.445	0.40124		16.445	0.33923		16.445	0.3298		16.445	0.28836
16.935	0.99924		16.935	0.46812		16.935	0.54269		16.935	0.45962		16.935	0.37298		16.935	0.31803		16.935	0.28521		16.935	0.23057		16.935	0.22396		16.935	0.1759
17.425	0.91195		17.425	0.33935		17.425	0.36025		17.425	0.30884		17.425	0.22801		17.425	0.17167		17.425	0.12643		17.425	0.09068		17.425	0.08753		17.425	0.063
17.915	0.86273		17.915	0.28534		17.915	0.2647		17.915	0.16223		17.915	0.06342		17.915	-0.00943		17.915	-0.06353		17.915	-0.0767		17.915	-0.06189		17.915	-0.03916
18.405	0.88769		18.405	0.25615		18.405	0.21101		18.405	0.07092		18.405	-0.01517		18.405	-0.08445		18.405	-0.15727		18.405	-0.16516		18.405	-0.12909		18.405	-0.09966
18.895	0.74658		18.895	0.2131		18.895	0.26944		18.895	0.19412		18.895	0.15277		18.895	0.11471		18.895	0.02416		18.895	0.00136		18.895	0.02518		18.895	0.03452
19.385	0.41957		19.385	0.10798		19.385	0.28971		19.385	0.22763		19.385	0.21679		19.385	0.19555		19.385	0.11218		19.385	0.08442		19.385	0.09319		19.385	0.0972
19.875	0.20008		19.875	-0.02109		19.875	0.2295		19.875	0.19055		19.875	0.18027		19.875	0.13756		19.875	0.04176		19.875	0.03636		19.875	0.04379		19.875	0.05987
20.365	0.18937		20.365	-0.13408		20.365	0.15237		20.365	0.10262		20.365	0.12156		20.365	0.0611		20.365	-0.01831		20.365	-0.0088		20.365	0.00402		20.365	0.02225
20.855	0.19827		20.855	-0.17438		20.855	0.09737		20.855	0.01779		20.855	0.03928		20.855	-0.01877		20.855	-0.05102		20.855	-0.02101		20.855	-0.01528		20.855	-0.00346
21.345	0.28181		21.345	-0.13716		21.345	0.09347		21.345	-0.03781		21.345	-0.04846		21.345	-0.10652		21.345	-0.11862		21.345	-0.0808		21.345	-0.08152		21.345	-0.06687
21.835	0.30768		21.835	-0.12826		21.835	0.07785		21.835	-0.1001		21.835	-0.14344		21.835	-0.18455		21.835	-0.1808		21.835	-0.14162		21.835	-0.14126		21.835	-0.12962
22.325	0.32326		22.325	-0.12039		22.325	0.0755		22.325	-0.13259		22.325	-0.15378		22.325	-0.1806		22.325	-0.16837		22.325	-0.14048		22.325	-0.14195		22.325	-0.13575
22.815	0.33354		22.815	-0.04546		22.815	0.13322		22.815	-0.00606		22.815	-0.04437		22.815	-0.07857		22.815	-0.07109		22.815	-0.05917		22.815	-0.06259		22.815	-0.07003
23.305	0.24946		23.305	-0.06658		23.305	0.10373		23.305	0.03767		23.305	0.00282		23.305	-0.02438		23.305	-0.02549		23.305	-0.01781		23.305	-0.02219		23.305	-0.03976
23.795	0.1785		23.795	-0.072		23.795	0.07075		23.795	0.04634		23.795	0.02825		23.795	0.01029		23.795	-0.00676		23.795	-0.000561		23.795	-0.00064		23.795	-0.01892
24.285	0.05048		24.285	-0.10056		24.285	0.00866		24.285	0.00837		24.285	-0.00192		24.285	-0.00945		24.285	-0.02027		24.285	-0.00855		24.285	-0.00843		24.285	-0.02086
24.775	-0.01058		24.775	-0.08895		24.775	-0.01403		24.775	-0.00772		24.775	-0.00634		24.775	-0.0056		24.775	-0.00157		24.775	0.00782		24.775	0.00924		24.775	0.00493
25.265	-0.01371		25.265	-0.00376		25.265	0.01575		25.265	0.02224		25.265	0.02658		25.265	0.03119		25.265	0.03722		25.265	0.0382		25.265	0.03793		25.265	0.03825
25.755	0		25.755	0		25.755	0		25.755	0		25.755	0		25.755	0		25.755	0		25.755	0		25.755	0		25.755	0

## Sheet: dGTP
x	y		x	y		x	y		x	y		x	y		x	y		x	y		x	y		x	y
-22.755	9.24623		-22.755	5.472		-22.755	4.51523		-22.755	4.50736		-22.755	3.61851		-22.755	2.57609		-22.755	2.07911		-22.755	1.48829		-22.755	1.36578
-22.265	9.21465		-22.265	5.80828		-22.265	4.90712		-22.265	4.82126		-22.265	3.89672		-22.265	2.8025		-22.265	2.25796		-22.265	1.63189		-22.265	1.49015
-21.775	9.21484		-21.775	6.12057		-21.775	5.14075		-21.775	5.06037		-21.775	4.06319		-21.775	2.85756		-21.775	2.27791		-21.775	1.63198		-21.775	1.49011
-21.285	9.11999		-21.285	6.11268		-21.285	5.0912		-21.285	5.0527		-21.285	4.0077		-21.285	2.70493		-21.285	2.12598		-21.285	1.47813		-21.285	1.35591
-20.795	8.62199		-20.795	5.67247		-20.795	4.63765		-20.795	4.60378		-20.795	3.66155		-20.795	2.357		-20.795	1.82218		-20.795	1.179		-20.795	1.08427
-20.305	7.97016		-20.305	5.11302		-20.305	4.09397		-20.305	4.05772		-20.305	3.19152		-20.305	1.88586		-20.305	1.37648		-20.305	0.75119		-20.305	0.68442
-19.815	7.3943		-19.815	4.74194		-19.815	3.75234		-19.815	3.69141		-19.815	2.8676		-19.815	1.51922		-19.815	1.03688		-19.815	0.4644		-19.815	0.42767
-19.325	7.08238		-19.325	4.57612		-19.325	3.51043		-19.325	3.41942		-19.325	2.60329		-19.325	1.21772		-19.325	0.72369		-19.325	0.18752		-19.325	0.1802
-18.835	6.71768		-18.835	4.26551		-18.835	3.16359		-18.835	3.06091		-18.835	2.22977		-18.835	0.82568		-18.835	0.31941		-18.835	-0.22148		-18.835	-0.21573
-18.345	6.25975		-18.345	3.89796		-18.345	2.81476		-18.345	2.64722		-18.345	1.80355		-18.345	0.40529		-18.345	-0.06855		-18.345	-0.62184		-18.345	-0.6134
-17.855	5.80597		-17.855	3.49661		-17.855	2.41982		-17.855	2.15912		-17.855	1.31861		-17.855	-0.01614		-17.855	-0.43146		-17.855	-0.97464		-17.855	-0.93005
-17.365	5.41724		-17.365	3.09308		-17.365	1.92019		-17.365	1.62809		-17.365	0.8038		-17.365	-0.44994		-17.365	-0.8229		-17.365	-1.36005		-17.365	-1.29779
-16.875	4.84485		-16.875	2.67595		-16.875	1.37542		-16.875	1.09331		-16.875	0.30865		-16.875	-0.87092		-16.875	-1.25762		-16.875	-1.80699		-16.875	-1.76824
-16.385	4.03573		-16.385	2.12346		-16.385	0.79179		-16.385	0.51516		-16.385	-0.22023		-16.385	-1.36112		-16.385	-1.74716		-16.385	-2.2994		-16.385	-2.2723
-15.895	3.31846		-15.895	1.58788		-15.895	0.28621		-15.895	0.02043		-15.895	-0.69721		-15.895	-1.83098		-15.895	-2.19433		-15.895	-2.76883		-15.895	-2.6996
-15.405	2.5633		-15.405	0.96746		-15.405	-0.33167		-15.405	-0.53904		-15.405	-1.2406		-15.405	-2.35007		-15.405	-2.70676		-15.405	-3.26709		-15.405	-3.14296
-14.915	2.04795		-14.915	0.43092		-14.915	-0.93616		-14.915	-1.12987		-14.915	-1.84044		-14.915	-2.91026		-14.915	-3.26001		-14.915	-3.76193		-14.915	-3.61791
-14.425	1.66651		-14.425	-0.13626		-14.425	-1.55462		-14.425	-1.80168		-14.425	-2.54516		-14.425	-3.62047		-14.425	-3.90832		-14.425	-4.34346		-14.425	-4.17603
-13.935	1.24072		-13.935	-0.58134		-13.935	-2.0726		-13.935	-2.34501		-13.935	-3.14332		-13.935	-4.2969		-13.935	-4.53979		-13.935	-4.9345		-13.935	-4.75423
-13.445	0.93877		-13.445	-0.91834		-13.445	-2.47771		-13.445	-2.77137		-13.445	-3.57054		-13.445	-4.76362		-13.445	-5.00263		-13.445	-5.39332		-13.445	-5.21773
-12.955	0.72953		-12.955	-1.22231		-12.955	-2.84519		-12.955	-3.18174		-12.955	-3.97872		-12.955	-5.16534		-12.955	-5.3721		-12.955	-5.77086		-12.955	-5.60293
-12.465	0.26208		-12.465	-1.68641		-12.465	-3.24117		-12.465	-3.61368		-12.465	-4.43038		-12.465	-5.57699		-12.465	-5.70946		-12.465	-6.10687		-12.465	-5.94992
-11.975	-0.24354		-11.975	-1.94812		-11.975	-3.41311		-11.975	-3.80241		-11.975	-4.61466		-11.975	-5.64802		-11.975	-5.74334		-11.975	-6.1197		-11.975	-5.96483
-11.485	-0.49068		-11.485	-2.01434		-11.485	-3.44863		-11.485	-3.90667		-11.485	-4.69876		-11.485	-5.6736		-11.485	-5.72231		-11.485	-6.05373		-11.485	-5.89483
-10.995	-0.57181		-10.995	-2.07865		-10.995	-3.50026		-10.995	-4.03019		-10.995	-4.84269		-10.995	-5.86404		-10.995	-5.82759		-10.995	-6.18285		-10.995	-6.03231
-10.505	-0.45419		-10.505	-2.06087		-10.505	-3.48009		-10.505	-4.16074		-10.505	-4.98495		-10.505	-5.96813		-10.505	-5.87545		-10.505	-6.283		-10.505	-6.21566
-10.015	-0.7786		-10.015	-2.46695		-10.015	-3.82515		-10.015	-4.54429		-10.015	-5.27799		-10.015	-6.16185		-10.015	-6.08307		-10.015	-6.51368		-10.015	-6.5055
-9.525	-0.92693		-9.525	-2.73447		-9.525	-4.08888		-9.525	-4.78847		-9.525	-5.48036		-9.525	-6.28235		-9.525	-6.2336		-9.525	-6.65987		-9.525	-6.67145
-9.035	-0.95511		-9.035	-2.51386		-9.035	-4.0669		-9.035	-4.8079		-9.035	-5.48898		-9.035	-6.19918		-9.035	-6.18692		-9.035	-6.63015		-9.035	-6.67456
-8.545	-0.86556		-8.545	-2.14907		-8.545	-3.87919		-8.545	-4.8471		-8.545	-5.51534		-8.545	-6.2117		-8.545	-6.2099		-8.545	-6.66826		-8.545	-6.70414
-8.055	-0.91158		-8.055	-2.32897		-8.055	-3.99222		-8.055	-5.00374		-8.055	-5.62132		-8.055	-6.28333		-8.055	-6.22651		-8.055	-6.69543		-8.055	-6.72181
-7.565	-0.86253		-7.565	-2.65159		-7.565	-4.18571		-7.565	-5.15479		-7.565	-5.71546		-7.565	-6.31489		-7.565	-6.21621		-7.565	-6.66812		-7.565	-6.69241
-7.075	-1.02532		-7.075	-3.02762		-7.075	-4.30988		-7.075	-5.25158		-7.075	-5.82531		-7.075	-6.44773		-7.075	-6.32847		-7.075	-6.68329		-7.075	-6.65009
-6.585	-1.34243		-6.585	-3.29538		-6.585	-4.36034		-6.585	-5.296		-6.585	-5.91447		-6.585	-6.60689		-6.585	-6.44723		-6.585	-6.70034		-6.585	-6.59645
-6.095	-1.69903		-6.095	-3.54517		-6.095	-4.485		-6.095	-5.39381		-6.095	-6.04968		-6.095	-6.75076		-6.095	-6.59852		-6.095	-6.73304		-6.095	-6.57068
-5.605	-1.99598		-5.605	-3.80369		-5.605	-4.71218		-5.605	-5.51601		-5.605	-6.19787		-5.605	-6.90206		-5.605	-6.76268		-5.605	-6.82472		-5.605	-6.62377
-5.115	-2.05064		-5.115	-3.95696		-5.115	-4.82903		-5.115	-5.497		-5.115	-6.1958		-5.115	-6.93586		-5.115	-6.83017		-5.115	-6.90814		-5.115	-6.67942
-4.625	-1.93816		-4.625	-4.05538		-4.625	-4.88429		-4.625	-5.49566		-4.625	-6.14849		-4.625	-6.91019		-4.625	-6.87517		-4.625	-6.99427		-4.625	-6.75384
-4.135	-1.67851		-4.135	-3.93927		-4.135	-4.80549		-4.135	-5.44601		-4.135	-6.06246		-4.135	-6.79694		-4.135	-6.81704		-4.135	-6.94815		-4.135	-6.7262
-3.645	-1.35823		-3.645	-3.59048		-3.645	-4.59975		-3.645	-5.26342		-3.645	-5.86802		-3.645	-6.53787		-3.645	-6.55244		-3.645	-6.63816		-3.645	-6.38925
-3.155	-1.18007		-3.155	-3.37949		-3.155	-4.51102		-3.155	-5.18667		-3.155	-5.72919		-3.155	-6.35268		-3.155	-6.39204		-3.155	-6.50044		-3.155	-6.27615
-2.665	-0.91032		-2.665	-3.16253		-2.665	-4.28878		-2.665	-5.05229		-2.665	-5.55732		-2.665	-6.16199		-2.665	-6.33843		-2.665	-6.54561		-2.665	-6.36771
-2.175	-1.03107		-2.175	-3.14984		-2.175	-4.05715		-2.175	-4.77933		-2.175	-5.23379		-2.175	-5.83614		-2.175	-6.15373		-2.175	-6.47315		-2.175	-6.33439
-1.685	-1.31507		-1.685	-3.08252		-1.685	-3.8968		-1.685	-4.56537		-1.685	-5.03716		-1.685	-5.65764		-1.685	-6.04781		-1.685	-6.41987		-1.685	-6.33214
-1.195	-1.46965		-1.195	-2.92124		-1.195	-3.77527		-1.195	-4.46743		-1.195	-4.94029		-1.195	-5.58961		-1.195	-5.99567		-1.195	-6.3693		-1.195	-6.30502
-0.705	-1.73264		-0.705	-2.89857		-0.705	-3.64234		-0.705	-4.38909		-0.705	-4.77535		-0.705	-5.39632		-0.705	-5.82007		-0.705	-6.18101		-0.705	-6.13767
-0.215	-1.99582		-0.215	-2.84608		-0.215	-3.51856		-0.215	-4.29275		-0.215	-4.63594		-0.215	-5.158		-0.215	-5.60378		-0.215	-5.97662		-0.215	-5.9555
0.275	-2.18788		0.275	-2.80949		0.275	-3.43677		0.275	-4.17606		0.275	-4.51606		0.275	-4.96617		0.275	-5.37388		0.275	-5.76604		0.275	-5.80943
0.765	-2.38931		0.765	-2.88987		0.765	-3.47894		0.765	-4.13171		0.765	-4.4847		0.765	-4.9067		0.765	-5.29982		0.765	-5.69639		0.765	-5.77665
1.255	-2.51026		1.255	-2.91763		1.255	-3.48562		1.255	-4.09415		1.255	-4.47242		1.255	-4.91741		1.255	-5.32515		1.255	-5.69557		1.255	-5.76437
1.745	-2.56514		1.745	-2.72407		1.745	-3.34108		1.745	-3.90921		1.745	-4.30312		1.745	-4.78649		1.745	-5.1565		1.745	-5.44447		1.745	-5.49898
2.235	-2.51871		2.235	-2.53831		2.235	-3.11774		2.235	-3.63373		2.235	-3.98328		2.235	-4.47707		2.235	-4.7818		2.235	-5.02635		2.235	-5.05763
2.725	-2.50849		2.725	-2.50688		2.725	-3.10611		2.725	-3.63248		2.725	-3.99328		2.725	-4.33484		2.725	-4.64081		2.725	-4.86005		2.725	-4.84513
3.215	-2.20912		3.215	-2.44919		3.215	-3.05882		3.215	-3.58946		3.215	-4.04262		3.215	-4.32833		3.215	-4.6149		3.215	-4.75708		3.215	-4.7128
3.705	-1.72895		3.705	-2.19831		3.705	-2.87089		3.705	-3.43302		3.705	-3.90438		3.705	-4.16003		3.705	-4.38867		3.705	-4.43763		3.705	-4.41268
4.195	-1.39639		4.195	-1.89984		4.195	-2.54404		4.195	-3.19377		4.195	-3.62658		4.195	-3.86501		4.195	-4.0314		4.195	-4.00421		4.195	-4.00527
4.685	-1.07261		4.685	-1.57073		4.685	-2.11407		4.685	-2.70105		4.685	-3.15435		4.685	-3.39121		4.685	-3.50654		4.685	-3.45027		4.685	-3.4528
5.175	-0.91623		5.175	-1.26172		5.175	-1.68684		5.175	-2.21856		5.175	-2.65106		5.175	-2.81867		5.175	-2.88012		5.175	-2.83042		5.175	-2.83936
5.665	-0.55477		5.665	-0.82682		5.665	-1.18029		5.665	-1.66092		5.665	-2.02128		5.665	-2.12294		5.665	-2.12372		5.665	-2.06478		5.665	-2.09826
6.155	-0.15776		6.155	-0.33787		6.155	-0.64271		6.155	-1.00679		6.155	-1.19075		6.155	-1.28838		6.155	-1.29009		6.155	-1.25028		6.155	-1.3085
6.645	-0.02895		6.645	0.02665		6.645	-0.07829		6.645	-0.34541		6.645	-0.38087		6.645	-0.53107		6.645	-0.59833		6.645	-0.48617		6.645	-0.51386
7.135	0.05847		7.135	0.20474		7.135	0.26928		7.135	0.05823		7.135	0.059		7.135	-0.0645		7.135	-0.16246		7.135	0.00221		7.135	0.03005
7.625	0.21542		7.625	0.27235		7.625	0.32633		7.625	0.20304		7.625	0.16003		7.625	0.03793		7.625	-0.07235		7.625	0.05857		7.625	0.0656
8.115	0.35239		8.115	0.28678		8.115	0.29881		8.115	0.29856		8.115	0.28161		8.115	0.14787		8.115	0.01909		8.115	0.15138		8.115	0.11472
8.605	0.4469		8.605	0.34282		8.605	0.34614		8.605	0.41404		8.605	0.43936		8.605	0.29056		8.605	0.16477		8.605	0.31356		8.605	0.25546
9.095	0.52182		9.095	0.48087		9.095	0.47274		9.095	0.55004		9.095	0.56968		9.095	0.39183		9.095	0.27071		9.095	0.44243		9.095	0.40479
9.585	0.62773		9.585	0.5837		9.585	0.63225		9.585	0.68995		9.585	0.70849		9.585	0.48093		9.585	0.37517		9.585	0.56635		9.585	0.54538
10.075	0.74143		10.075	0.71629		10.075	0.76242		10.075	0.78046		10.075	0.77834		10.075	0.52251		10.075	0.45537		10.075	0.66877		10.075	0.62249
10.565	0.9029		10.565	0.84125		10.565	0.8456		10.565	0.85154		10.565	0.84628		10.565	0.58128		10.565	0.55712		10.565	0.79102		10.565	0.74486
11.055	0.95797		11.055	0.86447		11.055	0.84039		11.055	0.92484		11.055	0.93108		11.055	0.66347		11.055	0.66298		11.055	0.89596		11.055	0.86472
11.545	1.14064		11.545	0.88028		11.545	0.82817		11.545	0.94964		11.545	0.96466		11.545	0.68398		11.545	0.70516		11.545	0.93066		11.545	0.89871
12.035	1.32344		12.035	0.94059		12.035	0.85895		12.035	0.96708		12.035	0.96378		12.035	0.69063		12.035	0.73637		12.035	0.9365		12.035	0.91029
12.525	1.38479		12.525	0.95682		12.525	0.89438		12.525	0.99248		12.525	0.96836		12.525	0.69172		12.525	0.75794		12.525	0.91814		12.525	0.89676
13.015	1.40799		13.015	1.03517		13.015	0.9473		13.015	1.03425		13.015	1.00017		13.015	0.73502		13.015	0.79733		13.015	0.94523		13.015	0.91319
13.505	1.50238		13.505	1.11938		13.505	1.00689		13.505	1.09405		13.505	1.06261		13.505	0.79891		13.505	0.84041		13.505	0.96914		13.505	0.9354
13.995	1.45406		13.995	1.08246		13.995	0.99077		13.995	1.06614		13.995	1.04689		13.995	0.7698		13.995	0.79991		13.995	0.91923		13.995	0.90502
14.485	1.37817		14.485	0.98461		14.485	0.89741		14.485	0.95557		14.485	0.95548		14.485	0.6817		14.485	0.70569		14.485	0.82733		14.485	0.81524
14.975	1.30105		14.975	0.89731		14.975	0.8027		14.975	0.84181		14.975	0.85745		14.975	0.59411		14.975	0.62456		14.975	0.75509		14.975	0.74116
15.465	1.18123		15.465	0.83791		15.465	0.7529		15.465	0.79276		15.465	0.81728		15.465	0.54111		15.465	0.55596		15.465	0.66714		15.465	0.66739
15.955	0.95449		15.955	0.77389		15.955	0.70842		15.955	0.74503		15.955	0.74827		15.955	0.46231		15.955	0.45561		15.955	0.54407		15.955	0.56076
16.445	0.67191		16.445	0.67555		16.445	0.59617		16.445	0.64646		16.445	0.62968		16.445	0.351		16.445	0.31947		16.445	0.39304		16.445	0.40918
16.935	0.44424		16.935	0.54796		16.935	0.46496		16.935	0.55863		16.935	0.53741		16.935	0.27601		16.935	0.21073		16.935	0.27765		16.935	0.28169
17.425	0.20129		17.425	0.33611		17.425	0.31041		17.425	0.43897		17.425	0.42222		17.425	0.197		17.425	0.10038		17.425	0.16241		17.425	0.17235
17.915	-0.1615		17.915	0.06545		17.915	0.12555		17.915	0.28711		17.915	0.30852		17.915	0.0989		17.915	-0.02513		17.915	0.02063		17.915	0.04514
18.405	-0.4413		18.405	-0.10385		18.405	-0.04604		18.405	0.1158		18.405	0.13831		18.405	-0.06707		18.405	-0.18728		18.405	-0.14988		18.405	-0.13325
18.895	-0.6032		18.895	-0.28527		18.895	-0.33847		18.895	-0.12877		18.895	-0.08436		18.895	-0.274		18.895	-0.38104		18.895	-0.3353		18.895	-0.32085
19.385	-0.64182		19.385	-0.48297		19.385	-0.61592		19.385	-0.34794		19.385	-0.2634		19.385	-0.44987		19.385	-0.54986		19.385	-0.50629		19.385	-0.48051
19.875	-0.4732		19.875	-0.41666		19.875	-0.58053		19.875	-0.34413		19.875	-0.24652		19.875	-0.43408		19.875	-0.51894		19.875	-0.49005		19.875	-0.46568
20.365	-0.37822		20.365	-0.32608		20.365	-0.42644		20.365	-0.27445		20.365	-0.19887		20.365	-0.38313		20.365	-0.43534		20.365	-0.39669		20.365	-0.38831
20.855	-0.45135		20.855	-0.44904		20.855	-0.53886		20.855	-0.47675		20.855	-0.36464		20.855	-0.48281		20.855	-0.48797		20.855	-0.44442		20.855	-0.44522
21.345	-0.66319		21.345	-0.6953		21.345	-0.7865		21.345	-0.68788		21.345	-0.52927		21.345	-0.58779		21.345	-0.54924		21.345	-0.52056		21.345	-0.52654
21.835	-0.89675		21.835	-0.87655		21.835	-0.84106		21.835	-0.70361		21.835	-0.55907		21.835	-0.59171		21.835	-0.54157		21.835	-0.51668		21.835	-0.51988
22.325	-0.72489		22.325	-0.80049		22.325	-0.68986		22.325	-0.59152		22.325	-0.48065		22.325	-0.52273		22.325	-0.48458		22.325	-0.43423		22.325	-0.44927
22.815	-0.30634		22.815	-0.45916		22.815	-0.33717		22.815	-0.35532		22.815	-0.2823		22.815	-0.35931		22.815	-0.35354		22.815	-0.28468		22.815	-0.32569
23.305	-0.17137		23.305	-0.24263		23.305	-0.13257		23.305	-0.2175		23.305	-0.20453		23.305	-0.24813		23.305	-0.2387		23.305	-0.16292		23.305	-0.19733
23.795	-0.14755		23.795	-0.19439		23.795	-0.07053		23.795	-0.12769		23.795	-0.17903		23.795	-0.18608		23.795	-0.17575		23.795	-0.11041		23.795	-0.13727
24.285	-0.22616		24.285	-0.20672		24.285	-0.07885		24.285	-0.10682		24.285	-0.16744		24.285	-0.14636		24.285	-0.14774		24.285	-0.09658		24.285	-0.12656
24.775	-0.20055		24.775	-0.11746		24.775	-0.04547		24.775	-0.0713		24.775	-0.11561		24.775	-0.08237		24.775	-0.0826		24.775	-0.047		24.775	-0.07149
25.265	-0.12928		25.265	-0.05682		25.265	-0.00945		25.265	-0.02903		25.265	-0.04951		25.265	-0.02057		25.265	-0.02232		25.265	0.000911		25.265	-0.01156
25.755	0		25.755	0		25.755	0		25.755	0		25.755	0		25.755	0		25.755	0		25.755	0		25.755	0

## Sheet: dTTP
x	y		x	y		x	y		x	y		x	y		x	y		x	y		x	y		x	y		x	y
-22.755	4.47108		-22.755	6.55603		-22.755	5.04259		-22.755	3.61809		-22.755	1.56103		-22.755	1.58393		-22.755	2.1596		-22.755	1.73148		-22.755	1.01791
-22.265	4.63471		-22.265	6.6665		-22.265	5.09392		-22.265	3.649		-22.265	1.65427		-22.265	1.66685		-22.265	2.21204		-22.265	1.81368		-22.265	1.10517
-21.775	4.79441		-21.775	6.83651		-21.775	5.17171		-21.775	3.74928		-21.775	1.77036		-21.775	1.76306		-21.775	2.27857		-21.775	1.90841		-21.775	1.2105
-21.285	4.7677		-21.285	6.81834		-21.285	5.14673		-21.285	3.77649		-21.285	1.78123		-21.285	1.7872		-21.285	2.28127		-21.285	1.91864		-21.285	1.23826
-20.795	4.86755		-20.795	6.83237		-20.795	5.17843		-20.795	3.76762		-20.795	1.7414		-20.795	1.77575		-20.795	2.25574		-20.795	1.90224		-20.795	1.23118
-20.305	4.9409		-20.305	6.87427		-20.305	5.2572		-20.305	3.78127		-20.305	1.78246		-20.305	1.7906		-20.305	2.23555		-20.305	1.85372		-20.305	1.17835
-19.815	4.54789		-19.815	6.4993		-19.815	4.78744		-19.815	3.26175		-19.815	1.29666		-19.815	1.33399		-19.815	1.80558		-19.815	1.41817		-19.815	0.73311
-19.325	3.81054		-19.325	5.71021		-19.325	3.90456		-19.325	2.37221		-19.325	0.37224		-19.325	0.45656		-19.325	0.99031		-19.325	0.67492		-19.325	0.00746
-18.835	3.04041		-18.835	4.9355		-18.835	3.0995		-18.835	1.55731		-18.835	-0.44271		-18.835	-0.35224		-18.835	0.17668		-18.835	-0.075		-18.835	-0.69045
-18.345	2.05311		-18.345	4.2722		-18.345	2.38322		-18.345	0.87574		-18.345	-1.10479		-18.345	-1.00249		-18.345	-0.49253		-18.345	-0.6843		-18.345	-1.25854
-17.855	1.21797		-17.855	3.59231		-17.855	1.68701		-17.855	0.22123		-17.855	-1.71201		-17.855	-1.59265		-17.855	-1.12309		-17.855	-1.29839		-17.855	-1.87998
-17.365	0.76184		-17.365	2.98055		-17.365	1.06936		-17.365	-0.4414		-17.365	-2.32607		-17.365	-2.18846		-17.365	-1.74447		-17.365	-1.96663		-17.365	-2.58452
-16.875	0.54775		-16.875	2.60583		-16.875	0.63685		-16.875	-0.98811		-16.875	-2.85941		-16.875	-2.74539		-16.875	-2.31234		-16.875	-2.61557		-16.875	-3.26367
-16.385	0.49484		-16.385	2.44234		-16.385	0.34023		-16.385	-1.46441		-16.385	-3.34959		-16.385	-3.32026		-16.385	-2.93071		-16.385	-3.23929		-16.385	-3.90089
-15.895	0.19973		-15.895	2.10661		-15.895	-0.0895		-15.895	-2.02329		-15.895	-3.92007		-15.895	-3.93363		-15.895	-3.58144		-15.895	-3.8585		-15.895	-4.50875
-15.405	-0.86622		-15.405	0.96463		-15.405	-0.95944		-15.405	-2.81316		-15.405	-4.62292		-15.405	-4.5883		-15.405	-4.23754		-15.405	-4.49307		-15.405	-5.15524
-14.915	-1.89798		-14.915	-0.07918		-14.915	-1.86402		-14.915	-3.63605		-14.915	-5.36692		-14.915	-5.28687		-14.915	-4.93707		-14.915	-5.19004		-14.915	-5.91946
-14.425	-2.63909		-14.425	-0.85041		-14.425	-2.65891		-14.425	-4.52495		-14.425	-6.3077		-14.425	-6.24594		-14.425	-5.92328		-14.425	-6.13664		-14.425	-6.88535
-13.935	-2.92688		-13.935	-1.25429		-13.935	-3.24814		-13.935	-5.13948		-13.935	-7.00871		-13.935	-6.98136		-13.935	-6.68412		-13.935	-6.88529		-13.935	-7.63567
-13.445	-3.64321		-13.445	-2.15736		-13.445	-3.99568		-13.445	-5.74863		-13.445	-7.56474		-13.445	-7.56788		-13.445	-7.27081		-13.445	-7.43813		-13.445	-8.17342
-12.955	-4.47771		-12.955	-3.1326		-12.955	-4.82083		-12.955	-6.40653		-12.955	-8.18347		-12.955	-8.10262		-12.955	-7.7777		-12.955	-7.8734		-12.955	-8.55802
-12.465	-5.14778		-12.465	-3.87755		-12.465	-5.46131		-12.465	-6.86821		-12.465	-8.5907		-12.465	-8.40466		-12.465	-8.05212		-12.465	-8.11132		-12.465	-8.76761
-11.975	-5.24701		-11.975	-4.17747		-11.975	-5.65717		-11.975	-6.92038		-11.975	-8.61256		-11.975	-8.40737		-11.975	-8.03171		-11.975	-8.09872		-11.975	-8.78292
-11.485	-5.04073		-11.485	-4.11005		-11.485	-5.51424		-11.485	-6.71708		-11.485	-8.48241		-11.485	-8.38286		-11.485	-7.96919		-11.485	-8.02551		-11.485	-8.65635
-10.995	-5.42738		-10.995	-4.41797		-10.995	-5.77303		-10.995	-6.98916		-10.995	-8.74145		-10.995	-8.57126		-10.995	-8.12618		-10.995	-8.19082		-10.995	-8.82694
-10.505	-5.9704		-10.505	-4.93506		-10.505	-6.218		-10.505	-7.43903		-10.505	-9.15127		-10.505	-8.86079		-10.505	-8.40627		-10.505	-8.5267		-10.505	-9.22428
-10.015	-6.32456		-10.015	-5.13265		-10.015	-6.28054		-10.015	-7.59305		-10.015	-9.30728		-10.015	-9.02236		-10.015	-8.60116		-10.015	-8.81809		-10.015	-9.58955
-9.525	-6.24817		-9.525	-5.13588		-9.525	-6.17985		-9.525	-7.55931		-9.525	-9.27409		-9.525	-9.10742		-9.525	-8.80955		-9.525	-9.12399		-9.525	-9.88333
-9.035	-6.10809		-9.035	-5.24575		-9.035	-6.38584		-9.035	-7.7261		-9.035	-9.39027		-9.035	-9.30408		-9.035	-9.0591		-9.035	-9.43527		-9.035	-10.1843
-8.545	-5.99676		-8.545	-5.24277		-8.545	-6.38856		-8.545	-7.68258		-8.545	-9.25786		-8.545	-9.17397		-8.545	-8.95184		-8.545	-9.3812		-8.545	-10.1781
-8.055	-5.73427		-8.055	-4.98343		-8.055	-5.97708		-8.055	-7.20118		-8.055	-8.67144		-8.055	-8.53011		-8.055	-8.34795		-8.055	-8.82835		-8.055	-9.65782
-7.565	-5.38089		-7.565	-4.62984		-7.565	-5.60674		-7.565	-6.82404		-7.565	-8.27195		-7.565	-8.1076		-7.565	-7.88549		-7.565	-8.37237		-7.565	-9.18741
-7.075	-4.6962		-7.075	-4.04491		-7.075	-5.15677		-7.075	-6.50157		-7.075	-8.06591		-7.075	-7.97031		-7.075	-7.81603		-7.075	-8.32423		-7.075	-9.10715
-6.585	-4.11948		-6.585	-3.485		-6.585	-4.68981		-6.585	-6.10331		-6.585	-7.86477		-6.585	-7.86244		-6.585	-7.80158		-6.585	-8.33078		-6.585	-9.04312
-6.095	-4.35107		-6.095	-3.45274		-6.095	-4.63374		-6.095	-5.90906		-6.095	-7.73719		-6.095	-7.77683		-6.095	-7.71482		-6.095	-8.22261		-6.095	-8.846
-5.605	-4.3086		-5.605	-3.52358		-5.605	-4.61633		-5.605	-5.80139		-5.605	-7.65673		-5.605	-7.7419		-5.605	-7.64647		-5.605	-8.11892		-5.605	-8.71389
-5.115	-4.48951		-5.115	-3.69464		-5.115	-4.56012		-5.115	-5.77964		-5.115	-7.55513		-5.115	-7.64698		-5.115	-7.52441		-5.115	-8.01752		-5.115	-8.59869
-4.625	-4.75302		-4.625	-3.8541		-4.625	-4.57402		-4.625	-5.85876		-4.625	-7.51328		-4.625	-7.49167		-4.625	-7.39985		-4.625	-7.91076		-4.625	-8.47501
-4.135	-4.6272		-4.135	-3.86108		-4.135	-4.60418		-4.135	-5.96752		-4.135	-7.66411		-4.135	-7.66875		-4.135	-7.5892		-4.135	-8.07967		-4.135	-8.66319
-3.645	-4.2451		-3.645	-4.00777		-3.645	-4.9827		-3.645	-6.38393		-3.645	-8.13131		-3.645	-8.15834		-3.645	-8.02408		-3.645	-8.55243		-3.645	-9.13514
-3.155	-4.13989		-3.155	-4.26922		-3.155	-5.27956		-3.155	-6.64488		-3.155	-8.32363		-3.155	-8.35068		-3.155	-8.21167		-3.155	-8.79206		-3.155	-9.37797
-2.665	-4.51127		-2.665	-4.43041		-2.665	-5.26868		-2.665	-6.57872		-2.665	-8.15128		-2.665	-8.24449		-2.665	-8.18247		-2.665	-8.81533		-2.665	-9.42517
-2.175	-4.68822		-2.175	-4.45386		-2.175	-5.22289		-2.175	-6.53044		-2.175	-7.91818		-2.175	-8.00835		-2.175	-7.96683		-2.175	-8.66768		-2.175	-9.24204
-1.685	-4.70045		-1.685	-4.43321		-1.685	-5.15425		-1.685	-6.64486		-1.685	-7.95503		-1.685	-7.94492		-1.685	-7.8204		-1.685	-8.54946		-1.685	-9.09259
-1.195	-4.81877		-1.195	-4.43141		-1.195	-5.14592		-1.195	-6.78043		-1.195	-8.09699		-1.195	-8.08248		-1.195	-7.91904		-1.195	-8.52275		-1.195	-9.04152
-0.705	-4.68574		-0.705	-4.30395		-0.705	-5.0694		-0.705	-6.80916		-0.705	-8.11197		-0.705	-8.21194		-0.705	-8.00714		-0.705	-8.53914		-0.705	-9.00381
-0.215	-4.27774		-0.215	-4.03309		-0.215	-4.91947		-0.215	-6.68867		-0.215	-8.01225		-0.215	-8.22222		-0.215	-8.02319		-0.215	-8.54479		-0.215	-9.01973
0.275	-3.77191		0.275	-3.6553		0.275	-4.69938		0.275	-6.40198		0.275	-7.68874		0.275	-7.93785		0.275	-7.81121		0.275	-8.32686		0.275	-8.87812
0.765	-3.23612		0.765	-3.21967		0.765	-4.39893		0.765	-5.99342		0.765	-7.19572		0.765	-7.50195		0.765	-7.42536		0.765	-7.95684		0.765	-8.57816
1.255	-2.95028		1.255	-2.9946		1.255	-4.19741		1.255	-5.75586		1.255	-6.91458		1.255	-7.37683		1.255	-7.30773		1.255	-7.80106		1.255	-8.43251
1.745	-2.94092		1.745	-3.16802		1.745	-4.41856		1.745	-5.79659		1.745	-6.92481		1.745	-7.34785		1.745	-7.30833		1.745	-7.78972		1.745	-8.34592
2.235	-2.90336		2.235	-3.1145		2.235	-4.43303		2.235	-5.65888		2.235	-6.6605		2.235	-6.99754		2.235	-6.91686		2.235	-7.38833		2.235	-7.83932
2.725	-2.6751		2.725	-2.84435		2.725	-4.15806		2.725	-5.26001		2.725	-6.08098		2.725	-6.30823		2.725	-6.14248		2.725	-6.53822		2.725	-6.91387
3.215	-2.22524		3.215	-2.45818		3.215	-3.7232		3.215	-4.79221		3.215	-5.53336		3.215	-5.73804		3.215	-5.55994		3.215	-5.9482		3.215	-6.33077
3.705	-1.51677		3.705	-1.88879		3.705	-3.25651		3.705	-4.36059		3.705	-5.07955		3.705	-5.35698		3.705	-5.23305		3.705	-5.63		3.705	-6.02486
4.195	-1.12872		4.195	-1.71205		4.195	-2.96855		4.195	-4.00088		4.195	-4.6662		4.195	-4.9979		4.195	-4.92061		4.195	-5.30556		4.195	-5.69895
4.685	-1.16777		4.685	-1.66537		4.685	-2.74132		4.685	-3.60137		4.685	-4.22417		4.685	-4.54752		4.685	-4.47175		4.685	-4.83624		4.685	-5.19359
5.175	-1.06596		5.175	-1.57669		5.175	-2.47275		5.175	-3.25069		5.175	-3.83729		5.175	-4.13934		5.175	-4.02611		5.175	-4.37555		5.175	-4.68666
5.665	-0.92743		5.665	-1.50972		5.665	-2.08436		5.665	-2.7906		5.665	-3.36248		5.665	-3.64745		5.665	-3.51154		5.665	-3.84798		5.665	-4.11817
6.155	-0.79236		6.155	-1.29228		6.155	-1.70651		6.155	-2.29833		6.155	-2.82019		6.155	-3.11016		6.155	-2.93814		6.155	-3.20786		6.155	-3.40111
6.645	-0.57888		6.645	-0.86803		6.645	-1.264		6.645	-1.71958		6.645	-2.14434		6.645	-2.48278		6.645	-2.29487		6.645	-2.50354		6.645	-2.61297
7.135	-0.43484		7.135	-0.70684		7.135	-0.93118		7.135	-1.32503		7.135	-1.69453		7.135	-2.00454		7.135	-1.74429		7.135	-1.94206		7.135	-2.03443
7.625	-0.19439		7.625	-0.59352		7.625	-0.59606		7.625	-1.01271		7.625	-1.42932		7.625	-1.74033		7.625	-1.50717		7.625	-1.70676		7.625	-1.83783
8.115	0.11823		8.115	-0.38728		8.115	-0.33097		8.115	-0.77535		8.115	-1.19864		8.115	-1.44139		8.115	-1.21423		8.115	-1.42672		8.115	-1.56274
8.605	0.28441		8.605	-0.29456		8.605	-0.27156		8.605	-0.66405		8.605	-1.00577		8.605	-1.24168		8.605	-0.99867		8.605	-1.20565		8.605	-1.33487
9.095	0.49306		9.095	-0.16346		9.095	-0.16902		9.095	-0.48833		9.095	-0.77043		9.095	-1.06336		9.095	-0.81799		9.095	-0.99986		9.095	-1.13402
9.585	0.5472		9.585	-0.05083		9.585	-0.04452		9.585	-0.29604		9.585	-0.57115		9.585	-0.87761		9.585	-0.62946		9.585	-0.79477		9.585	-0.90789
10.075	0.53684		10.075	0.00298		10.075	0.09781		10.075	-0.08724		10.075	-0.39069		10.075	-0.66609		10.075	-0.42698		10.075	-0.57949		10.075	-0.67129
10.565	0.63887		10.565	0.09071		10.565	0.22764		10.565	0.13243		10.565	-0.12939		10.565	-0.41797		10.565	-0.20234		10.565	-0.34054		10.565	-0.44423
11.055	0.72417		11.055	0.28704		11.055	0.44096		11.055	0.41069		11.055	0.16808		11.055	-0.13833		11.055	0.06402		11.055	-0.06651		11.055	-0.21289
11.545	0.76882		11.545	0.47499		11.545	0.62975		11.545	0.65386		11.545	0.38804		11.545	0.08811		11.545	0.28909		11.545	0.16625		11.545	-0.000279
12.035	0.76481		12.035	0.55537		12.035	0.72164		12.035	0.78064		12.035	0.49909		12.035	0.22978		12.035	0.42907		12.035	0.34404		12.035	0.20931
12.525	0.87248		12.525	0.59849		12.525	0.76992		12.525	0.85797		12.525	0.60815		12.525	0.38543		12.525	0.56975		12.525	0.50474		12.525	0.41476
13.015	0.91039		13.015	0.59695		13.015	0.76548		13.015	0.86574		13.015	0.7043		13.015	0.54789		13.015	0.71408		13.015	0.6657		13.015	0.61629
13.505	0.8517		13.505	0.65305		13.505	0.6945		13.505	0.80608		13.505	0.71432		13.505	0.60343		13.505	0.75125		13.505	0.70171		13.505	0.6667
13.995	0.97676		13.995	0.84122		13.995	0.72588		13.995	0.79981		13.995	0.70646		13.995	0.61284		13.995	0.74804		13.995	0.66164		13.995	0.61415
14.485	1.05797		14.485	0.96597		14.485	0.8204		14.485	0.85106		14.485	0.69296		14.485	0.58857		14.485	0.682		14.485	0.56954		14.485	0.53301
14.975	0.95514		14.975	0.95328		14.975	0.90863		14.975	0.92872		14.975	0.69242		14.975	0.58985		14.975	0.65553		14.975	0.53799		14.975	0.51985
15.465	0.92132		15.465	0.98712		15.465	1.04086		15.465	1.06313		15.465	0.77821		15.465	0.68638		15.465	0.74462		15.465	0.63714		15.465	0.62493
15.955	0.89108		15.955	1.04692		15.955	1.16677		15.955	1.15663		15.955	0.87429		15.955	0.79129		15.955	0.85283		15.955	0.76675		15.955	0.76256
16.445	0.82938		16.445	1.02019		16.445	1.18897		16.445	1.13167		16.445	0.86877		16.445	0.75027		16.445	0.79972		16.445	0.73237		16.445	0.74066
16.935	0.71861		16.935	0.91319		16.935	1.12388		16.935	1.08013		16.935	0.80344		16.935	0.64879		16.935	0.67916		16.935	0.61943		16.935	0.63142
17.425	0.75261		17.425	0.87071		17.425	1.04025		17.425	1.04355		17.425	0.69095		17.425	0.51525		17.425	0.52655		17.425	0.47805		17.425	0.49742
17.915	0.80749		17.915	0.81838		17.915	0.96112		17.915	0.94247		17.915	0.54803		17.915	0.35637		17.915	0.34585		17.915	0.28368		17.915	0.31494
18.405	0.91738		18.405	0.83821		18.405	0.96981		18.405	0.85817		18.405	0.4658		18.405	0.26003		18.405	0.22822		18.405	0.13589		18.405	0.1586
18.895	0.82856		18.895	0.67889		18.895	0.81277		18.895	0.70585		18.895	0.33734		18.895	0.14351		18.895	0.09949		18.895	0.00699		18.895	0.0168
19.385	0.60577		19.385	0.38696		19.385	0.56043		19.385	0.44691		19.385	0.11896		19.385	-0.0264		19.385	-0.04526		19.385	-0.12378		19.385	-0.11979
19.875	0.48278		19.875	0.1518		19.875	0.37465		19.875	0.24088		19.875	-0.01447		19.875	-0.11748		19.875	-0.11479		19.875	-0.16239		19.875	-0.16674
20.365	0.49077		20.365	0.09573		20.365	0.27022		20.365	0.1432		20.365	-0.06564		20.365	-0.13543		20.365	-0.12011		20.365	-0.14745		20.365	-0.14401
20.855	0.27036		20.855	-0.11766		20.855	0.0822		20.855	0.000963		20.855	-0.18004		20.855	-0.20383		20.855	-0.18325		20.855	-0.19747		20.855	-0.18907
21.345	-0.0193		21.345	-0.31141		21.345	-0.086		21.345	-0.14015		21.345	-0.27475		21.345	-0.27192		21.345	-0.25542		21.345	-0.27126		21.345	-0.25074
21.835	-0.16986		21.835	-0.33993		21.835	-0.1145		21.835	-0.14366		21.835	-0.25408		21.835	-0.25804		21.835	-0.2582		21.835	-0.28751		21.835	-0.27204
22.325	-0.23474		22.325	-0.31718		22.325	-0.10355		22.325	-0.12077		22.325	-0.21296		22.325	-0.23688		22.325	-0.25793		22.325	-0.28328		22.325	-0.278
22.815	-0.22861		22.815	-0.32945		22.815	-0.11827		22.815	-0.13347		22.815	-0.19235		22.815	-0.20749		22.815	-0.23685		22.815	-0.23275		22.815	-0.21907
23.305	-0.20267		23.305	-0.31722		23.305	-0.12774		23.305	-0.13362		23.305	-0.17699		23.305	-0.16711		23.305	-0.20093		23.305	-0.17416		23.305	-0.15555
23.795	-0.26656		23.795	-0.31568		23.795	-0.11751		23.795	-0.12748		23.795	-0.15724		23.795	-0.13486		23.795	-0.1641		23.795	-0.12376		23.795	-0.10538
24.285	-0.30842		24.285	-0.31435		24.285	-0.09963		24.285	-0.10414		24.285	-0.11848		24.285	-0.0953		24.285	-0.12003		24.285	-0.07784		24.285	-0.06189
24.775	-0.26755		24.775	-0.26459		24.775	-0.04637		24.775	-0.0298		24.775	-0.05051		24.775	-0.03087		24.775	-0.04832		24.775	-0.0156		24.775	-0.00479
25.265	-0.12398		25.265	-0.12772		25.265	0.01231		25.265	0.04219		25.265	0.0266		25.265	0.0441		25.265	0.0269		25.265	0.0396		25.265	0.03788
25.755	0		25.755	0		25.755	0		25.755	0		25.755	0		25.755	0		25.755	0		25.755	0		25.755	0

## Sheet: ATP
x	y		x	y		x	y		x	y		x	y		x	y		x	y		x	y		x	y		x	y
-22.755	3.23717		-22.755	3.80743		-22.755	1.86197		-22.755	1.13817		-22.755	1.00413		-22.755	0.69365		-22.755	-0.19843		-22.755	-1.47498		-22.755	-1.55002		-22.755	-1.91299
-22.265	3.45895		-22.265	4.12032		-22.265	2.1197		-22.265	1.47682		-22.265	1.23361		-22.265	0.86126		-22.265	0.00232		-22.265	-1.24189		-22.265	-1.34728		-22.265	-1.75095
-21.775	3.40436		-21.775	4.41665		-21.775	2.39996		-21.775	1.78199		-21.775	1.28816		-21.775	0.82188		-21.775	0.01695		-21.775	-1.17039		-21.775	-1.3097		-21.775	-1.72269
-21.285	3.42295		-21.285	4.47577		-21.285	2.58251		-21.285	2.07199		-21.285	1.36552		-21.285	0.84168		-21.285	0.05338		-21.285	-1.14546		-21.285	-1.30916		-21.285	-1.73258
-20.795	3.6283		-20.795	4.58143		-20.795	2.63081		-20.795	2.21572		-20.795	1.48272		-20.795	0.94108		-20.795	0.13639		-20.795	-1.06966		-20.795	-1.2489		-20.795	-1.68854
-20.305	3.78343		-20.305	4.69375		-20.305	2.7428		-20.305	2.30809		-20.305	1.61655		-20.305	1.03976		-20.305	0.26314		-20.305	-0.89897		-20.305	-1.08564		-20.305	-1.51587
-19.815	3.76576		-19.815	4.73911		-19.815	2.94517		-19.815	2.44291		-19.815	1.7549		-19.815	1.18905		-19.815	0.45451		-19.815	-0.65756		-19.815	-0.87173		-19.815	-1.3195
-19.325	3.71237		-19.325	4.62981		-19.325	2.93021		-19.325	2.4508		-19.325	1.74432		-19.325	1.22133		-19.325	0.49422		-19.325	-0.59179		-19.325	-0.83339		-19.325	-1.24626
-18.835	3.66625		-18.835	4.37039		-18.835	2.54882		-18.835	2.05444		-18.835	1.45651		-18.835	0.9576		-18.835	0.20305		-18.835	-0.90178		-18.835	-1.09053		-18.835	-1.40019
-18.345	3.66507		-18.345	4.16371		-18.345	2.21767		-18.345	1.71124		-18.345	1.12869		-18.345	0.65256		-18.345	-0.0915		-18.345	-1.21137		-18.345	-1.38469		-18.345	-1.64033
-17.855	3.27195		-17.855	3.80281		-17.855	1.91135		-17.855	1.40004		-17.855	0.78756		-17.855	0.38947		-17.855	-0.32554		-17.855	-1.43775		-17.855	-1.62794		-17.855	-1.83098
-17.365	3.02119		-17.365	3.49517		-17.365	1.6943		-17.365	1.16721		-17.365	0.58494		-17.365	0.26561		-17.365	-0.44367		-17.365	-1.5656		-17.365	-1.78765		-17.365	-1.98427
-16.875	2.89831		-16.875	3.31334		-16.875	1.58684		-16.875	1.05939		-16.875	0.43503		-16.875	0.17128		-16.875	-0.58518		-16.875	-1.68241		-16.875	-1.92366		-16.875	-2.14424
-16.385	2.53122		-16.385	3.02603		-16.385	1.43223		-16.385	0.92274		-16.385	0.25011		-16.385	-0.00152		-16.385	-0.79457		-16.385	-1.85825		-16.385	-2.10332		-16.385	-2.36617
-15.895	2.16222		-15.895	2.78991		-15.895	1.34399		-15.895	0.86219		-15.895	0.1517		-15.895	-0.10584		-15.895	-0.93741		-15.895	-2.00374		-15.895	-2.26493		-15.895	-2.55362
-15.405	1.82752		-15.405	2.59378		-15.405	1.20971		-15.405	0.73419		-15.405	0.0857		-15.405	-0.22089		-15.405	-1.0337		-15.405	-2.13162		-15.405	-2.40708		-15.405	-2.7359
-14.915	1.53793		-14.915	2.2132		-14.915	0.81475		-14.915	0.3457		-14.915	-0.27433		-14.915	-0.63587		-14.915	-1.4313		-14.915	-2.51505		-14.915	-2.79007		-14.915	-3.12813
-14.425	1.47046		-14.425	1.79483		-14.425	0.35021		-14.425	-0.09922		-14.425	-0.75618		-14.425	-1.13155		-14.425	-1.99861		-14.425	-3.07368		-14.425	-3.36643		-14.425	-3.68455
-13.935	1.50973		-13.935	1.43876		-13.935	-0.02686		-13.935	-0.43172		-13.935	-1.13757		-13.935	-1.53999		-13.935	-2.52193		-13.935	-3.62371		-13.935	-3.97561		-13.935	-4.29905
-13.445	1.48466		-13.445	0.96904		-13.445	-0.44165		-13.445	-0.81783		-13.445	-1.58188		-13.445	-2.05331		-13.445	-3.0723		-13.445	-4.18202		-13.445	-4.58929		-13.445	-4.96148
-12.955	1.09381		-12.955	0.59905		-12.955	-0.85883		-12.955	-1.18312		-12.955	-1.95041		-12.955	-2.43537		-12.955	-3.46558		-12.955	-4.59248		-12.955	-5.04678		-12.955	-5.45448
-12.465	0.8781		-12.465	0.3041		-12.465	-1.24272		-12.465	-1.59624		-12.465	-2.20881		-12.465	-2.68407		-12.465	-3.71848		-12.465	-4.88341		-12.465	-5.32767		-12.465	-5.74385
-11.975	0.47701		-11.975	-0.09374		-11.975	-1.62808		-11.975	-2.03634		-11.975	-2.60741		-11.975	-3.08465		-11.975	-4.09361		-11.975	-5.2217		-11.975	-5.65425		-11.975	-6.0754
-11.485	-0.16731		-11.485	-0.51375		-11.485	-2.06797		-11.485	-2.51376		-11.485	-3.17361		-11.485	-3.7009		-11.485	-4.6683		-11.485	-5.7822		-11.485	-6.22913		-11.485	-6.66805
-10.995	-0.64859		-10.995	-1.00739		-10.995	-2.56852		-10.995	-2.99267		-10.995	-3.73178		-10.995	-4.27872		-10.995	-5.24226		-10.995	-6.29942		-10.995	-6.73282		-10.995	-7.20078
-10.505	-0.81464		-10.505	-1.32824		-10.505	-2.96725		-10.505	-3.32283		-10.505	-4.15469		-10.505	-4.68682		-10.505	-5.64158		-10.505	-6.58507		-10.505	-6.99874		-10.505	-7.44445
-10.015	-0.99333		-10.015	-1.54899		-10.015	-3.18348		-10.015	-3.54267		-10.015	-4.20398		-10.015	-4.71838		-10.015	-5.6348		-10.015	-6.4944		-10.015	-6.90077		-10.015	-7.30637
-9.525	-1.79749		-9.525	-2.21294		-9.525	-3.50939		-9.525	-3.82799		-9.525	-4.30514		-9.525	-4.7245		-9.525	-5.49004		-9.525	-6.25654		-9.525	-6.61624		-9.525	-7.00989
-9.035	-2.10363		-9.035	-2.47574		-9.035	-3.53886		-9.035	-3.77141		-9.035	-4.23959		-9.035	-4.5174		-9.035	-5.15531		-9.035	-5.81493		-9.035	-6.1019		-9.035	-6.52905
-8.545	-2.01295		-8.545	-2.42623		-8.545	-3.31787		-8.545	-3.50933		-8.545	-4.08339		-8.545	-4.32899		-8.545	-4.96432		-8.545	-5.61177		-8.545	-5.8929		-8.545	-6.28359
-8.055	-1.93675		-8.055	-2.51178		-8.055	-3.52638		-8.055	-3.75874		-8.055	-4.30503		-8.055	-4.57899		-8.055	-5.20712		-8.055	-5.88805		-8.055	-6.1712		-8.055	-6.44003
-7.565	-2.0074		-7.565	-2.50552		-7.565	-3.58733		-7.565	-3.90245		-7.565	-4.41512		-7.565	-4.69071		-7.565	-5.23701		-7.565	-5.92783		-7.565	-6.20747		-7.565	-6.4544
-7.075	-1.55809		-7.075	-1.97667		-7.075	-3.11711		-7.075	-3.54247		-7.075	-4.09742		-7.075	-4.34724		-7.075	-4.82291		-7.075	-5.5007		-7.075	-5.79299		-7.075	-6.05352
-6.585	-0.98157		-6.585	-1.23319		-6.585	-2.48874		-6.585	-3.06036		-6.585	-3.5951		-6.585	-3.78705		-6.585	-4.2393		-6.585	-4.84212		-6.585	-5.16614		-6.585	-5.41244
-6.095	-0.70259		-6.095	-0.50877		-6.095	-1.98715		-6.095	-2.59878		-6.095	-3.07954		-6.095	-3.2684		-6.095	-3.65566		-6.095	-4.21047		-6.095	-4.54812		-6.095	-4.76957
-5.605	-0.27965		-5.605	0.03037		-5.605	-1.66249		-5.605	-2.21252		-5.605	-2.63729		-5.605	-2.84986		-5.605	-3.2255		-5.605	-3.78527		-5.605	-4.12623		-5.605	-4.34553
-5.115	-0.48339		-5.115	-0.43828		-5.115	-1.66657		-5.115	-2.25951		-5.115	-2.73896		-5.115	-2.96396		-5.115	-3.34812		-5.115	-3.91211		-5.115	-4.23386		-5.115	-4.47006
-4.625	-1.41882		-4.625	-1.12246		-4.625	-2.02116		-4.625	-2.65895		-4.625	-3.10159		-4.625	-3.30213		-4.625	-3.6307		-4.625	-4.15776		-4.625	-4.43497		-4.625	-4.66833
-4.135	-1.93313		-4.135	-1.33319		-4.135	-2.13936		-4.135	-2.80412		-4.135	-3.20427		-4.135	-3.3964		-4.135	-3.69149		-4.135	-4.19368		-4.135	-4.48727		-4.135	-4.72399
-3.645	-2.28041		-3.645	-1.35041		-3.645	-2.0619		-3.645	-2.73614		-3.645	-3.08739		-3.645	-3.2242		-3.645	-3.45528		-3.645	-3.94905		-3.645	-4.31176		-3.645	-4.53789
-3.155	-2.94074		-3.155	-1.55709		-3.155	-2.16385		-3.155	-2.85206		-3.155	-3.24487		-3.155	-3.37973		-3.155	-3.61441		-3.155	-4.09152		-3.155	-4.35419		-3.155	-4.51166
-2.665	-3.40566		-2.665	-1.64919		-2.665	-2.31882		-2.665	-3.06254		-2.665	-3.46525		-2.665	-3.66119		-2.665	-3.95263		-2.665	-4.3799		-2.665	-4.56827		-2.665	-4.63699
-2.175	-3.60335		-2.175	-1.82745		-2.175	-2.53058		-2.175	-3.31581		-2.175	-3.61862		-2.175	-3.81989		-2.175	-4.15269		-2.175	-4.57413		-2.175	-4.75218		-2.175	-4.84043
-1.685	-3.60412		-1.685	-2.0887		-1.685	-2.70353		-1.685	-3.47983		-1.685	-3.75974		-1.685	-3.90494		-1.685	-4.24114		-1.685	-4.67259		-1.685	-4.85712		-1.685	-4.92163
-1.195	-3.5401		-1.195	-2.2347		-1.195	-2.81552		-1.195	-3.53419		-1.195	-3.76697		-1.195	-3.83711		-1.195	-4.18641		-1.195	-4.62188		-1.195	-4.83753		-1.195	-4.87103
-0.705	-3.45254		-0.705	-2.33485		-0.705	-3.05249		-0.705	-3.66251		-0.705	-3.82127		-0.705	-3.79853		-0.705	-4.15704		-0.705	-4.62061		-0.705	-4.81651		-0.705	-4.82446
-0.215	-3.34555		-0.215	-2.55484		-0.215	-3.54573		-0.215	-4.13449		-0.215	-4.29881		-0.215	-4.23027		-0.215	-4.45689		-0.215	-4.82269		-0.215	-4.99149		-0.215	-4.95167
0.275	-3.32163		0.275	-2.80666		0.275	-3.87441		0.275	-4.48629		0.275	-4.70799		0.275	-4.59816		0.275	-4.72055		0.275	-5.00595		0.275	-5.17907		0.275	-5.10536
0.765	-3.08961		0.765	-2.83841		0.765	-3.9871		0.765	-4.57606		0.765	-4.83696		0.765	-4.72792		0.765	-4.84406		0.765	-5.03923		0.765	-5.19474		0.765	-5.14688
1.255	-2.66856		1.255	-2.78705		1.255	-3.97595		1.255	-4.59409		1.255	-4.84461		1.255	-4.74573		1.255	-4.86406		1.255	-4.99113		1.255	-5.10866		1.255	-5.02419
1.745	-2.75456		1.745	-2.99687		1.745	-3.76977		1.745	-4.37285		1.745	-4.58825		1.745	-4.48837		1.745	-4.62541		1.745	-4.76269		1.745	-4.88235		1.745	-4.79576
2.235	-3.19319		2.235	-3.3244		2.235	-3.82369		2.235	-4.3702		2.235	-4.40548		2.235	-4.29809		2.235	-4.44599		2.235	-4.57811		2.235	-4.7034		2.235	-4.62748
2.725	-3.41235		2.725	-3.49266		2.725	-3.99716		2.725	-4.44149		2.725	-4.33913		2.725	-4.23257		2.725	-4.35631		2.725	-4.41561		2.725	-4.51402		2.725	-4.40917
3.215	-3.47411		3.215	-3.37151		3.215	-3.86474		3.215	-4.2851		3.215	-4.10333		3.215	-4.07269		3.215	-4.1684		3.215	-4.18266		3.215	-4.26566		3.215	-4.1125
3.705	-3.22748		3.705	-3.11377		3.705	-3.59154		3.705	-3.94708		3.705	-3.82452		3.705	-3.87853		3.705	-3.93287		3.705	-3.87733		3.705	-3.94551		3.705	-3.80926
4.195	-3.12833		4.195	-2.88814		4.195	-3.4013		4.195	-3.67067		4.195	-3.64453		4.195	-3.70552		4.195	-3.70542		4.195	-3.62314		4.195	-3.67017		4.195	-3.57535
4.685	-3.03894		4.685	-2.73698		4.685	-3.21534		4.685	-3.41476		4.685	-3.35287		4.685	-3.38774		4.685	-3.32874		4.685	-3.23366		4.685	-3.29542		4.685	-3.20558
5.175	-2.63744		5.175	-2.49139		5.175	-2.92363		5.175	-3.08191		5.175	-2.89384		5.175	-2.87955		5.175	-2.78046		5.175	-2.6579		5.175	-2.70817		5.175	-2.65465
5.665	-2.1805		5.665	-2.11947		5.665	-2.51766		5.665	-2.69597		5.665	-2.42556		5.665	-2.47342		5.665	-2.41856		5.665	-2.31573		5.665	-2.29529		5.665	-2.26309
6.155	-1.78141		6.155	-1.77422		6.155	-2.17521		6.155	-2.34585		6.155	-2.05333		6.155	-2.13861		6.155	-2.13889		6.155	-2.11033		6.155	-2.07068		6.155	-1.99625
6.645	-1.53229		6.645	-1.55349		6.645	-1.91659		6.645	-2.04389		6.645	-1.76194		6.645	-1.83929		6.645	-1.85551		6.645	-1.84252		6.645	-1.80469		6.645	-1.66498
7.135	-1.31223		7.135	-1.30816		7.135	-1.58136		7.135	-1.69277		7.135	-1.43583		7.135	-1.55903		7.135	-1.58901		7.135	-1.54301		7.135	-1.47248		7.135	-1.30168
7.625	-1.01717		7.625	-1.04738		7.625	-1.27331		7.625	-1.35442		7.625	-1.13932		7.625	-1.29045		7.625	-1.3224		7.625	-1.25307		7.625	-1.18375		7.625	-1.01235
8.115	-0.83153		8.115	-0.93751		8.115	-1.15117		8.115	-1.17092		8.115	-0.93813		8.115	-1.06327		8.115	-1.11258		8.115	-1.03612		8.115	-1.00772		8.115	-0.86267
8.605	-0.76182		8.605	-0.8547		8.605	-1.03577		8.605	-1.00131		8.605	-0.76018		8.605	-0.89214		8.605	-0.95218		8.605	-0.90067		8.605	-0.89612		8.605	-0.77693
9.095	-0.77933		9.095	-0.80649		9.095	-0.93968		9.095	-0.87611		9.095	-0.64274		9.095	-0.81819		9.095	-0.88089		9.095	-0.85731		9.095	-0.87263		9.095	-0.75134
9.585	-0.75817		9.585	-0.75091		9.585	-0.81728		9.585	-0.75552		9.585	-0.52841		9.585	-0.73693		9.585	-0.78967		9.585	-0.80164		9.585	-0.85489		9.585	-0.73099
10.075	-0.7067		10.075	-0.64172		10.075	-0.64674		10.075	-0.62592		10.075	-0.44397		10.075	-0.63711		10.075	-0.67735		10.075	-0.71268		10.075	-0.78004		10.075	-0.66613
10.565	-0.65459		10.565	-0.58671		10.565	-0.5443		10.565	-0.55798		10.565	-0.37886		10.565	-0.53939		10.565	-0.55438		10.565	-0.58404		10.565	-0.64685		10.565	-0.54935
11.055	-0.53708		11.055	-0.49224		11.055	-0.45419		11.055	-0.49257		11.055	-0.28642		11.055	-0.44693		11.055	-0.45912		11.055	-0.45217		11.055	-0.51932		11.055	-0.4435
11.545	-0.42315		11.545	-0.43598		11.545	-0.408		11.545	-0.46831		11.545	-0.25342		11.545	-0.39464		11.545	-0.39009		11.545	-0.34024		11.545	-0.4		11.545	-0.3363
12.035	-0.35078		12.035	-0.36828		12.035	-0.40284		12.035	-0.46484		12.035	-0.28066		12.035	-0.38406		12.035	-0.3571		12.035	-0.27431		12.035	-0.2934		12.035	-0.22429
12.525	-0.27435		12.525	-0.33739		12.525	-0.43649		12.525	-0.45993		12.525	-0.30809		12.525	-0.37931		12.525	-0.32198		12.525	-0.227		12.525	-0.20495		12.525	-0.1293
13.015	-0.19203		13.015	-0.34924		13.015	-0.46733		13.015	-0.48591		13.015	-0.31929		13.015	-0.37408		13.015	-0.29433		13.015	-0.18776		13.015	-0.15048		13.015	-0.08028
13.505	-0.03361		13.505	-0.21489		13.505	-0.43504		13.505	-0.47902		13.505	-0.2966		13.505	-0.36382		13.505	-0.28027		13.505	-0.15455		13.505	-0.12357		13.505	-0.06513
13.995	0.10875		13.995	0.07268		13.995	-0.21022		13.995	-0.30439		13.995	-0.19693		13.995	-0.28157		13.995	-0.18952		13.995	-0.0587		13.995	-0.04602		13.995	-0.00522
14.485	0.23635		14.485	0.37156		14.485	0.12711		14.485	-0.04353		14.485	-0.01306		14.485	-0.09614		14.485	-0.01244		14.485	0.11373		14.485	0.08285		14.485	0.08563
14.975	0.3212		14.975	0.51437		14.975	0.30483		14.975	0.14058		14.975	0.22746		14.975	0.11678		14.975	0.18478		14.975	0.28447		14.975	0.22305		14.975	0.19765
15.465	0.30931		15.465	0.50107		15.465	0.24839		15.465	0.13697		15.465	0.28375		15.465	0.16557		15.465	0.22898		15.465	0.30252		15.465	0.23278		15.465	0.20584
15.955	0.30666		15.955	0.51521		15.955	0.24501		15.955	0.17518		15.955	0.3063		15.955	0.20092		15.955	0.25338		15.955	0.31566		15.955	0.24581		15.955	0.22881
16.445	0.31845		16.445	0.51998		16.445	0.27162		16.445	0.22249		16.445	0.31472		16.445	0.21138		16.445	0.23818		16.445	0.29799		16.445	0.23957		16.445	0.23281
16.935	0.27585		16.935	0.49096		16.935	0.24908		16.935	0.21171		16.935	0.2931		16.935	0.19804		16.935	0.22428		16.935	0.27909		16.935	0.22966		16.935	0.20653
17.425	0.30883		17.425	0.4787		17.425	0.18444		17.425	0.15537		17.425	0.25084		17.425	0.16097		17.425	0.19252		17.425	0.25299		17.425	0.2136		17.425	0.13626
17.915	0.32773		17.915	0.48458		17.915	0.21203		17.915	0.20277		17.915	0.25632		17.915	0.15749		17.915	0.1984		17.915	0.26409		17.915	0.22315		17.915	0.10369
18.405	0.36406		18.405	0.47854		18.405	0.27446		18.405	0.26193		18.405	0.26747		18.405	0.15684		18.405	0.18813		18.405	0.25016		18.405	0.20097		18.405	0.09731
18.895	0.28359		18.895	0.41831		18.895	0.28457		18.895	0.26056		18.895	0.24684		18.895	0.11896		18.895	0.12463		18.895	0.18024		18.895	0.12922		18.895	0.0598
19.385	0.20976		19.385	0.34366		19.385	0.25679		19.385	0.22526		19.385	0.17353		19.385	0.0559		19.385	0.08584		19.385	0.143		19.385	0.09207		19.385	0.05515
19.875	0.23688		19.875	0.3863		19.875	0.289		19.875	0.24654		19.875	0.16344		19.875	0.06271		19.875	0.11082		19.875	0.15826		19.875	0.11122		19.875	0.06479
20.365	0.33858		20.365	0.48632		20.365	0.32242		20.365	0.27971		20.365	0.22621		20.365	0.11902		20.365	0.12344		20.365	0.16032		20.365	0.11876		20.365	0.06306
20.855	0.3595		20.855	0.41378		20.855	0.23129		20.855	0.21774		20.855	0.19349		20.855	0.07576		20.855	0.03207		20.855	0.08043		20.855	0.03937		20.855	-0.0072
21.345	0.30838		21.345	0.30594		21.345	0.15116		21.345	0.15456		21.345	0.15351		21.345	0.016		21.345	-0.03128		21.345	0.01369		21.345	-0.02225		21.345	-0.04431
21.835	0.18221		21.835	0.23987		21.835	0.10401		21.835	0.11836		21.835	0.12723		21.835	-0.01584		21.835	-0.03748		21.835	-0.01603		21.835	-0.04368		21.835	-0.05435
22.325	0.10888		22.325	0.16822		22.325	0.08071		22.325	0.09103		22.325	0.13524		22.325	-0.02078		22.325	-0.05576		22.325	-0.0551		22.325	-0.07335		22.325	-0.09241
22.815	0.17247		22.815	0.15605		22.815	0.07061		22.815	0.07389		22.815	0.11936		22.815	-0.0446		22.815	-0.08352		22.815	-0.09288		22.815	-0.10795		22.815	-0.13872
23.305	0.1879		23.305	0.03437		23.305	0.00297		23.305	0.01473		23.305	0.0662		23.305	-0.09306		23.305	-0.12368		23.305	-0.13952		23.305	-0.14937		23.305	-0.17679
23.795	0.174		23.795	-0.00267		23.795	-0.00818		23.795	0.00856		23.795	0.0564		23.795	-0.0769		23.795	-0.0953		23.795	-0.11937		23.795	-0.12795		23.795	-0.15693
24.285	0.10692		24.285	0.0413		24.285	-0.00361		24.285	-0.01279		24.285	0.03922		24.285	-0.04809		24.285	-0.06102		24.285	-0.09201		24.285	-0.10689		24.285	-0.12114
24.775	0.05863		24.775	0.03726		24.775	0.00779		24.775	-0.01676		24.775	0.02111		24.775	-0.03172		24.775	-0.0276		24.775	-0.03777		24.775	-0.05173		24.775	-0.05572
25.265	0.06561		25.265	0.03318		25.265	0.01406		25.265	-0.00985		25.265	0.01879		25.265	-0.01523		25.265	-0.00789		25.265	-0.00734		25.265	-0.0137		25.265	-0.01342
25.755	0		25.755	0		25.755	0		25.755	0		25.755	0		25.755	0		25.755	0		25.755	0		25.755	0		25.755	0

## Sheet: CTP
x	y		x	y		x	y		x	y		x	y		x	y		x	y		x	y
-22.755	3.1259		-22.755	3.108		-22.755	1.54928		-22.755	0.33368		-22.755	-0.30615		-22.755	0.47692		-22.755	1.13917		-22.755	0.73271
-22.265	2.59479		-22.265	2.76364		-22.265	1.263		-22.265	0.07032		-22.265	-0.50127		-22.265	0.24879		-22.265	0.85059		-22.265	0.46811
-21.775	2.09783		-21.775	2.52491		-21.775	0.94289		-21.775	-0.28235		-21.775	-0.79605		-21.775	0.01144		-21.775	0.5824		-21.775	0.22647
-21.285	1.80697		-21.285	2.34155		-21.285	0.63148		-21.285	-0.65656		-21.285	-1.14476		-21.285	-0.26792		-21.285	0.34506		-21.285	-0.0033
-20.795	1.65405		-20.795	2.09955		-20.795	0.40724		-20.795	-0.9036		-20.795	-1.42946		-20.795	-0.58179		-20.795	0.02363		-20.795	-0.30564
-20.305	1.42887		-20.305	1.82696		-20.305	0.17739		-20.305	-1.13695		-20.305	-1.71686		-20.305	-1.01682		-20.305	-0.47846		-20.305	-0.76469
-19.815	0.97255		-19.815	1.26949		-19.815	-0.40612		-19.815	-1.61334		-19.815	-2.17762		-19.815	-1.58855		-19.815	-1.12316		-19.815	-1.39576
-19.325	0.38908		-19.325	0.60207		-19.325	-1.0789		-19.325	-2.18947		-19.325	-2.70122		-19.325	-2.10651		-19.325	-1.65157		-19.325	-1.90469
-18.835	-0.15066		-18.835	0.17671		-18.835	-1.51672		-18.835	-2.60177		-18.835	-3.08361		-18.835	-2.48028		-18.835	-2.02678		-18.835	-2.23807
-18.345	-0.6441		-18.345	-0.19362		-18.345	-1.93675		-18.345	-3.0493		-18.345	-3.50175		-18.345	-2.98543		-18.345	-2.54156		-18.345	-2.72229
-17.855	-1.32938		-17.855	-0.84212		-17.855	-2.58534		-17.855	-3.67597		-17.855	-4.10052		-17.855	-3.68722		-17.855	-3.25358		-17.855	-3.43088
-17.365	-2.1278		-17.365	-1.66048		-17.365	-3.39913		-17.365	-4.46582		-17.365	-4.83593		-17.365	-4.42203		-17.365	-3.98105		-17.365	-4.13262
-16.875	-2.71794		-16.875	-2.38265		-16.875	-4.14523		-16.875	-5.17737		-16.875	-5.52196		-16.875	-5.09638		-16.875	-4.6477		-16.875	-4.78444
-16.385	-3.46014		-16.385	-3.2628		-16.385	-5.07203		-16.385	-6.03082		-16.385	-6.28093		-16.385	-5.87531		-16.385	-5.39217		-16.385	-5.50242
-15.895	-4.25511		-15.895	-4.15028		-15.895	-5.90991		-15.895	-6.88939		-15.895	-7.09823		-15.895	-6.72066		-15.895	-6.21804		-15.895	-6.29885
-15.405	-4.72657		-15.405	-4.67595		-15.405	-6.38533		-15.405	-7.47681		-15.405	-7.69619		-15.405	-7.37776		-15.405	-6.8652		-15.405	-6.92009
-14.915	-5.26815		-14.915	-5.1438		-14.915	-6.6884		-14.915	-7.88055		-14.915	-8.11398		-14.915	-7.83046		-14.915	-7.28831		-14.915	-7.33632
-14.425	-5.81198		-14.425	-5.52758		-14.425	-6.94015		-14.425	-8.20733		-14.425	-8.51487		-14.425	-8.20841		-14.425	-7.63819		-14.425	-7.67552
-13.935	-6.12205		-13.935	-5.86458		-13.935	-7.27417		-13.935	-8.52979		-13.935	-8.87008		-13.935	-8.58346		-13.935	-8.01788		-13.935	-8.00225
-13.445	-6.89694		-13.445	-6.62459		-13.445	-7.95057		-13.445	-9.00871		-13.445	-9.29708		-13.445	-9.05815		-13.445	-8.55889		-13.445	-8.54072
-12.955	-7.32037		-12.955	-7.00266		-12.955	-8.41492		-12.955	-9.39455		-12.955	-9.64012		-12.955	-9.42448		-12.955	-8.9323		-12.955	-8.90497
-12.465	-7.50582		-12.465	-7.18779		-12.465	-8.69052		-12.465	-9.73996		-12.465	-9.9246		-12.465	-9.73359		-12.465	-9.14279		-12.465	-9.07216
-11.975	-7.84964		-11.975	-7.5474		-11.975	-9.11108		-11.975	-10.2048		-11.975	-10.3874		-11.975	-10.1866		-11.975	-9.51105		-11.975	-9.36993
-11.485	-7.94206		-11.485	-7.78883		-11.485	-9.39461		-11.485	-10.45		-11.485	-10.6708		-11.485	-10.4391		-11.485	-9.72777		-11.485	-9.55198
-10.995	-8.06852		-10.995	-7.84063		-10.995	-9.47154		-10.995	-10.4459		-10.995	-10.6307		-10.995	-10.3267		-10.995	-9.55581		-10.995	-9.38976
-10.505	-8.19602		-10.505	-7.74623		-10.505	-9.24097		-10.505	-10.0922		-10.505	-10.28		-10.505	-9.95587		-10.505	-9.17402		-10.505	-9.01332
-10.015	-8.18575		-10.015	-7.85405		-10.015	-9.06724		-10.015	-9.73961		-10.015	-9.99506		-10.015	-9.79294		-10.015	-9.09247		-10.015	-8.87212
-9.525	-7.84839		-9.525	-7.63915		-9.525	-8.87421		-9.525	-9.55729		-9.525	-9.87747		-9.525	-9.72235		-9.525	-9.06781		-9.525	-8.85713
-9.035	-7.43967		-9.035	-7.22255		-9.035	-8.38388		-9.035	-9.14458		-9.035	-9.53188		-9.035	-9.30545		-9.035	-8.66856		-9.035	-8.53569
-8.545	-7.19437		-8.545	-7.03224		-8.545	-8.06629		-8.545	-8.8007		-8.545	-9.16169		-8.545	-8.88632		-8.545	-8.24796		-8.545	-8.15554
-8.055	-7.44348		-8.055	-7.0778		-8.055	-8.20884		-8.055	-8.93887		-8.055	-9.29461		-8.055	-9.05391		-8.055	-8.39749		-8.055	-8.23673
-7.565	-7.48446		-7.565	-7.05356		-7.565	-8.2547		-7.565	-8.97301		-7.565	-9.38461		-7.565	-9.23917		-7.565	-8.5532		-7.565	-8.3696
-7.075	-7.45081		-7.075	-7.10792		-7.075	-8.32457		-7.075	-9.01088		-7.075	-9.45519		-7.075	-9.40798		-7.075	-8.70234		-7.075	-8.46115
-6.585	-7.24929		-6.585	-7.07786		-6.585	-8.36343		-6.585	-9.05392		-6.585	-9.50224		-6.585	-9.5309		-6.585	-8.82359		-6.585	-8.51537
-6.095	-7.40488		-6.095	-7.2159		-6.095	-8.46589		-6.095	-9.12064		-6.095	-9.59372		-6.095	-9.68593		-6.095	-9.01616		-6.095	-8.71669
-5.605	-7.61995		-5.605	-7.51742		-5.605	-8.58753		-5.605	-9.16001		-5.605	-9.68239		-5.605	-9.77725		-5.605	-9.14816		-5.605	-8.88596
-5.115	-7.81687		-5.115	-7.72049		-5.115	-8.61581		-5.115	-9.07297		-5.115	-9.61785		-5.115	-9.66727		-5.115	-9.06543		-5.115	-8.82646
-4.625	-8.07474		-4.625	-7.88088		-4.625	-8.69543		-4.625	-9.02879		-4.625	-9.53793		-4.625	-9.528		-4.625	-9.00927		-4.625	-8.76894
-4.135	-7.99465		-4.135	-7.93354		-4.135	-8.82909		-4.135	-9.07762		-4.135	-9.49212		-4.135	-9.44432		-4.135	-8.99774		-4.135	-8.76565
-3.645	-7.84898		-3.645	-8.01424		-3.645	-8.94735		-3.645	-9.1429		-3.645	-9.49979		-3.645	-9.45748		-3.645	-9.08646		-3.645	-8.86259
-3.155	-7.95765		-3.155	-8.07123		-3.155	-9.03916		-3.155	-9.21891		-3.155	-9.53859		-3.155	-9.52348		-3.155	-9.20419		-3.155	-8.96908
-2.665	-7.95716		-2.665	-8.03652		-2.665	-9.03313		-2.665	-9.2498		-2.665	-9.52001		-2.665	-9.50393		-2.665	-9.19958		-2.665	-8.98086
-2.175	-7.73218		-2.175	-7.85418		-2.175	-8.86759		-2.175	-9.09291		-2.175	-9.35058		-2.175	-9.29462		-2.175	-8.99514		-2.175	-8.81359
-1.685	-7.67399		-1.685	-7.65466		-1.685	-8.62016		-1.685	-8.83515		-1.685	-9.0919		-1.685	-9.00283		-1.685	-8.66785		-1.685	-8.52277
-1.195	-7.92724		-1.195	-7.52266		-1.195	-8.41641		-1.195	-8.63211		-1.195	-8.89062		-1.195	-8.81424		-1.195	-8.49104		-1.195	-8.3982
-0.705	-8.09497		-0.705	-7.39579		-0.705	-8.31562		-0.705	-8.47889		-0.705	-8.81541		-0.705	-8.75693		-0.705	-8.52923		-0.705	-8.48266
-0.215	-8.14849		-0.215	-7.41419		-0.215	-8.36237		-0.215	-8.55672		-0.215	-8.92954		-0.215	-8.89645		-0.215	-8.74301		-0.215	-8.70488
0.275	-8.02286		0.275	-7.37172		0.275	-8.35533		0.275	-8.58743		0.275	-8.86995		0.275	-8.85736		0.275	-8.72629		0.275	-8.69991
0.765	-7.64079		0.765	-7.17891		0.765	-8.16353		0.765	-8.35266		0.765	-8.68143		0.765	-8.70271		0.765	-8.59968		0.765	-8.5842
1.255	-7.01958		1.255	-6.77161		1.255	-7.77335		1.255	-7.9466		1.255	-8.38944		1.255	-8.39987		1.255	-8.26669		1.255	-8.21327
1.745	-6.49645		1.745	-6.39373		1.745	-7.41786		1.745	-7.62092		1.745	-8.03853		1.745	-8.06153		1.745	-7.94791		1.745	-7.89997
2.235	-6.04005		2.235	-6.08605		2.235	-7.02519		2.235	-7.2695		2.235	-7.63245		2.235	-7.63232		2.235	-7.57734		2.235	-7.5444
2.725	-5.69661		2.725	-5.66227		2.725	-6.52585		2.725	-6.76179		2.725	-7.07877		2.725	-6.97195		2.725	-6.97344		2.725	-6.92972
3.215	-5.38967		3.215	-5.16633		3.215	-6.00871		3.215	-6.18143		3.215	-6.48554		3.215	-6.36218		3.215	-6.39402		3.215	-6.34379
3.705	-4.80787		3.705	-4.61358		3.705	-5.47835		3.705	-5.61653		3.705	-5.932		3.705	-5.89348		3.705	-5.87855		3.705	-5.8375
4.195	-4.08466		4.195	-4.01396		4.195	-4.83575		4.195	-4.95767		4.195	-5.25258		4.195	-5.30945		4.195	-5.21437		4.195	-5.11252
4.685	-3.2789		4.685	-3.31899		4.685	-4.01062		4.685	-4.11533		4.685	-4.40321		4.685	-4.49273		4.685	-4.37772		4.685	-4.21239
5.175	-2.50208		5.175	-2.54358		5.175	-3.22783		5.175	-3.30346		5.175	-3.59881		5.175	-3.6878		5.175	-3.59761		5.175	-3.44144
5.665	-1.94582		5.665	-2.13492		5.665	-2.82287		5.665	-2.81642		5.665	-3.1344		5.665	-3.23574		5.665	-3.15654		5.665	-3.02358
6.155	-1.72155		6.155	-1.86626		6.155	-2.48898		6.155	-2.42361		6.155	-2.77736		6.155	-2.86769		6.155	-2.77607		6.155	-2.63972
6.645	-1.33097		6.645	-1.41379		6.645	-2.00235		6.645	-1.84316		6.645	-2.22112		6.645	-2.27712		6.645	-2.19027		6.645	-2.06942
7.135	-0.79862		7.135	-0.9308		7.135	-1.51834		7.135	-1.30832		7.135	-1.67935		7.135	-1.71477		7.135	-1.66246		7.135	-1.54331
7.625	-0.39079		7.625	-0.54018		7.625	-1.10627		7.625	-0.89876		7.625	-1.25762		7.625	-1.30157		7.625	-1.23823		7.625	-1.0754
8.115	-0.08226		8.115	-0.183		8.115	-0.70381		8.115	-0.48999		8.115	-0.8391		8.115	-0.8881		8.115	-0.80612		8.115	-0.61264
8.605	0.04334		8.605	0.12982		8.605	-0.28625		8.605	-0.06408		8.605	-0.38578		8.605	-0.40181		8.605	-0.30635		8.605	-0.13983
9.095	0.16964		9.095	0.4481		9.095	0.07511		9.095	0.2647		9.095	0.02127		9.095	0.03241		9.095	0.16756		9.095	0.24576
9.585	0.27573		9.585	0.70964		9.585	0.32496		9.585	0.5501		9.585	0.39277		9.585	0.42624		9.585	0.55565		9.585	0.56006
10.075	0.40038		10.075	0.91865		10.075	0.52786		10.075	0.772		10.075	0.63416		10.075	0.68975		10.075	0.74715		10.075	0.70602
10.565	0.25071		10.565	0.88063		10.565	0.57762		10.565	0.82697		10.565	0.7038		10.565	0.76441		10.565	0.75564		10.565	0.68967
11.055	0.27904		11.055	0.90335		11.055	0.65507		11.055	0.87896		11.055	0.76122		11.055	0.79503		11.055	0.8095		11.055	0.73313
11.545	0.28834		11.545	0.9226		11.545	0.70956		11.545	0.91649		11.545	0.80771		11.545	0.79589		11.545	0.84004		11.545	0.76399
12.035	0.33105		12.035	0.97511		12.035	0.77759		12.035	0.98793		12.035	0.88491		12.035	0.84349		12.035	0.88595		12.035	0.8095
12.525	0.38849		12.525	1.07313		12.525	0.85172		12.525	1.05493		12.525	0.95137		12.525	0.8934		12.525	0.92099		12.525	0.84813
13.015	0.52738		13.015	1.21972		13.015	0.94427		13.015	1.09246		13.015	0.99363		13.015	0.93459		13.015	0.97767		13.015	0.90621
13.505	0.49739		13.505	1.20684		13.505	0.94294		13.505	1.04911		13.505	0.9761		13.505	0.92972		13.505	0.98635		13.505	0.9225
13.995	0.41443		13.995	1.1702		13.995	0.93711		13.995	1.03611		13.995	1.00221		13.995	0.92931		13.995	0.96481		13.995	0.91609
14.485	0.3415		14.485	1.08645		14.485	0.87887		14.485	0.99124		14.485	0.98703		14.485	0.8909		14.485	0.91335		14.485	0.86672
14.975	0.34741		14.975	1.04305		14.975	0.83029		14.975	0.95451		14.975	0.93861		14.975	0.85074		14.975	0.88159		14.975	0.83494
15.465	0.18166		15.465	0.9467		15.465	0.74796		15.465	0.87772		15.465	0.84106		15.465	0.77236		15.465	0.81886		15.465	0.77746
15.955	-0.00604		15.955	0.84279		15.955	0.68082		15.955	0.81097		15.955	0.77067		15.955	0.72079		15.955	0.76759		15.955	0.74103
16.445	-0.16402		16.445	0.72467		16.445	0.57815		16.445	0.74195		16.445	0.68225		16.445	0.65426		16.445	0.6964		16.445	0.67874
16.935	-0.16761		16.935	0.68841		16.935	0.51287		16.935	0.68857		16.935	0.61951		16.935	0.58856		16.935	0.63788		16.935	0.6263
17.425	-0.20497		17.425	0.59629		17.425	0.42808		17.425	0.61367		17.425	0.5535		17.425	0.51858		17.425	0.56285		17.425	0.56565
17.915	-0.27252		17.915	0.54653		17.915	0.36468		17.915	0.50048		17.915	0.42634		17.915	0.40443		17.915	0.47344		17.915	0.48467
18.405	-0.21585		18.405	0.58154		18.405	0.35525		18.405	0.42208		18.405	0.39166		18.405	0.3677		18.405	0.43154		18.405	0.44037
18.895	-0.27661		18.895	0.48299		18.895	0.28761		18.895	0.33827		18.895	0.36246		18.895	0.35297		18.895	0.39488		18.895	0.40296
19.385	-0.32556		19.385	0.39675		19.385	0.2287		19.385	0.26793		19.385	0.31973		19.385	0.32578		19.385	0.35617		19.385	0.3524
19.875	-0.33982		19.875	0.32929		19.875	0.19539		19.875	0.24665		19.875	0.29496		19.875	0.3114		19.875	0.31117		19.875	0.30216
20.365	-0.22222		20.365	0.27442		20.365	0.13509		20.365	0.16559		20.365	0.2003		20.365	0.22044		20.365	0.20928		20.365	0.19768
20.855	-0.12836		20.855	0.21812		20.855	0.02397		20.855	0.07791		20.855	0.09505		20.855	0.13259		20.855	0.10864		20.855	0.09143
21.345	-0.13672		21.345	0.1954		21.345	0.00176		21.345	0.06776		21.345	0.07414		21.345	0.1154		21.345	0.07542		21.345	0.0275
21.835	-0.14622		21.835	0.13706		21.835	-0.062		21.835	-0.00694		21.835	0.01494		21.835	0.04875		21.835	-0.01604		21.835	-0.07531
22.325	-0.07782		22.325	0.15757		22.325	-0.1262		22.325	-0.0832		22.325	-0.04811		22.325	-0.01746		22.325	-0.0981		22.325	-0.15709
22.815	-0.05539		22.815	0.11961		22.815	-0.18568		22.815	-0.12811		22.815	-0.09176		22.815	-0.05409		22.815	-0.10813		22.815	-0.1806
23.305	-0.07887		23.305	0.05818		23.305	-0.18256		23.305	-0.10189		23.305	-0.08212		23.305	-0.03305		23.305	-0.06655		23.305	-0.13872
23.795	-0.14376		23.795	0.00445		23.795	-0.17385		23.795	-0.09177		23.795	-0.09051		23.795	-0.06127		23.795	-0.08191		23.795	-0.14896
24.285	-0.16135		24.285	-0.02146		24.285	-0.12897		24.285	-0.05924		24.285	-0.04834		24.285	-0.04563		24.285	-0.07537		24.285	-0.14204
24.775	-0.18489		24.775	-0.05177		24.775	-0.07874		24.775	-0.02095		24.775	-0.01047		24.775	-0.01497		24.775	-0.03827		24.775	-0.07838
25.265	-0.03852		25.265	0.02025		25.265	0.00214		25.265	0.01964		25.265	0.019		25.265	0.01338		25.265	0.00114		25.265	-0.01165
25.755	0		25.755	0		25.755	0		25.755	0		25.755	0		25.755	0		25.755	0		25.755	0

## Sheet: GTP
x	y		x	y		x	y		x	y		x	y		x	y		x	y		x	y		x	y		x	y
-22.755	4.00975		-22.755	2.50009		-22.755	1.93978		-22.755	1.24944		-22.755	2.41049		-22.755	2.09237		-22.755	1.63524		-22.755	1.16727		-22.755	0.94534		-22.755	0.62806
-22.265	3.97362		-22.265	2.47677		-22.265	1.89958		-22.265	1.31745		-22.265	2.46366		-22.265	2.10716		-22.265	1.69591		-22.265	1.19508		-22.265	0.96166		-22.265	0.65181
-21.775	3.8214		-21.775	2.36886		-21.775	1.8577		-21.775	1.34744		-21.775	2.47658		-21.775	2.1327		-21.775	1.7431		-21.775	1.21082		-21.775	0.95775		-21.775	0.63858
-21.285	3.72478		-21.285	2.28471		-21.285	1.82103		-21.285	1.38555		-21.285	2.47589		-21.285	2.12561		-21.285	1.73581		-21.285	1.20912		-21.285	0.92984		-21.285	0.59995
-20.795	3.74735		-20.795	2.27873		-20.795	1.80316		-20.795	1.40696		-20.795	2.4474		-20.795	2.06364		-20.795	1.64733		-20.795	1.13184		-20.795	0.85075		-20.795	0.52096
-20.305	3.71506		-20.305	2.25782		-20.305	1.74194		-20.305	1.35067		-20.305	2.33802		-20.305	1.98625		-20.305	1.58781		-20.305	1.09618		-20.305	0.81177		-20.305	0.49414
-19.815	3.66684		-19.815	2.28616		-19.815	1.70815		-19.815	1.31561		-19.815	2.27085		-19.815	1.96179		-19.815	1.59312		-19.815	1.12587		-19.815	0.83763		-19.815	0.5365
-19.325	3.60327		-19.325	2.30581		-19.325	1.66016		-19.325	1.25191		-19.325	2.16613		-19.325	1.89332		-19.325	1.56194		-19.325	1.14044		-19.325	0.84505		-19.325	0.55571
-18.835	3.19705		-18.835	2.1069		-18.835	1.40683		-18.835	1.02953		-18.835	1.9224		-18.835	1.63955		-18.835	1.35345		-18.835	1.00323		-18.835	0.72142		-18.835	0.41707
-18.345	2.29015		-18.345	1.516		-18.345	0.84869		-18.345	0.54783		-18.345	1.52715		-18.345	1.2255		-18.345	0.95541		-18.345	0.63924		-18.345	0.37368		-18.345	0.08991
-17.855	1.48652		-17.855	0.90694		-17.855	0.19591		-17.855	-0.02994		-17.855	1.02841		-17.855	0.7209		-17.855	0.494		-17.855	0.21337		-17.855	0.02437		-17.855	-0.16861
-17.365	0.98063		-17.365	0.48202		-17.365	-0.31133		-17.365	-0.48746		-17.365	0.57186		-17.365	0.28829		-17.365	0.1305		-17.365	-0.0695		-17.365	-0.19323		-17.365	-0.34451
-16.875	0.58161		-16.875	0.02937		-16.875	-0.67173		-16.875	-0.89264		-16.875	0.09849		-16.875	-0.14077		-16.875	-0.30236		-16.875	-0.50558		-16.875	-0.60073		-16.875	-0.7621
-16.385	0.02941		-16.385	-0.34143		-16.385	-1.10812		-16.385	-1.44187		-16.385	-0.51136		-16.385	-0.70051		-16.385	-0.89823		-16.385	-1.14955		-16.385	-1.21705		-16.385	-1.4226
-15.895	-0.28949		-15.895	-0.73772		-15.895	-1.52137		-15.895	-1.96599		-15.895	-1.09843		-15.895	-1.26248		-15.895	-1.47655		-15.895	-1.74914		-15.895	-1.82567		-15.895	-2.05862
-15.405	-0.49637		-15.405	-1.19635		-15.405	-1.93616		-15.405	-2.44974		-15.405	-1.58058		-15.405	-1.73209		-15.405	-1.94147		-15.405	-2.22502		-15.405	-2.31705		-15.405	-2.58306
-14.915	-0.77582		-14.915	-1.48522		-14.915	-2.18269		-14.915	-2.76789		-14.915	-1.94025		-14.915	-2.11605		-14.915	-2.33398		-14.915	-2.61859		-14.915	-2.70967		-14.915	-3.0001
-14.425	-0.95405		-14.425	-1.67519		-14.425	-2.37177		-14.425	-2.99714		-14.425	-2.22328		-14.425	-2.44026		-14.425	-2.6684		-14.425	-2.93782		-14.425	-3.04523		-14.425	-3.33086
-13.935	-1.18845		-13.935	-2.02809		-13.935	-2.77735		-13.935	-3.32967		-13.935	-2.44721		-13.935	-2.67079		-13.935	-2.87653		-13.935	-3.13557		-13.935	-3.24001		-13.935	-3.53185
-13.445	-1.82985		-13.445	-2.57194		-13.445	-3.15411		-13.445	-3.69073		-13.445	-2.6878		-13.445	-2.85442		-13.445	-3.03296		-13.445	-3.25099		-13.445	-3.3515		-13.445	-3.63594
-12.955	-2.26388		-12.955	-3.00989		-12.955	-3.46937		-12.955	-4.0423		-12.955	-3.04552		-12.955	-3.1857		-12.955	-3.36209		-12.955	-3.51109		-12.955	-3.59115		-12.955	-3.83472
-12.465	-2.46929		-12.465	-3.22444		-12.465	-3.60634		-12.465	-4.37604		-12.465	-3.41555		-12.465	-3.56413		-12.465	-3.81458		-12.465	-3.89871		-12.465	-3.93284		-12.465	-4.12407
-11.975	-2.5004		-11.975	-3.242		-11.975	-3.64155		-11.975	-4.60457		-11.975	-3.70153		-11.975	-3.88472		-11.975	-4.19		-11.975	-4.22105		-11.975	-4.22839		-11.975	-4.39203
-11.485	-2.80536		-11.485	-3.2912		-11.485	-3.60807		-11.485	-4.62758		-11.485	-3.78594		-11.485	-3.99052		-11.485	-4.29164		-11.485	-4.2887		-11.485	-4.29385		-11.485	-4.45656
-10.995	-2.97332		-10.995	-3.24222		-10.995	-3.432		-10.995	-4.53239		-10.995	-3.76457		-10.995	-4.00267		-10.995	-4.27296		-10.995	-4.25231		-10.995	-4.25835		-10.995	-4.37177
-10.505	-2.78745		-10.505	-2.98232		-10.505	-3.19816		-10.505	-4.41029		-10.505	-3.79509		-10.505	-4.06419		-10.505	-4.30129		-10.505	-4.22337		-10.505	-4.17491		-10.505	-4.26726
-10.015	-2.49911		-10.015	-2.76702		-10.015	-3.02656		-10.015	-4.17655		-10.015	-3.66968		-10.015	-3.93424		-10.015	-4.1843		-10.015	-4.02972		-10.015	-3.92807		-10.015	-4.04483
-9.525	-1.79465		-9.525	-2.39919		-9.525	-2.61813		-9.525	-3.76384		-9.525	-3.50191		-9.525	-3.78049		-9.525	-4.04496		-9.525	-3.87126		-9.525	-3.73691		-9.525	-3.84851
-9.035	-2.35894		-9.035	-2.57623		-9.035	-2.89937		-9.035	-4.0785		-9.035	-3.7567		-9.035	-3.94492		-9.035	-4.17132		-9.035	-3.90263		-9.035	-3.65808		-9.035	-3.72299
-8.545	-2.9673		-8.545	-2.87883		-8.545	-3.2656		-8.545	-4.39476		-8.545	-3.99327		-8.545	-4.11571		-8.545	-4.31669		-8.545	-3.99649		-8.545	-3.70877		-8.545	-3.73665
-8.055	-3.28353		-8.055	-3.22643		-8.055	-3.36518		-8.055	-4.38563		-8.055	-4.00675		-8.055	-4.14618		-8.055	-4.31624		-8.055	-4.02945		-8.055	-3.76595		-8.055	-3.80006
-7.565	-3.38595		-7.565	-3.29066		-7.565	-3.28459		-7.565	-4.15376		-7.565	-3.83945		-7.565	-3.96175		-7.565	-4.10274		-7.565	-3.83189		-7.565	-3.58655		-7.565	-3.60036
-7.075	-3.2077		-7.075	-2.98647		-7.075	-2.98004		-7.075	-3.73764		-7.075	-3.46463		-7.075	-3.54149		-7.075	-3.66039		-7.075	-3.43853		-7.075	-3.23209		-7.075	-3.28774
-6.585	-2.73039		-6.585	-2.54473		-6.585	-2.64188		-6.585	-3.33255		-6.585	-3.0581		-6.585	-3.12894		-6.585	-3.24518		-6.585	-3.08877		-6.585	-2.95605		-6.585	-3.09348
-6.095	-2.19515		-6.095	-2.22702		-6.095	-2.43551		-6.095	-3.00627		-6.095	-2.76665		-6.095	-2.86084		-6.095	-3.00358		-6.095	-2.87413		-6.095	-2.80685		-6.095	-2.99361
-5.605	-1.79573		-5.605	-1.90511		-5.605	-2.1128		-5.605	-2.68094		-5.605	-2.45281		-5.605	-2.54851		-5.605	-2.69725		-5.605	-2.59917		-5.605	-2.59145		-5.605	-2.8394
-5.115	-1.36168		-5.115	-1.60175		-5.115	-1.86351		-5.115	-2.52128		-5.115	-2.33746		-5.115	-2.48622		-5.115	-2.64074		-5.115	-2.49173		-5.115	-2.50013		-5.115	-2.76946
-4.625	-1.00089		-4.625	-1.26005		-4.625	-1.59393		-4.625	-2.27742		-4.625	-2.27301		-4.625	-2.45989		-4.625	-2.5951		-4.625	-2.38987		-4.625	-2.41173		-4.625	-2.67365
-4.135	-0.83265		-4.135	-1.31954		-4.135	-1.64864		-4.135	-2.35306		-4.135	-2.40107		-4.135	-2.5509		-4.135	-2.68887		-4.135	-2.50143		-4.135	-2.51678		-4.135	-2.79135
-3.645	-0.63842		-3.645	-1.45214		-3.645	-1.86667		-3.645	-2.60287		-3.645	-2.55593		-3.645	-2.66387		-3.645	-2.79125		-3.645	-2.63423		-3.645	-2.64194		-3.645	-2.91456
-3.155	-0.7795		-3.155	-1.5331		-3.155	-1.99189		-3.155	-2.66005		-3.155	-2.61106		-3.155	-2.72283		-3.155	-2.83657		-3.155	-2.6707		-3.155	-2.64123		-3.155	-2.87921
-2.665	-0.82614		-2.665	-1.8441		-2.665	-2.21806		-2.665	-2.77415		-2.665	-2.81784		-2.665	-2.90446		-2.665	-2.98079		-2.665	-2.75349		-2.665	-2.62162		-2.665	-2.81754
-2.175	-0.94191		-2.175	-2.09066		-2.175	-2.48576		-2.175	-3.01597		-2.175	-3.10651		-2.175	-3.18955		-2.175	-3.23747		-2.175	-2.94242		-2.175	-2.66277		-2.175	-2.81663
-1.685	-1.31422		-1.685	-2.28541		-1.685	-2.74609		-1.685	-3.3609		-1.685	-3.4108		-1.685	-3.5347		-1.685	-3.62935		-1.685	-3.31156		-1.685	-2.9298		-1.685	-3.04503
-1.195	-1.72569		-1.195	-2.47895		-1.195	-2.89299		-1.195	-3.58188		-1.195	-3.61213		-1.195	-3.74816		-1.195	-3.89704		-1.195	-3.58376		-1.195	-3.17525		-1.195	-3.24821
-0.705	-2.05896		-0.705	-2.51835		-0.705	-2.86605		-0.705	-3.55062		-0.705	-3.57249		-0.705	-3.75266		-0.705	-3.92084		-0.705	-3.6263		-0.705	-3.2296		-0.705	-3.26596
-0.215	-2.35945		-0.215	-2.47571		-0.215	-2.70911		-0.215	-3.34687		-0.215	-3.36397		-0.215	-3.57883		-0.215	-3.76103		-0.215	-3.49723		-0.215	-3.12525		-0.215	-3.17205
0.275	-2.53677		0.275	-2.26023		0.275	-2.56742		0.275	-3.10585		0.275	-3.11503		0.275	-3.30135		0.275	-3.50455		0.275	-3.24171		0.275	-2.96748		0.275	-3.04211
0.765	-3.09095		0.765	-2.66795		0.765	-2.8664		0.765	-3.37825		0.765	-3.16918		0.765	-3.26134		0.765	-3.4126		0.765	-3.13781		0.765	-2.90598		0.765	-2.99846
1.255	-3.49936		1.255	-3.09925		1.255	-3.08728		1.255	-3.53384		1.255	-3.20209		1.255	-3.29071		1.255	-3.38646		1.255	-3.08217		1.255	-2.79335		1.255	-2.84978
1.745	-3.54947		1.745	-3.02269		1.745	-2.9798		1.745	-3.35202		1.745	-3.06007		1.745	-3.20573		1.745	-3.31562		1.745	-3.01063		1.745	-2.70861		1.745	-2.73984
2.235	-3.83311		2.235	-3.01118		2.235	-2.88308		2.235	-3.1788		2.235	-2.95511		2.235	-3.01748		2.235	-3.16588		2.235	-2.88698		2.235	-2.53725		2.235	-2.52729
2.725	-3.98434		2.725	-3.03788		2.725	-2.83169		2.725	-3.10781		2.725	-2.92616		2.725	-2.94002		2.725	-3.00149		2.725	-2.74128		2.725	-2.40409		2.725	-2.38058
3.215	-4.19145		3.215	-3.32791		3.215	-2.90118		3.215	-3.13831		3.215	-2.87795		3.215	-2.90954		3.215	-2.9135		3.215	-2.68649		3.215	-2.39958		3.215	-2.31404
3.705	-4.30454		3.705	-3.58207		3.705	-2.94754		3.705	-3.13701		3.705	-2.86345		3.705	-2.85293		3.705	-2.80861		3.705	-2.54693		3.705	-2.24797		3.705	-2.13647
4.195	-4.02162		4.195	-3.65302		4.195	-2.91891		4.195	-3.18003		4.195	-3.01836		4.195	-2.9253		4.195	-2.82064		4.195	-2.49561		4.195	-2.12885		4.195	-2.01171
4.685	-3.63808		4.685	-3.48114		4.685	-2.84142		4.685	-3.14209		4.685	-3.05996		4.685	-2.85571		4.685	-2.72057		4.685	-2.3499		4.685	-1.98866		4.685	-1.87995
5.175	-3.51938		5.175	-3.24938		5.175	-2.65053		5.175	-2.85081		5.175	-2.7567		5.175	-2.50811		5.175	-2.36757		5.175	-1.95129		5.175	-1.64744		5.175	-1.55216
5.665	-3.08877		5.665	-2.94087		5.665	-2.41412		5.665	-2.58113		5.665	-2.43807		5.665	-2.21174		5.665	-2.09563		5.665	-1.67844		5.665	-1.37915		5.665	-1.29264
6.155	-2.58212		6.155	-2.711		6.155	-2.22957		6.155	-2.53115		6.155	-2.36243		6.155	-2.18474		6.155	-2.0981		6.155	-1.71626		6.155	-1.4488		6.155	-1.34479
6.645	-2.63442		6.645	-2.71092		6.645	-2.12494		6.645	-2.48938		6.645	-2.376		6.645	-2.22794		6.645	-2.13192		6.645	-1.78619		6.645	-1.56025		6.645	-1.43836
7.135	-2.65673		7.135	-2.66093		7.135	-1.99486		7.135	-2.33911		7.135	-2.29352		7.135	-2.17833		7.135	-2.11447		7.135	-1.79696		7.135	-1.57925		7.135	-1.48362
7.625	-2.50143		7.625	-2.43818		7.625	-1.69274		7.625	-2.06007		7.625	-2.05323		7.625	-1.96963		7.625	-1.9695		7.625	-1.67014		7.625	-1.46367		7.625	-1.40886
8.115	-2.27054		8.115	-2.19119		8.115	-1.41705		8.115	-1.85275		8.115	-1.86731		8.115	-1.81969		8.115	-1.83707		8.115	-1.52663		8.115	-1.34183		8.115	-1.30119
8.605	-2.21055		8.605	-2.07		8.605	-1.29651		8.605	-1.69992		8.605	-1.73461		8.605	-1.68561		8.605	-1.70226		8.605	-1.36162		8.605	-1.2106		8.605	-1.16842
9.095	-2.16367		9.095	-1.96351		9.095	-1.13537		9.095	-1.49175		9.095	-1.51531		9.095	-1.48012		9.095	-1.53226		9.095	-1.1551		9.095	-1.02306		9.095	-0.98116
9.585	-2.03649		9.585	-1.8308		9.585	-0.97893		9.585	-1.30808		9.585	-1.33085		9.585	-1.30197		9.585	-1.3921		9.585	-0.99838		9.585	-0.86096		9.585	-0.80993
10.075	-1.73521		10.075	-1.53719		10.075	-0.69877		10.075	-1.03794		10.075	-1.12289		10.075	-1.12538		10.075	-1.22188		10.075	-0.83517		10.075	-0.68938		10.075	-0.62493
10.565	-1.43661		10.565	-1.26716		10.565	-0.50863		10.565	-0.85635		10.565	-0.96769		10.565	-0.98651		10.565	-1.06193		10.565	-0.68116		10.565	-0.5456		10.565	-0.48582
11.055	-1.25595		11.055	-1.2103		11.055	-0.59243		11.055	-0.88357		11.055	-0.93567		11.055	-0.948		11.055	-1.00871		11.055	-0.65754		11.055	-0.54675		11.055	-0.50723
11.545	-1.28406		11.545	-1.30173		11.545	-0.63678		11.545	-0.89294		11.545	-0.94438		11.545	-0.96859		11.545	-1.05368		11.545	-0.6944		11.545	-0.53074		11.545	-0.46369
12.035	-1.30251		12.035	-1.39105		12.035	-0.73655		12.035	-0.90851		12.035	-0.97866		12.035	-1.0009		12.035	-1.07425		12.035	-0.66717		12.035	-0.4611		12.035	-0.38273
12.525	-1.27283		12.525	-1.38945		12.525	-0.92311		12.525	-0.97878		12.525	-1.07934		12.525	-1.08303		12.525	-1.12631		12.525	-0.69469		12.525	-0.48901		12.525	-0.41558
13.015	-1.24399		13.015	-1.40392		13.015	-1.02013		13.015	-0.89523		13.015	-1.06271		13.015	-1.10598		13.015	-1.10401		13.015	-0.67065		13.015	-0.50489		13.015	-0.43265
13.505	-1.30876		13.505	-1.46143		13.505	-1.04317		13.505	-0.84526		13.505	-0.98165		13.505	-1.04714		13.505	-1.02472		13.505	-0.6482		13.505	-0.53908		13.505	-0.47709
13.995	-1.09811		13.995	-1.37743		13.995	-0.97203		13.995	-0.76824		13.995	-0.85117		13.995	-0.94203		13.995	-0.95754		13.995	-0.61909		13.995	-0.53651		13.995	-0.49435
14.485	-0.90152		14.485	-1.16283		14.485	-0.82221		14.485	-0.61675		14.485	-0.68946		14.485	-0.78523		14.485	-0.83201		14.485	-0.48414		14.485	-0.41559		14.485	-0.37292
14.975	-0.73417		14.975	-0.89235		14.975	-0.68501		14.975	-0.45258		14.975	-0.55336		14.975	-0.59761		14.975	-0.59149		14.975	-0.2312		14.975	-0.17598		14.975	-0.11295
15.465	-0.52103		15.465	-0.74774		15.465	-0.63457		15.465	-0.34695		15.465	-0.40463		15.465	-0.41379		15.465	-0.38234		15.465	-0.01587		15.465	0.03131		15.465	0.11143
15.955	-0.44733		15.955	-0.60911		15.955	-0.50214		15.955	-0.17649		15.955	-0.17396		15.955	-0.2193		15.955	-0.21677		15.955	0.12776		15.955	0.17316		15.955	0.23568
16.445	-0.54311		16.445	-0.55645		16.445	-0.39218		16.445	-0.02687		16.445	-0.0221		16.445	-0.12123		16.445	-0.14702		16.445	0.18279		16.445	0.23596		16.445	0.27413
16.935	-0.64481		16.935	-0.63314		16.935	-0.43501		16.935	-0.08675		16.935	-0.07475		16.935	-0.16368		16.935	-0.1803		16.935	0.15819		16.935	0.19249		16.935	0.23273
17.425	-0.71663		17.425	-0.70442		17.425	-0.51823		17.425	-0.18905		17.425	-0.15943		17.425	-0.22269		17.425	-0.22146		17.425	0.10797		17.425	0.14592		17.425	0.19589
17.915	-0.81343		17.915	-0.76521		17.915	-0.53734		17.915	-0.20593		17.915	-0.20055		17.915	-0.31327		17.915	-0.32639		17.915	0.01227		17.915	0.09136		17.915	0.15378
18.405	-1.10661		18.405	-0.94448		18.405	-0.61353		18.405	-0.23868		18.405	-0.25956		18.405	-0.43075		18.405	-0.42405		18.405	-0.05912		18.405	0.03017		18.405	0.10774
18.895	-1.25577		18.895	-1.07393		18.895	-0.69215		18.895	-0.26866		18.895	-0.2575		18.895	-0.44025		18.895	-0.40904		18.895	-0.03444		18.895	0.03628		18.895	0.11661
19.385	-1.26323		19.385	-1.05396		19.385	-0.69166		19.385	-0.26966		19.385	-0.2273		19.385	-0.38777		19.385	-0.38081		19.385	-0.03056		19.385	0.03275		19.385	0.10861
19.875	-1.2367		19.875	-0.94988		19.875	-0.65013		19.875	-0.2655		19.875	-0.25312		19.875	-0.3782		19.875	-0.41802		19.875	-0.12963		19.875	-0.07915		19.875	-0.00639
20.365	-1.19335		20.365	-0.90095		20.365	-0.64857		20.365	-0.33222		20.365	-0.37087		20.365	-0.50316		20.365	-0.55805		20.365	-0.31807		20.365	-0.2545		20.365	-0.2039
20.855	-1.08736		20.855	-0.84073		20.855	-0.56217		20.855	-0.31922		20.855	-0.3927		20.855	-0.47212		20.855	-0.5319		20.855	-0.31291		20.855	-0.25182		20.855	-0.23051
21.345	-0.89483		21.345	-0.73501		21.345	-0.42341		21.345	-0.18166		21.345	-0.28515		21.345	-0.31789		21.345	-0.37788		21.345	-0.18353		21.345	-0.13075		21.345	-0.1262
21.835	-0.67143		21.835	-0.57843		21.835	-0.25457		21.835	-0.04194		21.835	-0.18061		21.835	-0.20066		21.835	-0.25949		21.835	-0.10743		21.835	-0.02949		21.835	-0.04134
22.325	-0.51274		22.325	-0.48481		22.325	-0.15237		22.325	-0.04036		22.325	-0.18011		22.325	-0.17995		22.325	-0.22284		22.325	-0.09486		22.325	-0.00692		22.325	-0.0192
22.815	-0.40239		22.815	-0.41048		22.815	-0.12033		22.815	-0.08722		22.815	-0.21979		22.815	-0.20518		22.815	-0.23242		22.815	-0.1026		22.815	-0.00894		22.815	-0.01734
23.305	-0.27133		23.305	-0.32404		23.305	-0.10735		23.305	-0.08617		23.305	-0.22915		23.305	-0.2063		23.305	-0.23014		23.305	-0.1033		23.305	-0.01656		23.305	-0.0449
23.795	-0.19392		23.795	-0.21503		23.795	-0.05121		23.795	-0.05222		23.795	-0.20989		23.795	-0.18482		23.795	-0.20424		23.795	-0.08221		23.795	-0.01465		23.795	-0.06409
24.285	-0.24117		24.285	-0.20981		24.285	-0.04414		24.285	-0.03446		24.285	-0.16782		24.285	-0.14159		24.285	-0.16264		24.285	-0.05423		24.285	-0.01662		24.285	-0.06025
24.775	-0.11535		24.775	-0.12054		24.775	0.0184		24.775	0.01286		24.775	-0.06137		24.775	-0.04689		24.775	-0.06675		24.775	0.01305		24.775	0.01965		24.775	-0.01236
25.265	0.02586		25.265	0.01565		25.265	0.0834		25.265	0.05964		25.265	0.02634		25.265	0.01757		25.265	0.00315		25.265	0.0514		25.265	0.04842		25.265	0.03006
25.755	0		25.755	0		25.755	0		25.755	0		25.755	0		25.755	0		25.755	0		25.755	0		25.755	0		25.755	0

## Sheet: UTP
x	y		x	y		x	y		x	y		x	y		x	y		x	y		x	y		x	y		x	y		x	y
-22.755	8.15497		-22.755	9.68949		-22.755	9.27874		-22.755	7.90868		-22.755	6.81162		-22.755	6.02048		-22.755	5.42771		-22.755	4.91273		-22.755	4.29983		-22.755	4.00556		-22.755	3.71806
-22.265	8.0788		-22.265	9.64029		-22.265	9.23371		-22.265	7.91538		-22.265	6.73682		-22.265	5.97362		-22.265	5.45191		-22.265	4.95524		-22.265	4.3497		-22.265	4.01976		-22.265	3.73103
-21.775	7.88776		-21.775	9.56771		-21.775	9.15976		-21.775	7.8941		-21.775	6.69799		-21.775	5.99908		-21.775	5.53899		-21.775	5.07867		-21.775	4.50901		-21.775	4.1617		-21.775	3.90923
-21.285	7.71663		-21.285	9.60586		-21.285	9.19367		-21.285	7.97238		-21.285	6.79847		-21.285	6.1188		-21.285	5.70573		-21.285	5.26364		-21.285	4.69917		-21.285	4.37287		-21.285	4.12508
-20.795	7.60411		-20.795	9.63771		-20.795	9.22553		-20.795	8.10841		-20.795	6.94053		-20.795	6.25279		-20.795	5.87264		-20.795	5.42471		-20.795	4.8316		-20.795	4.49505		-20.795	4.22286
-20.305	7.44916		-20.305	9.57032		-20.305	9.1312		-20.305	8.06822		-20.305	6.87512		-20.305	6.17295		-20.305	5.81793		-20.305	5.38818		-20.305	4.76318		-20.305	4.41422		-20.305	4.12757
-19.815	7.38781		-19.815	9.41596		-19.815	8.92025		-19.815	7.79556		-19.815	6.58594		-19.815	5.91996		-19.815	5.60182		-19.815	5.21462		-19.815	4.56862		-19.815	4.2061		-19.815	3.89794
-19.325	7.26397		-19.325	9.20353		-19.325	8.5888		-19.325	7.47334		-19.325	6.29683		-19.325	5.66371		-19.325	5.37076		-19.325	5.00126		-19.325	4.33564		-19.325	3.94749		-19.325	3.62764
-18.835	7.04583		-18.835	9.06895		-18.835	8.37049		-18.835	7.29972		-18.835	6.15827		-18.835	5.51928		-18.835	5.23341		-18.835	4.86251		-18.835	4.1889		-18.835	3.76747		-18.835	3.43296
-18.345	6.64192		-18.345	8.87032		-18.345	8.12481		-18.345	7.0597		-18.345	5.96135		-18.345	5.29914		-18.345	5.0044		-18.345	4.61993		-18.345	3.92605		-18.345	3.49305		-18.345	3.1436
-17.855	6.38798		-17.855	8.55616		-17.855	7.73285		-17.855	6.69692		-17.855	5.56386		-17.855	4.89036		-17.855	4.55229		-17.855	4.13901		-17.855	3.4235		-17.855	3.0027		-17.855	2.64636
-17.365	6.23685		-17.365	7.95574		-17.365	7.03381		-17.365	6.10304		-17.365	4.90439		-17.365	4.28613		-17.365	3.94173		-17.365	3.49624		-17.365	2.80411		-17.365	2.38128		-17.365	2.00925
-16.875	5.66187		-16.875	7.14382		-16.875	6.25884		-16.875	5.37967		-16.875	4.16786		-16.875	3.58916		-16.875	3.26227		-16.875	2.8101		-16.875	2.14697		-16.875	1.7141		-16.875	1.33669
-16.385	4.46959		-16.385	6.27103		-16.385	5.50596		-16.385	4.61199		-16.385	3.37353		-16.385	2.82706		-16.385	2.49285		-16.385	2.05137		-16.385	1.38772		-16.385	0.91571		-16.385	0.53936
-15.895	3.46494		-15.895	5.49907		-15.895	4.80894		-15.895	3.91285		-15.895	2.65296		-15.895	2.12023		-15.895	1.72651		-15.895	1.2676		-15.895	0.62537		-15.895	0.12118		-15.895	-0.248
-15.405	2.63272		-15.405	4.85521		-15.405	4.1197		-15.405	3.2759		-15.405	2.06726		-15.405	1.5463		-15.405	1.09857		-15.405	0.62757		-15.405	-0.000262		-15.405	-0.49658		-15.405	-0.87092
-14.915	2.00131		-14.915	4.3055		-14.915	3.48903		-14.915	2.69154		-14.915	1.53012		-14.915	1.04146		-14.915	0.58387		-14.915	0.11262		-14.915	-0.52308		-14.915	-1.00863		-14.915	-1.39899
-14.425	1.39811		-14.425	3.54278		-14.425	2.59637		-14.425	1.77284		-14.425	0.57414		-14.425	0.06654		-14.425	-0.41689		-14.425	-0.87874		-14.425	-1.51914		-14.425	-2.03312		-14.425	-2.44501
-13.935	0.54731		-13.935	2.49393		-13.935	1.58098		-13.935	0.71627		-13.935	-0.50218		-13.935	-1.10743		-13.935	-1.66289		-13.935	-2.10284		-13.935	-2.74392		-13.935	-3.27686		-13.935	-3.66603
-13.445	-0.25811		-13.445	1.76915		-13.445	0.86802		-13.445	0.00604		-13.445	-1.18637		-13.445	-1.88405		-13.445	-2.44808		-13.445	-2.87913		-13.445	-3.54427		-13.445	-4.06069		-13.445	-4.44636
-12.955	-0.81735		-12.955	1.06652		-12.955	0.18224		-12.955	-0.57922		-12.955	-1.74245		-12.955	-2.44857		-12.955	-2.96743		-12.955	-3.42279		-12.955	-4.0482		-12.955	-4.53892		-12.955	-4.95943
-12.465	-1.1745		-12.465	0.3687		-12.465	-0.53176		-12.465	-1.22966		-12.465	-2.34087		-12.465	-2.95341		-12.465	-3.50177		-12.465	-3.93673		-12.465	-4.48051		-12.465	-4.93322		-12.465	-5.3974
-11.975	-1.52436		-11.975	-0.10679		-11.975	-0.86791		-11.975	-1.51279		-11.975	-2.46612		-11.975	-2.96669		-11.975	-3.54975		-11.975	-3.95522		-11.975	-4.46464		-11.975	-4.9234		-11.975	-5.41095
-11.485	-1.78168		-11.485	-0.35064		-11.485	-0.99104		-11.485	-1.56362		-11.485	-2.41455		-11.485	-2.89116		-11.485	-3.45801		-11.485	-3.81446		-11.485	-4.3077		-11.485	-4.80971		-11.485	-5.32009
-10.995	-1.4801		-10.995	-0.19853		-10.995	-0.93254		-10.995	-1.56653		-10.995	-2.49013		-10.995	-2.94416		-10.995	-3.42202		-10.995	-3.84835		-10.995	-4.36337		-10.995	-4.92415		-10.995	-5.46062
-10.505	-1.20693		-10.505	0.0468		-10.505	-0.91215		-10.505	-1.66212		-10.505	-2.4776		-10.505	-2.90717		-10.505	-3.34233		-10.505	-3.77798		-10.505	-4.27668		-10.505	-4.86213		-10.505	-5.45971
-10.015	-1.16296		-10.015	0.0713		-10.015	-1.01731		-10.015	-1.85201		-10.015	-2.698		-10.015	-3.11879		-10.015	-3.59278		-10.015	-4.02446		-10.015	-4.53492		-10.015	-5.11163		-10.015	-5.71259
-9.525	-1.1915		-9.525	-0.09029		-9.525	-1.14829		-9.525	-2.11464		-9.525	-2.99969		-9.525	-3.39909		-9.525	-3.91324		-9.525	-4.36095		-9.525	-4.89121		-9.525	-5.51126		-9.525	-6.11359
-9.035	-1.0378		-9.035	-0.28007		-9.035	-1.29306		-9.035	-2.28386		-9.035	-3.20786		-9.035	-3.58694		-9.035	-4.04297		-9.035	-4.42854		-9.035	-4.95062		-9.035	-5.58787		-9.035	-6.20544
-8.545	-0.69331		-8.545	-0.33515		-8.545	-1.27599		-8.545	-2.22413		-8.545	-3.19619		-8.545	-3.59844		-8.545	-4.02584		-8.545	-4.36384		-8.545	-4.84729		-8.545	-5.46533		-8.545	-6.05165
-8.055	-0.66651		-8.055	-0.12698		-8.055	-0.99401		-8.055	-2.0558		-8.055	-3.02738		-8.055	-3.47325		-8.055	-3.91659		-8.055	-4.22841		-8.055	-4.64122		-8.055	-5.20556		-8.055	-5.72972
-7.565	-0.58222		-7.565	0.16446		-7.565	-0.69383		-7.565	-1.81175		-7.565	-2.7949		-7.565	-3.21057		-7.565	-3.69946		-7.565	-3.9971		-7.565	-4.35073		-7.565	-4.86184		-7.565	-5.37202
-7.075	-0.72213		-7.075	0.26358		-7.075	-0.48961		-7.075	-1.56646		-7.075	-2.59818		-7.075	-3.06389		-7.075	-3.60623		-7.075	-3.82655		-7.075	-4.10685		-7.075	-4.56989		-7.075	-5.0568
-6.585	-0.74009		-6.585	0.42896		-6.585	-0.23898		-6.585	-1.27606		-6.585	-2.41327		-6.585	-2.91393		-6.585	-3.45597		-6.585	-3.63883		-6.585	-3.88907		-6.585	-4.29629		-6.585	-4.75895
-6.095	-0.82276		-6.095	0.27071		-6.095	-0.36337		-6.095	-1.38711		-6.095	-2.43702		-6.095	-2.82508		-6.095	-3.29871		-6.095	-3.48473		-6.095	-3.70441		-6.095	-4.03362		-6.095	-4.4692
-5.605	-0.93958		-5.605	0.0302		-5.605	-0.53875		-5.605	-1.54881		-5.605	-2.53317		-5.605	-2.858		-5.605	-3.28914		-5.605	-3.50747		-5.605	-3.68499		-5.605	-3.98143		-5.605	-4.38636
-5.115	-0.91609		-5.115	-0.00631		-5.115	-0.51912		-5.115	-1.53033		-5.115	-2.41344		-5.115	-2.71987		-5.115	-3.15656		-5.115	-3.3821		-5.115	-3.57965		-5.115	-3.9051		-5.115	-4.2931
-4.625	-0.8418		-4.625	0.09512		-4.625	-0.34125		-4.625	-1.41773		-4.625	-2.20929		-4.625	-2.52832		-4.625	-2.98507		-4.625	-3.18879		-4.625	-3.45827		-4.625	-3.81663		-4.625	-4.1847
-4.135	-0.7554		-4.135	-0.04742		-4.135	-0.534		-4.135	-1.65778		-4.135	-2.44192		-4.135	-2.6646		-4.135	-3.0328		-4.135	-3.25491		-4.135	-3.55247		-4.135	-3.90741		-4.135	-4.27076
-3.645	-1.78558		-3.645	-0.44699		-3.645	-0.75063		-3.645	-1.82537		-3.645	-2.53979		-3.645	-2.65207		-3.645	-2.96528		-3.645	-3.19858		-3.645	-3.49179		-3.645	-3.86024		-3.645	-4.21124
-3.155	-2.67108		-3.155	-0.92351		-3.155	-1.05796		-3.155	-2.0591		-3.155	-2.75073		-3.155	-2.88483		-3.155	-3.20985		-3.155	-3.41098		-3.155	-3.66916		-3.155	-3.97258		-3.155	-4.31284
-2.665	-3.15037		-2.665	-1.20397		-2.665	-1.25816		-2.665	-2.3879		-2.665	-3.07923		-2.665	-3.16094		-2.665	-3.43827		-2.665	-3.60983		-2.665	-3.83351		-2.665	-4.09365		-2.665	-4.45928
-2.175	-3.11194		-2.175	-1.43658		-2.175	-1.50455		-2.175	-2.7341		-2.175	-3.37379		-2.175	-3.39356		-2.175	-3.62515		-2.175	-3.77866		-2.175	-4.01813		-2.175	-4.26296		-2.175	-4.64428
-1.685	-3.45764		-1.685	-1.81223		-1.685	-1.76035		-1.685	-2.94052		-1.685	-3.64687		-1.685	-3.67635		-1.685	-3.90087		-1.685	-4.00086		-1.685	-4.1975		-1.685	-4.41068		-1.685	-4.81269
-1.195	-3.70306		-1.195	-1.86138		-1.195	-1.79376		-1.195	-3.01602		-1.195	-3.7679		-1.195	-3.83219		-1.195	-4.0448		-1.195	-4.05309		-1.195	-4.15079		-1.195	-4.35879		-1.195	-4.78921
-0.705	-3.64173		-0.705	-1.55172		-0.705	-1.70377		-0.705	-3.07		-0.705	-3.7103		-0.705	-3.78773		-0.705	-3.9312		-0.705	-3.88882		-0.705	-3.97051		-0.705	-4.16725		-0.705	-4.55378
-0.215	-3.41726		-0.215	-1.41851		-0.215	-1.71669		-0.215	-3.03843		-0.215	-3.68065		-0.215	-3.677		-0.215	-3.70789		-0.215	-3.61358		-0.215	-3.66008		-0.215	-3.82173		-0.215	-4.16863
0.275	-3.23001		0.275	-1.2241		0.275	-1.48437		0.275	-2.7646		0.275	-3.4408		0.275	-3.32225		0.275	-3.33299		0.275	-3.23404		0.275	-3.24777		0.275	-3.38395		0.275	-3.74141
0.765	-3.06782		0.765	-1.14638		0.765	-1.36156		0.765	-2.539		0.765	-3.18319		0.765	-2.96726		0.765	-2.98692		0.765	-2.88872		0.765	-2.89959		0.765	-2.98427		0.765	-3.28832
1.255	-2.79795		1.255	-0.90943		1.255	-1.06987		1.255	-2.21449		1.255	-2.87819		1.255	-2.62245		1.255	-2.60439		1.255	-2.48609		1.255	-2.45931		1.255	-2.51999		1.255	-2.81223
1.745	-2.66101		1.745	-0.74052		1.745	-0.84561		1.745	-1.97311		1.745	-2.67189		1.745	-2.40344		1.745	-2.37418		1.745	-2.23627		1.745	-2.16918		1.745	-2.26119		1.745	-2.57044
2.235	-2.39407		2.235	-0.46509		2.235	-0.64818		2.235	-1.75176		2.235	-2.43117		2.235	-2.1884		2.235	-2.15479		2.235	-2.01176		2.235	-1.95817		2.235	-2.09264		2.235	-2.35281
2.725	-2.07238		2.725	-0.3314		2.725	-0.71315		2.725	-1.76275		2.725	-2.41541		2.725	-2.23714		2.725	-2.2155		2.725	-2.10382		2.725	-2.08048		2.725	-2.20509		2.725	-2.45961
3.215	-2.07264		3.215	-0.4408		3.215	-0.85411		3.215	-1.92429		3.215	-2.5291		3.215	-2.42572		3.215	-2.44554		3.215	-2.37484		3.215	-2.31217		3.215	-2.44543		3.215	-2.71027
3.705	-1.86915		3.705	-0.34351		3.705	-0.78786		3.705	-1.86		3.705	-2.39085		3.705	-2.34883		3.705	-2.41004		3.705	-2.35622		3.705	-2.28229		3.705	-2.44909		3.705	-2.71185
4.195	-1.42776		4.195	-0.14754		4.195	-0.57254		4.195	-1.57786		4.195	-2.07262		4.195	-2.07592		4.195	-2.16289		4.195	-2.14394		4.195	-2.07807		4.195	-2.25013		4.195	-2.52689
4.685	-1.14961		4.685	0.0252		4.685	-0.34521		4.685	-1.35746		4.685	-1.82893		4.685	-1.80133		4.685	-1.90216		4.685	-1.87219		4.685	-1.78411		4.685	-1.90315		4.685	-2.22704
5.175	-1.10897		5.175	-0.20433		5.175	-0.60761		5.175	-1.54091		5.175	-1.86433		5.175	-1.72779		5.175	-1.80193		5.175	-1.7347		5.175	-1.59481		5.175	-1.68134		5.175	-1.98118
5.665	-1.27569		5.665	-0.45147		5.665	-0.86258		5.665	-1.68162		5.665	-1.93096		5.665	-1.77822		5.665	-1.79259		5.665	-1.65461		5.665	-1.51131		5.665	-1.60854		5.665	-1.89502
6.155	-1.52413		6.155	-0.45792		6.155	-0.86971		6.155	-1.6258		6.155	-1.87987		6.155	-1.79052		6.155	-1.75289		6.155	-1.59892		6.155	-1.51898		6.155	-1.63201		6.155	-1.92222
6.645	-1.62796		6.645	-0.38569		6.645	-0.74197		6.645	-1.46786		6.645	-1.70813		6.645	-1.6133		6.645	-1.56708		6.645	-1.46934		6.645	-1.45726		6.645	-1.57046		6.645	-1.85992
7.135	-1.725		7.135	-0.39273		7.135	-0.62528		7.135	-1.30664		7.135	-1.48029		7.135	-1.36374		7.135	-1.34928		7.135	-1.30084		7.135	-1.29192		7.135	-1.41148		7.135	-1.70852
7.625	-1.80266		7.625	-0.51055		7.625	-0.66544		7.625	-1.24432		7.625	-1.33711		7.625	-1.20796		7.625	-1.2304		7.625	-1.19049		7.625	-1.14182		7.625	-1.26862		7.625	-1.56229
8.115	-1.74051		8.115	-0.5746		8.115	-0.70818		8.115	-1.1891		8.115	-1.2119		8.115	-1.08429		8.115	-1.1383		8.115	-1.10724		8.115	-1.02914		8.115	-1.1624		8.115	-1.4933
8.605	-1.51271		8.605	-0.51844		8.605	-0.68742		8.605	-1.13055		8.605	-1.15368		8.605	-1.08778		8.605	-1.15912		8.605	-1.10076		8.605	-1.0049		8.605	-1.10501		8.605	-1.43473
9.095	-1.18073		9.095	-0.41275		9.095	-0.61371		9.095	-1.07822		9.095	-1.18438		9.095	-1.15662		9.095	-1.21148		9.095	-1.09774		9.095	-0.97596		9.095	-1.04028		9.095	-1.33675
9.585	-0.81667		9.585	-0.30963		9.585	-0.51961		9.585	-1.02134		9.585	-1.1657		9.585	-1.11464		9.585	-1.14654		9.585	-0.98077		9.585	-0.839		9.585	-0.88613		9.585	-1.17874
10.075	-0.5283		10.075	-0.28436		10.075	-0.52035		10.075	-1.07021		10.075	-1.15186		10.075	-1.03574		10.075	-1.01588		10.075	-0.82163		10.075	-0.66087		10.075	-0.70281		10.075	-1.00127
10.565	-0.14869		10.565	-0.1736		10.565	-0.50418		10.565	-1.06966		10.565	-1.06029		10.565	-0.8987		10.565	-0.8155		10.565	-0.62599		10.565	-0.46255		10.565	-0.51447		10.565	-0.80618
11.055	0.00646		11.055	-0.08596		11.055	-0.42658		11.055	-0.92054		11.055	-0.87895		11.055	-0.70123		11.055	-0.57921		11.055	-0.37144		11.055	-0.23429		11.055	-0.3043		11.055	-0.58781
11.545	0.07961		11.545	-0.03476		11.545	-0.33065		11.545	-0.7594		11.545	-0.75776		11.545	-0.55397		11.545	-0.41854		11.545	-0.1886		11.545	-0.08699		11.545	-0.17221		11.545	-0.43468
12.035	0.43013		12.035	0.15649		12.035	-0.1613		12.035	-0.58084		12.035	-0.62996		12.035	-0.39728		12.035	-0.26582		12.035	-0.03343		12.035	0.04504		12.035	-0.03322		12.035	-0.2914
12.525	0.40851		12.525	0.14844		12.525	-0.17423		12.525	-0.55966		12.525	-0.61042		12.525	-0.33369		12.525	-0.20381		12.525	0.0159		12.525	0.07389		12.525	0.02606		12.525	-0.22656
13.015	0.20794		13.015	0.05266		13.015	-0.23038		13.015	-0.56566		13.015	-0.5874		13.015	-0.26473		13.015	-0.1564		13.015	0.03469		13.015	0.08106		13.015	0.05594		13.015	-0.15959
13.505	0.14278		13.505	0.05758		13.505	-0.20956		13.505	-0.50433		13.505	-0.50034		13.505	-0.17447		13.505	-0.09902		13.505	0.052		13.505	0.08211		13.505	0.06052		13.505	-0.13368
13.995	0.08406		13.995	0.17675		13.995	-0.10649		13.995	-0.36826		13.995	-0.37422		13.995	-0.07921		13.995	-0.01453		13.995	0.11433		13.995	0.12043		13.995	0.0965		13.995	-0.08144
14.485	0.02489		14.485	0.34101		14.485	0.02216		14.485	-0.21424		14.485	-0.24585		14.485	0.01099		14.485	0.07812		14.485	0.17911		14.485	0.18447		14.485	0.15656		14.485	-0.00217
14.975	0.26651		14.975	0.62595		14.975	0.29329		14.975	0.02629		14.975	-0.05963		14.975	0.15446		14.975	0.21101		14.975	0.2922		14.975	0.31006		14.975	0.27059		14.975	0.13118
15.465	0.5613		15.465	0.82216		15.465	0.48722		15.465	0.21936		15.465	0.03968		15.465	0.17948		15.465	0.21525		15.465	0.29881		15.465	0.32457		15.465	0.29547		15.465	0.17353
15.955	0.7224		15.955	0.90519		15.955	0.57305		15.955	0.32885		15.955	0.11166		15.955	0.2076		15.955	0.22836		15.955	0.30422		15.955	0.31757		15.955	0.27961		15.955	0.1807
16.445	0.70149		16.445	0.85417		16.445	0.5496		16.445	0.29548		16.445	0.10812		16.445	0.18544		16.445	0.21166		16.445	0.264		16.445	0.25026		16.445	0.20021		16.445	0.1315
16.935	0.63858		16.935	0.73887		16.935	0.43708		16.935	0.20484		16.935	0.01982		16.935	0.09833		16.935	0.1155		16.935	0.15312		16.935	0.11648		16.935	0.07282		16.935	0.03472
17.425	0.55161		17.425	0.58474		17.425	0.29975		17.425	0.0972		17.425	-0.08763		17.425	0.00495		17.425	0.03336		17.425	0.06903		17.425	0.01506		17.425	-0.0366		17.425	-0.05757
17.915	0.5595		17.915	0.44131		17.915	0.21588		17.915	0.0224		17.915	-0.11779		17.915	-0.02107		17.915	0.00432		17.915	0.03062		17.915	-0.01109		17.915	-0.09625		17.915	-0.14018
18.405	0.4428		18.405	0.35998		18.405	0.12687		18.405	-0.05883		18.405	-0.14614		18.405	-0.03193		18.405	-0.01536		18.405	-0.00131		18.405	-0.00509		18.405	-0.08688		18.405	-0.12104
18.895	0.31739		18.895	0.30264		18.895	-0.02326		18.895	-0.22091		18.895	-0.26031		18.895	-0.11874		18.895	-0.06954		18.895	-0.05463		18.895	-0.04205		18.895	-0.07633		18.895	-0.08156
19.385	0.15691		19.385	0.24268		19.385	-0.10116		19.385	-0.32112		19.385	-0.33761		19.385	-0.16204		19.385	-0.08829		19.385	-0.08179		19.385	-0.07298		19.385	-0.10138		19.385	-0.1189
19.875	0.12641		19.875	0.25134		19.875	-0.01739		19.875	-0.21407		19.875	-0.2334		19.875	-0.07454		19.875	-0.00627		19.875	-0.01858		19.875	-0.03137		19.875	-0.08282		19.875	-0.13427
20.365	-0.03106		20.365	0.17182		20.365	-0.11362		20.365	-0.26443		20.365	-0.30581		20.365	-0.15398		20.365	-0.07544		20.365	-0.0785		20.365	-0.09624		20.365	-0.14595		20.365	-0.20557
20.855	-0.13377		20.855	0.08126		20.855	-0.28081		20.855	-0.43986		20.855	-0.48875		20.855	-0.29037		20.855	-0.17914		20.855	-0.16897		20.855	-0.16947		20.855	-0.19943		20.855	-0.25024
21.345	-0.10892		21.345	0.11791		21.345	-0.24274		21.345	-0.39322		21.345	-0.40573		21.345	-0.22142		21.345	-0.11141		21.345	-0.10745		21.345	-0.10605		21.345	-0.13006		21.345	-0.19634
21.835	-0.20083		21.835	0.06455		21.835	-0.15922		21.835	-0.24261		21.835	-0.24593		21.835	-0.0811		21.835	0.00997		21.835	0.01041		21.835	0.00559		21.835	-0.02126		21.835	-0.09612
22.325	-0.36058		22.325	-0.08922		22.325	-0.15842		22.325	-0.17311		22.325	-0.18775		22.325	-0.01422		22.325	0.06311		22.325	0.06885		22.325	0.07001		22.325	0.03809		22.325	-0.03233
22.815	-0.28885		22.815	-0.14681		22.815	-0.12037		22.815	-0.11241		22.815	-0.18714		22.815	-0.01551		22.815	0.04478		22.815	0.06101		22.815	0.07386		22.815	0.03672		22.815	-0.01813
23.305	-0.18589		23.305	-0.14604		23.305	-0.08094		23.305	-0.08044		23.305	-0.21531		23.305	-0.0697		23.305	-0.01133		23.305	0.01371		23.305	0.02775		23.305	-0.00417		23.305	-0.03612
23.795	-0.11527		23.795	-0.11946		23.795	-0.10246		23.795	-0.1097		23.795	-0.2342		23.795	-0.12004		23.795	-0.05919		23.795	-0.03825		23.795	-0.02719		23.795	-0.03911		23.795	-0.05903
24.285	-0.0871		24.285	-0.05639		24.285	-0.07575		24.285	-0.09735		24.285	-0.18608		24.285	-0.10445		24.285	-0.04494		24.285	-0.0364		24.285	-0.03042		24.285	-0.03437		24.285	-0.04204
24.775	-0.10393		24.775	-0.03173		24.775	-0.03345		24.775	-0.0592		24.775	-0.1038		24.775	-0.05306		24.775	-0.00188		24.775	-0.01054		24.775	-0.00364		24.775	-0.00312		24.775	-0.0021
25.265	-0.04621		25.265	0.00747		25.265	-0.00146		25.265	-0.01317		25.265	-0.04209		25.265	-0.02096		25.265	0.01826		25.265	0.01345		25.265	0.0175		25.265	0.01229		25.265	0.01478
25.755	0		25.755	0		25.755	0		25.755	0		25.755	0		25.755	0		25.755	0		25.755	0		25.755	0		25.755	0		25.755	0
