# Supplementary material for: Permeability of the HIV-1 capsid to metabolites modulates viral DNA synthesis
Source: PLoS Biol. 2020 Dec 17;18(12):e3001015. doi: 10.1371/journal.pbio.3001015 (PMC7775124; doi:10.1371/journal.pbio.3001015)
Supplement: S16 Data — Numerical data for panels A, B, C, and D in S17 Fig. (XLSX) [file pbio.3001015.s047.xlsx]

## Sheet: S17A
2dATP			IP6+dATP			BHC+dATP
x	y		x	y		x	y
0.5	12.4526		0.5	18.6191		0.5	50.327
1	7.52225		1	12.0165		1	38.7593
1.5	5.32057		1.5	17.6981		1.5	40.9788
2	6.72933		2	20.8119		2	32.003
2.5	5.54331		2.5	20.046		2.5	31.6047
3	4.54283		3	20.837		3	35.3004
3.5	6.76476		3.5	23.6269		3.5	42.5619
4	4.33252		4	32.854		4	23.3927
4.5	3.86435		4.5	28.2865		4.5	23.615
5	5.94709		5	26.4286		5	17.8284
5.5	2.78425		5.5	12.6379		5.5	11.2514
6	2.75033		6	12.0426		6	8.99751
6.5	2.54587		6.5	18.4157		6.5	5.27403
7	4.26036		7	11.7134		7	8.94076
7.5	2.98005		7.5	11.1892		7.5	6.82316
8	4.5784		8	7.03049		8	2.3741
8.5	2.21912		8.5	7.67567		8.5	1.73986
9	3.68758		9	9.06477		9	3.56496
9.5	2.33453		9.5	12.3911		9.5	3.80081
10	2.85006		10	8.43169		10	2.70525
10.5	2.68621		10.5	6.98372		10.5	2.39035
11	2.73826		11	9.36575		11	1.70477
11.5	2.24996		11.5	9.35916		11.5	2.66616
12	2.67231		12	4.94691		12	2.25316
12.5	3.78214		12.5	6.95094		12.5	3.74128
13	2.23465		13	4.70122		13	2.8529
13.5	1.0004		13.5	4.34971		13.5	2.69126
14	1.88195		14	3.45065		14	2.5416
14.5	1.25292		14.5	2.00893		14.5	1.21909
15	1.67335		15	2.90742		15	1.93841
15.5	1.62817		15.5	4.19332		15.5	1.27753
16	1.09627		16	3.22075		16	1.40541
16.5	1.89561		16.5	2.1416		16.5	1.36515
17	1.77473		17	2.67841		17	1.4603
17.5	1.9098		17.5	2.10524		17.5	1.06036
18	1.82276		18	2.50264		18	2.75658
18.5	1.91224		18.5	3.62529		18.5	2.68851
19	1.82636		19	4.4219		19	1.85311
19.5	1.29149		19.5	5.04588		19.5	2.10292
20	1.81314		20	2.65179		20	1.28754
20.5	1.58049		20.5	2.44646		20.5	1.63545
21	1.53993		21	1.44072		21	1.19787
21.5	1.35676		21.5	1.87904		21.5	2.34972
22	1.21782		22	2.91036		22	1.50227
22.5	1.5022		22.5	1.54127		22.5	2.45662
23	1.53549		23	0.9684		23	4.27886
23.5	1.13818		23.5	0.92088		23.5	2.4969
24	1.00158		24	0.79732		24	3.26854
24.5	0.95897		24.5	1.22237		24.5	1.96011
25	0.99669		25	0.93347		25	2.32555
25.5	0.9879		25.5	1.44457		25.5	2.0045
26	1.09837		26	1.60123		26	1.28761
26.5	1.25187		26.5	1.19359		26.5	1.57181
27	1.04213		27	1.49398		27	1.29806
27.5	0.87872		27.5	0.95944		27.5	1.90253
28	0.98772		28	0.66034		28	2.43975
28.5	0.6843		28.5	2.22666		28.5	1.08017
29	0.83188		29	1.64749		29	0.51923
29.5	0.58799		29.5	2.12743		29.5	0.39344
30	0		30	0		30	0

## Sheet: S17B
dATP + dATP
x	y	z
0.625	2.125	1.20137
2.625	-0.375	0.87949
2.375	-1.375	1.18953
-5.625	-0.375	1.71221
-4.375	1.125	1.24444
21.125	0.375	1.67255
-24.625	1.625	0.74232
-9.625	1.875	0.64285
-12.875	-2.125	1.0117
24.625	1.125	1.4169
-1.375	-0.625	0.97848
-5.375	1.875	1.17525
20.375	1.125	1.59085
19.375	1.125	1.51842
5.125	-0.125	0.64966
25.625	1.875	1.82557
-13.875	-1.375	1.19783
-1.125	-0.125	0.79515
21.375	1.875	1.40235
24.875	2.625	1.94249
-12.875	-0.125	0.98034
13.875	0.875	1.19901
16.125	-0.625	1.79321
15.875	-0.375	1.48357
-0.375	-1.125	1.377
-3.625	0.375	0.82961
8.375	0.375	1.06962
-1.375	-0.375	0.8982
-8.125	1.625	0.60472
18.625	0.375	1.60793
-14.875	0.875	1.10463
-12.625	-2.125	0.95741
-1.625	0.625	0.78809
14.375	0.375	1.47485
-10.375	-1.375	0.48435
24.125	1.625	1.66497
1.875	-0.875	1.08513
-10.375	-2.875	0.98734
15.125	-1.125	1.39969
-8.875	-2.625	0.95089
9.375	0.375	1.39488
-13.625	-1.375	1.06205
16.625	0.625	1.59832
-6.125	-0.625	1.29115
12.375	0.625	1.12424
-4.125	2.375	1.47169
-1.875	-0.125	0.6598
-8.625	-2.125	0.64079
-12.625	-0.125	0.81265
-3.375	3.125	0.64759
-23.625	3.625	0.37084
-10.375	-0.875	0.75474
20.625	-1.125	2.44176
19.625	-1.125	2.1843
0.875	-1.375	0.77599
-5.375	-1.625	1.5179
-3.125	0.875	0.88263
25.875	2.375	2.05579
0.625	-0.625	0.80077
-5.125	-1.125	1.35549
-19.375	2.125	1.19405
-20.375	2.125	1.15737
16.375	-0.625	1.75098
18.125	0.875	1.50292
-19.125	2.125	1.05155
-20.125	2.125	1.11517
-13.375	1.375	0.74053
16.125	-0.125	1.44775
-13.375	-2.125	0.91619
-4.375	-2.125	0.76105
-9.125	1.375	0.61504
-14.375	-1.375	0.82697
-21.875	1.125	0.58186
-10.125	-0.875	0.5514
0.375	3.125	0.58972
-8.375	2.125	0.49046
15.375	-1.125	1.51862
-2.625	0.375	0.82943
-21.625	1.125	0.54395
-14.875	0.375	1.09259
-6.625	-0.125	1.01931
-13.375	-0.125	1.21545
25.125	1.375	1.3873
16.375	-0.375	1.62576
1.125	-1.875	1.31023
10.625	-0.625	1.52227
17.625	0.375	1.5865
13.375	0.375	1.18222
3.625	1.875	1.58378
-12.375	1.625	0.82019
17.875	1.875	1.82331
22.125	-0.625	1.84053
-13.125	-2.125	1.02814
-12.125	1.625	0.67566
16.875	-0.125	1.7233
-17.875	1.125	0.76912
-14.125	-1.375	0.95899
-1.125	0.125	0.87099
2.125	-0.375	0.76101
21.375	-1.625	2.04256
-2.125	0.875	0.80725
18.375	1.375	1.64917
-1.375	1.625	0.82072
-13.625	0.625	0.91652
-16.375	-0.125	1.01132
-6.875	0.125	0.96731
21.125	-1.125	2.20334
17.125	0.875	1.59451
3.125	-0.625	0.88076
0.625	1.625	1.05676
16.375	1.625	1.58205
-7.875	0.875	0.54594
22.875	0.125	1.80657
-12.125	1.375	0.60389
-6.875	-0.125	1.01196
-13.875	2.375	0.72946
23.875	0.875	1.61112
-18.125	0.875	0.69207
1.625	1.625	0.94536
-8.375	-1.875	0.606
11.625	2.125	1.69076
-10.875	0.625	0.39461
-13.625	0.375	1.12406
-1.125	-2.875	1.70583
-23.625	-1.875	0.34466
-21.375	2.875	0.77488
5.625	-1.625	0.96131
-22.625	-0.625	0.51433
26.125	-1.625	2.49733
2.875	-0.875	0.85164
-6.375	0.625	1.23361
-12.625	-2.375	0.98473
26.625	0.625	1.60597
-7.375	-2.375	1.67878
22.375	0.625	1.63669
-11.625	-1.125	0.5923
-6.625	1.375	0.76561
-2.625	-1.875	1.11373
-14.875	-1.125	0.69588
-2.375	1.375	0.68778
-5.875	2.125	0.87672
-22.625	1.875	0.53548
22.625	1.375	1.78561
0.875	2.875	1.12152
11.125	2.625	1.66317
-15.875	-0.375	0.86067
17.375	1.375	1.66445
21.875	2.125	1.56442
10.125	-1.125	1.22786
1.625	-0.625	0.77715
1.875	2.875	1.81921
-25.125	1.125	0.63445
-18.375	0.375	0.91742
22.875	-0.125	1.71396
-18.125	0.375	0.95417
-12.625	2.375	0.89044
1.875	2.125	1.29072
-8.375	-1.375	0.4237
-15.625	-2.375	0.95355
-10.875	0.125	0.46042
-18.625	1.875	0.9571
-14.625	-1.125	0.62971
0.125	1.125	0.69914
-12.375	-1.875	1.0733
-7.375	0.375	0.71883
2.375	-0.125	0.73846
22.125	1.875	1.75914
-15.625	-0.375	0.82693
0.875	0.875	0.76178
-11.375	-0.625	0.56555
23.375	0.375	1.78028
-2.875	-1.875	1.49917
0.375	2.625	1.59056
-22.125	1.125	0.57096
5.375	2.125	1.06796
10.375	0.875	1.01586
1.125	1.125	0.77762
-24.125	-1.875	0.46246
3.875	2.125	1.60402
-17.375	0.625	0.87486
-2.625	-1.375	1.24878
13.875	-0.875	2.22747
-23.125	-0.625	0.51613
12.125	2.375	1.38748
-1.625	-0.125	0.65913
-15.375	-3.125	1.23922
-17.375	2.375	1.20095
-16.375	-2.375	0.6762
25.375	-0.875	1.83475
-12.125	-1.125	0.73603
26.125	0.125	1.76027
6.625	2.625	1.51406
-17.125	2.375	1.37931
-15.375	-1.125	0.67931
14.125	-0.875	1.73183
11.875	-0.125	1.25586
26.375	1.625	1.74365
-16.375	-0.375	0.88619
7.625	2.625	2.04166
-25.625	2.125	0.81771
0.375	2.375	1.53015
18.875	0.625	1.40369
-14.125	0.625	0.96103
-10.875	-1.375	0.5166
-10.875	-2.875	0.4546
-6.375	2.375	1.16438
-18.625	1.375	0.71131
24.375	-1.375	1.52138
10.625	2.375	2.01137
23.375	-0.125	1.88899
5.625	2.375	1.43411
22.375	2.375	1.56321
13.125	-1.375	2.03095
-5.375	0.875	1.20752
-4.125	-0.875	1.36665
-10.375	1.875	0.48489
8.875	-0.375	1.65598
6.625	0.625	1.54905
-15.125	-1.125	0.78342
6.625	-1.625	0.92297
6.625	2.375	1.74809
17.875	-1.875	1.39485
21.375	0.875	1.64651
-10.125	1.875	0.64761
10.875	1.875	1.28875
-9.125	2.125	1.10905
-16.125	-0.375	0.94406
-2.375	-2.625	2.1514
-15.875	1.375	0.9201
1.625	-2.375	0.59234
17.625	-1.375	1.71268
4.125	2.875	1.55057
9.875	-0.625	1.93756
25.125	2.125	2.23825
16.625	-0.125	1.60351
-17.625	1.625	0.73872
-13.875	-2.125	0.95258
-3.125	-1.375	1.56835
14.375	-0.875	1.90694
5.125	2.875	1.4303
5.625	0.375	1.23341
0.625	0.875	0.73688
7.375	-1.125	1.29336
14.125	-0.375	1.40555
13.625	1.625	1.4124
-14.375	0.125	1.15977
20.875	0.375	1.66117
19.875	0.375	1.43106
5.125	2.125	1.12188
-13.875	-0.125	1.21583
-2.375	-2.375	1.7065
-14.125	0.125	1.28621
1.625	0.875	1.15264
13.375	-1.375	2.02518
4.125	0.875	0.98846
-14.625	1.625	0.99043
12.375	-0.125	1.30998
0.875	-0.375	0.63078
6.875	1.875	1.50538
2.625	0.875	0.90252
-13.625	-2.125	0.86921
-3.375	0.125	0.56891
-8.125	-1.875	0.69215
-11.375	-2.875	0.62903
-8.625	0.875	0.42684
7.125	2.125	1.60376
3.375	-0.125	0.66076
-4.375	0.875	1.26293
2.625	0.125	0.64764
-23.375	1.625	0.43335
18.375	0.125	1.59993
-7.875	1.625	0.60524
-10.375	-1.625	0.46521
20.125	-0.875	1.93268
19.125	-0.875	2.06699
14.875	-0.375	1.41256
20.375	0.875	1.53723
19.375	0.875	1.37198
-10.625	2.875	0.84034
-16.875	-0.125	0.92027
3.625	0.125	0.71223
-7.125	-2.375	1.82241
-24.875	0.625	0.53965
26.375	-0.375	1.83695
-13.375	2.125	0.8477
1.125	0.625	0.85729
-24.625	0.625	0.56412
14.625	1.375	1.22289
18.125	-1.375	2.04059
-23.375	1.375	0.40922
13.875	2.125	1.27523
2.875	-1.625	1.33557
-4.875	-0.375	1.19014
23.125	0.625	1.7704
-7.625	-2.125	0.76206
14.875	2.875	1.85964
-14.375	-2.125	0.89956
2.125	0.625	0.8524
-10.125	-1.625	0.41953
4.875	1.625	1.07568
-15.375	-1.375	0.78476
-4.375	-1.625	1.75905
19.625	-0.375	1.68343
20.625	-0.375	1.64036
-24.625	0.375	0.63124
2.875	1.375	1.17297
13.125	1.125	1.15625
-2.625	2.625	1.45381
14.125	1.875	1.30466
24.125	-1.875	1.45544
17.625	2.625	1.72682
1.125	0.375	0.87085
24.875	1.375	1.47615
-19.125	1.375	0.95002
-20.125	1.375	0.86463
13.375	2.625	1.49443
3.875	1.375	0.89795
-3.375	-2.125	1.14041
-15.375	0.875	1.35711
-9.875	-0.875	0.45073
9.875	-0.375	1.76979
-14.125	-2.125	0.88244
-23.875	2.625	0.78924
1.375	1.875	0.91217
-23.625	2.625	0.71571
-9.625	-0.375	0.5773
-21.625	0.375	0.84664
-7.875	-2.125	0.59241
6.625	1.875	1.51929
24.125	0.375	1.69087
-17.375	-0.125	0.9355
-9.125	-1.625	0.57065
-8.875	-1.375	0.53499
-13.875	3.125	0.78776
-8.375	1.875	0.37605
12.625	1.875	1.3794
2.375	1.125	1.21782
8.375	-1.125	0.73887
8.625	-0.125	1.21615
7.625	1.875	1.51821
20.875	-0.375	1.64412
19.875	-0.375	1.54739
24.375	1.875	1.56034
-23.625	2.375	0.63562
-12.875	-1.875	1.25819
-4.375	-1.125	1.547
11.875	0.625	1.0122
-3.625	2.375	1.14184
-5.375	-0.375	1.50488
-11.875	-0.625	0.75345
-23.625	-2.625	0.581
-8.125	-2.125	0.66355
8.625	1.875	1.15198
18.625	2.375	1.98867
-24.625	-1.875	0.52605
-14.375	2.875	1.15282
8.625	1.125	1.05703
11.125	1.625	1.06951
4.375	1.125	1.1914
-14.125	2.875	0.84859
-20.625	2.375	1.12334
25.875	-0.875	2.19575
9.625	1.125	1.21848
-16.875	-2.375	0.74602
-2.125	2.125	1.22593
-9.375	-1.625	0.53316
-15.875	-1.125	0.51761
-3.125	2.875	1.21471
17.125	2.125	1.77662
9.875	2.625	1.83193
8.125	1.625	1.20302
11.625	1.875	1.30485
-12.375	0.375	0.73218
3.875	-1.625	1.29573
-8.375	-2.125	0.71146
10.875	2.625	1.7644
-12.125	0.375	0.79196
12.875	0.375	1.01278
-3.625	-1.625	1.56003
6.125	1.375	1.49252
20.375	-1.125	2.14079
19.375	-1.125	2.51066
-16.625	-2.375	0.7182
-12.625	1.875	0.69952
-19.625	0.125	0.75811
-20.625	0.125	0.78621
-15.625	-1.125	0.57075
12.125	1.375	0.94688
-13.375	-1.875	0.91692
-2.875	-2.625	1.57603
-0.625	0.125	0.64799
7.125	1.375	1.4692
9.875	0.625	1.13553
-9.875	-1.125	0.50054
9.875	2.375	1.74943
10.125	1.625	1.21693
-0.125	-0.625	0.91166
-21.375	1.875	0.61297
-12.375	-0.625	1.11911
-1.625	0.875	0.78552
15.625	0.125	1.43878
4.625	-1.875	1.8238
-2.625	-2.125	1.53373
13.875	-1.625	2.26553
26.125	-0.625	1.77039
-11.375	0.625	0.45142
-0.875	1.625	0.76381
-25.125	-1.875	0.5837
16.625	0.875	1.58237
-11.125	0.625	0.38839
13.625	-1.125	1.87093
15.875	1.625	1.35175
-24.125	-0.625	0.45324
14.625	-0.375	1.33141
25.375	-1.625	1.88087
-22.875	0.875	0.53421
-16.375	-3.125	0.61506
-16.625	0.125	1.0716
10.375	-0.625	1.71455
-22.625	0.875	0.54862
8.875	0.375	1.23847
3.875	0.875	0.98406
-17.375	-2.375	0.92443
-11.125	2.375	0.80716
11.875	2.375	1.90362
8.375	2.125	1.61926
5.625	-0.375	1.43503
10.125	-0.125	1.23983
-0.125	0.625	0.62574
26.125	-0.375	2.20529
-25.375	0.125	0.6771
-9.875	0.125	0.45211
4.875	0.875	0.85511
15.125	0.625	1.41268
-18.625	2.125	0.90295
-17.375	-0.375	0.88269
-12.875	1.375	0.68406
6.625	-0.625	1.44851
-12.625	1.375	0.68394
7.375	0.875	1.28812
10.875	0.875	0.91707
-0.625	-0.125	0.70282
-11.875	-2.875	0.81129
-25.625	1.625	1.03717
10.375	-0.375	1.46163
11.125	1.375	1.07988
-4.125	-1.625	1.41285
10.375	2.125	1.42266
4.125	-1.125	1.05572
-17.125	-2.375	1.00412
-1.875	1.375	0.91092
-10.125	2.625	0.97449
15.625	2.875	2.64758
15.125	-0.625	1.65556
10.875	-0.125	1.13338
16.875	1.375	1.64933
-21.875	2.875	0.73007
-15.625	2.125	1.46085
6.875	0.125	1.54654
-25.875	-1.625	0.48115
-11.875	1.625	0.60193
-3.125	-2.125	1.06725
4.375	0.625	0.92523
22.375	-0.125	1.71244
16.125	2.375	1.74731
-10.625	-0.125	0.6605
-1.125	0.375	0.86919
-14.875	-2.125	0.80608
-4.625	1.125	1.38396
14.125	-1.125	1.94124
-5.875	-2.875	2.15543
0.125	-0.125	0.68572
-0.375	1.125	0.76489
14.125	2.625	1.59607
9.625	0.625	1.2169
16.125	0.375	1.46299
-5.625	1.875	1.00911
20.625	1.125	1.62674
19.625	1.125	1.45851
5.375	0.625	0.88962
-0.875	-0.125	0.70203
-11.625	-0.875	0.50853
15.375	1.125	1.35295
21.625	1.875	1.52614
-25.875	1.125	0.92405
16.375	1.875	1.61116
4.875	-1.625	1.47212
20.875	2.625	2.17238
19.875	2.625	2.17511
3.375	0.375	0.77732
-25.625	1.125	0.85692
8.625	0.375	1.12796
-14.625	-2.125	0.86365
20.125	-1.625	1.77664
19.125	-1.625	2.09356
-4.125	1.625	1.25954
14.625	0.375	1.52738
-17.875	-2.125	0.6793
-15.625	-1.375	0.62802
10.375	0.375	0.9904
20.125	1.625	1.68416
19.125	1.625	1.71728
-5.875	-0.625	1.38404
-11.375	-1.625	0.54206
9.625	0.375	1.32297
5.875	-0.125	1.73815
-18.875	-1.375	0.4832
-6.625	-1.375	1.03248
-14.625	-0.125	1.07609
-26.125	0.875	0.58713
12.625	0.625	1.08732
14.875	1.875	1.36468
-12.375	-0.875	1.30579
-0.125	2.375	1.12061
7.375	-0.875	1.32099
7.125	0.875	1.35446
-17.875	0.625	0.89631
9.875	1.875	1.19861
-3.375	-0.875	1.12452
-5.875	-2.375	1.83214
-7.125	-1.875	0.81082
-4.875	-1.125	1.31853
-16.375	1.375	0.97044
-5.875	2.375	0.87542
8.125	0.875	1.24953
13.125	0.125	1.12485
-16.125	1.375	0.95438
21.875	2.375	1.61783
15.875	-0.125	1.34654
6.625	-0.375	1.49517
-11.125	-0.125	0.5179
14.125	0.875	1.36946
-23.375	0.875	0.4191
-15.375	-2.125	0.77073
-2.375	-1.375	0.97345
6.125	-0.625	1.10887
-12.125	-0.875	0.9843
-5.125	1.375	1.40481
-25.375	2.875	0.68414
-4.375	2.125	1.4527
21.125	1.375	1.60398
24.625	2.125	1.75012
-8.125	-0.875	0.83831
20.375	2.125	1.66219
19.375	2.125	1.82928
13.625	0.375	1.21226
-15.125	1.625	1.01649
25.625	2.875	1.33807
-16.875	2.625	1.59272
12.875	1.125	1.08195
21.375	2.875	1.60199
21.875	-0.625	1.77672
13.875	1.875	1.28263
-7.375	-1.875	0.69029
-18.375	-2.125	0.57388
21.625	-0.125	1.76846
-14.625	0.375	1.02522
-19.375	-1.375	0.42878
-20.375	-1.375	0.42747
-15.125	-0.125	0.96404
-6.125	-0.125	1.33163
20.875	-1.125	2.18789
19.875	-1.125	2.3425
12.125	0.125	1.26527
-23.375	0.375	0.5412
14.375	1.375	1.28681
-16.875	2.375	1.24577
24.125	2.625	2.26162
-6.375	-2.375	1.60432
1.875	-1.875	1.72585
-12.875	-2.625	1.16936
-8.875	-0.875	0.56281
-2.875	0.125	0.88055
-10.625	-1.875	0.52062
13.125	0.875	1.17744
9.375	1.375	1.08329
16.625	1.625	1.62788
9.125	-0.375	1.64312
17.375	-1.375	1.98196
-3.875	0.875	1.1272
17.875	0.125	1.59325
16.375	-0.125	1.57971
-24.625	-2.625	0.59504
-3.125	1.875	1.04239
0.625	-1.625	1.17159
24.125	-0.875	1.62191
18.125	1.875	1.67579
-22.375	0.625	0.59286
-16.875	-3.125	0.85352
-13.625	2.375	1.04463
-6.625	0.625	1.04465
-22.125	0.625	0.67006
-2.375	0.625	0.72785
6.875	-0.125	1.55188
10.625	-0.125	1.24325
22.625	0.625	1.71449
17.375	0.625	1.57739
-9.125	2.375	1.02428
8.375	-0.875	0.9468
25.125	2.375	2.29028
-12.375	1.125	0.71906
22.125	-0.125	1.67387
-12.125	1.125	0.71683
17.625	1.375	1.54594
13.375	1.375	1.30579
-18.375	0.625	0.83805
-23.875	1.375	0.3896
24.875	-0.875	1.57243
7.625	-0.375	1.12209
-13.875	0.125	1.41798
-13.375	-2.625	1.1266
4.625	2.875	1.54435
-11.125	-1.875	0.51826
-1.125	1.125	0.79342
-16.625	-1.125	0.58094
-14.375	-0.375	0.92259
-2.125	-1.875	1.41715
-21.375	2.625	0.56796
2.125	-1.375	1.28353
-9.125	-0.375	0.53322
-10.125	-0.625	0.59218
-2.125	1.875	1.51345
-21.125	2.625	0.72927
16.125	1.125	1.46892
-14.375	1.875	0.71686
0.375	2.125	1.12363
23.875	-1.375	1.38741
-7.625	0.375	0.56005
13.125	-0.875	1.73234
-13.375	-0.625	1.12577
17.125	1.875	1.77174
23.625	0.375	1.76846
18.375	0.375	1.61257
-22.875	1.625	0.4866
-7.875	1.875	0.6151
22.875	1.125	1.65999
-1.125	-2.375	1.26543
-22.625	1.625	0.50263
-10.625	0.125	0.58697
23.875	1.875	1.59851
-17.375	-3.125	0.93682
-15.625	0.875	1.06677
12.125	-1.375	2.14028
-17.375	2.625	1.0131
-21.125	2.375	0.94676
11.625	3.125	0.64586
-6.125	0.125	1.28209
-1.875	0.375	0.79436
-7.125	0.875	0.6822
22.125	0.125	1.71326
2.875	-1.875	1.47429
-6.375	1.625	0.77691
-18.375	-0.375	0.80614
16.875	0.375	1.60898
-9.375	-0.375	0.83493
13.625	-0.375	1.36095
22.375	1.625	1.83046
0.625	2.375	1.1271
14.875	0.625	1.36815
-2.375	2.375	1.51121
22.625	2.375	1.75407
1.625	0.625	1.0707
25.125	-0.375	1.79227
-12.875	-0.875	0.93295
1.625	2.375	1.18233
-13.125	1.875	0.80899
-3.875	-0.875	1.33823
-17.125	-1.125	0.66458
-14.875	2.875	0.99134
3.875	-0.375	0.92066
1.625	-1.625	1.93364
-1.375	0.875	0.72602
-11.625	-2.125	0.60986
-18.125	-0.375	0.8999
21.625	0.875	1.68127
-12.625	-1.375	1.10071
4.875	-0.625	1.07377
16.375	0.875	1.59437
-12.625	-2.875	1.28844
-17.375	2.125	1.16166
0.625	0.375	0.7378
-3.125	-1.625	1.33941
-11.625	-0.125	0.51491
-2.875	-1.375	1.46388
9.375	-0.875	1.7482
0.125	2.125	1.27233
10.125	0.375	1.0664
-7.375	1.375	0.73066
13.875	-0.375	1.37073
-12.625	-0.875	1.06172
2.375	-1.125	1.03766
22.125	2.875	2.04565
2.625	-0.125	0.76797
-17.125	0.125	1.05181
-0.875	0.375	0.77652
-18.875	1.125	0.78593
23.375	1.375	1.63355
-7.625	-1.625	0.68854
15.875	0.375	1.49132
25.375	-0.375	1.95718
1.875	1.875	1.2622
8.125	-0.625	1.6103
-6.875	-2.625	1.36205
-24.375	1.375	0.50094
2.125	2.125	1.57346
-15.625	-2.125	0.84608
-4.125	-0.625	1.09718
-10.375	1.625	0.51211
-6.625	-2.125	1.3219
-18.875	-2.125	0.53484
-16.625	-1.375	0.48222
26.125	1.125	1.91439
-7.625	-1.375	0.88059
18.875	-0.875	2.0274
-12.375	-1.625	1.17377
-4.625	0.875	1.32632
18.625	0.125	1.57142
17.625	-1.125	2.51874
-15.625	-0.125	1.03528
-0.375	0.875	0.72712
-13.375	-0.875	1.12244
20.625	0.875	1.55276
19.625	0.875	1.36017
-18.875	-0.125	0.71171
-11.875	0.625	0.5389
-4.375	-0.875	1.21672
15.375	0.875	1.32804
-3.125	-1.125	1.61057
14.375	-0.625	1.61222
-12.125	-2.125	0.90377
-4.125	-0.375	0.85814
-10.375	1.375	0.55352
-5.125	0.375	1.53121
18.125	-1.625	1.53421
17.875	-1.375	2.2675
-10.125	1.375	0.57618
-13.125	-1.375	0.98593
-2.375	-2.125	1.75727
-13.125	-2.875	0.79881
-16.375	0.875	0.99906
-4.875	-0.625	1.14256
10.625	1.375	1.10759
-3.125	0.625	0.84469
-12.125	-0.125	0.70686
-12.125	-1.625	0.94208
8.875	-1.375	1.01816
-11.875	0.375	0.56745
18.125	0.625	1.49459
-13.125	-0.875	0.94533
24.625	-0.875	1.42562
-8.875	0.625	0.43009
-8.125	-1.625	0.71629
-3.875	-1.125	1.50123
7.625	1.625	1.42292
24.875	0.625	1.43316
-18.125	2.875	0.68617
20.125	-0.625	1.78102
19.125	-0.625	1.87025
-4.875	1.375	1.3156
-7.375	-2.625	1.71975
13.625	2.625	1.33917
-19.875	1.875	1.11242
-20.875	1.875	0.85698
-16.125	-2.125	0.6567
20.875	1.375	1.65538
19.875	1.375	1.61357
-19.625	1.875	1.23201
-20.625	1.875	0.91761
-17.125	-1.375	0.56598
6.625	1.375	1.54299
1.625	1.875	0.91431
-16.125	-0.125	0.98752
-23.375	1.125	0.47996
20.125	-0.375	1.70356
19.125	-0.375	1.76877
-4.125	0.375	1.09549
-19.375	-0.125	0.70657
-20.375	-0.125	0.7324
-23.125	1.125	0.50578
-4.875	-0.125	1.2999
-7.625	1.125	0.71832
-16.375	0.375	1.13584
-10.875	2.375	0.7158
-10.625	-2.625	1.02108
2.625	1.875	1.59968
-13.875	-1.125	1.06194
-10.625	2.375	0.7604
20.125	0.375	1.48483
19.125	0.375	1.55024
-8.625	1.875	0.58708
19.875	-0.625	1.76119
20.875	-0.625	1.77139
-11.625	-1.875	0.66214
3.375	-1.125	0.99829
-7.875	2.625	0.68793
-14.875	-0.375	0.8809
5.125	1.875	1.03805
-16.875	1.875	0.97269
-24.875	0.125	0.54776
-9.875	0.375	0.35508
24.625	1.875	1.53409
-14.875	-1.875	0.79949
7.875	2.875	2.10575
-24.625	0.125	0.58369
20.375	1.875	1.72534
19.375	1.875	1.75351
5.125	-0.875	1.72331
23.875	2.625	2.21965
25.875	0.375	1.64393
-13.875	-0.625	0.94748
-20.375	1.125	0.86339
-19.375	1.125	0.81637
-5.125	-0.125	1.45122
14.625	2.375	1.9513
-9.875	-0.625	0.51087
10.375	2.375	1.68654
4.125	-1.375	1.42214
4.625	1.125	1.10783
-17.875	-3.125	1.01234
-15.125	0.625	1.11509
-8.375	0.125	0.44899
-9.625	-0.125	0.61962
-18.875	-2.375	0.73194
2.125	1.625	1.67235
7.375	-0.375	1.02977
-9.375	0.875	0.37354
24.375	0.125	1.82306
4.875	2.625	1.0467
-15.375	2.375	1.58407
-9.875	-2.375	0.87421
-17.875	-1.125	0.70285
25.375	0.875	1.41592
-18.875	-0.375	0.84196
3.125	1.625	1.10414
13.125	2.125	1.32441
5.875	2.625	1.53998
-23.875	2.125	0.66802
-12.375	0.625	0.59448
-15.125	0.375	1.20746
-23.625	2.125	0.71002
-16.875	1.375	0.79397
14.125	2.875	1.8773
1.125	1.375	0.91055
-5.375	-0.125	1.73759
3.875	2.375	1.20099
-11.125	-2.625	0.71659
-18.625	-2.375	0.86549
-14.375	-1.125	0.76027
-12.125	-1.875	0.997
-17.625	-1.125	0.70256
-15.375	-0.375	0.86833
4.875	0.625	0.8841
13.125	-1.625	1.68268
4.875	2.375	1.03914
-15.375	-1.875	0.78307
-8.125	1.375	0.5926
-0.875	-1.875	1.54798
21.125	-0.125	1.63701
-11.125	-0.625	0.59645
-18.625	-0.375	0.90352
-7.375	2.125	0.73776
-24.125	1.875	0.64442
-14.375	-0.625	0.74928
24.125	1.375	1.49455
23.375	2.125	1.74058
-15.875	1.625	1.12985
11.625	0.125	1.08019
-15.625	1.625	1.02795
25.625	-0.125	1.88597
5.875	-0.375	1.30335
3.875	0.375	0.82203
-25.625	0.875	0.8165
-1.125	-1.875	1.41104
-14.125	2.375	0.69396
11.875	1.625	1.05142
3.375	2.125	1.90316
24.875	-1.125	1.73667
-12.375	0.125	0.94579
-21.125	1.875	0.87495
0.625	-0.375	0.5728
14.375	3.375	1.69768
-18.375	-1.125	0.58839
-9.375	-1.125	0.67859
-5.625	-1.875	1.51452
2.375	0.875	0.88758
-12.875	1.625	0.73355
-19.375	-0.375	0.72884
-20.375	-0.375	0.66155
1.375	-1.625	1.82965
-4.625	-0.625	0.96048
21.375	-0.125	1.73165
11.125	0.625	0.96446
9.625	2.125	1.49022
-6.875	0.875	0.757
6.125	-0.875	1.27016
0.875	0.125	0.88353
-12.875	-1.625	1.02821
-2.125	-0.875	0.82091
-4.625	-2.375	0.84732
-13.875	-0.875	1.04008
10.625	2.125	1.39483
-3.625	-1.125	1.50363
14.875	-0.625	1.46724
1.875	0.125	0.81813
-18.125	-1.125	0.65526
11.625	2.875	1.12574
8.125	2.625	1.69014
-1.375	-1.875	1.34187
-19.125	-0.375	0.79243
-20.125	-0.375	0.73096
-22.875	0.625	0.46839
-0.375	-0.625	1.14463
12.875	1.375	1.16884
-1.125	-1.375	0.99331
26.375	-0.625	1.60078
-13.625	-2.875	0.92516
9.125	2.625	1.15601
-0.125	-0.125	0.71658
21.375	0.625	1.67756
4.625	0.625	0.82257
16.125	-1.875	2.65345
9.625	0.125	1.32875
13.875	-1.125	1.88221
0.375	0.625	0.62305
26.125	-0.125	2.24505
-12.625	-1.625	1.32226
-21.125	1.375	0.765
-0.375	-2.375	2.97222
-2.875	-0.875	1.16716
-11.125	0.125	0.46242
-0.625	1.125	0.82859
-9.625	-2.875	0.68882
-13.625	-0.875	1.17431
7.125	2.375	2.07189
-1.625	1.875	1.32517
25.375	-1.125	2.10786
15.625	1.125	1.3502
-22.875	0.375	0.427
11.375	1.125	0.93733
-22.625	0.375	0.49415
8.125	0.625	1.15136
8.125	2.375	1.66063
3.625	0.375	0.7551
12.375	1.875	1.21036
15.875	2.625	2.15062
-17.625	-3.375	0.64885
-6.125	-1.875	1.07053
-17.375	1.375	0.80284
-1.875	-1.375	1.02948
-16.625	-2.125	0.65142
17.125	-0.875	2.10226
-19.125	1.625	0.99794
-20.125	1.625	0.91829
4.625	0.375	0.89709
-19.875	-2.125	0.57537
-20.875	-2.125	0.54706
-17.625	-1.375	0.57523
-5.375	-2.875	2.19731
18.625	-1.125	2.54966
-0.125	1.625	0.86781
-13.375	-1.625	0.90936
-9.875	1.125	0.52043
7.125	0.375	1.3853
10.625	0.375	0.94573
-18.875	0.375	0.80674
2.125	0.875	1.16229
-16.625	-0.125	0.92342
4.875	1.875	1.18263
9.875	1.375	1.18759
-7.625	-0.875	1.0703
-14.375	-0.875	0.70758
15.125	1.625	1.24638
-19.875	-0.125	0.6789
-20.875	-0.125	0.81966
22.375	0.375	1.67839
25.875	1.125	1.60152
15.375	-0.625	1.77566
16.125	-1.375	1.45791
-10.125	2.125	0.69145
3.125	0.875	0.8679
15.125	-0.125	1.36556
5.875	1.875	1.34749
-2.875	-0.375	0.67902
-21.875	2.375	0.994
11.125	2.375	1.68339
-16.125	1.625	1.05608
-14.125	-2.875	1.39479
-21.625	2.375	0.93126
8.375	1.875	1.11206
-1.875	2.375	0.94108
1.375	-1.375	1.11602
1.625	-0.375	0.71152
-11.625	1.125	0.59291
-13.125	-1.625	0.93099
-21.625	-1.375	0.33384
16.875	2.375	1.97308
4.125	0.125	0.70355
1.125	-0.625	0.67206
-9.375	1.625	0.50154
10.125	0.875	1.03481
6.875	1.125	1.50922
-20.625	-0.125	0.77848
-19.625	-0.125	0.73499
-3.125	-0.375	0.56998
-17.375	-0.875	0.75658
16.875	-1.375	1.9345
5.125	0.125	0.71036
-17.875	2.375	1.07527
7.875	1.125	1.18536
-7.875	-0.875	0.90857
-18.125	-3.375	1.02921
0.125	-1.125	1.05898
-0.375	2.125	1.067
-26.125	0.625	0.46095
-9.125	-3.375	0.2118
16.125	1.375	1.48979
-19.625	2.625	1.02814
-20.625	2.625	1.0596
20.625	2.125	1.88726
19.625	2.125	1.86392
-7.625	-0.375	0.88995
-17.125	-2.125	0.66775
15.375	2.125	1.705
-21.375	-2.125	0.54117
4.875	-2.625	0.01762
6.375	1.625	1.46114
-22.375	-1.375	0.25604
-17.125	-0.125	0.96238
-15.875	-2.375	0.80839
-10.375	0.375	0.48037
-21.375	-0.125	0.806
17.875	-0.375	1.65746
-11.625	-2.625	0.63663
4.375	1.375	1.07266
-6.375	-2.625	1.17581
-10.875	1.875	0.48572
-12.625	-1.875	1.14604
-17.875	0.125	1.08975
4.125	-0.375	0.84102
10.375	1.375	1.12047
20.125	2.625	2.09834
19.125	2.625	1.80845
-15.875	-1.875	0.6201
-17.625	0.125	1.02785
5.875	-1.125	1.81412
9.625	1.375	1.18506
5.375	1.375	1.05626
12.625	1.625	1.27422
-14.875	-0.625	0.81537
13.875	0.125	1.26175
18.125	-0.375	1.76292
-25.125	2.625	1.154
14.875	0.875	1.36224
-23.125	0.375	0.51862
-21.125	-0.125	0.75908
23.875	-0.875	1.68179
8.125	1.875	1.33965
-18.875	-3.125	0.68764
-7.375	-1.625	0.65804
-14.875	0.125	0.97933
-14.625	-2.625	0.93519
-15.375	3.125	0.92661
23.625	-0.375	1.77201
-19.875	0.875	0.8324
-20.875	0.875	0.81165
-19.875	-2.375	0.65879
-20.875	-2.375	0.62254
1.875	-0.125	0.71156
-15.625	-1.875	0.69809
-2.625	0.625	0.70353
9.125	1.875	1.25124
-18.875	-1.125	0.54599
-25.125	2.375	1.00538
-8.125	-0.375	0.79128
3.375	-0.875	1.08856
-14.625	-0.625	0.78811
17.625	0.625	1.57697
13.375	0.625	1.08317
-5.125	2.375	1.11374
-16.875	2.125	1.07528
-8.625	3.125	0.56726
-6.375	-2.125	1.20491
-16.625	2.125	1.13418
-10.875	1.375	0.41886
21.125	2.375	1.81749
-7.375	-1.375	0.87576
-1.625	-1.625	1.0029
-23.875	1.625	0.45926
13.625	1.375	1.2163
-2.625	-0.875	1.2707
18.375	-0.375	1.84161
-19.625	-2.375	0.7748
-20.625	-2.375	0.69088
13.875	2.875	1.17279
-15.375	-2.625	1.14468
-22.125	2.375	0.95259
-13.125	-1.875	1.03801
-18.625	-1.125	0.58047
-16.375	-1.875	0.61016
11.875	-1.625	2.06967
-13.875	2.125	0.7252
-1.625	-1.375	0.99633
12.875	-0.875	1.78583
-15.375	-0.625	0.71521
-2.875	1.125	0.76896
13.125	1.875	1.35474
-18.625	0.875	0.77556
24.375	-0.875	1.52546
12.375	2.625	1.88052
7.875	0.625	1.34253
-3.875	1.875	1.1506
17.875	1.125	1.48285
24.125	-0.375	1.90814
18.875	1.875	1.82054
-21.375	-2.375	0.75933
7.875	-0.625	1.53544
-14.125	1.875	0.68792
-16.125	-1.875	0.60159
-22.125	0.125	0.8563
-23.875	1.125	0.42269
-19.375	-1.125	0.57706
-20.375	-1.125	0.3794
-15.125	-0.625	0.81839
-2.125	0.125	0.72333
23.375	-1.375	1.65884
-21.375	-0.375	0.69919
6.875	0.375	1.54504
-9.375	-0.625	0.60889
17.625	-0.875	2.73649
17.125	0.125	1.66305
-6.625	1.625	0.73459
-14.875	-2.875	0.9921
-2.375	1.625	0.67817
-2.125	-1.625	1.13395
-4.625	-3.125	0.55292
22.625	1.625	1.83517
17.375	1.625	1.57434
7.875	0.375	1.27736
13.125	-0.625	1.6375
-21.125	-2.375	0.56738
-24.375	0.875	0.53275
10.875	0.625	0.92836
-2.625	2.375	1.4079
-18.125	0.125	0.98236
-14.875	-0.875	0.72368
-24.125	0.875	0.50559
-8.375	-1.125	0.47436
5.375	0.875	0.92821
16.625	-1.375	1.95324
-19.125	-1.125	0.52817
-20.125	-1.125	0.45778
17.625	2.375	1.89301
13.375	2.375	1.50698
13.375	-0.875	1.67699
7.625	-1.375	1.35341
6.375	0.875	1.69136
12.125	-1.125	1.91109
11.375	0.125	1.01035
-21.125	2.125	0.8045
-14.375	1.375	0.92172
-14.625	-2.875	0.91961
13.125	-0.375	1.50495
7.125	-1.625	1.38166
-14.125	1.375	0.75032
12.375	0.875	1.0672
4.375	-0.875	1.28164
13.875	-0.625	1.63091
-22.625	1.125	0.59173
-7.625	1.375	0.72309
-17.875	-0.875	0.76964
-9.375	-0.125	0.77662
-3.375	1.375	1.05881
-6.125	-2.625	1.45783
23.625	1.375	1.50266
25.375	-0.625	1.86478
-7.875	2.875	0.78987
22.875	2.125	1.64623
-23.375	2.875	1.01169
-17.125	2.125	1.17467
8.375	0.125	1.14148
17.125	-1.625	2.25938
11.875	0.375	1.06224
12.875	-1.125	2.15783
-13.375	1.625	0.84609
23.875	2.875	1.64809
-17.625	-2.125	0.76815
-3.875	-0.625	1.05029
-8.625	-2.875	0.57295
-15.375	-2.875	1.26356
-21.875	-2.125	0.68887
-6.125	1.125	1.17368
-12.875	0.375	0.78627
24.375	-1.125	1.62088
-14.375	-1.625	0.876
-22.875	-1.375	0.29959
-7.125	1.875	0.80132
22.125	1.125	1.72178
18.625	-0.625	1.9121
-14.625	0.625	1.00014
-21.875	-0.125	0.86505
-0.625	0.875	0.75654
14.625	0.125	1.45198
23.125	1.875	1.62114
10.375	0.125	1.14482
-7.625	-3.375	0.2386
22.375	2.625	2.12097
15.625	0.875	1.42748
-21.625	3.125	0.25723
11.375	0.875	0.8974
14.875	1.625	1.30915
13.875	-0.125	1.34147
-10.125	1.625	0.7417
-14.625	2.375	0.90957
8.875	-0.625	1.50577
-15.125	-2.875	1.02111
-8.625	-0.625	0.57208
25.375	-0.125	1.83284
-22.625	-1.375	0.25321
3.875	-1.375	1.08605
-1.375	1.875	1.17787
-11.625	0.625	0.5053
-8.875	-2.875	0.76176
-21.625	-0.125	0.81503
2.625	1.625	1.47376
14.125	0.625	1.4238
-18.375	-0.875	0.679
14.125	-0.125	1.35747
-7.875	-1.625	0.72822
-11.875	2.375	1.01172
-8.625	-2.375	1.10952
-4.875	0.625	1.35916
-19.375	0.625	0.86383
-20.375	0.625	0.85398
9.625	-0.875	1.95761
-7.625	-1.125	1.08671
18.875	-0.625	1.84833
20.875	0.625	1.656
19.875	0.625	1.39082
-13.625	2.625	0.92929
-25.875	0.125	0.71885
-5.375	-1.875	1.62471
-7.375	2.375	0.67258
18.625	-0.125	1.64266
-18.125	-2.125	0.5691
-4.375	-0.625	1.0096
1.625	1.375	1.14164
-6.875	-2.125	1.33676
23.375	2.375	1.99391
-22.375	-2.125	0.48961
-4.125	-0.125	0.86346
-10.375	1.125	0.41584
15.875	1.375	1.35134
1.125	3.125	0.78251
-23.375	-1.375	0.3616
-10.125	1.125	0.46888
-4.375	-2.375	0.80133
-3.375	-1.125	1.50157
0.125	1.875	0.99768
-10.625	2.625	0.78359
-15.875	-2.625	1.07526
-0.125	0.375	0.55533
26.125	2.125	1.51829
-11.625	0.125	0.52832
-16.875	-1.875	0.56973
15.125	0.375	1.39013
-4.625	1.875	1.39474
0.125	-0.875	1.05449
-0.375	1.875	0.93948
-18.375	2.625	1.02972
14.375	1.125	1.27444
-3.875	2.625	1.56454
-22.125	-2.125	0.54911
-5.875	0.375	1.46
-9.125	-0.625	0.60123
15.375	1.875	1.34454
9.125	-0.125	1.29094
-23.125	-1.375	0.31919
21.875	0.375	1.65562
-16.125	0.375	1.29963
-9.375	-2.875	1.02175
-19.875	1.625	0.84126
-20.875	1.625	0.93465
-19.875	-3.125	0.52975
-9.125	-2.375	0.6631
-19.625	1.625	0.97978
-20.625	1.625	1.01866
-15.625	-2.625	1.21449
-13.875	0.875	0.8807
-18.375	2.375	0.87742
-21.875	-2.375	0.65178
-8.125	-1.125	0.62885
-8.625	0.125	0.47458
-16.625	-1.875	0.55622
2.375	-0.375	0.78464
-4.375	0.125	1.10522
18.125	1.625	1.68483
-19.875	-1.125	0.45398
-20.875	-1.125	0.45404
-9.625	0.875	0.38372
24.625	0.125	1.73899
20.125	-0.125	1.74654
19.125	-0.125	1.54842
20.375	0.125	1.54889
19.375	0.125	1.53425
0.875	2.625	1.49145
-8.875	1.625	0.50229
25.625	0.875	1.48896
-3.625	-2.875	2.01285
-19.625	1.375	0.97667
-20.625	1.375	0.96921
18.375	-1.125	2.16145
13.625	-0.625	1.775
4.875	-1.375	1.84809
-0.125	-1.875	1.47622
20.875	2.375	1.94012
19.875	2.375	1.88563
-15.125	2.375	1.29645
-8.125	0.625	0.43257
-16.375	-2.625	0.86135
-24.875	-2.375	0.57245
-11.375	1.875	0.66396
-19.625	-1.125	0.51363
-20.625	-1.125	0.38879
4.375	-1.625	1.57422
4.625	-0.625	0.82408
11.125	-0.875	1.47258
25.125	-0.625	1.61586
24.125	0.625	1.62474
-23.875	-1.125	0.40828
-21.625	-0.375	0.71017
-6.375	-1.375	1.08699
18.875	0.875	1.44609
12.625	-1.125	1.88254
-16.375	-0.625	0.83371
-7.625	2.125	0.64918
-24.875	-0.375	0.6023
0.875	-2.375	0.64941
-16.625	1.375	0.87728
2.625	2.875	1.38195
7.625	2.375	1.511
-1.625	-0.875	1.05207
20.125	1.375	1.66065
19.125	1.375	1.65427
23.625	2.125	1.85485
3.375	-2.125	1.44759
-12.625	0.875	0.72813
24.125	-1.125	1.56102
-9.875	1.375	0.50135
-25.375	1.375	0.91304
-21.375	-3.125	0.52556
20.375	2.875	2.32427
19.375	2.875	2.72676
5.125	-1.875	0.86121
-16.125	-2.625	1.00963
-15.375	0.125	1.1022
-9.875	-0.125	0.6144
25.875	1.375	1.32952
11.875	-0.875	1.68142
-21.375	-1.125	0.39822
-7.375	-0.375	0.94564
-7.125	2.625	1.13822
-4.125	-2.875	1.43948
-9.125	0.375	0.46561
4.625	2.125	1.37344
23.375	-0.875	1.64893
-15.875	-2.875	1.10633
25.125	0.375	1.5079
15.125	-1.875	3.2021
-24.375	1.625	0.62408
1.125	-0.875	0.86439
-9.375	1.875	0.68488
24.375	1.125	1.41358
5.625	2.125	1.28336
-24.125	1.625	0.51279
-1.875	-0.875	1.01969
-2.875	0.875	0.7907
16.875	0.125	1.61077
-12.125	0.125	0.65549
25.375	1.875	1.69796
-17.125	0.875	0.78969
17.875	0.875	1.49773
-24.375	-1.125	0.50237
-25.625	0.625	0.8487
-3.375	0.375	0.74635
4.125	2.625	1.12586
-0.875	-1.375	1.14133
-25.375	-0.375	0.45671
4.625	0.125	0.82591
-15.625	-2.875	1.16839
-25.875	2.375	0.74013
-1.375	0.625	0.8468
11.875	-0.375	1.59722
-18.875	-2.875	1.12764
25.875	-0.125	2.11205
-14.625	-1.625	0.96426
2.125	2.375	1.79121
-25.625	2.375	0.70655
0.625	0.625	0.70688
16.375	0.625	1.46678
6.875	-0.875	1.46729
-17.875	-1.625	0.53799
-5.625	-1.625	1.35373
-15.625	1.125	1.00162
-15.625	-0.875	0.58216
24.125	2.375	1.88765
23.375	-0.375	1.82317
3.125	0.625	0.81346
-22.625	0.625	0.52562
5.875	1.625	1.55013
-4.875	-2.625	1.35345
-16.375	2.875	1.00732
11.625	1.125	0.95301
12.125	-0.375	1.50451
-19.625	-3.375	0.82215
-5.875	-1.875	1.23921
23.125	0.875	1.7366
-4.625	-2.125	1.21767
-24.875	2.625	1.1757
16.875	-0.875	2.12261
5.625	-0.625	1.09898
-16.375	-2.875	0.68687
-24.625	2.625	0.95361
-22.875	-2.125	0.39555
-17.875	1.875	0.70531
2.125	0.375	0.70984
-12.625	1.125	0.72651
-1.375	-1.625	1.02262
0.375	-2.375	1.15472
-17.625	1.875	0.80771
4.875	1.375	1.06461
-4.875	-2.375	1.54364
-6.625	0.375	1.09223
-2.125	-0.375	0.65439
-2.375	0.375	0.88335
-21.375	1.125	0.64307
-5.875	1.125	1.48327
0.875	1.875	1.19636
17.375	0.375	1.56699
-6.875	1.875	0.7426
-0.375	-2.125	2.16969
-9.625	-2.625	0.53758
3.375	1.875	1.30757
-1.375	-1.375	1.11828
22.875	1.875	1.7714
-22.875	0.125	0.47467
-22.625	-2.125	0.40338
12.375	-0.375	1.47006
-22.625	0.125	0.55623
-19.375	-2.875	0.80136
22.625	-0.875	1.88934
-18.375	-1.625	0.51294
-16.125	-0.875	0.55123
-6.125	0.875	1.38611
21.125	0.125	1.69008
-22.625	-0.125	0.57227
-9.625	1.625	0.42263
12.875	2.375	1.38522
-7.125	-0.875	1.24566
0.125	0.125	0.60897
7.125	-0.375	1.22878
2.875	1.125	0.94218
22.125	0.875	1.70648
-13.375	0.625	0.99594
25.625	1.625	1.61081
-5.375	-2.625	2.30306
21.625	-1.375	1.96623
0.375	1.625	1.00003
16.375	-1.625	1.35937
-0.625	2.125	1.11087
-6.125	-1.375	1.04807
17.375	-0.875	2.41414
5.625	1.625	1.21671
15.625	2.125	1.67002
1.375	1.625	0.93447
-23.375	-2.125	0.45033
11.375	2.125	1.28672
17.125	-0.375	1.76484
-13.375	0.375	0.95576
16.625	2.875	1.98204
-21.875	2.125	0.57114
-21.625	2.125	0.59532
9.125	1.625	1.07231
26.375	0.625	2.01554
7.875	-0.875	1.22807
4.625	1.375	1.07272
11.625	-0.875	1.4567
-0.125	2.625	0.88729
0.875	-1.125	0.81904
-6.375	1.375	0.77917
-9.875	2.125	0.82703
-23.125	-2.125	0.43732
15.125	2.625	2.10674
-22.375	1.875	0.57276
5.625	1.375	1.17816
22.375	1.375	1.7891
25.875	2.125	1.80147
23.125	-0.875	1.76895
-22.125	1.875	0.54728
-2.375	-1.125	1.02464
8.125	1.375	1.05724
3.125	1.875	1.30428
-9.125	-3.125	0.60567
-13.875	1.625	0.65184
-23.125	-0.125	0.58177
5.875	2.875	1.19134
-23.875	0.875	0.41997
-21.875	-3.125	0.53277
-9.125	1.125	0.5844
-12.375	2.375	0.75083
4.125	1.875	1.04584
1.625	-1.375	1.46185
-17.625	-0.375	0.9611
22.125	-1.375	2.06452
-12.125	2.375	0.8452
-17.625	-1.875	0.55697
1.125	-1.625	1.42669
-8.125	-0.625	0.90584
10.125	1.875	1.22466
-18.375	1.875	0.70949
-7.875	-0.375	0.76708
26.125	1.875	1.79266
9.375	2.875	0.73353
-26.125	0.125	0.62764
7.375	-0.125	1.11661
13.625	0.625	1.1938
-1.125	2.375	0.84672
7.875	2.125	1.73231
-0.125	-2.625	1.92122
0.125	-2.125	1.75018
-19.625	0.875	0.84074
-20.625	0.875	0.79458
-7.125	-1.125	1.11156
20.625	3.125	1.94369
19.625	3.125	1.80777
6.125	1.125	1.39487
11.125	-1.625	1.43811
-11.125	2.625	0.61048
8.875	2.125	1.26824
-25.875	-2.375	0.50281
-21.625	-1.125	0.42055
6.375	2.625	1.20872
-24.875	-1.125	0.50543
-22.625	-0.375	0.58366
17.375	-1.125	2.22019
-10.625	1.375	0.42309
-17.375	-0.625	0.8288
23.625	-0.125	1.85219
-8.375	-0.625	0.59631
12.625	-0.625	1.69488
7.375	2.625	1.96633
-25.375	2.125	1.08774
2.875	0.625	0.81157
7.875	0.125	1.16696
-25.125	2.125	1.12927
-18.375	1.375	0.59767
-8.125	-0.125	0.48371
22.875	-1.125	1.82438
-22.375	-3.125	0.63822
5.375	2.375	1.22357
12.625	2.625	1.80205
24.125	-0.625	1.67126
23.875	-0.375	1.72605
13.875	1.125	1.24419
-7.375	-1.125	1.05857
-18.125	-1.875	0.56678
2.875	-0.625	0.80957
-19.875	0.375	0.76657
-20.875	0.375	0.88542
6.375	0.625	1.68496
6.375	2.375	1.57972
-17.125	-0.625	0.83968
-19.625	0.375	0.77549
-20.625	0.375	0.8763
18.375	-0.125	1.63521
1.875	0.375	0.86908
-11.625	-1.625	0.69903
-1.875	-1.625	1.17115
-17.375	1.625	0.8283
1.875	-1.125	1.07984
2.875	0.375	0.69696
-8.875	-0.125	0.54892
-2.625	1.625	0.72272
-22.125	-3.125	0.3641
-17.125	1.625	0.87102
-8.875	0.375	0.6052
12.875	-0.625	1.79163
3.375	-1.875	1.27189
3.625	-0.875	1.03757
5.375	0.375	0.88253
0.375	0.875	0.66562
17.625	1.625	1.6316
-23.125	-2.375	0.57918
24.875	0.375	1.61005
-23.625	1.125	0.46064
13.375	1.625	1.5302
-26.375	-2.375	0.07687
-22.125	-1.125	0.36192
1.375	0.875	0.87358
24.375	-0.625	1.64282
-23.125	-0.375	0.60042
13.625	2.375	1.34328
2.375	-2.375	0.22946
2.625	-1.375	1.12452
11.875	-1.125	1.53703
-14.375	1.625	0.94475
-16.625	-2.875	0.68755
-18.875	2.375	0.99202
6.625	0.875	1.53207
-19.875	-2.875	1.13871
-20.875	-2.875	1.08192
-15.625	-1.625	0.70366
-8.375	0.875	0.46818
12.625	0.875	1.11812
-6.625	-1.625	0.90007
23.375	-1.125	1.75447
2.375	0.125	0.70053
18.625	-1.875	1.09309
-16.625	-0.875	0.70099
8.375	-0.125	1.1976
7.625	0.875	1.32711
-19.875	-0.875	0.49486
-20.875	-0.875	0.52295
12.125	2.125	1.43779
-4.125	-1.875	0.99247
7.625	0.125	1.12037
-3.625	1.375	1.07549
3.375	0.125	0.78869
-3.125	-0.625	0.90082
18.625	1.375	1.65864
-24.375	0.625	0.59541
4.625	-0.125	0.76957
-17.875	2.625	0.86106
-3.875	2.875	1.26587
17.875	2.125	1.52179
-17.625	2.625	1.07239
18.875	2.875	1.99583
-23.875	-2.125	0.45166
6.125	0.625	1.8171
-11.625	1.875	0.98242
8.875	1.625	1.01975
-2.125	-1.125	0.97285
-24.875	-1.375	0.46168
-2.125	1.125	0.77212
-23.875	-0.125	0.65979
13.125	-0.125	1.27727
-4.875	-1.875	2.1955
17.125	1.125	1.65441
-24.375	0.375	0.58006
-24.125	0.375	0.57299
10.625	0.125	1.14462
5.125	0.375	0.7658
12.375	-1.125	1.90274
11.625	0.875	0.94945
-15.875	0.125	1.25468
7.875	1.375	1.12921
-17.125	-2.875	0.96296
10.875	1.625	1.13665
-16.125	-1.625	0.52934
6.125	0.375	1.72957
-24.625	-1.375	0.49194
-23.375	2.625	0.99986
-17.125	-0.875	0.68982
-23.625	-0.125	0.79317
12.125	0.375	1.13794
-21.375	0.375	0.90819
18.125	-0.625	1.99834
-21.375	-0.875	0.55169
-5.875	-0.875	1.20866
6.375	1.875	1.45591
16.625	1.875	1.72981
-0.375	-1.375	1.28826
10.125	0.625	1.07891
4.375	-1.875	1.46605
-0.875	0.625	0.89264
7.375	1.875	1.36598
-23.375	2.375	0.7039
17.125	-1.125	2.40174
15.875	0.625	1.48617
-7.625	2.375	0.82738
-23.125	2.375	0.81826
-3.375	2.375	1.22421
-6.125	-0.875	1.22826
-13.125	1.125	0.74153
-3.875	-0.125	0.73909
23.625	2.375	2.01513
-14.875	2.125	1.13165
0.625	-1.875	1.35377
18.375	2.375	1.83977
11.875	1.375	1.04093
8.375	1.125	1.07289
3.125	-1.625	1.22009
-24.375	-0.125	0.58561
-17.875	-2.625	0.98223
-20.375	2.375	1.15474
-19.375	2.375	0.99598
-5.125	-1.375	1.53758
6.375	-0.625	1.45985
9.375	1.125	1.13233
-18.875	-1.875	0.45639
-22.125	2.625	0.64538
22.125	2.125	1.67692
-24.125	-2.125	0.43887
-17.875	-0.625	0.83277
11.125	0.375	0.93145
-0.625	1.875	0.71594
14.625	1.125	1.21867
-9.625	-1.375	0.70933
15.625	1.875	1.4114
15.375	-1.375	1.30113
-8.625	-0.125	0.47847
11.375	1.875	1.15475
-24.125	-0.125	0.58874
-7.875	-3.125	1.27856
-16.875	0.875	0.84589
-6.375	-0.875	1.22963
10.625	-0.875	1.58918
-16.625	0.875	0.86688
8.875	-1.625	1.16604
-17.625	-2.625	0.7735
-1.125	1.375	0.65513
-6.125	-0.375	1.39416
-23.875	3.375	0.50977
-18.625	-1.875	0.52466
-12.375	1.875	0.85661
-19.375	0.125	0.76298
-20.375	0.125	0.77092
22.125	-0.875	1.86313
18.875	-0.125	1.63364
-4.625	0.125	1.14545
-17.625	-0.625	0.95591
-19.125	0.125	0.80458
-20.125	0.125	0.75163
-0.375	0.125	0.65345
-5.375	-1.375	1.49845
14.125	1.625	1.3299
-5.625	0.875	1.19922
20.625	0.125	1.60267
19.625	0.125	1.57413
15.375	0.125	1.42583
-4.875	1.625	1.42907
3.625	2.625	1.19565
20.875	1.625	1.70811
19.875	1.625	1.67505
21.125	-1.375	2.28166
-23.625	-2.375	0.47505
-0.875	2.375	1.45042
-16.375	0.125	1.21486
-6.875	-0.375	1.19777
-22.375	0.875	0.57833
-22.625	-1.125	0.2816
15.875	2.375	1.68245
-4.125	0.625	1.10612
-19.375	-1.875	0.4604
-20.375	-1.875	0.55464
-15.625	2.875	0.72455
-25.875	-1.125	0.42396
-23.625	-0.375	0.68216
24.625	-0.125	1.81238
20.125	0.625	1.5415
19.125	0.625	1.35461
-18.375	-0.625	0.80787
-18.375	2.125	0.77821
22.375	-0.875	1.76342
-0.125	1.375	0.90741
-18.125	2.125	0.94669
-3.625	2.125	1.30543
-12.375	1.375	0.70545
-20.125	-2.375	0.68268
-19.125	-2.375	0.68737
9.875	0.875	1.05037
22.125	-0.375	1.9088
-25.375	1.625	0.79791
15.125	1.375	1.25626
-4.625	2.875	1.18755
-9.375	-2.375	0.76043
1.125	2.875	1.32926
-12.875	2.875	0.7615
-19.875	1.125	0.80792
-20.875	1.125	0.83389
-5.875	1.375	1.26212
19.625	2.875	2.38609
-4.625	-1.875	1.63875
-19.625	1.125	0.89399
-20.625	1.125	0.81979
21.375	-1.375	2.14216
-19.125	-1.875	0.49633
-20.125	-1.875	0.48748
15.375	2.875	1.75756
9.125	-1.125	0.77208
21.875	1.375	1.69237
6.375	-0.375	1.38774
-18.125	-0.625	0.80539
-15.375	2.125	1.26811
-0.125	-1.625	1.12023
-1.125	-0.875	0.97693
-8.625	1.125	0.5486
-11.125	1.625	0.52489
22.875	-0.375	1.78527
-23.125	-3.125	0.65638
-21.125	0.875	0.76267
9.375	0.625	1.21704
-24.125	-2.375	0.38747
-12.875	0.625	0.71017
12.875	0.125	1.11595
-23.125	-1.125	0.34788
-0.125	-1.375	1.05595
-12.625	0.625	0.66253
-25.375	1.125	0.81914
9.875	-1.625	0.68492
11.125	-0.375	1.29468
-0.875	-1.625	1.16523
-11.125	1.375	0.45872
-17.625	-2.875	1.14551
-21.875	-1.375	0.32997
-16.625	-1.625	0.53113
19.625	-1.875	1.56186
-17.625	-0.875	0.85095
0.875	1.625	1.04952
-21.875	-0.875	0.49691
-19.125	2.875	0.65719
-20.125	2.875	0.85302
20.125	2.375	1.82025
19.125	2.375	2.0285
16.125	-0.875	1.66027
-1.875	-0.625	0.86939
-11.875	2.625	0.96458
-9.875	2.375	0.97954
-11.625	2.625	0.8754
0.375	-1.625	1.11499
-21.625	1.875	0.497
-24.875	-2.125	0.63656
-20.625	-1.625	0.49276
-19.625	-1.625	0.40403
15.125	-1.375	1.71147
-25.875	-1.375	0.56174
-21.625	-0.875	0.46807
-2.125	-0.625	0.7875
-24.125	1.125	0.42773
-24.875	-0.125	0.59833
-1.875	-0.375	0.77139
15.875	-1.625	1.72565
1.375	-0.125	0.82089
-9.375	2.875	1.16557
24.375	2.125	1.63309
-2.875	1.875	1.06305
-6.625	-0.625	1.31837
1.375	3.125	0.99568
-18.125	-2.875	0.82795
25.375	2.875	2.07337
-24.625	-2.125	0.45866
-1.125	-1.125	1.13636
-22.375	-2.875	0.44785
-25.625	-1.375	0.58666
-21.375	-1.625	0.35344
-14.375	0.375	1.0755
-18.125	-0.875	0.71546
-24.625	-0.125	0.58595
-22.375	-0.875	0.44236
16.875	-0.625	1.98435
-16.125	0.625	1.08473
16.125	0.125	1.52094
-17.875	1.625	0.59157
11.375	-1.125	1.46592
-6.625	-0.375	1.25394
-23.125	3.125	0.66771
5.625	1.125	1.14116
-16.125	2.375	1.26295
-2.125	-0.125	0.63415
-25.375	-2.125	0.80602
17.125	-0.625	2.06006
16.875	-0.375	1.90752
-24.625	2.125	0.81503
-17.875	1.375	0.6377
-1.375	-1.125	1.09132
-13.125	0.625	0.80409
-22.125	-0.875	0.49976
-17.625	1.375	0.72876
4.125	1.625	1.01474
-25.375	-0.125	0.59283
-24.875	0.875	0.51802
22.625	-0.625	1.89415
-18.875	-2.625	0.86203
16.125	-1.125	1.66479
-9.875	-2.625	0.68018
-19.875	-1.875	0.44311
-20.875	-1.875	0.42013
0.625	1.375	0.83719
-7.125	-0.625	1.24934
-2.875	-0.125	0.82626
-9.625	-2.125	0.65621
-25.125	-2.125	0.84818
-7.375	-2.875	0.96166
3.125	1.375	0.95814
-14.875	1.375	1.26702
-26.125	-1.375	0.25414
21.625	-1.125	2.24198
5.875	2.375	1.66832
-6.375	-1.625	0.88599
22.625	-0.375	1.82088
-10.875	0.875	0.36672
-25.125	-0.125	0.58988
7.875	-1.125	1.73895
-10.625	0.875	0.3733
17.375	-0.625	1.71461
-18.625	-2.625	0.92366
17.125	-0.125	1.71536
-19.625	-1.875	0.48147
-20.625	-1.875	0.57528
4.375	2.875	1.20307
-5.375	-2.125	1.97311
-13.125	0.125	1.08935
-6.125	1.875	0.92719
-0.625	-1.625	1.28004
16.375	-1.125	1.71251
2.875	2.125	1.78264
-22.375	1.625	0.63427
-10.375	0.125	0.56109
-24.625	-2.375	0.52659
23.125	-0.625	1.93375
-22.125	1.625	0.56394
17.875	-0.125	1.61268
-19.375	-2.625	1.06795
-20.375	-2.625	0.79756
-23.625	-1.125	0.40918
10.625	-1.125	1.41503
-21.375	-1.875	0.33268
22.375	-1.625	1.58296
-23.875	0.625	0.5091
-19.375	-0.625	0.64701
-20.375	-0.625	0.56522
-23.625	0.625	0.50697
2.875	0.125	0.66622
-22.125	1.375	0.63157
-23.875	2.375	0.51425
-13.875	1.125	0.74531
-19.125	-2.625	0.91788
-20.125	-2.625	1.02234
-13.625	1.125	0.78658
-9.375	-1.875	0.58308
1.375	0.625	1.04372
1.375	2.375	1.13469
-21.125	-1.875	0.42466
-20.875	0.625	0.81128
-19.875	0.625	0.75553
-23.625	0.375	0.58986
13.125	-1.875	1.71878
-18.125	1.375	0.62736
12.125	-0.625	1.68539
-8.375	-2.375	0.98837
9.125	2.375	1.6121
-22.875	2.625	0.85424
0.375	0.375	0.65218
-10.875	1.125	0.35368
-14.125	0.875	1.07492
-15.875	1.875	1.34163
-25.125	-2.375	0.64718
-4.875	0.375	1.38993
-24.125	-1.125	0.4521
11.125	-1.125	1.5503
-22.875	-3.375	0.11673
-0.125	-0.875	1.22645
6.125	2.875	1.22641
-18.625	-2.875	0.80167
6.125	2.125	1.35544
-9.375	-1.375	0.59207
-11.125	0.875	0.37142
-22.875	-2.875	0.56582
-19.875	0.125	0.72975
-20.875	0.125	0.82281
-8.375	-0.125	0.4601
8.125	-1.375	0.54805
-21.875	-1.625	0.34311
-22.875	-0.875	0.41664
24.625	0.875	1.59258
23.875	1.625	1.65284
-3.625	-1.375	1.42532
14.875	-0.875	1.69089
6.125	0.125	1.85483
-14.625	1.875	0.84736
-0.375	-0.875	1.22142
3.875	1.625	0.91065
-2.875	-2.375	1.52532
-21.625	-1.625	0.4003
-0.125	-0.375	0.78813
-22.625	-0.875	0.43795
-10.125	2.875	0.82011
-17.125	1.125	0.74966
-18.875	2.125	1.07154
12.875	-0.125	1.38059
-7.625	-2.625	1.26165
-24.125	0.625	0.54635
7.375	1.625	1.49534
0.125	0.375	0.59705
-8.625	-1.875	0.49313
25.375	-1.375	1.97251
24.375	-0.125	1.98342
20.625	-0.875	2.07959
19.625	-0.875	2.02115
[truncated: 3,097 more rows]

## Sheet: S17C
IP6 + dATP
x	y	z
-5.125	0.375	0.17726
-5.625	-0.375	0.25877
17.125	-3.125	1.00467
-4.375	1.125	0.30008
21.125	0.375	1.52221
-24.625	1.625	2.19124
-17.875	0.875	0.85479
-12.875	-2.125	0.33673
-5.375	1.875	0.08256
-3.875	-2.125	0.44767
5.125	-0.125	0.90001
-13.875	-1.375	0.36769
-12.875	-0.125	0.56994
9.875	-1.625	0.97473
15.875	-0.375	0.92037
-9.625	-1.625	0.27579
-1.375	-0.375	0.35821
-8.875	-2.625	0.53133
9.375	0.375	0.83064
-8.625	-2.125	0.17425
3.625	-2.125	0.56003
3.375	-3.125	1.28506
0.875	-1.375	0.51163
-5.375	-1.625	0.2634
21.625	-0.375	1.07475
0.375	-1.625	0.63503
18.875	-2.125	0.92841
-13.375	-2.125	0.67213
-4.375	-2.125	0.65207
-14.375	-1.375	0.36512
-21.875	1.125	1.47261
-13.375	-0.125	0.48275
16.375	-0.375	1.08809
1.125	-1.875	0.42048
-22.125	0.875	1.31094
-9.125	-2.125	0.15406
-13.875	0.625	0.35931
21.375	-1.625	1.0463
-6.875	0.125	0.3296
-7.875	0.875	0.74573
-12.125	1.375	0.6599
22.875	0.125	1.90105
20.375	-2.125	0.95795
19.375	-2.125	1.06013
1.625	1.625	0.40804
14.625	-1.625	0.79236
-13.625	0.375	0.36596
5.875	-2.375	0.8863
-11.625	-3.125	0.81733
-6.375	0.625	0.31544
2.875	-0.875	0.80177
-12.625	-2.375	0.5129
11.125	-0.625	0.80899
13.625	-2.125	0.85253
0.625	1.375	0.42519
-11.625	-1.125	0.46232
10.375	-1.625	0.77527
6.125	-2.875	1.3269
10.125	-1.125	0.81008
1.625	-0.625	0.31799
-25.125	1.125	2.20001
19.625	-3.875	1.71602
-7.375	-0.125	0.17698
-26.625	0.125	1.33786
-7.375	0.375	0.14723
1.125	1.125	0.37408
-17.375	0.625	0.64586
-12.125	-3.125	0.34832
-17.125	0.625	0.50456
-1.625	-0.125	0.21973
15.125	-3.375	0.97763
-13.125	-2.375	0.60221
3.125	-0.375	1.02768
-12.125	-1.125	0.29595
7.875	-1.875	0.58294
11.875	-0.125	1.00251
-18.875	1.375	1.0122
-7.625	-1.875	0.34145
21.125	-3.875	0.88228
9.625	-3.125	1.56366
-6.875	-2.875	0.38249
6.375	-2.625	0.83959
6.625	-1.625	1.10158
-6.625	-2.375	0.48865
-3.375	-1.875	0.38705
16.625	-0.125	1.13337
-11.875	0.875	0.71666
-17.625	1.625	0.65452
-13.875	-2.125	0.5388
16.875	-2.375	0.97985
-14.875	-1.375	0.34176
13.625	1.625	0.81505
-13.875	-0.125	0.53428
-2.375	-2.375	0.45918
0.125	-3.125	0.59426
12.375	-0.125	1.00364
2.625	0.875	0.47149
-8.125	-1.875	0.42794
22.875	-2.875	1.65947
3.375	-0.125	1.06488
-13.625	-0.125	0.4259
22.625	-2.375	1.20294
3.625	0.125	0.79627
-7.125	-2.375	0.33158
18.375	-1.875	0.85502
-23.375	1.375	1.55395
-23.125	1.375	1.46316
-0.625	-3.625	0.38852
-14.375	-2.125	0.52749
2.125	0.625	0.76905
4.875	1.625	1.17701
17.375	-2.375	0.94789
-15.375	-1.375	0.47233
12.625	-1.875	1.20198
-24.625	0.375	1.40461
13.125	1.125	1.17143
14.125	1.875	1.37392
1.125	0.375	0.76429
3.875	1.375	0.83394
11.625	-2.375	1.73508
-15.375	0.875	0.48377
-9.875	-0.875	0.10298
-15.125	0.875	0.38778
-9.625	-0.375	0.34309
-15.125	-1.375	0.4151
2.375	-3.375	1.3443
2.625	-2.375	0.58293
23.125	-2.375	1.40049
-14.125	-0.125	0.66269
2.375	1.875	0.74974
-8.875	-1.375	0.11686
8.625	-0.125	0.91091
15.625	-3.625	1.81717
8.375	-1.125	0.61173
11.875	0.625	0.77446
-1.125	-3.625	0.24924
-5.375	-0.375	0.3756
4.375	1.125	0.79048
-12.625	-3.125	0.94
9.125	-1.375	0.63947
-2.125	2.125	0.42537
-16.875	-0.375	0.79776
6.875	-3.125	0.51695
-18.375	1.125	0.78801
12.875	0.375	0.9819
-3.625	-1.625	0.2631
16.125	-3.625	1.3661
-10.125	-1.875	0.5383
21.375	-0.375	1.16826
-20.625	0.125	1.06557
-19.625	0.125	1.09257
-2.875	-2.625	0.58946
-0.625	0.125	0.37907
7.125	1.375	0.54334
-1.625	0.875	0.4228
15.625	0.125	1.55399
-2.625	-2.125	0.398
4.625	-1.875	0.54391
4.375	-2.875	0.78367
11.375	0.125	0.6815
-11.375	0.625	0.25412
-0.875	1.625	0.62836
-13.125	-3.125	0.42632
-1.875	-3.125	1.01076
14.625	-0.375	0.90707
3.125	-2.625	0.6273
-0.125	0.625	0.26392
15.125	0.625	1.13269
-17.375	-0.375	0.98027
18.625	-1.625	0.98235
10.375	-0.375	0.65758
5.875	0.875	0.83443
-10.875	-1.625	0.22404
-4.125	-1.625	0.7508
17.875	-2.625	0.96708
-1.875	1.375	0.36489
-11.875	-0.875	0.19478
1.375	-0.375	0.56347
17.625	-2.125	0.95179
6.875	0.125	0.74907
-11.875	1.625	0.30637
-3.125	-2.125	0.30851
-11.625	1.625	0.18982
14.375	-1.625	0.82051
16.875	-3.125	0.95406
-1.125	0.375	0.40072
-14.875	-2.125	0.59504
-4.625	1.125	0.32062
0.125	-0.125	0.87405
-0.375	1.125	0.66316
16.125	0.375	0.8475
-5.625	1.875	0.48437
5.375	0.625	1.11392
-1.375	1.875	0.5558
9.625	-2.875	1.06888
13.375	-2.125	0.99689
4.875	-1.625	0.73394
-14.625	-2.125	0.44226
4.375	0.375	0.46527
20.125	-1.625	1.03066
19.125	-1.625	1.05004
-4.125	1.625	0.78997
-15.625	-1.375	0.51663
8.125	-3.625	0.50688
-11.375	-1.625	0.1506
-26.375	0.875	1.0724
-5.875	-0.625	0.28223
-14.625	-0.125	0.67941
-5.625	-0.125	0.23722
-12.375	-0.875	0.0991
18.125	-2.125	0.96339
-4.875	-1.125	0.45673
-16.375	1.375	1.02155
6.375	-1.375	1.20524
-15.375	-2.125	0.54146
9.125	0.875	1.44104
-1.375	-0.125	0.23766
-17.625	0.375	0.9283
-5.125	1.375	0.50408
5.125	-1.125	0.5818
21.875	-0.625	1.08113
-15.125	-2.125	0.57756
9.875	-2.625	1.14179
21.625	-0.125	1.20675
-16.125	-1.375	0.61155
-15.125	-0.125	0.68837
-6.125	-0.125	0.1453
20.875	-1.125	0.93271
19.875	-1.125	0.97754
-10.625	-1.875	0.54065
-2.875	0.125	0.33696
-1.625	-1.875	0.33921
-3.875	0.875	0.37517
17.875	0.125	0.97375
16.375	-0.125	1.19269
3.625	-3.125	1.23426
0.875	-2.375	0.68241
-0.875	-2.875	0.64277
0.375	-2.625	0.63475
-0.625	-2.375	0.3399
-22.375	0.625	1.2177
-6.625	0.625	0.26953
-2.375	0.625	0.22451
6.875	-0.125	0.85001
10.625	-0.125	0.65112
17.375	0.625	0.41449
-16.875	-1.125	0.54001
-17.875	-0.375	0.96289
-12.375	1.125	0.582
22.125	-0.125	1.45064
1.125	-2.875	0.47285
7.625	-0.375	0.88805
-13.875	0.125	0.5668
16.625	-1.875	1.19086
-10.125	-2.625	0.16189
-13.625	0.125	0.42932
-11.125	-1.875	0.25352
-2.125	-1.875	0.33263
15.875	-2.875	0.97331
-10.125	-0.625	0.15763
-7.625	0.375	0.14083
-3.375	0.375	0.67686
15.625	-2.375	1.17756
-6.875	1.125	0.37468
18.375	0.375	1.27232
-22.875	1.625	1.29372
-1.125	-2.375	0.32054
12.375	-1.875	1.13465
14.875	-3.375	1.40359
-18.375	-2.375	0.60061
5.875	-3.375	0.95102
-6.125	0.125	0.20101
-17.375	-1.125	0.68562
-7.125	0.875	0.28732
22.125	0.125	1.01534
11.375	-2.375	1.0992
-18.375	-0.375	0.91439
2.875	-1.875	0.4277
-12.875	-2.875	0.65147
-11.875	-1.625	0.11507
17.125	-1.875	1.06706
-12.875	-0.875	0.25056
-3.875	-0.875	0.7722
1.625	-1.625	0.58325
16.125	-2.375	1.23471
-2.875	-1.375	0.28839
9.375	-0.875	0.71779
-17.125	0.125	0.63183
-8.625	-0.875	0.10583
21.125	-3.625	0.95751
-16.625	-3.375	0.47937
8.125	-0.625	0.80153
2.125	2.125	0.47943
-15.625	-2.125	0.44816
-13.375	-2.875	1.22225
-20.375	0.875	1.56091
-19.375	0.875	0.83087
-16.625	-1.375	0.64743
-7.625	-1.375	0.64363
18.875	-0.875	1.03797
-12.375	-1.625	0.26096
-15.625	-0.125	0.43117
18.625	-0.375	1.01193
7.875	-2.875	0.78998
-13.375	-0.875	0.26257
-4.375	-0.875	0.77788
-4.125	-0.375	0.3211
17.875	-1.375	0.92256
6.375	-3.625	1.19025
-11.875	0.375	0.42098
6.625	-2.625	0.83864
-11.625	0.375	0.34046
14.375	-0.375	0.85658
-8.875	0.625	0.23341
22.875	-2.625	1.6875
-7.375	-2.625	0.4151
-16.125	-2.125	0.60224
-20.875	1.875	0.87192
-19.875	1.875	1.30384
-7.125	-2.125	0.13265
21.875	-3.125	1.24409
-17.125	-1.375	0.58182
-16.125	-0.125	0.46128
-23.375	1.125	1.51793
19.125	-0.375	0.78511
20.125	-0.375	1.05573
-10.625	-2.625	0.19764
-1.625	-2.625	0.42238
-11.625	-1.875	0.32563
3.375	-1.125	0.75439
3.625	-0.125	1.09699
-24.875	0.125	1.26664
12.625	-1.625	1.06132
-9.875	0.375	0.28272
3.625	1.875	0.86386
-10.625	-0.625	0.28352
11.875	-2.625	1.41985
-15.375	0.625	0.42689
11.625	-2.125	0.79975
4.125	-1.375	0.72908
-17.875	-3.125	1.36788
4.625	1.125	0.85179
-8.375	0.125	0.3899
-18.875	-2.375	0.53897
-9.375	0.875	0.80449
23.125	-2.125	1.13674
-17.875	-1.125	0.8132
-8.875	-1.125	0.0639
1.875	-3.125	0.72504
3.125	1.625	0.85824
-18.875	-0.375	0.7143
22.375	-3.125	1.59457
-15.125	0.375	0.44045
-12.125	-1.875	0.19134
2.125	1.375	0.60377
2.625	-3.375	0.85407
13.125	-1.625	0.98403
-11.125	-0.625	0.24364
-24.125	1.875	1.35573
11.625	0.125	0.86484
8.625	-1.125	0.84015
8.375	-2.125	0.57556
5.875	-0.375	0.57767
12.125	-2.125	1.4568
-25.625	0.875	3.53561
-18.375	-3.125	0.77847
5.375	-0.625	0.67358
-20.375	-2.375	1.20102
-19.375	-2.375	0.63735
-18.375	-1.125	0.74459
-9.375	-1.125	0.10974
9.125	-2.375	0.85896
-19.375	-0.375	0.85222
-20.375	-0.375	0.81677
0.875	0.875	0.40545
-4.625	-0.625	0.31845
11.125	0.625	1.32712
-13.875	-2.875	0.8877
5.375	2.125	0.57398
-4.875	-2.875	0.47295
6.125	-0.875	0.62256
-12.875	-1.625	0.2314
-13.875	-0.875	0.26904
-3.625	-1.125	0.53167
14.875	-0.625	0.9394
12.875	1.375	1.19153
-21.375	1.375	1.54781
-0.125	-0.125	0.71627
13.875	-1.125	1.34597
0.375	0.625	0.28451
-11.125	0.125	0.11135
-9.625	-2.875	0.65054
-0.625	1.125	0.30251
-1.625	1.875	0.44635
4.625	-2.875	0.84927
4.375	-3.875	0.55177
-22.875	0.375	1.23716
10.375	-0.125	0.70227
20.625	-0.625	1.11552
19.625	-0.625	0.99287
6.625	0.625	0.6508
20.875	-2.875	1.01092
19.875	-2.875	1.40464
-16.625	-2.125	0.63651
-13.375	0.875	0.2716
-20.125	1.625	1.9662
-14.375	-2.875	0.44246
-17.625	-1.375	0.75601
-5.375	-2.875	0.19764
18.625	-1.125	0.93563
3.125	-3.625	0.72092
-13.375	-1.625	0.41091
-16.625	-0.125	0.61252
-14.375	-0.875	0.29999
18.875	-3.375	1.14992
15.375	-0.625	0.94737
-21.625	0.625	1.1325
15.125	-0.125	1.01459
4.125	0.875	0.92126
-1.875	2.375	0.08904
1.375	-1.375	0.26529
-11.625	1.125	0.54893
6.875	1.875	1.0004
5.125	0.125	0.8748
-1.125	1.375	0.7474
7.875	1.125	0.74635
0.125	-1.125	0.48866
-9.125	-3.375	0.62701
21.375	-2.875	1.09096
-17.125	-2.125	0.55788
21.125	-2.375	1.04021
-18.125	-1.375	0.81502
4.875	-2.625	0.67654
6.375	1.625	1.21537
-17.125	-0.125	0.75091
20.375	-3.375	1.18006
19.375	-3.375	1.35785
-11.625	-2.625	0.23651
-26.125	0.375	1.72257
14.625	-2.875	1.47277
-12.625	-1.875	0.26339
-17.875	0.125	0.85263
5.375	1.375	1.36635
13.875	0.125	1.23154
11.125	-1.875	0.75033
-18.875	-3.125	0.8629
10.125	-2.375	0.94965
-8.375	-0.875	0.10023
1.875	-0.125	0.55739
-20.875	-2.375	1.34214
-19.875	-2.375	0.84287
-2.625	0.625	0.40721
-18.875	-1.125	0.8181
22.875	-1.375	1.63894
-19.875	-0.375	0.89325
-20.875	-0.375	0.90777
13.375	0.625	1.66465
-7.375	-1.375	0.55729
5.125	-2.125	0.48998
2.625	-0.375	0.57226
-2.625	-0.875	0.40309
14.125	-3.625	2.34513
-12.125	-2.625	0.51235
2.125	-0.625	0.47637
-13.125	-1.875	0.34632
-17.125	1.875	0.35617
-1.625	-1.375	0.44524
12.875	-0.875	1.07473
-3.625	0.375	0.5816
-2.875	1.125	0.51423
18.625	0.375	1.42196
-18.625	0.875	0.76202
-3.875	1.875	0.72892
-20.375	-3.125	0.85726
-19.375	-3.125	0.63596
11.875	-1.375	0.7636
-21.375	-2.375	1.46737
0.875	-3.375	0.71963
-5.625	-2.625	0.38609
-22.125	0.125	1.32361
-19.375	-1.125	0.77221
-20.375	-1.125	0.76166
-2.125	0.125	0.62267
-21.375	-0.375	0.92074
9.875	0.625	0.65931
-3.125	0.875	0.68308
17.625	-0.875	0.75325
17.125	0.125	1.1008
-14.875	-2.875	0.51656
6.875	-1.125	1.05434
-2.375	1.625	0.71096
15.875	-2.625	1.02062
-13.875	-1.625	0.37527
-14.875	-0.875	0.42654
-1.375	-2.625	0.43976
16.625	-1.375	0.89901
1.125	-3.875	1.53993
8.875	0.375	0.63083
-21.125	-0.375	0.97452
14.875	-3.125	1.3977
13.375	-0.875	1.56638
7.375	-2.375	0.48146
7.625	-1.375	0.61325
-0.375	-3.125	0.47749
13.125	-0.375	1.61737
4.375	-0.875	0.61598
7.375	0.875	0.57014
-14.625	-0.875	0.30976
21.625	-2.625	1.11
-22.625	1.125	1.26211
-15.875	0.375	0.42429
-7.625	1.375	0.07081
-3.375	1.375	0.26839
-6.125	-2.625	0.54104
-18.625	-3.375	1.08997
8.375	0.125	0.9628
19.625	-3.125	1.44385
20.625	-3.125	1.22032
-17.625	-2.125	0.71571
-5.125	-3.125	0.38295
-6.125	1.125	0.38548
16.375	-2.625	0.9854
-14.375	-1.625	0.41137
2.875	-2.875	0.57703
-14.625	0.625	0.47423
15.375	-3.125	1.22113
10.625	-2.625	1.87481
4.625	-4.125	0.34795
-8.625	-0.625	0.1193
-14.125	-1.625	0.37487
1.375	-3.625	0.68675
1.625	-2.625	0.59843
22.125	-2.625	1.29455
-15.125	-0.875	0.4133
-7.875	-1.625	0.73068
-4.875	0.625	0.23014
-7.625	-1.125	0.35772
9.625	-0.875	0.65565
9.375	-1.875	0.77476
-19.125	-3.375	0.82983
21.125	-3.125	0.925
-18.125	-2.125	0.77282
-4.375	-0.625	0.3794
-6.875	-2.125	0.28867
8.125	-1.625	0.63212
-20.125	0.375	1.05458
-19.125	0.375	0.86572
-3.375	-1.125	0.3884
-11.875	0.125	0.38764
-5.875	0.375	0.22479
-15.875	-0.625	0.47778
-9.125	-0.625	0.28455
21.875	0.375	1.20493
-19.875	-3.125	1.06376
-20.875	-3.125	0.90977
-21.875	-2.375	1.08436
-8.125	-1.125	0.11221
19.375	-0.625	1.11172
20.375	-0.625	1.05329
-8.625	0.125	0.36937
22.875	-2.125	1.21283
-4.375	0.125	0.34121
6.625	-3.625	0.52957
-19.875	-1.125	0.88843
-20.875	-1.125	0.73976
-9.625	0.875	0.74909
-5.375	0.875	0.36125
20.375	0.125	1.15731
19.375	0.125	0.71219
-3.625	-2.875	1.06059
18.375	-1.125	0.87402
-20.625	1.375	1.34518
-19.625	1.375	1.23719
9.875	-0.625	0.68446
13.625	-0.625	1.85358
-8.125	0.625	0.69471
-19.625	-1.125	0.76108
-20.625	-1.125	0.89218
-21.625	-0.375	1.0061
12.625	-1.125	0.96924
-16.375	-0.625	0.5003
12.875	-3.375	1.47427
3.625	-1.125	0.60427
-12.625	0.875	0.30173
3.375	-2.125	0.68279
0.875	-0.375	0.30895
-9.875	1.375	0.88061
-21.375	-3.125	1.14565
-15.375	0.125	0.42519
-9.875	-0.125	0.27987
0.375	-0.625	0.56434
-22.375	-2.375	0.7072
-15.125	0.125	0.43176
18.625	-2.875	1.13198
-21.375	-1.125	1.05992
4.125	-2.375	0.72424
-4.125	-2.875	0.84014
-9.125	0.375	0.24222
17.875	-3.875	1.54353
-15.875	-2.875	0.75668
1.125	-0.875	0.38108
17.625	-3.375	1.04987
5.625	2.125	1.13639
14.375	-2.875	1.76338
-21.125	-1.125	1.02117
-25.625	0.625	2.69629
-22.125	-0.375	1.00233
-15.625	-2.875	0.69136
13.375	-3.375	1.74886
-14.625	-1.625	0.42699
-15.625	-0.875	0.5578
-15.625	1.125	0.59113
-6.625	-0.875	0.1221
1.625	0.625	0.90681
20.125	-2.875	1.40432
19.125	-2.875	1.19086
11.625	1.125	0.82445
8.625	-2.125	0.50223
8.375	-3.125	1.46635
5.875	-1.375	0.95734
-5.875	-1.875	0.20401
5.375	-1.625	0.34588
-5.625	-1.375	0.25742
-16.375	-2.875	0.97792
18.125	-3.375	0.87505
0.625	0.375	0.5432
-2.375	-0.875	0.38118
-4.875	-2.375	0.43365
9.125	-3.375	0.9817
-22.875	-0.125	1.0835
6.125	-1.875	1.5399
-1.375	-1.375	0.37466
1.875	1.875	0.54069
-16.125	-2.875	1.19197
22.625	-0.875	1.1829
-15.125	-1.625	0.41983
-16.125	-0.875	0.56938
0.125	0.125	0.62761
-7.125	-0.875	0.12126
21.875	-1.875	1.23389
2.875	1.125	0.47271
21.625	-1.375	0.96985
-6.125	-1.375	0.28837
17.375	-0.875	0.78214
12.125	1.375	0.73758
20.875	-2.375	1.08293
19.875	-2.375	1.19712
1.375	1.625	0.39387
-13.375	0.375	0.30329
-24.375	-1.375	0.76364
-13.125	0.375	0.36105
-23.375	-0.125	1.17251
16.375	-1.375	0.90601
7.875	-0.875	0.78781
11.625	-0.875	0.84105
0.375	1.375	0.68591
-17.875	-1.875	0.70849
-16.875	-0.625	0.71624
23.125	-0.875	1.02924
10.625	-1.375	0.72693
-9.125	-3.125	0.83743
6.625	1.375	0.84231
6.625	-0.625	0.82734
-23.875	0.875	1.41837
-21.875	-3.125	0.98291
-23.625	0.875	1.43858
22.125	-1.375	1.11257
-7.875	-0.375	0.10762
-26.375	0.125	1.20437
5.125	1.875	0.80434
14.625	-2.625	1.30659
-13.625	1.375	0.58927
-1.125	2.375	1.14875
-0.125	-2.625	0.52785
-21.625	-3.125	1.14771
0.125	-2.125	0.41207
13.875	-3.625	1.24842
-22.625	-2.375	0.72652
6.125	1.125	0.47047
-17.375	-2.625	1.09313
13.625	-3.125	2.16552
4.875	-3.625	1.07551
-21.625	-1.125	0.89042
-18.375	-1.875	0.61065
10.375	-2.625	1.63358
-22.625	-0.375	1.05023
-17.375	-0.625	0.80801
-22.375	-3.125	1.3353
14.625	0.375	0.95765
4.875	0.625	1.3564
15.125	-2.625	1.21869
-1.875	-1.625	0.47671
1.875	-1.125	0.52679
-17.375	1.625	1.31591
13.125	0.125	2.17204
-2.625	1.625	0.2677
-1.625	-1.125	0.60088
-23.125	-2.375	0.84736
14.125	-3.125	1.90039
3.875	0.375	0.67531
13.375	1.625	1.09407
-18.875	0.625	0.77032
-22.125	-1.125	0.8142
-0.875	-2.125	0.32684
5.125	-3.125	1.55713
-23.125	-0.375	1.19009
2.375	-2.375	0.74429
2.625	-1.375	0.75717
-16.625	-2.875	0.71166
2.375	0.875	0.58239
-15.625	-1.625	0.58826
-6.625	-1.625	0.2191
-16.625	-0.875	0.5533
8.375	-0.125	1.06983
7.625	0.875	0.72907
17.625	-0.625	0.72593
-3.625	1.375	0.27796
3.375	0.125	0.82982
-2.875	2.125	0.21546
-3.125	-0.625	0.38712
16.875	-1.625	1.0525
16.625	-1.125	0.853
9.125	-0.375	1.40835
-23.875	-2.125	0.85649
9.625	0.125	0.98879
-2.125	-1.125	0.43828
13.375	-0.625	0.97511
-24.875	-1.375	0.78014
15.875	-2.125	1.22384
-2.125	1.125	0.39368
-23.875	-0.125	1.16274
-3.125	1.875	0.2252
-24.375	0.375	1.41623
6.875	-2.125	0.62902
-2.375	2.625	0.98138
8.125	0.625	0.59978
12.375	-1.125	1.13049
-17.125	-2.875	1.28486
-8.125	-2.875	0.46258
-16.125	-1.625	0.7241
-17.125	-0.875	0.66466
7.625	-2.375	0.47545
18.125	-0.625	0.75658
7.125	0.375	0.76369
9.875	1.375	1.73256
-23.125	0.625	1.51762
4.375	-1.875	0.68472
4.625	-0.875	0.92386
-0.875	0.625	0.37989
17.125	-1.125	0.84115
15.875	0.625	1.13617
-24.375	-2.125	0.63666
-13.125	1.125	0.32288
-3.875	-0.125	0.48385
-25.375	-1.375	1.16701
-24.875	1.375	1.31482
12.625	-2.875	1.07385
3.125	-1.625	0.54357
-24.375	-0.125	1.06814
-17.875	-2.625	0.55843
-18.875	-1.875	0.6143
-9.875	-1.875	0.54691
-17.875	-0.625	0.9102
-1.875	0.375	0.41117
-8.625	-0.125	0.39628
-16.875	0.875	0.52933
-8.875	-2.375	0.15117
1.625	-3.625	0.94876
-20.375	0.125	1.0818
-19.375	0.125	0.99619
18.875	-0.125	0.96746
-4.625	0.125	0.31063
-0.375	0.125	0.57438
-5.625	0.875	0.31629
19.625	0.125	0.57924
20.625	0.125	1.70956
-1.375	0.875	0.44395
15.375	0.125	1.10466
-4.875	1.625	0.74089
9.625	-1.875	1.00018
9.375	-2.875	1.35525
4.875	-0.625	0.79782
13.125	-2.875	1.73029
-23.625	-2.375	0.82309
-18.375	-2.625	0.66676
-22.625	-1.125	0.71189
-20.375	-1.875	0.66754
-19.375	-1.875	0.59045
-4.125	0.625	0.31944
-23.625	-0.375	1.49897
8.125	-2.625	0.80229
-18.375	-0.625	0.93088
-9.375	-2.375	0.41258
-19.875	1.125	1.32298
-20.875	1.125	1.60029
-5.875	1.375	0.36965
-4.625	-1.875	0.82727
6.375	-0.375	0.6052
-11.375	1.625	0.30806
-1.125	-0.875	0.55042
14.875	-1.875	0.89954
-8.625	1.125	0.38799
0.625	2.125	0.10826
-23.125	-3.125	1.40859
-21.125	0.875	1.24222
14.625	-1.375	0.80893
-24.125	-2.375	0.77036
-12.875	0.625	0.2975
-23.125	-1.125	0.78216
11.375	-0.875	0.87125
-0.125	-1.375	0.59638
13.875	-2.375	0.98081
-24.125	-0.375	1.26426
-17.625	-2.875	1.1996
-16.625	-1.625	0.65752
10.375	-1.375	0.82978
20.625	-1.875	0.93933
19.625	-1.875	1.09868
-17.625	-0.875	0.85185
17.875	-3.625	1.37549
16.125	-0.875	0.87259
16.875	-4.125	0.16962
-24.875	-2.125	0.74063
15.125	-1.375	0.76086
-24.125	1.125	1.24137
-24.875	-0.125	1.12922
-17.375	0.375	0.71825
-9.125	1.375	0.6192
-1.875	-0.375	0.306
-18.125	-2.875	0.75458
20.125	-2.625	1.29055
19.125	-2.625	1.40021
-17.125	-1.625	0.5874
-18.125	-0.875	0.78203
18.375	-3.625	1.1261
-16.125	0.625	0.45919
-6.625	-0.375	0.12671
18.125	-3.125	0.91304
-4.875	-2.125	0.64508
-25.375	-2.125	0.67966
16.875	-0.375	0.96178
-17.875	1.375	1.06833
-25.375	-0.125	1.28554
2.625	1.625	0.74617
-18.875	-2.625	0.60036
-9.875	-2.625	0.26477
-19.875	-1.875	0.64197
-20.875	-1.875	0.81952
21.875	-1.625	1.05932
-9.625	-2.125	0.25669
-18.875	-0.625	0.71213
1.625	1.375	0.44774
-6.375	-1.625	0.31873
22.625	-0.375	1.77047
-10.875	0.875	0.69765
19.875	-2.125	1.14631
20.875	-2.125	0.95047
-13.375	0.125	0.50537
0.125	1.875	0.78176
-5.375	-2.125	0.78423
-0.625	-1.625	0.6146
-24.625	-2.375	0.826
10.875	-1.625	0.67999
-20.375	-2.625	1.29468
-19.375	-2.625	0.65481
-23.625	-1.125	0.76281
10.625	-1.125	0.70713
-21.375	-1.875	0.85088
-23.875	0.625	1.48099
22.375	-1.625	1.24816
-19.375	-0.625	0.82856
-20.375	-0.625	0.70692
-22.125	1.375	1.43543
21.375	-2.125	1.17454
-13.875	1.125	0.7207
15.625	-1.625	1.04003
-23.625	0.375	1.26376
-19.125	-0.625	0.75719
-20.125	-0.625	0.78873
15.875	-3.875	1.39685
12.125	-0.625	1.4324
-24.125	-3.125	0.70792
-1.125	-3.375	0.63089
-14.125	0.875	0.71048
-25.125	-2.375	0.68421
-24.125	-1.125	0.88238
11.125	-1.125	0.7586
21.625	-3.875	1.47604
-18.625	-2.875	0.53767
-8.375	-0.125	0.23846
16.375	-3.875	1.32142
-2.625	-0.125	0.69612
16.125	-3.375	1.11037
4.125	-0.375	0.90827
4.625	0.125	0.64293
-25.875	-2.125	0.74763
-2.875	-2.375	0.52125
-11.375	0.375	0.32068
-17.125	1.125	0.57955
-25.875	-0.125	1.56811
12.875	-0.125	1.3833
3.125	0.625	0.71149
-8.625	-1.875	0.08384
1.875	-2.125	0.51671
5.875	1.625	1.36286
-2.625	2.625	1.12314
22.125	-3.875	1.55977
-18.625	0.125	0.94653
-19.125	-2.875	0.74751
-20.125	-2.875	1.0109
-7.875	-2.875	0.56341
-7.625	-2.375	0.23465
2.125	0.375	0.76918
-25.625	-0.125	1.40636
-10.125	0.625	0.23652
-4.375	-1.875	0.7641
17.625	-0.125	0.94228
-21.875	0.875	1.22553
17.875	-2.375	1.1019
-3.375	-2.375	0.34996
-17.625	2.125	0.25266
-11.875	1.375	0.6647
-19.875	-2.625	1.14092
-20.875	-2.625	1.17824
-9.125	-1.875	0.19629
-21.875	-1.875	0.71188
9.625	1.125	1.77502
-8.125	-2.375	0.35428
19.375	-1.875	1.09338
20.375	-1.875	0.932
-26.125	-0.125	1.26561
-1.625	-3.625	0.50525
-21.625	-1.875	0.83254
9.125	1.625	0.78078
18.375	-2.375	1.18308
-24.875	1.125	1.54832
-20.625	-0.625	0.72429
-19.625	-0.625	0.9277
13.625	-1.875	0.87547
7.625	-3.375	1.28748
-24.625	-3.125	1.16969
10.125	-0.875	0.76026
-25.375	0.875	2.71778
-25.625	-2.375	0.70802
-21.375	-2.625	1.35817
-25.125	0.875	1.66471
-22.375	-1.875	0.62972
-9.875	-1.375	0.15317
16.625	-3.625	1.06201
-2.125	-3.625	0.37966
-6.375	-0.375	0.1295
-16.625	0.375	0.45519
-22.125	-1.875	0.60705
-21.125	-0.625	0.9013
12.375	-3.625	1.95525
-0.625	-0.375	0.52137
12.125	-3.125	1.43618
7.875	0.125	0.51059
10.875	-0.375	0.67922
6.375	0.625	0.85183
-4.625	-1.625	0.35806
17.125	-3.625	1.3316
22.375	-0.375	1.59761
-3.875	-2.625	1.02025
-23.875	-0.875	1.2383
5.375	0.375	1.27958
-3.625	-2.125	0.63618
-21.375	0.625	1.11138
-0.375	-1.625	0.41104
15.625	-0.375	0.93864
13.875	-2.125	0.84762
-11.375	1.125	0.498
-11.125	1.125	0.80103
19.625	-1.625	1.10355
20.625	-1.625	1.07258
11.375	-0.375	0.8927
-12.625	0.125	0.35
-5.125	-1.625	0.38925
18.875	-2.625	1.33357
-23.375	-1.625	0.74111
18.625	-2.125	0.87787
-24.375	-0.875	1.16832
-4.125	-2.125	0.46757
-21.625	1.625	1.32113
15.375	-1.625	0.97166
14.375	-2.125	0.8258
21.125	-1.625	1.09407
-6.875	-0.625	0.05017
-6.625	-0.125	0.44919
20.125	-2.125	1.07134
19.125	-2.125	0.98753
-5.875	-1.125	0.24733
-21.625	-2.625	1.18496
7.375	-1.375	0.61441
-22.625	-1.875	0.61839
-2.375	-0.125	0.50631
-21.625	-0.625	1.13066
-18.375	0.875	0.81003
22.875	-0.625	1.4146
22.625	-0.125	1.91835
-7.125	-0.125	0.44904
21.875	-1.125	0.89888
-2.625	-1.875	0.57591
-22.125	-2.625	0.96648
17.375	-0.125	0.93647
-10.625	0.375	0.21495
4.625	-3.125	1.48234
-23.125	-1.875	0.80345
-1.875	-2.875	0.90504
-22.125	-0.625	0.92252
1.375	-2.625	0.61725
-1.625	-2.375	0.3663
11.625	-0.125	0.94087
11.875	-2.375	1.08593
-22.375	1.125	1.34502
23.125	-0.125	1.43823
17.625	-1.875	0.92868
-24.875	-2.875	0.66413
-23.625	0.125	1.19977
-3.125	-1.875	0.36491
-23.875	-1.625	0.78521
16.875	-2.875	0.97213
-24.875	-0.875	1.37055
16.625	-2.375	1.09346
-14.375	0.625	0.63468
-2.125	-2.375	0.3311
13.375	-1.875	0.88929
-10.375	-3.375	0.43735
-22.875	2.125	1.93958
12.375	-2.375	0.97502
-10.375	-1.375	0.09184
0.875	1.625	0.46461
18.125	-1.875	0.99355
-4.875	-0.875	0.38758
-24.375	-1.625	0.85566
-14.875	1.625	0.61876
-4.625	-0.375	0.28773
-10.125	-1.375	0.20425
-25.375	-0.875	1.41165
17.125	-2.375	0.9648
-3.875	-1.375	0.48175
-0.375	-0.375	0.79546
-9.625	-0.875	0.19243
22.125	-3.625	1.88402
-7.875	-2.625	0.36468
20.875	-0.875	0.91388
19.875	-0.875	0.99991
5.625	1.125	1.02375
19.625	-0.375	1.11461
20.625	-0.375	1.08111
-11.875	-0.375	0.12354
-20.375	1.375	1.70179
-19.375	1.375	0.88228
-5.125	-0.375	0.36831
18.875	-1.375	1.10113
-22.625	-2.625	1.21179
4.125	1.625	1.26275
-23.625	-1.875	0.89619
-21.875	0.375	1.18173
-22.625	-0.625	0.93436
-21.625	0.375	1.1833
15.375	-0.375	0.98461
-18.125	1.625	1.24602
-12.375	0.875	0.42674
-8.375	-2.625	0.59316
12.625	0.875	0.85084
-8.125	-2.125	0.56335
22.875	-3.125	1.71198
-7.375	-3.125	0.63579
21.125	-0.375	1.26303
-12.375	-0.375	0.22921
13.625	-1.625	0.87787
-23.125	-2.625	0.88841
-24.125	-1.875	0.82014
12.875	-2.625	1.2316
-23.125	-0.625	1.19718
-25.375	0.625	2.09659
12.625	-2.125	0.92164
2.875	0.125	0.37902
-10.875	-3.375	0.29826
-9.875	-1.125	0.17448
-15.375	1.125	0.68612
-25.125	0.375	1.40424
1.375	0.625	0.59462
11.375	1.125	1.09795
-16.875	0.125	0.57771
14.125	-1.625	0.61533
-24.875	-1.625	0.74593
0.375	0.375	0.32807
-10.625	-1.375	0.12772
-0.125	1.625	0.70732
-0.875	-0.625	0.46419
-0.625	-0.125	0.50664
5.625	0.375	0.97556
13.125	-2.125	1.14667
-10.375	-2.125	0.60847
-5.625	-0.625	0.34441
19.125	-3.875	1.80187
20.125	-3.875	0.57473
-5.875	-2.875	0.55912
6.125	0.125	0.85531
15.875	-0.625	0.79455
-10.125	-2.125	0.27121
-25.375	-1.625	1.08559
15.625	-0.125	1.14171
-11.125	-1.375	0.128
-4.875	-3.375	0.632
-10.125	-0.125	0.15798
-1.125	-0.125	0.31851
14.875	-1.125	0.70658
-21.125	0.125	0.96169
11.375	-0.125	0.79444
21.625	-0.625	0.93385
6.375	1.375	0.62707
-9.625	-3.375	0.60011
21.875	-2.875	1.21782
-23.375	0.875	1.46756
-6.125	-2.375	0.31677
-11.875	-1.125	0.34513
19.875	-3.375	1.39392
20.875	-3.375	0.86081
17.625	0.625	1.49658
-13.375	1.375	0.51358
-12.875	-0.375	0.36146
-5.375	-3.375	0.27584
16.125	-0.125	1.07629
-23.625	-2.625	0.81863
-24.625	-1.875	0.74726
-14.875	0.375	0.48463
11.625	-1.875	0.60723
10.875	-2.875	1.26569
10.625	-2.375	1.40713
-12.125	1.625	0.69438
22.375	-2.875	1.30083
-23.875	1.875	1.24764
14.375	0.375	1.2564
22.125	-2.375	1.20521
-13.625	0.625	0.33198
-7.875	-1.375	0.39155
-13.375	-2.375	0.78806
21.375	-3.375	1.01844
-12.375	-1.125	0.20646
-13.375	-0.375	0.44897
-24.125	-2.625	1.23326
-25.125	-1.875	0.92379
12.125	-1.875	0.94546
11.125	-2.375	1.42425
-9.375	-0.875	0.22593
-18.125	0.375	0.89691
-8.375	-1.375	0.12173
-10.875	0.125	0.36341
-3.625	-0.875	0.55779
-11.625	-3.375	0.36203
3.125	-0.625	0.49124
-1.875	-2.625	0.57218
-25.875	-1.625	1.24587
9.375	0.125	1.05225
-11.625	-1.375	0.16894
-2.625	-1.375	0.356
13.875	-0.875	1.85434
-10.625	-0.125	0.24066
-18.875	1.625	0.74991
13.625	-0.375	1.1188
-0.875	-3.125	0.4424
12.875	-1.375	1.12839
-6.625	-2.625	0.61545
-18.625	1.375	0.9113
18.625	-0.875	0.88125
16.875	-2.625	0.87374
-5.625	-3.125	0.38785
-12.125	-3.375	0.68283
-2.375	-2.625	0.46385
-11.125	-2.125	0.19384
-2.125	-2.125	0.23438
15.875	-3.125	0.96784
-12.125	-1.375	0.43212
-11.125	-0.125	0.17891
-1.375	-3.125	0.71988
14.125	-0.375	1.23549
-14.125	0.125	0.61461
22.625	-2.625	1.35757
-25.875	0.375	2.48348
-7.125	-2.625	0.59431
21.625	-3.125	1.11897
-23.125	1.625	1.27559
17.375	-2.625	0.9573
0.625	1.125	0.3748
-13.875	-2.375	0.7264
17.125	-2.125	1.09597
-24.625	0.625	1.411
-12.875	-1.125	0.30114
-3.875	-1.125	0.83822
-13.875	-0.375	0.46537
16.375	-3.125	1.00343
-24.625	-2.625	1.08276
-14.625	1.125	0.60576
-9.625	-0.625	0.17804
23.125	-2.625	1.76615
-8.875	-1.625	0.07768
-8.625	-1.125	0.11436
-5.375	-0.625	0.42905
18.875	-1.125	0.90759
-14.375	-2.375	0.68585
-13.375	-1.125	0.34927
-4.375	-1.125	0.75139
-14.375	-0.375	0.67194
-21.875	0.125	1.15749
-9.125	-1.125	0.05035
21.375	-0.625	1.06928
-12.125	0.375	0.47689
20.375	-1.125	0.93244
19.375	-1.125	0.93248
14.625	-0.625	0.93519
14.875	-2.875	1.31725
-21.375	1.875	1.77138
-11.625	-2.125	0.44093
-21.125	1.875	1.62452
-12.625	-1.375	0.17877
-0.375	-2.875	0.34601
13.625	-1.125	1.49352
-11.625	-0.125	0.24453
13.875	-3.375	2.1641
10.375	-0.625	0.72295
-22.625	0.875	1.78737
10.125	-0.125	0.7586
-25.125	0.125	1.26152
19.625	-2.875	1.50624
20.625	-2.875	1.13746
-12.625	1.375	0.69449
-5.125	-2.875	0.23338
18.625	-3.375	1.01544
1.125	0.125	0.43548
-13.125	-3.375	0.22757
3.875	1.125	0.94374
15.375	-2.875	1.06808
-0.625	2.125	0.48878
-12.125	-2.125	0.24949
15.125	-2.375	1.16303
-13.125	-1.375	0.29109
-24.125	2.125	2.34548
-12.125	-0.125	0.35202
2.375	1.625	0.7482
14.375	-3.375	1.62205
-18.875	0.375	0.96347
-25.625	1.125	3.17452
7.625	1.625	1.48368
-7.625	-0.875	0.22689
21.125	-2.875	0.97287
9.625	-2.125	0.82449
1.375	1.375	0.45587
-6.875	-1.875	0.17639
-16.375	1.625	0.5549
6.375	-1.625	1.49393
-6.625	-1.375	0.15078
10.875	0.875	1.26834
-13.875	-3.125	0.80909
-3.375	-0.875	0.44211
-14.875	-2.375	0.77928
-5.875	-2.375	0.51373
-17.625	0.625	0.92779
-13.875	-1.125	0.27897
16.875	-1.375	1.03613
-14.875	-0.375	0.82345
-2.375	-1.375	0.62879
-8.125	-0.875	0.04481
22.875	-1.875	1.49356
22.625	-1.375	1.37376
-7.125	-1.375	0.4718
18.375	-0.875	0.71819
-14.375	-3.125	0.73578
-5.375	-3.125	0.19628
-23.375	0.375	1.37785
13.875	1.125	1.54414
-15.375	-2.375	0.67255
-23.125	0.375	1.4355
-0.625	-2.625	0.4118
-14.375	-1.125	0.32465
17.375	-1.375	1.07227
-15.375	-0.375	0.4576
12.625	-0.875	1.34275
10.875	-2.625	2.09601
11.625	-1.375	0.87818
-15.125	-0.375	0.5294
23.125	-1.375	1.62562
-8.875	-0.375	0.35728
21.375	-3.125	0.99105
15.625	-2.625	1.17851
-23.625	1.375	1.70748
-1.125	-2.625	0.33115
8.625	0.875	0.79328
14.625	-3.125	1.4486
4.375	0.125	0.51409
-12.625	-2.125	0.24532
-10.375	-2.875	0.12311
-0.125	-3.125	0.38497
11.375	-2.625	1.75183
-15.625	0.875	0.62102
-18.375	0.125	0.92875
-3.625	-0.625	0.57129
16.125	-2.625	1.13165
-10.125	-0.875	0.04793
7.375	-3.375	0.96931
-2.875	-1.625	0.28584
-2.625	-1.125	0.32465
-14.125	-3.375	1.78533
15.125	-3.125	1.19836
-13.125	-2.125	0.59689
-1.875	-2.125	0.28644
-3.375	2.375	0.47294
-18.625	1.125	0.75568
9.375	1.125	2.20572
18.625	-0.625	0.90752
-10.875	-0.625	0.2389
-4.125	-0.625	0.30597
17.875	-1.625	0.93949
16.875	0.375	0.7181
17.625	-1.125	0.88419
-14.875	-3.125	0.5573
-11.875	0.625	0.43336
-15.875	-2.375	0.51915
-3.125	-1.125	0.33453
-11.625	0.625	0.50101
14.375	-0.625	1.14056
16.875	-2.125	1.1639
-14.875	-1.125	0.37402
13.375	-1.125	2.13975
-9.125	-2.875	0.74653
-14.625	-1.125	0.35842
20.125	-0.625	1.02915
19.125	-0.625	0.88582
-15.625	-0.375	0.46115
-11.375	-0.625	0.36427
-8.125	-3.375	0.29608
18.125	-1.125	0.88582
-15.375	-3.125	0.44574
-4.875	-0.125	0.37595
-16.375	0.375	0.39202
18.375	-3.375	0.98923
-16.375	-2.375	0.64462
13.625	-2.875	1.82359
-15.375	-1.125	0.47601
12.875	-3.875	1.66391
12.625	-3.375	1.51947
1.625	2.125	0.34012
-15.125	0.625	0.39228
-15.125	-1.125	0.37063
-16.125	-0.375	0.44399
-9.875	-2.375	0.19255
-10.625	-2.875	0.11227
20.875	-0.125	1.19476
19.875	-0.125	0.86405
-16.875	1.375	0.94062
-16.625	1.375	0.76138
-10.625	-0.875	0.19568
-1.625	-0.875	0.71739
14.125	-2.875	1.86085
-0.875	-1.875	0.45551
-0.625	-1.375	0.92759
-11.375	-2.875	0.69507
13.125	-3.375	1.64456
-16.875	-0.125	0.69264
-12.375	0.125	0.27474
-11.125	-2.875	0.4302
16.625	-0.875	0.98189
-10.125	-1.625	0.24079
-11.125	-0.875	0.18332
-21.375	1.625	1.19941
-2.125	-0.875	0.34692
15.875	-1.875	1.12713
15.625	-1.375	0.9674
-22.875	0.625	1.33524
-1.125	-1.375	0.57113
12.375	-0.875	1.75246
14.875	-2.375	1.05844
-21.125	1.375	1.37526
-18.375	-1.375	0.763
-12.875	1.125	0.49023
-17.375	-0.125	0.88882
11.375	-1.375	0.69047
-5.125	-2.625	0.29663
-12.875	-1.875	0.35927
18.875	-3.625	1.0346
-11.875	-0.625	0.09104
17.125	-0.875	0.89567
-13.125	0.875	0.30693
16.125	-1.375	0.98519
-2.875	-0.375	0.79964
-15.625	-3.125	0.79886
3.875	2.125	0.89815
21.125	-2.625	1.18539
-16.625	-2.375	0.66732
-6.875	-1.625	0.1113
-12.375	-2.625	0.8746
2.125	1.125	0.73963
-15.625	-1.125	0.56161
20.375	-3.625	1.04315
19.375	-3.625	1.47217
-13.375	-1.875	0.42909
-26.125	0.625	1.62679
-16.625	-0.375	0.60436
-7.625	-0.375	0.12892
19.125	-3.125	1.16972
20.125	-3.125	1.31232
-12.375	-0.625	0.20887
-5.875	-2.125	0.22994
-16.125	1.125	0.57917
-10.375	0.375	0.45415
17.875	-0.375	0.8097
10.625	0.375	1.11375
10.125	-2.625	1.05893
-18.375	1.875	0.59342
-16.125	-3.125	0.91376
22.875	-1.625	1.19073
-17.125	-2.375	0.66357
-7.375	-1.625	0.38887
-16.125	-1.125	0.68985
-20.875	0.875	1.32936
-19.875	0.875	1.16082
-7.125	-1.125	0.34247
21.875	-2.125	1.2004
-17.125	-0.375	0.84092
-23.375	0.125	1.18108
-11.625	-2.875	0.67858
-6.375	-2.125	0.42481
-10.625	-1.625	0.25335
-1.625	-1.625	0.32826
-11.625	-0.875	0.4519
7.125	2.125	0.8147
12.625	-0.625	1.8578
3.625	0.875	0.9301
11.875	-1.625	0.69596
11.625	-1.125	0.97247
-17.875	-2.125	0.83131
13.875	2.125	1.82816
-18.875	-1.375	0.77469
10.875	-2.125	1.2297
-17.875	-0.125	0.93171
-8.875	-0.125	0.24634
22.375	-2.125	1.24783
-23.875	1.125	1.14878
-12.125	-2.875	0.7233
-11.125	-1.625	0.12826
-12.125	-0.875	0.16375
4.875	1.375	1.4599
13.125	-0.625	1.23168
-24.125	0.875	1.2711
-15.875	0.625	0.48175
12.125	-1.125	1.25868
3.375	1.875	0.93356
-18.375	-2.125	0.62495
-3.625	2.375	0.09945
22.625	-3.875	1.0311
-20.375	-1.375	0.70145
-19.375	-1.375	0.72187
-18.375	-0.125	0.8182
-9.375	-0.125	0.2028
-12.875	-2.625	0.4893
18.125	-2.875	1.16894
-13.875	-1.875	0.4386
5.375	1.125	1.00473
-4.875	-1.875	0.63293
-12.875	-0.625	0.28824
-3.625	-0.125	0.72965
17.125	-3.375	1.20414
-3.875	-2.375	0.78932
-21.375	0.375	1.03269
13.875	-0.125	1.00304
-9.625	-1.875	0.30669
12.375	0.875	0.88269
-17.625	-2.375	0.64613
20.875	-1.875	0.9192
19.875	-1.875	1.1069
-13.375	-2.625	0.89031
-8.625	-2.375	0.46505
-16.625	-1.125	0.60476
-20.125	0.625	1.10473
-19.125	0.625	0.8286
-14.375	-1.875	0.37985
-17.625	-0.375	0.89321
-5.375	-1.875	0.55599
18.625	-0.125	1.06311
-13.375	-0.625	0.28254
18.875	-2.375	1.00195
-10.125	1.125	0.81259
-4.375	-2.375	0.63034
-21.875	1.375	1.17596
-11.625	0.125	0.37781
6.875	0.875	0.45653
-18.125	-2.375	0.70391
-9.125	-2.375	0.14477
-19.625	1.625	1.69402
-20.625	1.625	1.52795
21.375	-1.875	1.08683
-13.875	0.875	0.51737
-17.125	-1.125	0.55082
21.125	-1.375	1.05071
-18.125	-0.375	0.96329
20.375	-2.375	1.18362
19.375	-2.375	1.23231
-11.625	-1.625	0.23457
14.625	-1.875	0.87333
-12.625	-0.875	0.14874
12.875	-3.625	2.07932
11.125	-0.875	0.8101
-20.875	-3.375	1.39003
-18.875	-2.125	0.48052
10.125	-1.375	0.914
-20.875	-1.375	0.75437
-19.875	-1.375	0.827
-18.875	-0.125	0.73772
-25.125	1.375	1.82928
17.625	-3.625	1.46719
22.875	-0.375	1.56204
-16.875	1.125	0.7075
-12.125	-3.625	0.37064
-7.375	-0.375	0.28161
-13.125	-2.875	0.74805
14.125	-2.625	1.28293
-12.125	-1.625	0.28139
-13.125	-0.875	0.30425
-17.125	0.875	0.48833
-1.625	-0.375	0.2646
13.125	-3.125	1.39451
-21.375	-3.375	0.59547
-20.375	-2.125	0.78368
-19.375	-2.125	0.51213
11.875	-0.375	0.86071
-21.375	-1.375	0.94973
-5.625	-1.625	0.20441
-19.375	-0.125	0.94262
-20.375	-0.125	0.83493
-13.875	-2.625	0.60796
-4.875	-2.625	0.39586
-14.875	-1.875	0.45909
15.875	-1.625	1.05976
-4.625	-2.125	0.65778
-13.875	-0.625	0.30453
-1.375	-1.625	0.3454
16.625	-0.375	0.96164
-17.625	1.875	0.3124
14.875	-2.125	1.0088
-21.125	1.125	1.27587
-0.375	-2.125	0.27624
21.625	-1.625	1.03354
-22.625	0.125	1.04664
-6.125	-1.625	0.31719
-17.625	-3.125	1.38055
-18.625	-2.375	0.52893
-13.375	0.625	0.24201
19.625	-2.125	1.17948
20.625	-2.125	1.13145
-14.375	-2.625	0.55134
-17.625	-1.125	0.81524
-13.125	0.625	0.26391
-15.375	-1.875	0.35844
-5.125	-2.125	0.5359
16.375	-1.625	1.10837
-14.375	-0.625	0.31123
15.375	-2.125	1.19621
-14.875	1.375	0.67547
10.625	-1.625	0.78093
-14.125	-0.625	0.27118
22.125	-1.625	1.18645
2.625	2.375	0.42996
-7.875	-0.625	0.07303
-18.125	-3.125	1.03866
-7.625	-0.125	0.11486
-19.125	-2.375	0.57169
-20.125	-2.375	1.06699
-13.625	1.625	0.25291
21.125	-2.125	1.06753
-18.125	-1.125	0.74241
-6.875	-1.125	0.23599
-12.625	-3.625	0.43599
-3.375	-0.125	0.72318
-19.875	-2.125	0.61518
-20.875	-2.125	0.91663
-18.375	1.375	0.69059
-21.875	-1.375	0.80261
-8.125	-0.125	0.13284
22.875	-1.125	1.37971
-18.125	1.375	0.85901
-19.875	-0.125	1.00022
-20.875	-0.125	0.95594
-3.625	-1.875	0.33588
16.125	-3.875	0.66186
18.375	-0.125	0.90895
-20.625	0.375	1.05194
-19.625	0.375	0.99739
-14.125	-2.875	0.5732
-2.875	-2.875	0.98608
-2.625	-2.375	0.43846
-11.375	0.875	0.65105
-19.625	-0.125	1.13801
-20.625	-0.125	0.90272
-11.125	0.875	0.6882
12.625	-0.125	1.71925
-22.375	-3.375	1.53244
-21.375	-2.125	1.06822
-22.375	-1.375	0.63715
18.625	-1.875	0.90005
-21.375	-0.125	1.12866
4.625	1.875	0.99036
-14.875	-2.625	0.66774
-4.125	-1.875	0.57517
17.875	-2.875	0.95803
0.375	1.125	0.41802
-15.875	-1.875	0.62029
-24.375	0.625	1.45651
17.625	-2.375	0.98233
-3.125	-2.375	0.43983
14.375	-1.875	0.70399
-21.125	-0.125	1.11008
-14.375	1.125	0.7875
-15.625	-1.875	0.53519
13.375	-2.375	0.97401
-14.625	-0.625	0.38285
-15.625	0.125	0.47665
3.125	1.375	0.87605
-18.625	-3.125	0.79878
20.125	-1.875	1.00787
19.125	-1.875	0.93954
-19.625	-2.375	0.72653
-20.625	-2.375	1.20622
-5.875	-0.875	0.22912
17.375	-3.625	1.205
-15.375	-2.625	0.86447
-24.875	1.625	0.85246
-16.375	-1.875	0.67057
18.125	-2.375	1.07029
-4.875	-1.375	0.64214
1.875	0.875	1.0495
-16.125	-1.875	0.76176
-15.125	-0.625	0.51433
21.875	-0.875	1.01974
-19.125	-3.125	0.7908
-20.125	-3.125	1.04868
-6.125	-0.375	0.16248
12.125	0.375	0.79606
20.875	-1.375	0.90132
19.875	-1.375	1.08479
-24.375	-0.375	1.09428
7.625	0.625	0.81122
-17.875	-0.875	0.90776
-22.375	0.875	1.4821
-9.375	-2.625	0.31189
10.625	-0.375	0.57656
6.625	0.375	0.80332
-21.875	-2.125	0.80706
-12.375	1.375	0.77011
-8.375	-3.125	0.27074
22.125	-0.375	1.36797
5.125	0.875	1.83524
-0.125	-1.625	0.41671
-21.625	-2.125	0.88836
13.875	-2.625	1.39763
-22.625	-1.375	0.68844
8.875	1.125	0.79259
-17.375	-1.625	0.71836
-21.625	-0.125	1.02837
-22.875	1.875	1.26002
-18.375	-0.875	0.75013
-25.375	1.125	2.79263
7.375	1.625	0.88206
-22.375	-2.125	0.58907
15.125	-1.625	0.88977
-1.875	-0.625	0.30998
-22.125	-2.125	0.6846
-23.125	-1.375	0.68246
14.125	-2.125	0.90158
-22.125	-0.125	1.39305
-0.875	-1.125	0.63626
-15.625	-2.625	0.63146
2.375	-1.375	0.60214
-16.625	-1.875	0.71113
-15.625	-0.625	0.46704
-6.625	-0.625	0.16956
16.875	-0.625	1.00085
-17.875	1.625	0.52574
-23.875	-1.125	0.81986
-2.125	-0.125	0.34059
-24.875	-0.375	1.24339
15.875	-1.125	0.9018
-16.125	-2.625	0.64792
-17.125	-1.875	0.72424
-16.125	-0.625	0.46096
-7.375	-2.875	1.02495
9.875	0.375	0.72788
21.875	-3.375	1.43462
17.125	-0.125	1.08319
-24.375	-1.125	0.8631
-13.125	0.125	0.33178
8.375	0.875	0.64113
-25.375	-0.375	1.43824
-24.875	0.375	1.3356
-18.875	-2.875	0.53209
-17.875	-1.625	0.77709
-18.875	-0.875	0.73079
-22.125	1.625	1.40896
23.375	-2.875	2.39521
22.375	-3.375	1.67042
13.125	-1.875	1.38393
-22.625	-2.125	0.65267
-20.375	-2.875	1.04858
-23.625	-1.375	0.6141
-18.375	-1.625	0.76024
-22.625	-0.125	1.05551
-20.375	-0.875	0.83453
-19.375	-0.875	0.86732
12.125	-2.375	1.85694
-9.375	-1.375	0.14214
-19.875	0.125	1.0868
-20.875	0.125	0.99799
-4.625	-0.875	0.49788
14.875	-0.875	0.79075
-23.125	-2.125	0.78751
-24.125	-1.375	0.86491
-23.125	-0.125	1.08717
-0.125	-0.375	0.50358
13.875	-1.375	1.08848
-16.625	-2.625	0.50683
-11.125	0.375	0.2696
-7.625	-2.625	0.31274
-17.625	-1.875	0.72724
-16.625	-0.625	0.60599
20.625	-0.875	0.85993
19.625	-0.875	0.95273
-20.125	1.875	1.18398
-19.125	1.875	0.74347
-3.375	-2.625	0.95091
-24.875	-3.125	0.9161
-25.875	-2.375	0.97332
-21.625	0.875	1.15929
-24.875	-1.125	0.95591
15.125	-0.375	0.91892
-25.875	-0.375	1.70607
-24.125	0.125	1.1416
-17.125	-2.625	1.27099
-8.125	-2.625	0.4486
1.375	2.125	0.5969
-18.125	-1.875	0.74152
-17.125	-0.625	0.88738
22.625	-3.125	1.54247
18.375	-2.625	1.16911
-25.375	-3.125	0.85411
17.375	-3.125	0.99808
-25.375	-1.125	1.13565
-24.625	1.125	1.21115
-18.875	-3.625	0.86194
-17.875	0.375	0.95896
-20.875	-2.875	0.97561
-19.875	-2.875	0.87777
2.625	0.625	0.63074
-18.875	-1.625	0.82436
-9.875	-1.625	0.18777
-19.875	-0.875	0.94946
-20.875	-0.875	0.78125
-9.625	-1.125	0.15788
1.625	0.375	1.32595
-6.375	-0.625	0.14146
-16.625	0.625	0.35694
0.125	0.875	0.30862
-5.375	-1.125	0.30039
-0.625	-0.625	0.45684
14.125	-3.875	2.03404
-23.625	-2.125	0.89726
-21.375	-2.875	0.92603
-24.625	-1.375	0.71265
10.875	-0.625	0.70456
-20.375	-1.625	0.71662
-19.375	-1.625	0.66841
-23.625	-0.125	1.15172
-21.375	-0.875	1.00996
22.375	-0.625	1.2269
-5.625	-2.875	0.34524
-22.125	0.375	1.03838
21.375	-1.125	0.99504
15.625	-0.625	0.79818
-4.625	-3.375	0.61276
-1.375	-2.875	0.68699
-24.125	-2.125	0.74662
-25.125	-1.375	1.17281
-24.125	-0.125	1.03215
-0.375	-3.375	0.29027
11.125	-0.125	0.65914
6.125	1.875	1.12613
-17.625	-2.625	0.92089
21.625	-2.875	1.22793
-18.625	-1.875	0.70892
-22.625	1.375	1.43735
-6.125	-2.875	0.62808
7.125	1.125	0.50336
20.625	-3.375	1.03396
19.625	-3.375	1.37817
16.375	-2.875	0.94749
-14.625	0.875	0.50461
10.375	0.375	0.92321
15.375	-3.375	1.33361
5.875	0.625	1.03503
-18.125	-2.625	0.63642
22.125	-2.875	1.21649
-19.125	-1.875	0.63607
-20.125	-1.875	0.75429
-7.875	-1.875	0.64264
4.875	0.375	1.00898
3.375	0.875	0.93627
-3.375	-1.375	0.20499
-17.625	1.125	0.8753
-21.875	-2.875	0.96926
-19.875	-1.625	0.64198
-20.875	-1.625	0.81178
-9.125	-0.875	0.18521
-21.875	-0.875	0.99152
-8.125	-1.375	0.18028
19.375	-0.875	0.99623
20.375	-0.875	1.05356
-10.625	0.625	0.19794
-6.375	-3.125	0.28874
-21.625	-0.875	1.06073
9.125	0.625	0.8777
18.375	-1.375	0.84896
13.625	-0.875	1.26461
-0.625	-3.125	0.21913
-24.625	-2.125	0.75244
8.125	0.375	0.63336
-22.375	-2.875	1.31059
-25.625	-1.375	1.07503
23.375	-2.625	2.20165
-21.375	-1.625	0.83766
-22.375	-0.875	0.82506
-9.875	-0.375	0.31181
16.625	-2.625	0.97169
-2.125	-2.625	0.3466
-22.125	-0.875	0.85637
-24.375	1.875	1.66906
15.625	-3.125	1.09573
12.375	-2.625	1.16049
-25.125	-2.125	0.73684
-18.625	-2.625	0.45948
-15.625	1.375	1.03032
17.125	-2.625	0.96593
-3.875	-1.625	0.39735
-0.375	-0.625	0.76078
-11.375	0.125	0.18949
-5.125	-0.625	0.45052
-19.375	1.625	0.60806
-20.375	1.625	2.34082
18.875	-1.625	1.01895
-23.375	-0.625	1.23812
-4.125	-1.125	0.57639
14.375	-1.125	0.80938
-22.875	-2.875	1.12269
21.125	-0.625	0.9578
20.125	-1.125	0.92279
19.125	-1.125	1.09312
-22.625	-2.875	1.48144
-5.875	-0.125	0.20115
-26.375	0.375	1.42315
-21.625	-1.625	0.78745
7.375	-0.375	0.74803
-22.625	-0.875	0.91156
-0.125	-2.875	0.35672
13.625	-3.375	2.00491
-23.375	-2.875	1.12043
21.875	-0.125	1.2445
-23.125	-2.875	0.99649
3.625	1.625	1.01738
-22.125	-1.625	0.72027
15.125	-2.875	1.15381
4.625	-2.125	0.53985
-23.125	-0.875	0.89833
-1.875	-1.875	0.27001
1.375	-1.625	0.3333
2.625	1.375	0.51759
-18.875	0.875	0.71403
-0.875	-2.375	0.30046
-22.375	0.125	1.15635
1.125	1.875	0.4555
-24.875	-1.875	0.77933
-3.125	-0.875	0.34424
4.875	2.125	0.57049
-23.875	-0.625	1.44031
16.875	-1.875	1.20357
-2.125	-1.375	0.59043
-10.375	-2.375	0.22902
-22.875	1.125	1.45138
12.375	-1.375	0.83664
-10.375	-0.375	0.20112
0.875	0.625	0.47897
19.875	-3.625	1.13933
20.875	-3.625	0.83289
-5.375	-3.625	0.04342
18.125	-0.875	0.63648
-25.375	-1.875	0.8064
-23.125	0.875	1.49066
-24.375	-0.625	1.43218
-14.875	0.625	0.38025
-10.125	-0.375	0.19738
17.125	-1.375	0.97408
-3.875	-0.375	0.39336
21.375	-3.625	1.04192
5.625	0.125	0.82343
-26.125	1.125	0.97431
-23.625	-2.875	1.24037
-20.375	0.375	1.181
-19.375	0.375	0.93746
18.875	-0.375	0.80254
-22.625	-1.625	0.61304
4.125	0.625	0.59942
-23.625	-0.875	1.01994
11.125	-2.625	1.77706
3.125	0.375	0.60202
5.875	1.375	1.13039
-18.125	0.625	0.84126
10.125	-3.125	1.13052
-8.375	-1.625	0.10286
4.375	1.875	0.84932
-7.375	-2.125	0.1661
-19.875	1.375	1.38987
-20.875	1.375	1.52882
-24.125	-2.875	1.01779
-23.125	-1.625	0.77237
-24.125	-0.875	1.21572
12.875	-1.625	1.10893
-12.875	0.875	0.36371
-10.875	-2.375	0.52732
11.875	-2.125	1.36365
-24.875	-2.625	0.84376
-25.875	-1.875	1.15002
-24.375	1.625	1.89671
9.125	1.375	0.68625
14.125	-0.625	1.50355
-24.875	-0.625	1.6456
-10.625	-0.375	0.17589
-25.875	0.625	3.33496
13.125	-1.125	1.4896
-10.375	-3.125	0.3847
-24.125	1.375	1.57759
-11.375	-2.375	0.45605
-15.875	1.125	0.76167
-10.375	-1.125	0.06263
-25.375	-2.625	0.92579
18.375	-3.875	2.08163
7.875	-3.125	1.10678
-16.125	0.875	0.58576
-10.125	-1.125	0.07918
-25.375	-0.625	1.40548
-11.125	-0.375	0.18231
14.875	-0.125	0.97131
7.375	0.625	0.67527
6.375	0.375	0.81096
-9.625	-2.375	0.4339
-6.375	-1.875	0.34101
-16.625	1.875	0.74822
-11.875	-0.125	0.21174
-19.125	1.125	0.67417
-20.125	1.125	1.68355
-5.375	-2.375	0.44157
-24.625	-2.875	1.36006
-23.625	-1.625	0.78266
-24.625	-0.875	1.24207
10.875	-1.875	0.68741
-12.125	0.625	0.41214
22.375	-1.875	1.26584
-13.375	-1.375	0.41181
21.375	-2.375	1.05729
-12.375	-0.125	0.52026
-13.875	1.375	0.54518
-25.125	-2.875	1.1569
-24.125	-1.625	0.92478
-25.125	-0.875	1.28071
12.125	-0.875	1.91554
-10.875	-3.125	0.15506
-12.625	1.625	0.78634
11.125	-1.375	0.78653
18.625	-3.625	1.36659
-8.375	-0.375	0.11236
-10.625	-3.125	0.30139
-11.625	-2.375	0.1701
-10.625	-1.125	0.14428
-25.875	-0.625	1.70341
-11.625	-0.375	0.1545
-2.625	-0.375	0.70776
-17.125	1.375	0.728
12.875	-0.375	2.02595
-18.625	0.375	0.81717
-11.125	-3.125	0.33347
-5.625	-2.125	0.35596
-12.125	-2.375	0.45537
-10.125	0.875	0.48273
-2.375	-1.625	0.54787
-11.125	-1.125	0.20224
-12.125	-0.375	0.23977
-1.375	-2.125	0.30433
22.625	-1.625	1.53622
-7.125	-1.625	0.21064
21.625	-2.125	1.25229
17.375	-1.625	1.04832
[truncated: 2,320 more rows]

## Sheet: S17D
BHC + dATP
x	y	z
-13.875	-3.375	2.00541
-5.625	-0.375	0.8145
-6.375	-6.375	1.30613
-25.625	-6.875	3.28298
-12.625	-6.125	1.95252
17.375	-5.375	0.7935
5.125	-0.125	0.41534
9.875	-1.625	0.73611
7.625	-3.125	0.34854
-13.625	-3.375	1.96812
-1.375	-0.375	1.19395
4.375	-2.625	0.5049
-10.375	-2.875	1.96325
1.875	-0.875	0.50165
-6.125	-0.625	0.78537
3.375	-3.125	0.25837
0.875	-1.375	0.63751
-13.375	-4.125	2.09546
-5.125	-1.125	1.19633
0.625	-0.625	0.92462
5.875	-6.125	0.58989
16.125	-0.125	0.89278
-0.625	-2.875	0.57672
-14.375	-1.375	2.67605
-26.125	-4.875	3.27642
13.125	-4.875	1.13563
16.375	-0.375	0.98109
-13.125	-4.125	2.1721
-11.875	-7.125	2.93944
12.125	-5.375	0.87769
-14.125	-1.375	2.61082
-9.125	-2.125	1.33731
21.125	-1.125	1.09595
-11.625	-7.125	2.61245
-4.625	-3.875	0.7226
15.625	-2.875	0.70451
-14.875	-5.125	1.91581
8.625	-3.125	0.47943
-12.625	-4.375	1.91094
-3.625	-4.375	1.03666
5.375	-2.625	0.24381
14.625	-3.375	0.92789
2.875	-0.875	0.47385
-0.375	-3.875	0.29091
11.375	-2.875	1.00174
1.625	-0.625	0.76375
10.375	-3.375	0.75724
6.875	-6.125	0.49132
19.625	-3.875	0.67055
20.625	-3.875	0.89359
-4.125	-4.625	0.76673
-7.375	-0.125	1.01413
7.125	-1.375	0.33618
-12.125	-5.125	2.10122
18.625	-4.375	0.76774
-3.125	-5.125	1.74708
-2.875	-1.875	1.0082
13.875	-0.875	0.48682
15.375	-3.875	1.03557
-15.375	-3.125	2.00143
-13.125	-2.375	2.29194
-1.875	-2.375	0.85769
14.375	-4.375	1.12683
-10.875	-4.875	1.93875
12.875	-1.375	0.66477
-8.125	-5.625	1.42753
9.625	-3.125	0.45747
-13.875	-6.125	2.22475
-6.875	-2.875	1.33911
-5.625	-3.125	0.99335
-7.125	-6.125	0.89754
6.375	-2.625	0.31564
17.875	-1.875	0.83139
4.125	-4.125	0.50073
-2.375	-2.625	0.78533
-16.125	-0.375	1.12244
1.625	-2.375	0.14841
-14.875	-3.375	1.90316
-5.875	-3.375	1.09675
-13.625	-6.125	2.57546
16.875	-2.375	0.65014
-1.375	-3.125	0.78116
19.875	0.375	0.86702
20.875	0.375	0.70884
-10.375	-5.625	1.6313
7.875	-6.125	0.78988
-14.625	-3.375	1.91695
-9.625	-4.125	1.39383
2.375	-7.125	0.51944
-11.375	-2.875	2.63712
8.125	-1.375	0.37752
21.625	-3.125	0.93789
-6.375	-3.625	0.86961
17.375	-2.625	0.73929
-14.375	-4.125	1.64874
-5.375	-4.125	0.7756
16.375	-3.125	0.74051
-0.875	-5.875	0.39918
-15.375	-1.375	2.91834
12.625	-1.875	0.86782
6.375	-4.375	0.21668
-14.125	-4.125	1.59654
3.625	-1.875	0.35499
-8.875	-1.625	1.53183
11.625	-2.375	0.78962
-15.125	-1.375	3.17939
5.125	-4.125	0.1506
2.625	-2.375	0.27762
-7.875	-2.125	0.74304
9.875	-5.625	1.07834
-12.625	-7.125	3.30107
11.875	0.625	0.98216
-1.125	-3.625	1.14963
1.875	-4.875	0.45317
-15.875	-5.125	1.66943
12.125	-2.625	0.95634
-13.625	-4.375	2.00272
-3.875	-7.375	1.5322
9.125	-1.375	0.54991
-10.375	-3.875	2.35949
-0.125	-4.125	0.34141
0.875	-5.375	0.37777
-16.875	-2.375	2.90732
0.625	-4.625	0.12447
11.125	-3.125	0.86126
8.375	-3.875	0.46865
-10.125	-3.875	2.21409
12.875	0.375	0.79402
-16.625	-2.375	3.1409
-3.625	-1.625	0.63602
16.125	-3.625	0.84996
14.625	-0.625	0.80466
7.375	-4.375	0.26279
-13.375	-1.875	2.80359
7.125	-3.625	0.34761
-13.125	-5.125	2.11831
-2.625	-2.125	1.08052
4.625	-1.875	0.46442
15.125	-4.125	1.14236
9.875	-7.375	1.63994
13.625	-1.125	0.6934
10.375	-0.625	0.64862
10.625	-5.875	0.86994
-11.875	-4.875	2.15012
-6.875	-5.625	0.88759
18.625	-1.625	0.73049
2.875	-4.875	0.58778
-14.875	-6.125	1.19306
-5.875	-6.125	1.42787
17.625	-2.125	0.79681
-17.125	-0.375	2.09205
-15.875	-3.375	2.17235
14.375	-1.625	0.7603
1.625	-4.625	0.22492
10.125	-6.625	0.92842
-0.875	-0.125	1.78848
5.375	0.625	0.53756
9.375	-3.875	0.52801
13.375	-2.125	0.85067
3.375	0.375	0.50059
-15.625	-3.375	2.1464
8.625	0.375	0.51649
-12.375	-2.875	2.72235
8.125	-3.625	0.41324
-18.875	-1.375	1.96722
9.625	0.375	1.31122
-5.875	-0.625	1.05782
-1.625	-5.625	0.4215
0.125	-2.875	0.42193
-15.375	-4.125	1.58511
12.625	-4.625	1.00201
-4.875	-1.125	1.33402
-12.125	-2.875	2.67105
15.875	-0.125	0.83279
-10.875	-5.875	2.46916
-0.625	-6.125	0.43865
12.875	-4.875	1.124
-15.125	-4.125	1.62475
-8.125	-0.875	1.01059
1.625	-6.375	0.85625
-10.625	-5.875	2.04677
-16.125	-1.375	3.05606
-7.125	-1.375	0.73681
20.875	-1.125	0.85786
19.875	-1.125	0.71792
12.125	0.125	0.95335
-13.625	-7.125	2.89304
-4.625	-7.125	0.99205
-10.375	-6.625	1.514
-1.375	-6.625	0.50166
8.125	-5.375	0.69875
-16.875	-5.125	1.27378
-14.625	-4.375	1.51591
12.375	-5.625	0.9999
-11.375	-3.875	2.10539
-17.875	-2.375	2.5232
-10.125	-6.625	1.8669
11.375	-6.125	0.46685
10.625	-0.125	0.82338
1.125	-2.875	0.14579
-11.125	-3.875	2.0653
-17.625	-2.375	2.72789
-18.375	-8.375	0.17144
-3.875	-4.625	1.1693
3.625	-5.875	0.51555
14.875	-3.625	1.06346
-14.375	-1.875	2.42825
-14.125	-5.125	2.228
-2.875	-5.125	1.34447
2.625	-6.375	0.53512
-11.875	-7.625	2.03493
13.875	-4.125	0.93923
-17.375	-3.125	2.49847
-6.125	0.125	1.54551
-12.875	-4.875	1.79525
-18.375	-0.375	1.70032
-9.375	-0.375	1.41271
18.875	-4.625	0.83545
-17.125	-3.125	2.27512
9.125	-5.375	0.57188
-15.875	-6.125	1.95969
3.875	-0.375	0.3348
-12.625	-4.875	1.55558
17.875	-5.125	0.96961
-18.125	-0.375	1.99299
-15.625	-6.125	1.88563
2.625	-0.125	0.57846
-12.375	-5.625	2.32572
-16.625	-3.375	2.40589
-9.125	-6.375	1.8419
4.625	-5.875	0.40547
-13.375	-2.875	1.87658
-19.875	-1.375	1.85537
-20.875	-1.375	1.94945
-12.125	-5.625	3.1249
0.875	-3.125	0.13181
-16.375	-4.125	1.72863
-4.125	-0.375	0.7649
-13.125	-2.875	2.19732
-11.875	-5.875	3.30935
-16.125	-4.125	1.61983
-8.375	-3.875	0.83515
7.375	-2.125	0.2624
4.875	-0.375	0.57764
-11.625	-5.875	3.30854
-19.375	-2.125	2.8425
-20.375	-2.125	2.17035
-17.125	-1.375	2.40472
-7.375	-4.375	0.84415
-14.875	-3.875	1.51585
19.125	-0.375	1.12602
20.125	-0.375	0.90585
3.625	-0.125	0.36921
-10.625	-0.625	2.64856
-11.375	-6.625	3.37644
-17.875	-5.125	1.80083
11.875	-2.625	1.08972
5.625	-5.875	0.32721
0.125	-6.875	0.52826
-18.875	-2.375	2.57795
10.875	-3.125	0.79312
-17.625	-5.125	1.73012
1.875	-3.125	0.18453
-14.375	-4.625	1.66163
-12.125	-3.875	1.97599
-3.125	-3.875	1.04736
-18.625	-2.375	2.37855
14.125	-2.875	1.03366
9.375	-1.625	0.43047
-15.375	-1.875	2.73744
-2.125	-4.375	0.82185
13.125	-3.375	1.17975
8.375	-2.125	0.30207
5.875	-0.375	0.8222
-18.375	-3.125	2.41444
0.375	-1.375	0.52754
-13.875	-4.875	1.92352
-5.625	-1.875	0.98099
-5.875	0.125	1.12162
18.125	-3.875	0.68671
-18.125	-3.125	2.63858
-16.875	-6.125	2.13338
-4.625	-2.375	1.04572
-13.625	-4.875	1.90563
17.125	-4.375	0.77628
-1.375	-1.875	0.61964
-20.125	-0.375	1.45017
-19.125	-0.375	1.91087
3.875	-2.625	0.34926
1.125	-6.875	0.68015
-10.125	-7.625	1.13297
-0.375	-2.375	0.46468
-16.625	-6.125	1.63609
-9.625	-2.875	1.60975
-13.375	-5.625	2.1757
-20.875	-4.125	2.33344
-19.875	-4.125	2.68455
-17.625	-3.375	2.01896
-8.625	-3.375	1.01915
19.625	-2.375	0.83374
20.625	-2.375	0.93275
-14.375	-2.875	1.91342
-5.375	-2.875	1.14041
-13.125	-5.625	2.00754
16.375	-1.875	0.82296
-2.875	-0.375	0.60097
-4.375	-3.375	0.54217
15.375	-2.375	0.80781
1.375	-1.375	0.24903
-9.125	-3.625	1.18659
11.125	-7.375	0.92161
-17.125	-4.125	2.0304
-8.125	-4.125	0.76685
-7.875	-0.875	0.892
0.125	-1.125	0.45974
-12.625	-5.875	1.98218
-3.625	-5.875	2.32555
-21.375	-2.125	1.98875
-18.125	-1.375	2.07549
4.875	-2.625	0.43555
2.625	-4.125	0.18163
-6.875	-1.375	0.86976
20.375	-3.375	0.51268
19.375	-3.375	0.58467
-15.875	-3.875	1.80905
17.875	-0.375	0.8368
-2.625	-6.375	0.53492
-18.875	-5.125	1.99468
11.125	-1.875	0.89868
13.875	0.125	1.20395
9.125	-3.125	0.43028
-7.375	-1.625	0.72725
6.625	-1.375	0.45785
-20.875	-2.375	2.26993
-19.875	-2.375	2.66608
10.125	-2.375	0.66971
18.625	-5.875	0.96516
-12.125	-6.625	4.27126
3.375	-0.875	0.44507
-18.625	-5.125	1.98075
-6.375	-2.125	1.33558
-15.375	-4.625	1.73505
-13.125	-3.875	2.10638
-3.375	-6.875	0.73928
-2.625	-0.875	1.04047
-20.625	-2.375	2.19895
-19.625	-2.375	2.89147
2.125	-0.625	0.8043
7.375	-6.125	0.56482
-16.375	-1.875	3.26387
4.875	-4.375	0.16826
-1.625	-1.375	0.69309
-2.375	-7.375	0.20572
-3.625	0.375	0.83549
12.625	-0.375	0.65859
18.625	0.375	1.16599
14.375	0.375	1.49453
-20.375	-3.125	2.44955
-19.375	-3.125	2.90714
3.625	-4.125	0.38723
-14.875	-4.875	1.64374
-5.875	-4.875	1.03589
0.375	-3.625	0.20601
-21.375	-0.375	2.77742
17.625	-0.875	0.79115
-2.125	-1.625	0.75627
18.125	0.875	0.17688
-20.125	-3.125	2.77647
-19.125	-3.125	2.71122
8.625	-0.875	0.4811
-4.875	-5.375	1.13312
16.625	-1.375	0.71124
-14.625	-4.875	1.62238
-1.125	-2.125	0.43383
-21.125	-0.375	2.27373
13.375	-0.875	0.5457
12.125	-1.125	0.79128
7.625	-1.375	0.30362
4.375	-0.875	0.43265
-17.625	-6.125	2.20968
-9.875	-5.875	1.33467
-14.375	-5.625	2.25945
-6.125	-2.625	0.91538
6.875	-3.875	0.38415
-21.875	-4.125	2.22858
17.125	-1.625	0.83323
8.375	0.125	0.61738
-18.625	-3.375	2.43828
-8.875	-6.375	2.03043
19.875	-5.375	1.10697
20.875	-5.375	0.91371
8.375	-6.125	1.0046
-15.375	-2.875	2.25201
-5.125	-3.125	0.67514
-3.625	-0.125	1.03424
5.875	-4.375	0.34922
-22.875	-1.375	2.28762
-14.125	-5.625	2.40687
5.625	-3.625	0.2482
16.125	-2.125	0.78389
-0.625	-4.875	0.20523
11.625	-3.875	0.64234
4.625	-4.125	0.13816
-15.125	-2.875	2.14367
-22.625	-1.375	2.0984
-8.625	-0.625	1.11463
1.375	-3.625	0.1609
10.625	-4.375	0.66189
-18.375	-0.875	1.76469
-18.125	-4.125	2.10764
-8.375	-7.125	1.79595
-7.625	-1.125	0.67192
9.625	-0.875	0.54589
-15.875	-6.625	1.52823
18.625	-0.125	0.95584
-4.375	-0.625	0.9599
-13.625	-5.875	2.57887
2.875	-7.125	0.50502
15.625	-4.875	0.94796
-0.125	-5.625	0.31629
-16.875	-3.875	2.03987
-3.375	-1.125	0.62163
3.125	-2.375	0.35624
14.625	-5.375	1.33405
7.875	-3.875	0.3298
-20.875	-5.125	2.06919
-19.875	-5.125	1.72763
11.375	-4.875	1.00214
10.375	-5.375	0.52429
-21.875	-2.375	2.39083
19.375	-0.625	1.07098
20.375	-0.625	0.75629
-13.125	-6.625	3.08897
6.625	-3.625	0.25084
-4.125	-6.625	1.86223
1.375	-5.375	0.31585
18.375	-1.125	0.84598
-14.125	-3.875	1.81188
-2.875	-3.875	0.96804
-21.625	-2.375	2.26128
13.875	-2.875	1.02972
0.125	-5.125	0.2331
-17.375	-1.875	2.50639
4.875	-6.625	0.57143
12.875	-3.375	1.10279
-6.625	-4.625	0.73852
5.125	-1.875	0.478
-21.375	-3.125	2.09891
17.625	-3.625	0.7595
-9.875	-0.125	1.2403
-17.125	-1.875	2.75535
-15.875	-4.875	1.60381
-5.625	-5.125	1.22928
4.125	-2.375	0.38277
17.875	-3.875	0.61964
16.625	-4.125	0.87176
-21.125	-3.125	2.21167
13.375	-3.625	0.99518
6.625	-5.375	0.35836
-15.625	-4.875	1.78218
3.375	-4.875	0.33139
-1.375	-5.125	0.52121
-22.125	-0.375	2.90883
12.375	-4.125	1.04768
-18.625	-6.125	1.39732
2.375	-5.375	0.62835
-9.625	-6.125	1.40062
2.125	-4.625	0.37531
-15.375	-5.625	2.08764
-6.375	-5.625	1.21853
-4.875	-2.625	0.78586
-22.875	-4.125	2.32485
-19.625	-3.375	2.91086
-20.625	-3.375	2.45087
17.375	-4.625	0.83054
-16.375	-2.875	2.18415
-23.875	-1.375	2.413
-15.125	-5.625	1.93957
16.375	-5.125	1.48994
0.375	-7.625	0.07125
6.125	-1.875	0.42502
-16.125	-2.875	2.28389
-23.625	-1.375	2.25004
-8.875	-3.625	1.1411
8.625	-4.875	0.48387
19.875	-2.625	0.88921
20.875	-2.625	0.89318
-19.375	-0.875	1.86064
-20.375	-0.875	2.20349
-19.125	-4.125	2.0748
-20.125	-4.125	2.60643
-7.875	-4.125	0.76077
7.625	-5.375	0.52096
-16.875	-6.625	1.84447
18.875	-3.125	0.65555
-14.625	-5.875	1.66006
-23.375	-2.125	2.51591
4.375	-4.875	0.17364
-17.875	-3.875	2.09387
12.125	-4.625	1.10179
10.625	-1.625	0.76974
3.125	-4.625	0.54797
-23.125	-2.125	2.3607
-21.875	-5.125	1.86551
-17.625	-3.875	2.04408
-14.125	-6.625	2.64633
-2.875	-6.625	0.4512
-21.625	-5.125	1.89362
14.625	-2.625	0.8565
-17.375	-4.625	1.89578
-22.625	-2.375	2.41802
9.625	-4.875	0.4683
13.625	-3.125	1.00227
-18.375	-1.875	2.02303
10.375	-2.625	0.50104
-17.125	-4.625	1.65459
5.875	-2.125	0.33201
-22.375	-3.125	2.40833
-18.125	-1.875	2.03334
-16.875	-4.875	1.33699
-15.625	-7.625	1.44006
-1.875	-1.625	0.76259
-22.125	-3.125	2.37134
12.875	-0.625	0.6255
3.875	0.375	0.35604
-16.625	-4.875	1.31367
-0.875	-2.125	0.41388
-25.375	-1.125	4.03668
11.875	-1.125	0.6553
-7.375	0.125	1.15161
-19.875	-2.875	3.23862
-20.875	-2.875	2.25839
-19.625	-6.125	1.40451
-20.625	-6.125	1.98879
-16.375	-5.625	1.92471
-4.125	-1.875	0.91517
-23.875	-4.125	2.64085
16.875	-1.625	0.76083
-3.125	-2.375	0.76059
5.125	-5.875	0.29868
-24.875	-1.375	3.69707
15.875	-2.125	0.90965
-16.125	-5.625	1.80228
-23.625	-4.125	2.6867
10.625	0.125	1.235
6.875	-2.125	0.41113
-20.375	-3.625	2.77433
-19.375	-3.625	2.73116
4.125	-6.375	0.70663
-17.125	-2.875	2.70432
-8.125	-2.875	0.97577
-24.625	-1.375	3.61493
20.125	-1.875	0.70383
19.125	-1.875	0.67107
-21.375	-0.875	2.81203
-7.125	-3.375	0.91039
18.125	-2.375	0.81979
-24.375	-2.125	2.78031
5.375	-0.375	0.43088
-18.875	-3.875	2.40648
-24.125	-2.125	2.84195
11.125	0.375	1.40836
-22.875	-5.125	1.80947
-9.625	-1.375	0.94069
-18.625	-3.875	2.15278
-6.375	-0.875	0.81116
8.875	-1.625	0.58437
6.125	-5.875	0.46086
-15.125	-6.625	1.1277
-4.625	0.125	1.21914
-5.375	-1.375	1.14962
-22.625	-5.125	1.90651
-0.375	0.125	0.86882
14.875	-5.625	1.27319
19.625	0.125	1.25856
20.625	0.125	0.9889
15.375	0.125	1.14343
-18.375	-4.625	2.0572
-1.125	-6.375	0.26928
-25.875	-3.125	2.31548
2.375	-3.125	0.1421
-23.625	-2.375	2.71713
-20.375	-1.875	2.01781
-19.375	-1.875	2.54824
19.125	0.625	0.83817
-18.125	-4.625	2.34833
-16.875	-7.625	1.86821
-9.375	-2.375	1.31705
6.375	-0.375	0.71893
-16.625	-7.625	2.17551
-1.125	-0.875	0.98013
-23.125	-3.125	2.74549
-17.625	-4.875	2.10435
-0.125	-1.375	0.27323
-8.625	-4.875	1.25091
-21.875	-2.875	2.49823
-7.625	-5.375	1.07749
-4.375	-4.875	0.67705
-24.875	-4.125	2.73171
16.125	-0.875	0.85241
-3.375	-5.375	1.83072
15.125	-1.375	0.71317
-17.125	-5.625	1.63193
-24.625	-4.125	2.86184
-21.375	-3.625	2.1799
-18.125	-2.875	2.53485
-8.375	-5.875	1.87512
19.375	-4.875	0.99585
20.375	-4.875	1.07231
-22.375	-0.875	3.17429
9.875	-3.375	0.48914
-7.375	-6.375	0.88453
-2.125	-0.125	1.33672
-18.875	-6.625	2.29876
-25.375	-2.125	2.86515
10.125	-3.875	0.96484
-20.875	-3.875	2.56738
-19.875	-3.875	2.77977
-18.625	-6.625	2.43206
-7.125	-0.625	0.79411
-25.125	-2.125	3.15414
-9.875	-4.375	1.40744
-20.625	-3.875	2.6899
-19.625	-3.875	2.65823
-6.125	-1.125	0.93779
17.125	-0.125	0.95149
14.125	-4.875	1.46652
-23.625	-5.125	1.74338
-20.375	-4.625	2.36277
-19.375	-4.625	1.46673
13.125	-5.375	1.16439
-24.625	-2.375	2.64758
-21.375	-1.875	1.88629
-20.125	-4.625	2.13536
-19.125	-4.625	1.49249
-17.875	-7.625	1.46409
-5.625	-3.875	0.70845
16.625	-2.875	0.7368
-21.125	-1.875	1.84516
-4.625	-4.375	0.72815
15.625	-3.375	0.8374
-17.625	-7.625	1.63002
-1.375	-3.875	1.01245
12.375	-2.875	0.92159
-24.125	-3.125	2.50637
8.875	-5.625	0.67735
-21.875	-5.625	1.98998
-0.375	-4.375	0.30073
-18.625	-4.875	2.05075
11.375	-3.375	0.90285
-22.875	-2.875	2.44867
19.625	-4.375	0.83315
20.625	-4.375	1.14221
-4.125	-5.125	1.36213
-3.875	-1.875	0.79301
14.875	-0.875	0.81989
-25.875	-4.125	3.00805
16.375	-3.875	0.92064
-2.875	-2.375	0.92479
15.375	-4.375	0.99553
13.875	-1.375	0.78578
-18.125	-5.625	1.57627
-9.125	-5.625	1.22378
-19.125	-2.875	2.96064
-20.125	-2.875	2.93015
-7.875	-2.875	1.14909
-6.625	-3.125	0.76425
-8.125	-6.125	1.3274
19.125	-5.125	1.17655
20.125	-5.125	1.22488
18.875	-1.875	0.7155
-3.375	-2.625	0.62283
-23.375	-0.875	2.98973
17.875	-2.375	0.76937
-2.375	-3.125	0.73665
-20.875	-6.625	1.92631
-19.875	-6.625	2.02561
-23.125	-0.875	3.14083
10.375	-6.875	0.71897
-21.875	-3.875	2.32002
-19.625	-6.625	2.06492
-20.625	-6.625	1.95958
-7.375	-3.625	0.80808
18.375	-2.625	0.76116
-21.625	-3.875	2.33958
-6.375	-4.125	0.81703
17.375	-3.125	0.86474
-1.875	-5.875	0.36745
13.625	-1.875	0.79884
-24.625	-5.125	2.49043
-21.375	-4.625	1.98082
-9.875	-1.625	1.19003
-0.875	-6.375	0.449
-25.625	-2.375	2.57304
-22.375	-1.875	1.99475
-21.125	-4.625	2.05793
8.625	-7.125	0.6394
-5.875	-6.875	2.02354
5.375	-6.625	0.47173
-2.125	-3.625	0.60565
-0.625	-0.625	1.12116
5.875	0.125	0.7346
-22.125	-1.875	2.13622
13.125	-2.625	1.25726
-0.375	-7.125	1.02556
-18.625	-7.625	1.64576
-9.625	-7.625	1.2642
-25.125	-3.125	1.96638
12.125	-3.125	0.81432
-22.875	-5.625	1.97505
-19.625	-4.875	1.68302
-20.625	-4.875	2.31692
10.875	-0.375	0.74594
6.375	0.625	0.64606
-4.625	-1.625	0.94445
-23.875	-2.875	2.60363
17.125	-3.625	0.78574
15.625	-0.625	0.80447
4.375	0.375	0.42315
-3.625	-2.125	0.90428
14.625	-1.125	0.6962
-0.375	-1.625	0.18418
-23.625	-2.875	2.65452
11.375	-0.625	0.66872
-20.125	-5.625	1.62569
-19.125	-5.625	1.45213
-7.875	-5.625	1.3368
9.625	-7.125	1.18903
10.375	-1.125	0.51244
10.625	-6.375	0.77695
19.625	-1.625	0.60542
20.625	-1.625	0.73044
-23.375	-3.625	2.9118
-6.875	-6.125	1.2213
18.625	-2.125	0.75294
-24.375	-0.875	4.06997
15.375	-1.625	0.78918
-23.125	-3.625	2.65757
-1.875	-0.125	1.43057
-21.875	-6.625	3.15685
14.375	-2.125	0.75996
-24.125	-0.875	3.90517
-22.875	-3.875	2.58502
-21.625	-6.625	2.34574
-6.875	-0.625	0.98901
-10.875	-0.375	1.46369
-2.625	-5.625	1.11449
-22.625	-3.875	2.38834
-5.875	-1.125	0.92392
13.625	-4.625	1.13077
16.875	-0.125	1.02192
-25.875	-1.875	3.67895
-1.625	-6.125	0.41593
-25.625	-5.125	3.40574
12.625	-5.125	0.89103
-11.375	-6.375	3.71683
-22.375	-4.625	2.05694
-9.125	-0.875	0.80068
-6.625	-6.625	1.76559
-8.125	-1.375	1.31089
-10.375	-1.125	1.81115
-22.125	-4.625	1.96098
-25.375	-2.625	2.37651
-0.875	-3.625	0.78235
-23.125	-1.875	2.22205
-19.625	-7.625	0.92457
11.625	-0.125	0.58259
-4.875	-4.625	1.06304
-24.875	-2.875	2.27636
-3.875	-5.125	1.36155
-24.625	-2.875	2.35665
-10.125	-7.375	1.76518
-21.125	-5.625	1.80182
19.875	-4.625	0.9298
-24.375	-3.625	2.77623
-6.125	-5.375	1.31289
18.875	-5.125	1.00389
-7.625	1.125	0.2434
-24.125	-3.625	2.7737
10.625	-3.625	0.7302
-22.875	-6.625	3.59219
8.125	-7.625	2.08955
-10.875	-3.125	2.12803
-22.625	-6.625	3.90375
-11.875	-0.375	0.93613
-23.625	-3.875	2.83869
-5.125	-0.375	1.1772
-9.375	-3.875	1.32576
-8.375	-4.375	0.88429
-11.375	-1.125	2.81265
21.125	-0.375	1.15041
-23.125	-4.625	1.89297
-0.125	-2.875	0.40032
-26.375	-2.625	3.54919
-24.125	-1.875	2.75929
12.875	-2.625	1.22977
-11.125	-1.125	2.59662
11.875	-3.125	0.92442
-24.875	-5.625	2.84901
-4.125	-3.875	0.41724
15.125	-2.875	0.78818
-24.625	-5.625	2.77857
-11.375	-7.375	2.03421
-10.625	-1.375	1.93569
-3.125	-4.375	1.09539
14.125	-3.375	0.88552
-25.625	-2.875	2.0249
-11.125	-7.375	2.201
-10.375	-2.125	2.12901
19.125	-3.875	0.6803
20.125	-3.875	0.65585
-25.375	-3.625	2.37163
-10.125	-2.125	1.88214
18.125	-4.375	0.76976
2.125	-6.875	0.59573
-25.125	-3.625	2.37485
-1.375	-2.375	0.61566
-23.875	-6.625	4.14734
-9.625	-3.375	1.36763
-11.875	-3.125	2.48388
-23.625	-6.625	3.60909
-6.375	-2.875	0.8273
17.375	-1.875	0.80533
-5.375	-3.375	0.89116
-3.875	-0.375	1.11936
-24.625	-3.875	2.77124
-11.625	-3.125	2.47599
16.375	-2.375	0.61606
-13.375	-6.375	2.56347
-9.125	-4.125	1.3862
-8.875	-0.875	1.09402
-4.625	-5.875	1.9003
-7.875	-1.375	0.96182
18.875	-0.375	1.04375
-12.375	-1.125	3.41588
-24.125	-4.625	2.19125
-3.625	-6.375	2.21003
-0.375	-5.875	0.45343
-25.125	-1.875	3.64182
12.125	-1.875	1.02597
-12.125	-1.125	3.20061
-10.875	-4.125	1.89444
-8.375	-1.625	1.52183
-8.625	-6.875	1.55416
11.125	-2.375	0.64068
-7.375	-2.125	0.9258
-25.875	-5.625	3.7138
7.375	0.125	1.06169
-10.625	-4.125	2.09817
-3.625	-0.875	0.88001
3.125	-0.625	0.37141
-13.875	-2.125	2.40478
-25.625	-5.625	3.57438
-12.375	-7.375	0.73015
-11.625	-1.375	2.6842
-2.625	-1.375	0.7034
13.625	-0.375	0.59254
-6.875	-4.875	0.83393
18.625	-0.875	0.85403
-3.125	-1.625	0.60963
14.125	-0.625	0.60847
3.875	-6.625	0.60475
-5.875	-5.375	1.38425
16.875	-4.375	0.88885
-11.125	-2.125	1.99428
-2.125	-2.125	0.84889
13.125	-1.125	0.56729
10.125	-5.875	1.09448
-7.125	-2.625	1.34578
18.125	-1.625	0.7808
-9.875	-6.375	1.57517
9.375	-6.125	0.68315
-12.875	-3.125	2.33679
-5.375	-6.125	1.87759
-4.625	-0.125	1.431
-24.625	-6.625	4.65504
17.125	-2.125	0.764
-1.625	-4.875	0.57829
-25.625	-3.875	2.58805
-12.625	-3.125	2.09056
-9.625	-0.625	1.59377
-0.625	-5.375	0.31237
11.625	-4.375	0.9734
-14.375	-6.375	2.01409
19.625	-0.125	1.37156
20.625	-0.125	1.08994
-5.375	-0.625	0.96247
16.625	-4.875	1.18782
-13.375	-1.125	3.29689
-4.375	-1.125	1.19539
-25.125	-4.625	2.5967
15.375	-0.125	0.84335
15.625	-5.375	0.99795
-0.125	-6.125	0.48396
12.375	-4.875	0.72742
10.875	-1.875	0.85787
21.375	-0.625	0.71177
-3.625	-3.625	0.80166
-5.125	-6.625	1.64556
19.375	-1.125	0.73222
20.375	-1.125	0.61402
-11.625	-4.125	2.2248
-2.625	-4.125	0.58218
14.875	-2.875	0.80568
-14.875	-2.125	2.53131
-12.625	-1.375	3.07138
-13.375	-7.375	2.10068
13.875	-3.375	0.90231
-7.625	-4.625	1.02651
18.625	-3.625	0.5722
-6.625	-5.125	0.70823
17.625	-4.125	0.75896
-16.375	-5.375	1.74086
-3.375	-4.625	1.38205
14.375	-3.625	1.02712
-12.125	-2.125	2.36915
-2.375	-5.125	1.0944
13.375	-4.125	0.85475
-5.875	-2.625	0.97231
18.375	-4.625	0.73036
-13.875	-3.125	1.82262
-4.875	-3.125	0.54945
-25.625	-6.625	2.825
17.375	-5.125	0.98719
-14.875	-0.375	0.95707
-13.625	-3.125	1.81553
-9.875	-3.625	1.86527
-10.375	-2.625	2.32152
-15.375	-6.375	1.42268
-8.875	-4.125	1.15875
3.125	-6.375	0.71501
-15.125	-6.375	1.17844
-14.375	-1.125	3.00801
11.625	-1.625	0.93549
10.625	-2.125	0.79764
-14.125	-1.125	2.92414
15.625	-2.625	0.67187
-12.625	-4.125	1.67624
-2.875	-7.125	0.51705
14.625	-3.125	0.84095
-15.875	-2.125	2.72673
11.375	-2.625	0.91843
10.375	-3.125	0.64479
-14.125	-7.375	2.74228
-10.125	-0.875	1.67246
-2.875	-1.625	0.68141
-17.375	-5.375	1.42677
10.125	0.625	1.21595
13.875	-0.625	0.52377
-13.125	-2.125	2.67041
-1.875	-2.125	0.83722
-10.875	-4.625	2.22177
12.875	-1.125	0.69921
-11.875	-1.875	2.19434
-5.125	-1.875	1.11935
4.125	-0.125	0.54003
17.875	-1.625	0.78915
-4.125	-2.375	1.10983
-14.875	-3.125	1.91744
-11.625	-1.875	2.47794
16.875	-2.125	0.74369
-14.625	-3.125	1.85693
-9.125	-2.875	1.09972
21.125	-1.875	0.6647
-11.375	-2.625	3.19726
-16.375	-6.375	1.77348
-8.125	-3.375	0.99678
19.125	-2.375	0.80817
20.125	-2.375	0.78896
-11.125	-2.625	2.64471
-16.125	-6.375	1.8028
-0.875	-5.625	0.32658
-15.375	-1.125	3.3936
11.875	-4.625	0.93475
-10.875	-2.875	2.24013
21.125	0.375	0.12267
10.875	-5.125	0.65928
-15.125	-1.125	3.37596
7.125	-5.875	0.55815
-10.625	-2.875	2.40127
-3.125	-5.875	1.47177
-6.375	-1.375	1.09017
15.875	-5.625	0.80914
-13.875	-0.875	3.24817
-13.625	-4.125	1.84181
-2.125	-6.375	0.71885
-10.375	-3.625	2.13917
-16.875	-2.125	2.81403
-7.125	-6.875	1.49671
18.125	-5.875	1.00057
-10.125	-3.625	2.23535
-16.625	-2.125	3.22255
-13.375	-1.625	3.03245
-11.125	-0.875	2.99179
-2.125	-0.875	0.6664
-18.375	-5.375	1.77971
-1.125	-1.375	0.59952
-9.625	-4.875	1.43518
12.125	-0.375	0.61633
-11.875	-4.625	2.06441
-8.625	-5.375	1.32337
-12.875	-1.875	2.61319
-5.375	-4.875	1.14976
17.125	-0.875	0.67442
-15.875	-3.125	2.29022
-4.375	-5.375	1.16613
16.125	-1.375	0.88087
-12.625	-1.875	2.2478
-15.625	-3.125	2.18774
-9.375	-5.875	1.35012
-12.375	-2.625	2.95483
-18.875	-1.125	1.83745
-17.375	-6.375	2.39892
-7.625	-0.375	0.93878
-8.375	-6.375	1.62434
19.375	-5.375	0.77963
20.375	-5.375	1.21964
-12.125	-2.625	3.22783
-0.125	-4.875	0.36578
-10.875	-5.625	2.25403
11.125	-3.875	0.69971
-8.125	-0.625	1.04663
-10.625	-5.625	1.91902
-7.125	-1.125	0.7129
18.125	-0.125	0.8193
-13.875	-3.625	1.93039
-11.625	-2.875	2.92826
-2.625	-2.875	0.88122
15.125	-4.875	1.12818
-14.875	-0.875	2.43903
14.125	-5.375	1.73341
-17.875	-2.125	2.31363
-6.625	-3.875	0.72767
-11.125	-3.625	1.98812
-17.625	-2.125	2.32187
-18.375	-8.125	1.11127
-16.125	-7.375	1.92435
-5.625	-4.375	0.93183
-14.375	-1.625	2.61081
16.625	-3.375	0.8274
-12.125	-0.875	2.7043
-0.875	-0.875	1.0388
-2.375	-3.875	0.52746
-20.375	-5.375	1.99359
-19.375	-5.375	1.74658
13.375	-2.875	1.19513
-1.375	-4.375	0.83468
12.375	-3.375	0.86246
-12.875	-4.625	1.92473
-18.375	-0.125	2.35799
-9.375	-0.125	1.77956
-13.875	-1.875	2.40764
-5.125	-5.125	1.29537
-4.875	-1.875	0.87059
17.375	-3.875	0.72559
15.875	-0.875	0.89918
-12.625	-4.625	1.89689
-0.625	-6.875	0.85519
-3.875	-2.375	0.98151
16.375	-4.375	0.91743
14.875	-1.375	0.71915
-13.625	-1.875	2.66772
-8.625	-2.625	1.04808
-16.625	-3.125	2.25623
-9.125	-6.125	1.5153
-7.625	-3.125	1.222
19.875	-1.875	0.65882
20.875	-1.875	0.7963
-13.375	-2.625	1.99433
-4.375	-2.625	1.09811
-19.875	-1.125	1.85931
-20.875	-1.125	2.15996
-18.375	-6.375	2.03468
18.875	-2.375	0.77491
-3.375	-3.125	0.82241
-11.875	-5.625	2.48178
-18.125	-6.375	2.14846
11.375	-6.875	0.35
10.625	-0.875	0.62334
6.875	0.125	0.7148
-22.375	-4.375	2.08823
-8.375	-3.625	0.87631
20.375	-2.625	0.89155
19.375	-2.625	0.82771
7.875	0.125	0.58463
-11.625	-5.625	3.17879
-17.125	-1.125	2.51237
-7.375	-4.125	0.73438
-14.875	-3.625	1.60989
18.375	-3.125	0.67058
-12.625	-2.875	2.82823
-2.875	-5.875	0.97144
-20.875	-7.375	2.14599
-19.875	-7.375	3.27436
14.625	-1.875	0.71966
10.125	-1.625	0.83716
5.375	0.375	0.47771
-1.875	-6.375	0.70609
12.875	-5.375	1.06388
-18.875	-2.125	2.45458
-9.875	-2.125	1.45193
-6.875	-6.875	0.94237
17.875	-5.875	0.58863
-12.125	-3.625	1.82436
6.375	-6.625	0.39031
-3.125	-3.625	0.89804
-1.625	-0.625	0.64596
-18.625	-2.125	2.30137
-17.125	-7.375	2.3753
14.125	-2.625	0.99452
-15.375	-1.625	2.91036
-13.125	-0.875	3.36735
-21.375	-5.375	1.9148
13.125	-3.125	1.31785
11.875	-0.375	0.68258
-13.875	-4.625	1.78174
-21.125	-5.375	1.85611
-5.625	-1.625	0.77305
16.625	-0.625	0.76891
-14.875	-1.875	2.47667
-4.625	-2.125	1.09638
-13.625	-4.625	1.91959
15.625	-1.125	0.75595
-1.375	-1.625	0.58676
12.375	-0.625	0.61896
-18.625	-8.375	0.32088
-14.625	-1.875	2.58071
-8.875	-5.625	1.39548
11.375	-1.125	0.59553
-17.625	-3.125	2.56799
-7.875	-6.125	1.09789
19.625	-2.125	0.67514
20.625	-2.125	0.76899
-14.375	-2.625	2.22449
-21.875	-1.125	2.36674
-19.375	-6.375	1.50285
-20.375	-6.375	2.0015
16.375	-1.625	0.95456
-2.875	-0.125	0.79879
-14.125	-2.625	2.29352
15.375	-2.125	0.78791
-20.125	-6.375	1.61612
-19.125	-6.375	1.41945
10.875	-3.875	0.73393
-7.875	-0.625	0.95439
-23.375	-4.375	2.27459
-12.625	-5.625	2.06829
-3.625	-5.625	2.37127
-18.125	-1.125	2.27856
-6.875	-1.125	0.80737
14.625	-4.625	1.14702
-10.375	0.125	0.35183
-15.875	-3.625	2.09258
17.875	-0.125	1.00138
-13.625	-2.875	1.7838
-2.625	-6.125	0.48375
-21.875	-7.375	2.74201
13.625	-5.125	1.43854
-16.875	-0.875	1.97354
10.375	-4.625	0.58912
-21.625	-7.375	2.26629
-9.125	-1.375	1.08546
-20.875	-2.125	2.19034
-19.875	-2.125	2.5327
-16.625	-0.875	2.62619
-17.375	-6.875	2.53965
-13.125	-3.625	2.0369
-1.875	-3.625	0.6964
-20.625	-2.125	2.00847
-19.625	-2.125	2.76262
-16.375	-1.625	3.10641
-0.875	-4.125	0.30831
-22.375	-5.375	2.13062
12.625	-0.125	0.75952
-16.125	-1.625	3.0468
-14.875	-4.625	1.72728
-22.125	-5.375	2.14962
-5.875	-4.625	1.02251
16.875	-3.625	0.82634
-15.875	-1.875	2.83758
-4.875	-5.125	0.9112
15.875	-4.125	0.93006
-21.125	-0.125	1.89658
-15.625	-1.875	2.75063
-8.125	-4.875	1.26978
-23.875	-6.375	3.37783
-18.625	-3.125	2.38149
-7.125	-5.375	0.85329
-15.375	-2.625	2.43665
19.875	-5.125	1.17403
-22.875	-1.125	2.59455
11.625	-3.625	0.65071
-15.125	-2.625	2.42652
-23.375	-7.125	3.67351
-22.625	-1.125	2.44297
-21.125	-6.375	2.12584
10.625	-4.125	0.7776
-18.375	-0.625	1.82181
-24.375	-4.375	2.51134
-13.625	-5.625	2.37046
-6.125	-0.375	0.91994
-16.875	-3.625	2.26776
-22.875	-7.375	3.09715
-17.875	-0.875	2.23097
-22.625	-7.375	3.78808
-21.875	-2.125	2.24382
-9.375	-4.375	1.53026
-17.625	-0.875	2.05709
1.125	-0.625	0.60807
-1.125	-2.875	0.49631
-21.625	-2.125	2.19006
13.875	-2.625	0.97424
-17.375	-1.625	2.31626
-0.125	-3.375	0.27741
-23.375	-5.375	1.55766
-17.125	-1.625	2.61795
-5.125	-3.875	0.74873
-15.875	-4.625	1.47917
16.125	-2.875	0.72143
-4.125	-4.375	0.55491
-15.625	-4.625	1.8266
2.375	-1.375	0.30728
-18.875	-2.625	2.6285
-16.625	-1.875	3.25749
-7.625	-1.875	0.72884
-24.875	-6.375	3.80959
21.125	-3.875	0.9481
-6.625	-2.375	1.50969
19.125	-4.375	0.77249
20.125	-4.375	1.03285
-3.375	-1.875	0.73035
-23.875	-1.125	2.92979
-2.375	-2.375	0.70995
13.375	-1.375	0.65912
-16.125	-2.625	2.42205
-23.625	-1.125	2.44867
-22.125	-6.375	2.92173
-19.375	-0.625	1.58881
-20.375	-0.625	2.79037
-7.375	-2.875	1.42915
-25.375	-4.375	2.69676
18.375	-1.875	0.76635
-14.625	-5.625	1.65434
-6.375	-3.375	0.85474
-4.875	-0.375	1.33363
17.375	-2.375	0.74382
-17.875	-3.625	2.10951
-23.875	-7.375	3.72096
9.375	0.125	1.13978
-18.875	-0.875	1.74059
-9.875	-0.875	1.53857
-17.625	-3.625	1.9287
-5.625	-5.875	1.57002
-23.625	-7.375	3.22018
-8.875	-1.375	1.2498
20.875	-0.375	1.06521
19.875	-0.375	1.03567
-20.375	-6.875	2.34062
-19.375	-6.875	2.57137
-18.625	-0.875	1.47756
-22.625	-2.125	2.35802
13.125	-1.875	0.74697
-18.375	-1.625	1.9943
-9.375	-1.625	1.09553
-9.625	-6.875	1.95868
12.125	-2.375	0.96167
-24.375	-5.375	2.54458
-8.375	-2.125	1.15818
-16.875	-4.625	1.48996
-4.625	-0.875	1.00458
-5.375	-6.875	1.835
-24.125	-5.375	2.34237
-0.125	-0.625	1.04324
-2.875	-4.375	0.8904
-4.375	-7.375	1.27695
14.625	-0.375	0.8552
-16.625	-4.625	1.26077
-19.875	-2.625	3.12824
-20.875	-2.625	2.26017
-18.375	-7.875	1.00745
-17.625	-1.875	2.27368
-7.875	-4.875	1.14482
-25.875	-6.375	3.04708
10.375	-0.375	0.60444
20.625	-0.875	0.84926
19.625	-0.875	0.80828
-4.125	-1.625	0.74972
15.125	-0.625	0.77566
-6.875	-5.375	0.78397
17.875	-4.375	0.79839
-18.125	-7.875	1.55341
-3.125	-2.125	0.76451
14.125	-1.125	0.61448
-24.875	-1.125	4.03754
-17.125	-2.625	2.96701
-8.125	-2.625	0.8712
-24.625	-1.125	3.99496
-23.125	-6.375	3.13582
19.125	-1.625	0.66848
20.125	-1.625	0.68884
10.125	-6.375	0.80736
-21.375	-0.625	2.7466
-6.375	-6.125	2.14167
18.125	-2.125	0.82353
-2.625	-4.875	1.14759
13.625	-3.875	0.81728
-18.875	-3.625	2.53331
-1.625	-5.375	0.44028
-26.125	-4.375	3.35821
1.125	-5.125	0.40541
12.625	-4.375	1.07776
-24.875	-7.375	1.7712
-20.875	-0.875	2.40876
-19.875	-0.875	1.69339
-9.625	-1.125	1.14934
-18.625	-3.625	2.34361
-6.375	-0.625	0.69126
17.625	-4.875	0.87727
-2.125	-5.625	0.44452
-21.375	-6.875	2.40289
-20.625	-0.875	2.46164
-19.625	-0.875	1.61504
-5.375	-1.125	0.97826
16.375	-0.125	0.95131
16.625	-5.375	1.2936
-1.125	-6.125	0.19957
-0.875	-2.875	0.63957
13.375	-4.875	1.04485
11.875	-1.875	0.94599
12.125	-5.125	0.86408
-23.625	-2.125	2.64645
-21.125	-6.875	2.1181
-20.375	-1.625	1.85922
-19.375	-1.625	2.16347
-25.375	-5.375	3.25108
10.875	-2.375	0.66127
-4.625	-3.625	0.67109
-6.125	-6.625	1.62374
-20.125	-1.625	1.9304
-19.125	-1.625	2.36343
21.375	-1.125	0.98443
-3.625	-4.125	0.86878
-25.125	-5.375	3.13177
15.875	-2.875	0.68654
-0.375	-3.625	0.3398
14.875	-3.375	0.90961
-17.625	-4.625	2.26993
-8.625	-4.625	1.21168
11.125	-0.125	0.90802
20.625	-3.625	0.64586
19.625	-3.625	0.59553
-21.875	-2.625	2.59116
-18.625	-1.875	2.09723
-19.375	-7.875	1.26517
-7.625	-5.125	1.00051
18.625	-4.125	0.72488
-4.375	-4.625	0.51
15.375	-3.625	0.97345
-3.375	-5.125	1.57771
14.375	-4.125	1.01225
-25.875	-1.125	3.36232
-23.375	-5.875	2.26029
-18.125	-2.625	2.53943
-6.875	-2.625	1.43096
-25.625	-1.125	3.8408
19.375	-4.625	0.96763
20.375	-4.625	1.23104
-5.875	-3.125	1.16959
18.375	-5.125	0.95609
-22.125	-0.625	2.76313
10.125	-3.625	0.7326
-20.875	-3.625	2.22844
-19.875	-3.625	2.877
-21.875	-0.875	2.94978
-9.875	-4.125	1.42736
-1.625	-2.625	0.89244
-22.375	-6.875	3.79741
-21.625	-0.875	2.74063
-0.625	-3.125	0.71946
-24.625	-2.125	3.00747
-10.375	-3.375	1.77056
-22.125	-6.875	3.40827
-21.375	-1.625	1.93828
-4.875	-6.625	1.5337
16.625	-2.625	0.72503
-21.125	-1.625	2.00098
-3.875	-7.125	2.26934
15.625	-3.125	0.66885
12.375	-2.625	0.97406
-18.625	-4.625	1.81778
11.375	-3.125	0.91251
-22.875	-2.625	2.4958
-3.875	-1.625	0.63361
14.875	-0.625	0.85234
10.625	-5.625	0.66201
13.875	-1.125	0.60817
-24.375	-5.875	2.89143
-6.125	-1.875	1.04283
18.875	-1.625	0.67697
-23.375	-0.625	3.76308
-5.125	-2.375	0.72388
10.375	-6.625	1.06182
-21.875	-3.625	2.23182
-9.125	-3.375	1.00383
-21.625	-3.625	2.18945
7.375	-0.375	0.82834
-24.875	-1.625	3.71185
-1.875	-5.625	0.35572
-3.375	-0.375	1.32654
-23.375	-6.875	3.76439
-22.625	-0.875	3.01086
12.875	-4.625	0.97442
-0.875	-6.125	0.33853
11.875	-5.125	0.87444
-11.375	-3.375	2.0791
-8.375	-0.875	1.11701
-4.125	-5.875	2.15752
-7.375	-1.375	0.65373
18.375	-0.375	0.84481
-22.125	-1.625	2.05842
-3.125	-6.375	0.52028
-19.625	-4.625	1.63738
-20.625	-4.625	2.34587
-8.125	-6.875	1.57092
19.125	-5.875	1.10886
-23.875	-2.625	2.62746
-3.125	-0.875	0.62884
-23.625	-2.625	2.66306
-10.375	-4.375	2.16432
-2.125	-1.375	0.58968
-22.125	-7.875	5.03608
13.125	-0.375	0.84477
-25.375	-5.875	3.03698
-10.125	-4.375	1.43589
18.125	-0.875	0.90783
17.125	-1.375	0.72165
-11.875	-5.375	2.80755
-22.875	-3.625	2.69399
-7.875	-3.375	1.09212
-9.375	-6.375	1.70647
-4.125	-0.125	0.67072
-22.625	-3.625	2.48978
-1.125	-4.875	0.43007
-25.875	-1.625	4.12387
12.125	-3.875	0.80298
-24.375	-6.875	3.65297
-23.625	-0.875	2.95531
-11.375	-6.125	3.00996
-9.125	-0.625	1.02987
-0.125	-5.375	0.35751
11.125	-4.375	0.77027
-24.125	-6.875	3.65479
-8.125	-1.125	0.97399
20.125	-0.125	1.04737
19.125	-0.125	1.17315
-3.625	-2.875	0.57231
16.125	-4.875	1.18246
-10.875	-6.375	2.23607
-23.125	-1.625	2.10748
-2.625	-3.375	0.88633
13.625	-2.375	0.92696
10.375	-1.875	0.93329
-10.625	-6.375	1.58658
-7.625	-3.875	0.77576
18.625	-2.875	0.70539
-24.875	-2.625	2.47756
-6.625	-4.375	0.78813
6.125	-4.125	0.33985
17.625	-3.375	0.81826
-3.375	-3.875	0.87929
-1.875	-0.875	0.46072
-2.125	-4.125	0.78738
14.375	-2.875	0.95627
-24.625	-2.625	2.52799
-11.375	-4.375	1.83303
-2.375	-4.375	0.94321
-0.875	-1.375	0.48873
-10.125	-7.125	1.84286
13.375	-3.375	1.09446
-7.125	-4.625	0.78577
-11.125	-4.375	1.89953
-6.125	-5.125	1.16343
-5.875	-1.875	0.76731
18.375	-3.875	0.59425
16.875	-0.875	0.56007
17.125	-4.125	0.82982
-26.125	-5.875	3.2417
-1.625	-6.875	0.45927
-25.375	-0.625	2.30173
-4.875	-2.375	0.84473
15.875	-1.375	0.88708
-9.625	-2.625	1.43999
-0.625	-7.375	0.79055
-12.875	-5.375	2.07718
-8.625	-3.125	0.93815
6.375	0.375	1.00881
-5.375	-2.625	1.09855
19.875	-2.375	0.75667
20.875	-2.375	0.82369
-4.375	-3.125	0.74102
-23.625	-3.625	2.88674
3.875	-4.875	0.21764
-24.625	-0.875	4.04158
11.625	-0.875	0.52495
-12.375	-6.125	2.76507
-10.125	-5.375	1.41681
-9.375	-3.625	1.13839
21.375	-2.625	0.69509
10.625	-1.375	0.71811
-13.375	-3.375	2.02228
-25.125	-6.875	3.6278
-8.375	-4.125	0.77362
19.375	-3.125	0.60227
20.375	-3.125	0.67702
-3.875	-5.875	2.30459
14.875	-4.875	1.2102
-13.125	-3.375	2.1057
-0.125	-2.625	0.4966
-24.125	-1.625	2.73654
11.125	-1.625	0.99551
-11.875	-6.375	4.44724
-2.875	-6.375	0.36597
13.875	-5.375	1.4055
10.125	-2.125	0.83499
-11.625	-6.375	4.12749
-7.875	-6.875	1.52085
-3.375	-6.625	0.89448
-2.625	-0.625	1.03755
15.125	-2.625	0.76977
-25.875	-2.625	2.41984
-11.375	-7.125	1.99277
-10.625	-1.125	2.03602
-2.375	-7.125	0.70791
-1.625	-1.125	0.48315
14.125	-3.125	0.98302
-12.375	-4.375	1.85989
12.875	-0.375	0.73263
-6.625	-1.625	1.15556
-12.125	-4.375	2.16671
-5.625	-2.125	0.76312
-15.375	-2.375	2.45907
-2.375	-1.625	1.00986
-10.625	-7.375	1.83795
-1.375	-2.125	0.6634
-9.875	-5.625	1.28589
12.375	-1.125	0.82665
-8.875	-6.125	1.90864
21.625	-2.125	0.76378
17.375	-1.625	0.77015
-2.125	-7.625	0.20174
-0.625	-4.625	0.28985
-3.875	-0.125	0.67368
-24.625	-3.625	2.66709
16.375	-2.125	0.72282
11.875	-3.875	0.7546
-13.375	-6.125	2.29274
-11.125	-5.375	2.28609
-8.875	-0.625	0.81085
10.875	-4.375	0.68329
-14.375	-3.375	1.85924
-4.625	-5.625	1.67269
15.625	-4.625	0.91272
18.875	-0.125	1.08806
-3.625	-6.125	1.72106
14.625	-5.125	1.5331
-14.125	-3.375	1.89231
-0.375	-5.625	0.46654
11.375	-4.625	0.91201
-12.875	-6.375	2.46433
10.375	-5.125	0.57521
-12.625	-6.375	2.31467
-12.375	-7.125	1.38602
-11.625	-1.125	2.78472
-1.875	-4.125	1.04835
13.625	-0.125	0.94837
-6.875	-4.625	0.85409
17.875	-3.625	0.63826
-13.125	-4.375	1.86011
-5.875	-5.125	1.27462
16.875	-4.125	0.79919
-16.375	-2.375	2.7732
-9.125	-4.875	1.43434
-14.875	-5.375	1.93636
-8.125	-5.375	1.34553
-14.625	-5.375	1.87458
-25.625	-3.625	2.55609
12.625	-3.625	0.92891
-11.375	-4.875	2.51085
11.625	-4.125	0.81636
-14.375	-6.125	1.98522
-15.375	-3.375	1.99617
-7.125	-0.375	0.68898
-14.125	-6.125	2.29074
-15.125	-3.375	2.02246
-13.875	-6.375	2.59588
10.875	-1.625	0.92223
17.625	0.625	0.89971
-13.625	-6.375	2.678
-10.375	-5.875	1.66368
-2.125	-2.875	0.94526
-16.875	-4.375	1.63605
-12.625	-1.125	3.35362
-13.375	-7.125	3.44264
-1.125	-3.375	0.70531
-10.125	-5.875	1.50198
-6.125	-3.875	0.95949
17.125	-2.875	0.76704
-16.375	-5.125	1.40417
-14.125	-4.375	1.63541
-5.125	-4.375	0.9218
-11.875	-6.875	3.22687
16.125	-3.375	0.76904
-8.625	-1.875	1.76538
-10.875	-1.625	1.81282
-15.875	-5.375	1.83795
-7.625	-2.375	0.87437
18.625	-1.375	0.76094
21.125	-4.375	0.62271
-4.375	-1.875	1.13993
-10.625	-1.625	2.05159
15.375	-0.875	0.77079
-0.125	-6.875	0.79198
-15.625	-5.375	1.91174
-3.375	-2.375	0.69434
-12.375	-4.875	1.65422
14.375	-1.375	0.75355
-15.375	-6.125	1.50897
-8.375	-2.875	0.95512
-7.125	-3.125	1.17336
19.375	-1.875	0.61249
20.375	-1.875	0.68741
-16.375	-3.375	2.26578
-7.375	-3.375	0.98886
-5.875	-0.375	0.98031
-15.125	-6.125	1.17017
18.375	-2.375	0.80331
-16.125	-3.375	2.3537
10.125	-0.875	0.62331
-6.625	-5.875	1.30086
-9.875	-1.375	1.21416
-16.875	-7.125	2.62431
-14.625	-6.375	1.45163
-5.625	-6.375	1.73643
-11.375	-5.875	3.06675
-2.375	-5.875	0.36433
-17.875	-4.375	2.37138
14.125	-1.875	0.72849
-1.375	-6.375	0.24667
-0.625	-0.375	0.8813
13.125	-2.375	1.16934
-11.125	-5.875	2.77578
-9.375	-2.125	1.23696
-9.625	-7.375	1.91468
8.875	-3.875	0.33829
-14.125	-7.125	2.43422
-4.875	-3.875	0.8537
-10.125	-0.625	1.60556
-1.125	-0.625	0.9702
-17.375	-5.125	1.54222
-15.125	-4.375	1.60927
-3.875	-4.375	0.7952
-12.875	-6.875	3.71564
15.625	-0.375	0.72125
-0.125	-1.125	0.48841
-18.375	-2.375	2.52779
-8.875	-4.875	1.32703
11.375	-0.375	0.61231
19.875	-3.875	0.717
20.875	-3.875	0.69703
-11.875	-1.625	2.15044
-18.125	-2.375	2.47901
-5.125	-1.625	1.51721
16.125	-0.625	0.87756
-16.875	-5.375	1.42072
-7.875	-5.375	1.12965
18.875	-4.375	0.77974
-4.125	-2.125	1.07816
-11.625	-1.625	2.42418
15.125	-1.125	0.82075
-10.125	-6.875	2.06218
-16.625	-5.375	1.56987
12.125	-5.875	0.51148
-13.375	-4.875	1.7886
-8.375	-5.625	1.54487
21.125	-1.625	1.20744
-16.375	-6.125	1.4911
-7.375	-6.125	0.79609
-6.625	-0.125	0.9963
19.125	-2.125	0.73112
20.125	-2.125	0.80725
-11.875	-7.875	2.31628
-3.625	-4.875	1.65407
-17.375	-3.375	2.0187
14.625	-3.875	1.03052
-2.375	-0.125	0.80093
-2.625	-5.375	1.03147
13.625	-4.375	0.94955
-17.125	-3.375	2.21317
10.375	-3.875	0.77814
-21.375	-1.375	2.1492
-7.375	-0.625	0.74728
18.625	-4.875	0.86753
-10.625	-2.625	2.61566
-3.125	-5.625	1.42225
-17.875	-7.125	2.44994
14.125	-4.625	1.14873
-15.625	-6.375	1.79527
-6.375	-1.125	0.96716
17.375	-0.125	1.09018
-12.375	-5.875	2.36496
-2.125	-6.125	0.42852
-1.875	-2.875	1.11646
14.375	-4.875	1.32802
13.125	-5.125	0.99305
12.875	-1.875	0.72901
-0.875	-3.375	0.73104
-12.125	-5.875	2.97018
-7.125	-6.625	1.24379
-5.625	-3.625	1.05157
5.875	0.625	0.85639
-15.125	-7.125	1.09929
-4.625	-4.125	0.73564
16.875	-2.875	0.74943
-11.125	-0.625	2.49092
-1.375	-3.625	0.89285
-18.375	-5.125	2.02107
-16.125	-4.375	1.33565
15.875	-3.375	0.72655
-20.375	-2.375	2.33521
-19.375	-2.375	3.21759
-9.625	-4.625	1.46796
12.125	-0.125	0.73735
-8.625	-5.125	1.31401
19.625	-4.125	0.76697
20.625	-4.125	0.89552
-12.875	-1.625	2.8656
-19.125	-2.375	2.87523
-20.125	-2.375	2.50454
-5.375	-4.625	1.01945
16.375	-3.625	0.8488
-17.875	-5.375	1.67927
-4.375	-5.125	1.00076
-12.625	-1.625	2.60927
15.375	-4.125	1.06179
-11.125	-6.875	1.62423
-17.625	-5.375	1.54716
10.875	-5.875	0.90339
-14.375	-4.875	1.53415
7.625	-7.625	0.41955
-17.375	-6.125	2.30661
-6.875	-3.125	1.06002
-14.125	-4.875	1.75915
19.375	-5.125	1.09192
20.375	-5.125	1.46296
-17.125	-6.125	2.34456
11.125	-3.625	0.72276
-18.125	-3.375	2.52188
10.125	-4.125	0.7712
-22.375	-1.375	2.0232
-11.625	-2.625	3.28292
-2.625	-2.625	0.84455
-16.625	-6.375	1.6986
13.625	-1.625	0.75528
-13.375	-5.875	2.24904
-1.625	-3.125	0.92529
-20.875	-4.375	2.44206
-19.875	-4.375	2.18127
12.625	-2.125	0.87138
-13.125	-5.875	1.97785
-19.625	-4.375	1.93029
-20.625	-4.375	2.37623
-5.875	-6.625	1.9487
17.625	-2.625	0.8085
-16.375	-3.875	2.20347
-5.125	0.375	1.09751
-16.125	-7.125	1.98288
-4.875	-7.125	1.70783
-12.125	-0.625	1.84704
16.625	-3.125	0.69483
-0.875	-0.625	1.12054
-20.375	-5.125	2.20166
-19.375	-5.125	1.65728
13.375	-2.625	1.16093
-14.875	-6.875	1.374
-21.375	-2.375	2.2076
12.375	-3.125	1.01867
10.875	-0.125	0.77164
-20.125	-5.125	2.04696
-19.125	-5.125	1.75362
-14.625	-6.875	1.59769
-13.875	-1.625	2.43073
-4.875	-1.625	1.16984
-21.125	-2.375	2.17386
-18.875	-5.375	1.71559
15.875	-0.625	0.81614
-0.625	-6.625	0.40388
11.625	-5.625	0.83344
-13.625	-1.625	2.69525
14.875	-1.125	0.75532
-18.625	-5.375	1.66406
-15.375	-4.875	1.62185
-7.125	-1.875	0.98913
-22.875	-3.375	2.66649
-18.375	-6.125	1.51908
-6.125	-2.375	1.03064
-15.125	-4.875	1.55788
-18.125	-6.125	1.64471
10.625	-0.625	0.67931
-22.375	-4.125	2.5163
-20.125	-3.375	2.79351
-19.125	-3.375	2.63394
-16.875	-5.875	2.25246
-12.625	-2.625	2.5341
-2.875	-5.625	1.21376
-4.375	-0.375	0.67083
-20.875	-7.125	1.77188
13.875	-4.625	1.02508
-1.875	-6.125	0.46909
-21.875	-4.375	2.17204
12.875	-5.125	0.97746
18.875	0.625	0.51336
-9.375	-0.875	1.18869
-14.125	-5.875	1.94702
-5.125	-5.875	1.76822
-21.625	-4.375	2.1444
-8.375	-1.375	1.39062
17.875	-5.625	1.06167
-17.375	-3.875	2.07649
20.375	-0.375	0.74306
19.375	-0.375	1.15324
-4.125	-6.375	1.86599
-21.375	-5.125	1.85013
-15.875	-6.875	1.42042
-9.125	-6.875	1.98038
-22.375	-2.375	2.47639
-21.125	-5.125	1.99875
-15.625	-6.875	1.36396
-14.875	-1.625	2.67014
-4.125	-0.875	1.2032
-22.125	-2.375	2.44657
-3.125	-1.375	0.74042
14.125	-0.375	0.55771
-15.375	-7.625	1.84361
-14.625	-1.625	2.59651
-22.875	-6.125	2.73844
-20.625	-5.375	2.12686
-19.625	-5.375	1.55892
-16.375	-4.875	1.35977
-7.375	-4.875	0.91239
-23.875	-3.375	2.71982
20.125	-0.875	0.73855
19.125	-0.875	0.90387
-15.125	-7.625	1.76499
-6.375	-5.375	1.06165
18.125	-1.375	0.79834
-16.125	-4.875	1.47168
-20.125	-6.125	1.57138
-19.125	-6.125	1.36831
-9.875	-2.875	1.46812
-23.375	-4.125	2.57676
-21.125	-3.375	2.17207
-8.875	-3.375	1.04866
-17.875	-5.875	1.48888
-24.375	-1.375	3.07738
-13.625	-2.625	2.06335
-2.125	-4.875	0.80234
12.375	0.875	1.17108
13.125	-3.875	0.86299
-16.875	-0.625	2.28058
-24.125	-1.375	2.83729
-1.125	-5.375	0.34554
12.125	-4.375	1.25594
-22.875	-4.375	2.25992
-21.625	-7.125	2.44399
-9.125	-1.125	0.88897
-17.375	-6.625	2.30278
-15.125	-5.875	1.38181
-4.625	-2.875	0.78476
-22.625	-4.375	2.19065
17.125	-4.875	0.90032
-18.375	-3.875	2.42752
-3.625	-3.375	0.66621
14.625	-2.375	0.74023
16.125	-5.375	1.72605
-0.375	-2.875	0.59835
8.875	0.125	0.57516
11.375	-1.875	0.98675
-22.375	-5.125	2.0293
-16.875	-6.875	1.98343
-8.625	-3.875	0.83301
7.375	0.625	0.63404
-23.375	-2.375	2.49667
10.375	-2.375	0.67192
19.625	-2.875	0.75957
20.625	-2.875	0.76025
-7.625	-4.375	0.90825
-16.625	-6.875	1.8282
18.625	-3.375	0.51996
-4.375	-3.875	0.51293
-2.875	-0.875	0.79414
-3.125	-4.125	1.142
-23.125	-2.375	2.46897
15.375	-2.875	0.7228
-1.875	-1.375	0.54402
14.375	-3.375	0.94232
-16.375	-7.625	1.93869
-15.625	-1.625	2.89281
-8.125	-4.625	1.05917
-23.875	-6.125	3.01063
19.125	-3.625	0.58307
20.125	-3.625	0.56471
-21.625	-5.375	1.90329
-17.375	-4.875	1.76443
-7.125	-5.125	0.97598
-6.875	-1.875	1.10777
20.375	-3.875	0.72298
19.375	-3.875	0.67442
18.125	-4.125	0.64775
17.875	-0.875	0.84112
-2.625	-6.875	0.70907
-5.875	-2.375	0.82378
-17.125	-4.875	1.54673
10.125	-2.875	0.40957
-21.125	-6.125	1.88834
-9.625	-3.125	1.42727
-6.375	-2.625	1.05638
-15.625	-7.875	2.74522
-24.375	-4.125	2.76261
-22.125	-3.375	2.29164
-25.375	-1.375	3.88284
-0.875	-4.875	0.29621
-22.875	-7.125	3.98033
12.625	-0.875	0.59011
-17.875	-0.625	1.79479
-25.125	-1.375	4.10264
11.625	-1.375	0.81145
-23.875	-4.375	2.63922
-22.625	-7.125	3.47854
-9.375	-4.125	1.49539
-18.375	-6.625	2.36764
-17.625	-0.625	2.01157
21.375	-3.125	0.72898
-16.125	-5.875	1.67412
-4.875	-5.875	1.95808
-23.625	-4.375	2.48001
15.875	-4.875	0.98686
-1.125	-2.625	0.34106
-20.375	-3.875	2.8314
-19.375	-3.875	2.61151
12.125	-1.625	0.94734
-3.875	-6.375	2.24822
14.875	-5.375	1.40788
-0.125	-3.125	0.30115
-8.625	-6.625	1.63509
11.125	-2.125	0.81472
-23.375	-5.125	1.71617
-20.125	-3.875	2.85648
-19.125	-3.875	2.49903
-17.875	-6.875	2.99902
-8.875	-6.875	1.62876
-7.625	-7.125	2.71
-4.375	-6.625	1.63223
-3.625	-0.625	1.25989
-23.125	-5.125	1.6515
16.125	-2.625	0.69635
-17.625	-6.875	2.17211
-3.375	-7.125	0.67405
-2.625	-1.125	0.7427
-24.125	-2.375	2.7258
15.125	-3.125	0.71663
10.625	-4.875	0.56731
13.875	-0.375	0.54588
-17.375	-7.625	2.12079
-16.625	-1.625	3.08263
-7.625	-1.625	0.68676
-24.875	-6.125	3.2874
-22.625	-5.375	2.03325
18.625	-0.625	0.98498
-18.375	-4.875	2.1688
-6.625	-2.125	1.30016
-25.875	-3.375	2.21562
17.625	-1.125	0.69419
-3.375	-1.625	0.71662
14.375	-0.625	0.58963
14.625	-5.875	0.9577
-18.125	-4.875	2.16685
-2.375	-2.125	0.78728
10.125	-5.625	0.83988
-25.625	-3.375	2.07499
13.375	-1.125	0.61085
-22.375	-2.875	2.52165
-22.125	-6.125	2.6854
-9.875	-6.125	1.432
-25.375	-4.125	2.69694
18.375	-1.625	0.76398
-1.625	-4.625	0.68743
-20.875	-5.875	1.90236
-19.875	-5.875	1.40896
[truncated: 4,071 more rows]
