# Supplementary material for: Permeability of the HIV-1 capsid to metabolites modulates viral DNA synthesis
Source: PLoS Biol. 2020 Dec 17;18(12):e3001015. doi: 10.1371/journal.pbio.3001015 (PMC7775124; doi:10.1371/journal.pbio.3001015)
Supplement: S18 Data — Numerical data for panels A, B, and C in S19 Fig. (XLSX) [file pbio.3001015.s049.xlsx]

## Sheet: panel a
FD curve Reference		FD curve core
Z [nm]	Deflection [nm]	Z [nm]	Deflection [nm]
-4.92786	1.00014	-4.91798	1.12075
-4.83139	1.01235	-4.82261	1.11719
-4.73489	0.980033	-4.72725	1.13564
-4.63839	0.979412	-4.63188	1.16947
-4.54189	1.03262	-4.53651	1.18457
-4.44538	0.996747	-4.44113	1.18637
-4.34887	0.964366	-4.34576	1.17052
-4.25234	0.989113	-4.25038	1.20484
-4.15581	0.989314	-4.15499	1.21072
-4.05929	0.987763	-4.0596	1.19665
-3.96276	1.02384	-3.96421	1.23827
-3.86622	1.13542	-3.86881	1.29059
-3.76966	1.1762	-3.77341	1.28013
-3.67311	1.11896	-3.67801	1.22755
-3.57655	1.08987	-3.58259	1.26613
-3.47999	1.08567	-3.48719	1.30332
-3.38341	1.10984	-3.39177	1.31113
-3.28685	1.13416	-3.29635	1.28446
-3.19026	1.14283	-3.20093	1.273
-3.09367	1.19322	-3.10549	1.29526
-2.99708	1.24596	-3.01007	1.33429
-2.90046	1.18676	-2.91463	1.34407
-2.80386	1.12126	-2.8192	1.37687
-2.70726	1.20746	-2.72376	1.37082
-2.61065	1.29213	-2.62831	1.37833
-2.51402	1.23394	-2.53286	1.41867
-2.4174	1.20356	-2.43741	1.43309
-2.32076	1.25095	-2.34195	1.44748
-2.22414	1.20828	-2.24649	1.49178
-2.12748	1.19019	-2.15103	1.5131
-2.03084	1.21626	-2.05557	1.54538
-1.93416	1.26094	-1.9601	1.58295
-1.83752	1.23881	-1.86462	1.57172
-1.74084	1.27739	-1.76914	1.57033
-1.64419	1.32502	-1.67366	1.58004
-1.5475	1.33675	-1.57817	1.58914
-1.45082	1.4281	-1.48268	1.5697
-1.35413	1.42138	-1.38719	1.57975
-1.25744	1.45899	-1.29169	1.64602
-1.16073	1.47238	-1.19619	1.69895
-1.06402	1.48869	-1.10068	1.69508
-0.967294	1.48862	-1.00518	1.67376
-0.87061	1.48514	-0.90966	1.67855
-0.773868	1.42794	-0.81415	1.70484
-0.677151	1.45368	-0.71863	1.76605
-0.580417	1.51087	-0.6231	1.78888
-0.483668	1.5722	-0.52758	1.78985
-0.386935	1.59234	-0.43205	1.7694
-0.290191	1.62524	-0.33651	1.82689
-0.193422	1.61526	-0.24097	1.84389
-0.0966894	1.55932	-0.14543	1.847
9.5997e-05	1.60767	-0.04988	1.85495
0.096863	1.6226	0.04567	1.9117
0.193632	1.65297	0.14122	1.96891
0.290413	1.70969	0.23678	2.00248
0.387192	1.74622	0.33234	1.98769
0.484	1.73779	0.4279	1.98042
0.580795	1.70469	0.52347	2.00541
0.677605	1.75172	0.61905	2.04837
0.774407	1.84804	0.71462	2.0923
0.871208	1.87598	0.8102	2.07976
0.968042	1.84834	0.90579	2.0816
1.06484	1.90106	1.00138	2.06699
1.16168	1.97603	1.09697	2.1048
1.2585	1.96885	1.19256	2.1551
1.35536	1.949	1.28817	2.13847
1.4522	1.92658	1.38376	2.14585
1.54905	1.95673	1.47937	2.19211
1.6459	1.95852	1.57498	2.26785
1.74276	2.02454	1.6706	2.28264
1.83964	2.11606	1.76621	2.2689
1.9365	2.1057	1.86184	2.30447
2.03336	2.13651	1.95747	2.33989
2.13025	2.15017	2.0531	2.36848
2.22714	2.13875	2.14872	2.38486
2.32404	2.16405	2.24437	2.36517
2.42093	2.2855	2.34001	2.41754
2.51782	2.29786	2.43565	2.45745
2.61475	2.34331	2.53131	2.49923
2.71165	2.41411	2.62695	2.50608
2.80855	2.4276	2.72262	2.51435
2.90548	2.41959	2.81827	2.53658
3.00239	2.4398	2.91394	2.57478
3.09934	2.52704	3.00961	2.61184
3.19628	2.60508	3.10529	2.62526
3.29324	2.65193	3.20095	2.65116
3.39014	2.6902	3.29664	2.67376
3.48709	2.68118	3.39232	2.693
3.58405	2.67515	3.48801	2.71917
3.68103	2.80214	3.5837	2.77592
3.77797	2.88424	3.6794	2.8067
3.87493	2.92074	3.7751	2.8159
3.97191	2.93413	3.8708	2.85271
4.0689	2.93081	3.96651	2.8834
4.16591	2.95206	4.06222	2.88223
4.26287	2.97255	4.15794	2.92738
4.35988	3.02747	4.25365	2.94276
4.45689	3.11546	4.34937	2.96887
4.55388	3.1361	4.4451	3.01992
4.65088	3.22327	4.54083	3.05879
4.74787	3.21692	4.63657	3.09992
4.8449	3.3272	4.73231	3.13596
4.94192	3.46078	4.82805	3.1857
5.03897	3.52927	4.92379	3.23114
5.13601	3.48166	5.01955	3.25411
5.23302	3.55083	5.1153	3.26598
5.33005	3.60814	5.21105	3.28196
5.42711	3.71354	5.30682	3.30066
5.52413	3.77961	5.40258	3.3132
5.62119	3.8108	5.49836	3.33239
5.71825	3.83888	5.59413	3.36813
5.81532	3.91842	5.68991	3.41591
5.91236	3.98634	5.78569	3.44729
6.00944	4.04068	5.88147	3.49426
6.10649	4.13259	5.97726	3.52287
6.2036	4.24478	6.07305	3.52556
6.30066	4.36969	6.16885	3.56611
6.39777	4.42309	6.26465	3.61788
6.49483	4.48117	6.36046	3.6782
6.59193	4.55157	6.45627	3.74011
6.68902	4.58931	6.55208	3.76237
6.78612	4.67633	6.6479	3.76597
6.88325	4.75851	6.74372	3.82367
6.98036	4.81734	6.83955	3.89712
7.07745	4.96236	6.93537	3.96645
7.17459	5.10589	7.0312	3.94989
7.2717	5.12279	7.12705	3.9936
7.36883	5.1725	7.22289	4.06126
7.46598	5.23584	7.31873	4.08354
7.56308	5.40155	7.41458	4.06653
7.66023	5.54296	7.51043	4.1273
7.75739	5.63112	7.60629	4.1692
7.85452	5.66187	7.70215	4.22004
7.95169	5.76896	7.79801	4.26247
8.0488	5.90256	7.89388	4.2967
8.14598	5.99258	7.98976	4.37181
8.24313	6.08511	8.08563	4.41276
8.34031	6.20416	8.18151	4.45169
8.43749	6.32374	8.27739	4.45549
8.53463	6.45594	8.37328	4.51344
8.63181	6.54487	8.46918	4.56787
8.72902	6.65381	8.56507	4.6247
8.82617	6.7611	8.66097	4.68425
8.92336	6.89996	8.75688	4.76246
9.02053	7.04001	8.85278	4.7791
9.11772	7.14731	8.9487	4.8291
9.21492	7.25538	9.04461	4.90739
9.31213	7.37937	9.14053	4.96037
9.40931	7.53388	9.23645	5.01774
9.50655	7.66556	9.33238	5.09688
9.60376	7.78323	9.42832	5.10417
9.70096	7.88184	9.52425	5.12417
9.79816	8.00177	9.62019	5.19141
9.89538	8.1849	9.71613	5.21512
9.99261	8.30755	9.81208	5.28625
10.0898	8.4158	9.90804	5.33582
10.187	8.58265	10.004	5.40372
10.2843	8.68541	10.1	5.46458
10.3815	8.80758	10.1959	5.47539
10.4787	8.94041	10.2919	5.51692
10.576	9.13137	10.3879	5.59053
10.6732	9.24744	10.4838	5.67145
10.7705	9.42082	10.5798	5.76619
10.8677	9.57137	10.6758	5.8385
10.9649	9.70572	10.7718	5.86259
11.0622	9.89089	10.8678	5.93541
11.1595	10.059	10.9638	6.00708
11.2567	10.1918	11.0598	6.08534
11.354	10.3213	11.1558	6.12375
11.4512	10.5047	11.2518	6.16964
11.5485	10.7005	11.3478	6.19947
11.6458	10.8419	11.4438	6.29353
11.743	11.0089	11.5398	6.39295
11.8403	11.1755	11.6359	6.42088
11.9376	11.3425	11.7319	6.45295
12.0349	11.5131	11.8279	6.50449
12.1321	11.6723	11.9239	6.58209
12.2294	11.8552	12.02	6.63607
12.3267	12.0062	12.116	6.69449
12.424	12.187	12.2121	6.74662
12.5213	12.3824	12.3081	6.8307
12.6186	12.5615	12.4042	6.90343
12.7158	12.7537	12.5002	6.97837
12.8131	12.9319	12.5963	7.03163
12.9104	13.116	12.6924	7.08811
13.0077	13.2731	12.7884	7.15397
13.105	13.4591	12.8845	7.22662
13.2023	13.679	12.9806	7.31052
13.2996	13.8654	13.0767	7.37823
13.3969	14.0764	13.1728	7.43407
13.4942	14.2245	13.2689	7.52466
13.5915	14.4159	13.365	7.58633
13.6888	14.5859	13.4611	7.63667
13.7861	14.7947	13.5572	7.7047
13.8834	15.0077	13.6533	7.80053
13.9807	15.2211	13.7494	7.88766
14.0781	15.434	13.8455	7.94867
14.1754	15.6409	13.9416	8.03052
14.2727	15.86	14.0377	8.10854
		14.1339	8.18965
		14.23	8.29419
		14.3261	8.36819
		14.4223	8.42611
		14.5184	8.5049
		14.6146	8.59619
		14.7107	8.68013
		14.8069	8.71991
		14.903	8.81213
		14.9992	8.90217
		15.0954	8.97911
		15.1915	9.08254
		15.2877	9.14447
		15.3839	9.23089
		15.4801	9.32115
		15.5763	9.37472
		15.6724	9.48278
		15.7686	9.57354
		15.8649	9.65455
		15.9611	9.76261
		16.0573	9.84793
		16.1535	9.93221
		16.2497	10.03
		16.3459	10.1211
		16.4421	10.2366
		16.5384	10.3129
		16.6346	10.4175
		16.7308	10.5225
		16.827	10.5969
		16.9233	10.6696
		17.0195	10.7624
		17.1158	10.8943
		17.212	10.9924
		17.3083	11.0997
		17.4046	11.1944
		17.5008	11.3002
		17.5971	11.408
		17.6934	11.5046
		17.7897	11.5875
		17.8859	11.7166
		17.9822	11.809
		18.0785	11.9101
		18.1748	12.0089
		18.2711	12.1315
		18.3674	12.2126
		18.4637	12.3344
		18.56	12.4508
		18.6563	12.5539
		18.7526	12.679
		18.849	12.7843
		18.9453	12.9055
		19.0416	13.0183
		19.1379	13.0945
		19.2343	13.2289
		19.3306	13.3671
		19.427	13.493
		19.5233	13.5782
		19.6197	13.6734
		19.716	13.7892
		19.8124	13.9009
		19.9087	14.0118
		20.0051	14.1407
		20.1015	14.2551
		20.1978	14.3498
		20.2942	14.5093
		20.3906	14.6496
		20.487	14.7637
		20.5834	14.9195
		20.6798	15.0222
		20.7762	15.1221
		20.8726	15.2488
		20.969	15.3644
		21.0654	15.497
		21.1618	15.5962

## Sheet: panel b
Bin center	Counts
-0.175	1
-0.125	0
-0.075	0
-0.025	13
0.025	49
0.075	111
0.125	129
0.175	81
0.225	31
0.275	7
0.325	6

## Sheet: panel c
Count	Stiffness [nm]
1	0.30029
2	0.05427
3	0.08863
4	0.14948
5	0.11978
6	0.03293
7	0.18591
8	0.22188
9	0.12684
10	0.07985
11	0.09753
12	0.15147
13	0.13974
14	0.1109
15	0.10888
16	0.07601
17	0.17561
18	0.16895
19	0.21302
20	0.11709
21	0.02386
22	0.10753
23	0.14624
24	0.07114
25	0.04586
26	0.14852
27	0.14623
28	0.11421
29	0.13762
30	0.19792
31	0.18004
32	0.11917
33	0.16167
34	0.15952
35	0.09799
36	0.11962
37	0.08386
38	0.1429
39	0.13687
40	0.16618
41	0.09424
42	0.14208
43	0.14824
44	0.08139
45	0.12639
46	0.0928
47	0.14165
48	0.16771
49	0.11653
50	0.10997
51	0.23987
52	0.17706
53	0.10065
54	0.06141
55	0.22417
56	-0.03764
57	0.02206
58	0.02652
59	0.22661
60	0.13917
61	0.0508
62	0.11825
63	0.14283
64	0.15218
65	0.15128
66	0.13802
67	0.13517
68	0.03598
69	0.08241
70	0.03474
71	0.19466
72	0.04494
73	0.1096
74	0.10681
75	0.01683
76	0.08895
77	0.03806
78	0.09437
79	0.3005
80	0.13444
81	0.0328
82	-0.00599
83	0.06149
84	0.09108
85	0.1862
86	0.05766
87	0.32464
88	0.13619
89	0.14016
90	0.16876
91	0.15173
92	0.20291
93	0.11512
94	0.08166
95	0.173
96	0.11761
97	0.2062
98	0.28664
99	0.08745
100	0.14933
101	0.13456
102	0.08479
103	0.1298
104	0.08383
105	0.13439
106	0.10288
107	0.29095
108	0.15456
109	0.07045
110	0.181
111	0.19996
112	0.26392
113	-0.16021
114	0.14851
115	0.13744
116	0.07702
117	0.15314
118	0.19859
119	0.15273
120	0.13257
121	0.12296
122	0.0953
123	0.05528
124	0.15723
125	0.11685
126	0.15152
127	0.21375
128	0.05627
129	0.09228
130	0.0971
131	0.05363
132	0.24403
133	0.08755
134	0.12052
135	0.09329
136	0.16026
137	0.07668
138	0.12613
139	0.12576
140	0.1912
141	0.05478
142	0.06429
143	0.10627
144	0.04689
145	0.10843
146	0.1585
147	0.25476
148	0.21502
149	0.15822
150	0.10868
151	0.1149
152	0.08488
153	-0.02275
154	0.0431
155	0.18934
156	0.06369
157	0.06784
158	0.10531
159	-0.03263
160	0.10249
161	0.12367
162	0.04874
163	0.05623
164	0.09506
165	0.03521
166	0.06615
167	0.14794
168	0.06341
169	0.16397
170	0.20387
171	0.0186
172	0.14396
173	0.10226
174	0.07979
175	0.0688
176	0.11537
177	0.11352
178	0.17959
179	0.03473
180	0.19208
181	0.02941
182	0.18664
183	0.1112
184	0.09932
185	0.1082
186	0.06336
187	0.1776
188	0.03747
189	0.04986
190	0.06328
191	0.09944
192	0.0619
193	0.05145
194	0.00655
195	0.05378
196	0.09648
197	0.08873
198	0.21046
199	0.17044
200	0.1349
201	-0.01735
202	0.02477
203	0.10768
204	0.0958
205	0.01989
206	0.05754
207	0.18605
208	0.08969
209	0.12833
210	0.09626
211	0.03279
212	0.1725
213	0.06813
214	0.06837
215	0.33425
216	0.14312
217	0.24874
218	0.07229
219	0.19035
220	0.18248
221	0.05013
222	0.13065
223	0.16216
224	0.10659
225	0.09951
226	0.16397
227	0.20401
228	0.21479
229	0.17632
230	0.1186
231	0.06086
232	0.19168
233	0.18966
234	0.09979
235	0.07739
236	0.15836
237	0.12293
238	0.17315
239	0.14802
240	0.19573
241	0.15975
242	0.00533
243	0.19997
244	0.14846
245	0.15914
246	0.09802
247	0.11198
248	0.16836
249	0.04829
250	0.16521
251	0.09041
252	0.13464
253	0.14398
254	0.10274
255	0.12257
256	0.1417
257	0.18327
258	0.17809
259	0.15506
260	0.14887
261	0.11988
262	0.092
263	0.10636
264	-0.02143
265	0.12835
266	0.14643
267	0.20395
268	0.04266
269	0.0849
270	0.08636
271	0.11396
272	0.23471
273	0.077
274	0.02818
275	0.07695
276	0.17827
277	0.20519
278	0.05303
279	0.14872
280	0.15088
281	0.15934
282	0.21548
283	0.19517
284	0.09372
285	0.10239
286	0.04624
287	0.09959
288	0.2279
289	0.11462
290	0.18518
291	0.12343
292	0.16798
293	0.15334
294	0.07245
295	0.17668
296	0.08303
297	0.0663
298	0.21219
299	0.11761
300	0.25817
301	0.15597
302	0.23143
303	0.00707
304	0.08437
305	0.26204
306	0.06571
307	0.07654
308	0.10325
309	0.05291
310	0.1368
311	0.11542
312	0.1374
313	0.04528
314	0.03824
315	0.04569
316	0.014
317	0.23671
318	0.09336
319	0.30222
320	0.28155
321	0.07426
322	0.07532
323	0.04282
324	0.10203
325	0.05486
326	0.11961
327	0.09041
328	0.12774
329	0.08888
330	0.13692
331	0.12967
332	-0.02368
333	0.13198
334	0.22977
335	0.12717
336	0.21283
337	0.2306
338	0.11474
339	0.12512
340	0.00296
341	0.14462
342	0.18452
343	0.05138
344	0.04049
345	0.00781
346	0.12401
347	0.10164
348	0.01239
349	0.04641
350	-0.02688
351	0.13375
352	0.04925
353	0.08176
354	0.04134
355	0.09839
356	0.04789
357	0.02995
358	0.07411
359	0.09929
360	-0.02172
361	0.06959
362	0.01254
363	0.11925
364	0.00156
365	0.04995
366	0.01276
367	0.05326
368	-0.02116
369	-0.00775
370	-0.04562
371	-0.03121
372	0.12143
373	0.09898
374	0.10445
375	0.17407
376	0.16404
377	0.09148
378	0.08022
379	0.10109
380	0.03417
381	0.10351
382	0.08051
383	0.06654
384	0.05541
385	0.11186
386	0.09508
387	0.19362
388	0.11685
389	0.08696
390	0.09227
391	0.11487
392	0.06161
393	0.09579
394	0.07962
395	0.11626
396	0.0899
397	0.1412
398	0.13172
399	0.17644
400	0.07819
401	0.18715
402	0.23716
403	0.19952
404	0.14811
405	0.18619
406	0.1335
407	0.12451
408	0.24819
409	0.05981
410	0.1697
411	0.16811
412	0.16662
413	0.1495
414	0.19486
415	0.1479
416	0.10018
417	0.1898
418	0.17054
419	0.21079
420	0.14837
421	0.12876
422	0.31374
423	0.19964
424	0.13556
425	0.1246
426	0.24789
427	0.1401
428	0.23995
